# Supplementary material for: Metastasis from the tumor interior and necrotic core formation are regulated by breast cancer-derived angiopoietin-like 7
Source: Proc Natl Acad Sci U S A. 2023 Feb 28;120(10):e2214888120. doi: 10.1073/pnas.2214888120 (PMC10013750; doi:10.1073/pnas.2214888120)
Supplement: Supplementary file 2 — Dataset S01 (XLSX) [file pnas.2214888120.sd01.xlsx]

## Sheet: CPM_Core-vs-rim_mm
ensembl_gene_id	external_gene_name	Length	logFC	CI.L	CI.R	AveExpr	t	P.Value	adj.P.Val	B	X3867in	X3867out	X3869in	X3869out	X3875in	X3875out	X3876in	X3876out	X3877in	X3877out
ENSMUSG00000001588	Acap1	4878	-2.79782	-3.16375	-2.43189	4.85851	-16.5533	5.49e-10	3.24e-06	13.3457	15.1263	105.431	9.07156	66.2977	7.39535	84.4495	10.4773	49.4913	11.803	70.6729
ENSMUSG00000022876	Samsn1	4935	-2.48133	-2.82672	-2.13595	4.41263	-15.5541	1.17e-09	4.14e-06	12.6724	6.68258	36.8396	8.85402	38.3099	8.11185	31.5465	6.56382	31.4172	3.85551	47.6724
ENSMUSG00000047281	Sfn	1613	-2.77625	-3.21898	-2.33351	5.05908	-13.5763	6.04e-09	1.19e-05	11.059	16.4773	110.12	29.3901	106.709	10.3125	108.687	12.4589	101.107	7.92389	72.8681
ENSMUSG00000032020	Ubash3b	7326	-2.27561	-2.64382	-1.9074	2.97176	-13.3804	7.18e-09	1.27e-05	10.7673	2.48486	17.5842	3.89403	14.3403	4.52933	17.1185	3.6906	15.4961	1.58478	11.6
ENSMUSG00000021118	Plek2	1583	-2.44727	-2.84683	-2.04772	3.87492	-13.261	7.99e-09	1.28e-05	10.674	6.20008	48.2631	8.11437	38.9103	6.42295	26.9753	8.99119	56.2904	5.98431	28.3639
ENSMUSG00000029338	Antxr2	6655	-1.27968	-1.49326	-1.06609	7.84439	-12.9715	1.04e-08	1.32e-05	10.5029	141.251	439.606	158.959	318.326	177.514	412.105	182.821	407.631	141.518	370.078
ENSMUSG00000020808	Pimreg	2529	-1.46899	-1.71616	-1.22182	4.68857	-12.8673	1.14e-08	1.32e-05	10.4511	15.9948	38.0368	16.033	38.3561	17.1193	50.5459	15.1835	41.3892	9.29579	34.3012
ENSMUSG00000015533	Itga2	7133	-2.24117	-2.62717	-1.85517	6.8991	-12.5705	1.51e-08	1.33e-05	10.1365	60.3362	345.275	53.4939	255.931	108.985	349.25	86.8158	309.781	38.3422	299.63
ENSMUSG00000046731	Kctd11	3146	-1.29402	-1.5265	-1.06153	5.37271	-12.0507	2.49e-08	1.93e-05	9.66618	34.2814	77.1462	29.0856	67.1752	28.5834	68.3072	31.5806	72.2115	22.7309	71.3215
ENSMUSG00000025986	Slc39a10	6095	-2.03788	-2.40432	-1.67143	6.01952	-12.0402	2.51e-08	1.93e-05	9.62384	20.9645	79.3411	16.9466	76.5506	16.5052	132.972	29.5	62.9194	27.2251	102.804
ENSMUSG00000026042	Col5a2	9591	-2.59662	-3.06561	-2.12763	2.54904	-11.9869	2.65e-08	1.95e-05	9.52725	2.09886	15.3893	3.28491	15.772	4.42697	12.5472	1.95676	23.485	1.86862	13.3962
ENSMUSG00000023832	Acat2	2544	-1.22555	-1.4524	-0.998699	5.25511	-11.6964	3.53e-08	2.25e-05	9.31632	22.9427	47.2654	28.7375	65.1431	25.7686	70.4499	25.9828	56.0637	22.0686	55.256
ENSMUSG00000024516	Sec11c	6808	-1.57092	-1.86349	-1.27834	6.45222	-11.6246	3.79e-08	2.29e-05	9.20057	47.3088	119.797	53.4939	113.96	56.7318	165.494	43.4203	151.59	38.9099	164.421
ENSMUSG00000026605	Cenpf	15433	-1.43141	-1.70211	-1.1607	7.10022	-11.448	4.54e-08	2.42e-05	9.00086	73.9426	164.893	66.7641	175.801	79.0458	219.35	84.3884	171.081	47.7089	207.179
ENSMUSG00000046949	Nqo2	4042	-1.3316	-1.58417	-1.07904	4.42122	-11.4149	4.69e-08	2.42e-05	9.04431	9.86706	33.0983	11.2035	23.9004	9.59604	28.7371	15.3321	30.794	11.8977	28.7132
ENSMUSG00000019866	Crybg1	7799	-1.31661	-1.56985	-1.06337	6.41777	-11.256	5.52e-08	2.61e-05	8.81449	51.5548	126.033	46.2715	92.1147	58.6254	141.447	52.2876	124.111	35.1726	122.062
ENSMUSG00000030867	Plk1	2199	-1.32083	-1.57525	-1.0664	5.46379	-11.2396	5.62e-08	2.61e-05	8.81707	30.8074	54.4488	21.7761	47.1773	24.8985	67.6405	18.0071	52.2676	18.4733	61.2931
ENSMUSG00000025154	Arhgap19	5103	-1.42512	-1.70679	-1.14345	5.10235	-10.954	7.58e-08	3.11e-05	8.52955	20.1442	42.8257	15.9459	40.1111	19.0641	64.3073	18.5521	36.2332	11.4719	44.9782
ENSMUSG00000104063	Pcdhgb7	4713	-4.09336	-4.90671	-3.28	-1.21678	-10.8959	8.06e-08	3.15e-05	6.71394	0.120624	2.02032	0.0217543	1.45481	0.0767683	1.59518	0.123846	1.78475	0.118267	0.67355
ENSMUSG00000069227	Gprin1	4348	-2.7605	-3.3099	-2.2111	1.07409	-10.8783	8.21e-08	3.15e-05	8.03763	0.69962	4.16534	0.674385	3.94876	0.537378	2.83324	1.11461	7.11066	0.402108	4.81464
ENSMUSG00000044447	Dock5	12169	-0.852096	-1.02238	-0.681816	6.15073	-10.834	8.61e-08	3.24e-05	8.36438	46.4403	90.3655	47.2722	80.7534	53.4052	105.401	56.003	87.226	45.3909	84.992
ENSMUSG00000024691	Fam111a	4125	-2.13571	-2.56345	-1.70797	4.72689	-10.81	8.83e-08	3.24e-05	8.40087	10.0118	51.3559	11.2905	40.8501	10.1078	70.9737	19.097	48.3582	5.2274	28.1145
ENSMUSG00000024812	Tjp2	6199	-0.930522	-1.11833	-0.74271	6.69092	-10.7268	9.66e-08	3.35e-05	8.23923	92.374	199.163	73.3339	154.51	102.486	186.16	87.757	153.97	74.7211	129.097
ENSMUSG00000038517	Tbkbp1	3975	-1.13221	-1.36181	-0.902616	4.90473	-10.6764	1.02e-07	3.46e-05	8.23101	16.9115	36.7897	18.2519	32.6754	15.3281	33.9274	16.4715	33.5703	17.0068	48.3709
ENSMUSG00000038732	Mboat1	3659	-1.4088	-1.6963	-1.12131	4.9532	-10.6092	1.1e-07	3.59e-05	8.17712	17.7318	61.9813	21.9936	43.8059	19.8318	60.0217	25.8342	62.5795	14.263	37.4444
ENSMUSG00000078202	Nrarp	2582	-1.66066	-2.0024	-1.31891	3.79859	-10.5208	1.21e-07	3.88e-05	8.11643	5.66934	22.6724	10.6379	19.6515	6.52531	21.2612	8.14904	31.3039	4.56511	16.3398
ENSMUSG00000028707	Dmbx1	5856	-2.07714	-2.51283	-1.64145	1.81171	-10.3217	1.5e-07	4.52e-05	7.86124	1.47162	4.51453	1.19649	4.41061	1.35624	8.88065	0.965996	4.78766	1.0644	3.61721
ENSMUSG00000093930	Hmgcs1	4594	-1.20538	-1.45829	-0.952476	6.55494	-10.3188	1.51e-07	4.52e-05	7.79495	65.0647	121.443	87.8223	168.319	74.2861	210.302	79.6327	169.608	56.2715	169.61
ENSMUSG00000026623	Lpgat1	7610	-0.919364	-1.11312	-0.725612	7.28777	-10.2732	1.59e-07	4.68e-05	7.70634	97.6332	208.492	100.092	173.215	99.0567	228.54	121.839	216.578	99.2733	158.384
ENSMUSG00000037419	Endod1	4645	-1.77495	-2.15244	-1.39747	7.31762	-10.1801	1.76e-07	4.94e-05	7.60315	75.5349	386.379	72.8118	293.894	75.2585	346.678	115.647	322.586	89.5754	155.69
ENSMUSG00000035365	Parpbp	3594	-1.39108	-1.68744	-1.09472	3.90838	-10.1624	1.8e-07	4.94e-05	7.72195	9.14331	20.1283	5.93894	15.8182	10.9267	25.0229	8.64442	21.3886	5.8897	22.5265
ENSMUSG00000023033	Scn8a	15766	-1.54965	-1.881	-1.21831	4.25103	-10.1255	1.87e-07	5.02e-05	7.66503	8.95032	30.205	9.85472	24.6856	12.4109	40.5462	10.3783	27.961	10.9042	31.2078
ENSMUSG00000027326	Knl1	8542	-1.35713	-1.64826	-1.066	5.04458	-10.0925	1.94e-07	5.06e-05	7.56694	19.71	35.5426	12.5958	35.3541	18.0917	55.2124	19.9391	37.3097	12.9857	48.4208
ENSMUSG00000050148	Ubqln2	3344	-1.0931	-1.32761	-0.858583	4.71031	-10.0915	1.95e-07	5.06e-05	7.60555	20.9645	49.2608	17.0772	38.6332	14.6116	31.5465	21.3757	41.8991	19.3721	37.9932
ENSMUSG00000001228	Uhrf1	4259	-1.0936	-1.3298	-0.857405	6.90475	-10.0242	2.1e-07	5.3e-05	7.42316	75.4866	134.563	65.7634	141.116	86.2108	172.875	81.1684	152.893	48.4185	149.703
ENSMUSG00000027276	Jag1	5827	-1.27854	-1.55535	-1.00174	5.96192	-10.0002	2.16e-07	5.37e-05	7.44497	49.5283	146.884	48.4469	126.43	51.6139	91.5445	57.0928	144.961	47.6616	112.134
ENSMUSG00000045328	Cenpe	8620	-1.39299	-1.69707	-1.0889	6.96926	-9.91772	2.37e-07	5.73e-05	7.29594	83.3513	142.195	56.409	155.11	65.7904	198.398	70.3195	148.304	44.0663	185.625
ENSMUSG00000024665	Fads2	3295	-1.15987	-1.41631	-0.903431	5.81641	-9.79246	2.74e-07	6.37e-05	7.26067	47.9843	98.8458	37.4827	88.8818	41.634	106.306	56.6965	117.708	40.7075	87.9357
ENSMUSG00000003779	Kif20a	4338	-1.19648	-1.46205	-0.930909	5.59916	-9.75415	2.87e-07	6.55e-05	7.15569	33.2682	56.9929	25.2568	51.1954	25.5127	77.8306	28.856	57.0269	22.2579	67.1305
ENSMUSG00000041220	Elovl6	6431	-1.16421	-1.4234	-0.905014	6.36732	-9.72456	2.97e-07	6.55e-05	7.084	48.3703	93.7576	49.6217	103.384	50.0785	137.4	65.5639	108.133	41.9848	128.997
ENSMUSG00000022747	St3gal6	6172	-1.2649	-1.54652	-0.983279	4.17991	-9.72421	2.97e-07	6.55e-05	7.19891	9.52931	22.4729	13.4659	27.6875	13.2809	26.6419	11.5176	24.5615	9.15387	34.5007
ENSMUSG00000024795	Kif20b	6957	-1.21927	-1.49266	-0.945885	5.75252	-9.65575	3.21e-07	6.85e-05	7.02742	36.0184	68.0672	27.3887	61.6331	32.5754	85.7827	37.5252	62.8628	22.1159	81.4497
ENSMUSG00000035735	Dagla	5747	-1.04239	-1.27645	-0.808334	5.66511	-9.64216	3.26e-07	6.87e-05	7.01121	29.6494	70.5115	23.995	50.7335	35.1855	69.3547	38.9618	59.2366	22.1632	55.3059
ENSMUSG00000035455	Fignl1	4839	-1.2976	-1.58966	-1.00553	5.01795	-9.61895	3.35e-07	6.93e-05	7.02154	14.306	30.4544	20.1663	37.5248	16.3005	50.1649	19.4438	37.593	11.7557	44.6289
ENSMUSG00000040751	Lat2	2621	-2.35908	-2.89088	-1.82728	2.6656	-9.60422	3.41e-07	6.93e-05	7.08858	1.95411	8.35563	3.06736	10.3684	3.96636	15.4518	2.15491	21.502	2.34169	16.0904
ENSMUSG00000027199	Gatm	3001	-2.3182	-2.84201	-1.7944	3.28093	-9.58184	3.5e-07	7.04e-05	7.07971	3.64285	22.7722	5.2428	30.8743	5.75762	20.6898	4.87952	14.023	1.91593	14.6435
ENSMUSG00000027654	Fam83d	3991	-1.1227	-1.37753	-0.867864	4.48041	-9.53836	3.69e-07	7.23e-05	6.95631	17.1528	28.5588	13.2484	26.1635	12.9738	34.1179	12.3598	25.1848	9.67424	27.6654
ENSMUSG00000051220	Ercc6l	5302	-1.36696	-1.67766	-1.05625	4.42488	-9.52507	3.75e-07	7.23e-05	6.94598	14.0648	24.1191	10.0288	22.6996	9.85193	35.594	11.1213	28.641	7.78197	25.2207
ENSMUSG00000046179	E2f8	5443	-1.36613	-1.67677	-1.05548	6.41198	-9.52128	3.76e-07	7.23e-05	6.82967	46.2956	109.97	46.0975	80.6148	56.8853	164.97	42.4295	110.626	26.3262	97.2157
ENSMUSG00000058013	Septin11	9472	-0.684098	-0.840064	-0.528132	8.06201	-9.49626	3.88e-07	7.37e-05	6.7732	230.561	385.781	188.675	258.933	200.34	322.917	196.642	335.788	183.243	310.357
ENSMUSG00000042225	Ammecr1	5437	-0.875436	-1.07622	-0.674649	5.37517	-9.43964	4.15e-07	7.72e-05	6.77812	28.6844	49.61	28.4329	48.8862	28.5834	65.3073	29.6982	49.7746	25.8532	46.8242
ENSMUSG00000040204	Pclaf	4813	-1.29949	-1.5979	-1.00107	5.92324	-9.42789	4.21e-07	7.72e-05	6.72755	36.0184	64.276	33.3494	77.5205	33.5478	99.2585	33.9585	73.1747	18.8045	65.6836
ENSMUSG00000031004	Mki67	10061	-1.58069	-1.94683	-1.21455	8.29013	-9.3468	4.63e-07	8.07e-05	6.58438	181.202	389.672	109.925	384.97	190.104	602.384	199.961	399.755	96.8134	487.925
ENSMUSG00000022799	Arhgap31	11141	-0.867586	-1.06896	-0.666211	4.57486	-9.32765	4.74e-07	8.07e-05	6.67827	18.4073	31.2027	9.63718	22.284	16.6075	31.9751	17.7595	29.9441	17.9056	29.5115
ENSMUSG00000025665	Rps6ka6	5013	-1.20798	-1.48863	-0.927325	4.53464	-9.31863	4.79e-07	8.07e-05	6.69699	13.5823	33.5472	13.4224	33.8762	15.2257	41.0224	17.165	32.777	12.4653	25.071
ENSMUSG00000001467	Cyp51	4415	-1.37264	-1.69272	-1.05255	6.16557	-9.28442	5e-07	8.25e-05	6.57813	41.3258	90.0662	58.6715	110.635	48.4408	153.638	54.4177	123.544	33.9899	133.787
ENSMUSG00000035683	Melk	2972	-1.50847	-1.86116	-1.15577	5.14532	-9.25986	5.15e-07	8.34e-05	6.57475	24.0042	45.719	18.1649	41.589	18.9618	66.4977	16.7687	41.2758	11.5665	58.6487
ENSMUSG00000056737	Capg	2529	-0.649315	-0.802066	-0.496563	8.22801	-9.20314	5.51e-07	8.84e-05	6.40673	236.11	389.821	229.791	363.771	266.514	393.391	232.26	372.162	209.356	321.333
ENSMUSG00000052087	Rgs14	4239	-1.26958	-1.56929	-0.969867	2.72737	-9.17111	5.73e-07	8.84e-05	6.59912	2.34011	6.60968	4.2421	9.12142	3.65929	9.45205	4.03737	7.50727	3.24052	9.40475
ENSMUSG00000035208	Slfn8	4091	-1.30603	-1.6144	-0.99766	4.74926	-9.16956	5.74e-07	8.84e-05	6.50611	15.3193	57.9407	13.4659	35.8622	12.718	31.4513	25.0911	40.8792	15.966	35.9975
ENSMUSG00000021360	Gcnt2	7051	-1.11334	-1.37623	-0.850446	5.13639	-9.16885	5.75e-07	8.84e-05	6.51221	34.2331	56.6936	28.868	55.4443	26.9969	60.5455	25.3388	67.6788	22.3052	57.2019
ENSMUSG00000033952	Aspm	11590	-1.26951	-1.56964	-0.969384	6.01076	-9.15788	5.82e-07	8.87e-05	6.40216	38.7686	79.1914	27.9543	70.8699	43.8859	95.5443	46.343	82.41	25.9005	106.146
ENSMUSG00000054720	Lrrc8c	7654	-0.772631	-0.955541	-0.58972	6.50738	-9.1453	5.91e-07	8.93e-05	6.36368	71.0959	135.661	69.7662	96.4561	67.8888	117.353	72.6974	131.986	56.4607	99.1116
ENSMUSG00000041431	Ccnb1	4217	-1.09093	-1.35034	-0.83152	6.2886	-9.10493	6.21e-07	9.18e-05	6.31789	55.1735	80.4884	42.2687	85.8337	50.0274	114.734	40.6461	85.3563	35.5038	109.19
ENSMUSG00000050530	Fam171a1	4442	-0.803909	-0.995182	-0.612635	5.58503	-9.09949	6.26e-07	9.18e-05	6.34644	34.1366	55.0973	34.5241	51.9343	37.2838	71.9261	34.652	56.1771	29.07	61.8419
ENSMUSG00000026343	Gpr39	3015	-1.93258	-2.39356	-1.47159	2.61775	-9.07641	6.43e-07	9.32e-05	6.47467	2.67786	17.5344	2.54526	11.1997	2.78925	9.83299	4.13644	15.4395	3.57166	6.56088
ENSMUSG00000029177	Cenpa	5860	-0.986891	-1.22355	-0.750233	6.90239	-9.02844	6.83e-07	9.66e-05	6.20395	100.866	144.739	72.6813	129.986	86.9785	184.113	65.4152	149.494	57.738	144.015
ENSMUSG00000022723	Crybg3	12711	-1.29145	-1.60118	-0.98172	3.9967	-9.02729	6.84e-07	9.66e-05	6.37065	7.35808	15.4891	11.2905	17.8041	9.08425	24.6896	8.84257	21.0487	6.93045	28.0646
ENSMUSG00000041498	Kif14	10358	-1.2745	-1.5812	-0.967786	4.78718	-8.99658	7.1e-07	9.77e-05	6.26943	20.9162	32.2502	9.89823	29.304	16.2493	41.5938	16.2238	33.117	10.715	39.1906
ENSMUSG00000073678	Pgap1	16611	-1.82073	-2.25945	-1.382	4.40226	-8.98498	7.2e-07	9.77e-05	6.31294	10.9286	53.1518	6.98315	38.8642	14.5092	30.118	16.5705	58.8967	10.8096	29.1622
ENSMUSG00000040084	Bub1b	4275	-1.07876	-1.33891	-0.81861	6.21983	-8.9777	7.27e-07	9.77e-05	6.15164	52.2785	73.6542	34.2196	77.3819	48.6967	111.02	39.7049	81.1635	35.078	99.0617
ENSMUSG00000027669	Gnb4	12692	-0.946551	-1.17505	-0.71805	5.268	-8.96852	7.35e-07	9.77e-05	6.17348	21.9295	40.2816	23.734	42.1432	30.5282	44.5461	26.4286	58.67	18.426	46.5747
ENSMUSG00000056427	Slit3	6067	-2.66502	-3.31257	-2.01748	0.165452	-8.91037	7.9e-07	0.000101658	6.10564	0.361873	1.47159	0.326315	2.3785	0.946809	1.78565	0.173384	3.14456	0.260187	3.0185
ENSMUSG00000024590	Lmnb1	2962	-0.801059	-0.995806	-0.606311	7.09039	-8.90547	7.95e-07	0.000101658	6.0423	96.9577	165.641	114.232	168.458	105.403	178.018	99.8443	170.684	74.4373	165.269
ENSMUSG00000034926	Dhcr24	4028	-1.20712	-1.50074	-0.913498	6.65483	-8.90072	8e-07	0.000101658	6.06022	66.5604	134.713	81.9921	154.233	87.0809	199.112	69.4774	143.375	48.4185	177.144
ENSMUSG00000020649	Rrm2	2771	-1.61174	-2.00553	-1.21796	6.55041	-8.86144	8.4e-07	0.000105248	5.99463	50.3003	103.335	35.6119	98.2573	38.7168	166.923	56.003	146.548	28.4077	119.917
ENSMUSG00000017737	Mmp9	3539	-3.87901	-4.82879	-2.92923	5.91066	-8.84222	8.6e-07	0.000106951	6.07432	21.9777	686.234	24.4301	641.524	33.1895	328.251	31.9769	263.888	11.5192	106.446
ENSMUSG00000000420	Galnt1	5519	-0.883678	-1.10041	-0.666942	8.7992	-8.82732	8.76e-07	0.000107551	5.9212	339.991	688.878	305.235	605.362	442.365	881.993	417.087	669.847	332.922	552.585
ENSMUSG00000026955	Sapcd2	3499	-1.14675	-1.42858	-0.864911	3.99022	-8.80922	8.97e-07	0.000109262	6.08181	11.9418	18.7815	9.11507	20.0671	10.4661	23.5944	8.0995	18.2158	5.46394	17.637
ENSMUSG00000039994	Timeless	6115	-1.05386	-1.31362	-0.794092	5.23547	-8.78348	9.26e-07	0.000110565	5.96699	25.5482	45.5694	20.3838	44.9143	26.7921	58.1647	27.3203	41.1625	14.6415	44.9283
ENSMUSG00000053617	Sh3pxd2a	11593	-0.665168	-0.829934	-0.500402	7.64189	-8.74036	9.78e-07	0.000112178	5.81815	154.809	262.167	121.629	195.937	161.495	265.491	164.393	236.862	141.282	219.053
ENSMUSG00000042594	Sh2b3	4807	-1.09581	-1.36764	-0.823971	6.68708	-8.72758	9.94e-07	0.000112178	5.8198	62.9417	195.921	62.1957	119.964	78.534	136.781	77.1558	128.247	54.0953	137.329
ENSMUSG00000041064	Pif1	4388	-1.06644	-1.33104	-0.801846	4.13969	-8.7261	9.95e-07	0.000112178	5.95331	10.4461	17.0854	9.50665	19.5129	11.7967	24.0706	9.18934	17.5359	8.06581	24.0732
ENSMUSG00000020914	Top2a	9013	-1.22517	-1.52918	-0.92116	8.93474	-8.72514	9.97e-07	0.000112178	5.78306	342.163	546.857	228.094	518.951	281.919	748.998	292.845	552.28	195.921	751.258
ENSMUSG00000025366	Esyt1	7267	-0.649599	-0.810925	-0.488274	6.95094	-8.71782	1.01e-06	0.000112178	5.80114	104.533	165.591	85.0377	119.779	94.5018	138.924	92.1163	169.778	93.36	146.46
ENSMUSG00000002885	Adgre5	3757	-1.46047	-1.82369	-1.09725	2.99686	-8.70528	1.02e-06	0.000112178	6.0309	7.26158	21.6748	4.63368	13.8784	3.71047	8.73779	5.87028	17.8758	6.45738	15.4418
ENSMUSG00000017499	Cdc6	5229	-1.18423	-1.47985	-0.888618	4.91842	-8.67311	1.06e-06	0.000114961	5.83616	16.3808	29.3071	17.9038	33.322	13.4856	42.7842	20.0382	35.61	11.2827	37.2448
ENSMUSG00000023505	Cdca3	2866	-1.09319	-1.36611	-0.820278	4.63435	-8.67231	1.07e-06	0.000114961	5.87242	19.4205	28.1098	14.6407	29.6735	16.4028	40.4986	12.1616	28.9809	10.4312	27.9648
ENSMUSG00000027907	S100a11	511	-0.949584	-1.187	-0.712166	9.09887	-8.65935	1.08e-06	0.000115327	5.69462	363.344	653.56	486.884	733.985	404.288	893.945	401.73	832.287	275.255	596.99
ENSMUSG00000021822	Plau	2367	-1.89508	-2.37028	-1.41987	6.40072	-8.63396	1.12e-06	0.000118161	5.73047	45.6683	244.857	83.0363	196.63	50.0785	353.345	62.5916	203.66	44.8705	108.891
ENSMUSG00000027469	Tpx2	4677	-1.17373	-1.46816	-0.879302	6.65586	-8.63086	1.12e-06	0.000118161	5.68863	68.8764	103.735	55.9739	107.356	59.1372	157.352	51.2473	112.496	39.4775	137.329
ENSMUSG00000022325	Pop1	3795	-1.18328	-1.48027	-0.886292	4.52583	-8.62609	1.13e-06	0.000118178	5.79092	10.9768	26.7131	16.3375	28.6574	9.08425	30.118	14.6385	21.0487	8.44427	26.468
ENSMUSG00000002565	Scin	2999	-2.42156	-3.03067	-1.81245	3.84344	-8.60721	1.16e-06	0.000118948	5.8698	12.1348	27.8604	6.11297	21.4065	4.8364	53.7362	2.89799	23.655	4.89625	37.3945
ENSMUSG00000021670	Hmgcr	7275	-1.01567	-1.27183	-0.759508	6.53552	-8.58425	1.19e-06	0.000121781	5.64893	68.5869	123.09	76.9016	128	76.1286	172.732	75.4715	132.44	54.0007	153.245
ENSMUSG00000025747	Tyms	6089	-1.21368	-1.52028	-0.907084	5.29304	-8.57038	1.21e-06	0.000123102	5.67433	23.57	42.3269	19.9922	45.6071	17.2729	63.7835	29.1533	47.8482	17.4799	47.6724
ENSMUSG00000106518	Gm42759	2439	-4.06089	-5.09079	-3.03098	-0.84033	-8.53666	1.27e-06	0.000127234	3.77004	0.313623	5.11315	0.282807	3.48692	0.179126	4.6427	0.222922	2.74795	0.118267	2.61936
ENSMUSG00000021707	Dhfr	5347	-1.15806	-1.45255	-0.863562	4.72932	-8.51372	1.31e-06	0.000129421	5.64816	14.8368	24.0692	14.6407	31.7056	15.1234	40.9748	18.0567	31.0206	10.0054	33.2534
ENSMUSG00000023940	Sgo1	3810	-1.06763	-1.33919	-0.796079	5.12464	-8.512	1.31e-06	0.000129421	5.62079	24.0042	35.792	21.5586	41.3581	22.6467	49.5935	18.1062	37.6497	15.8714	49.1193
ENSMUSG00000043557	Mdga1	9515	-1.93634	-2.42903	-1.44364	2.80562	-8.50876	1.31e-06	0.000129421	5.7629	5.18684	14.6909	2.11017	4.04113	2.12392	12.7377	3.93829	19.2923	3.42974	16.4396
ENSMUSG00000017210	Med24	6528	-0.819339	-1.02789	-0.61079	7.31407	-8.50592	1.32e-06	0.000129421	5.51274	122.723	243.81	116.059	194.736	121.575	217.683	146.46	234.199	107.552	192.81
ENSMUSG00000039187	Fanci	5774	-1.25664	-1.57771	-0.935573	2.773	-8.47382	1.37e-06	0.00013268	5.74192	4.65609	9.60274	2.2407	6.99693	3.91518	8.92826	4.23552	9.37701	3.85551	9.60432
ENSMUSG00000021485	Mxd3	2369	-1.3291	-1.66893	-0.989283	3.73823	-8.46785	1.38e-06	0.000132979	5.6723	7.88882	13.9427	7.89683	13.6013	5.75762	17.4518	6.81151	19.4623	4.65972	18.585
ENSMUSG00000054892	Txk	10955	-2.61912	-3.29343	-1.94481	0.329049	-8.40935	1.49e-06	0.000140393	5.52466	0.74787	2.91823	0.413333	1.87047	0.383842	6.8331	0.520151	1.33148	0.212881	1.82108
ENSMUSG00000063296	Tmem117	4890	-2.68988	-3.38305	-1.99671	-0.0999221	-8.40153	1.51e-06	0.000141076	5.32127	0.265373	2.26974	0.369824	0.992964	0.230305	3.16656	0.27246	2.06804	0.307494	1.37205
ENSMUSG00000069793	Slfn9	5965	-1.40126	-1.76271	-1.03981	6.32515	-8.39336	1.52e-06	0.000141592	5.38424	43.0146	94.9549	32.0442	95.0705	36.5161	123.115	63.7309	89.9456	29.3066	122.312
ENSMUSG00000030978	Rrm1	11012	-0.982264	-1.23583	-0.728701	6.98269	-8.38703	1.54e-06	0.000141592	5.35742	78.4781	130.971	80.6869	148.691	82.7818	211.017	83.6948	129.437	61.901	152.297
ENSMUSG00000012443	Kif11	7461	-1.19006	-1.49759	-0.882526	6.58341	-8.37809	1.56e-06	0.000142429	5.36002	66.9947	109.471	49.3606	112.713	60.8261	164.732	59.1734	98.6711	39.0518	142.668
ENSMUSG00000058258	Idi1	3505	-1.50279	-1.89284	-1.11275	4.56156	-8.34161	1.63e-06	0.000146333	5.47736	11.5075	28.3094	16.0765	38.3561	17.5288	53.2124	18.7998	36.1766	9.3904	49.0195
ENSMUSG00000026683	Nuf2	6341	-1.13239	-1.42724	-0.837535	5.2876	-8.31492	1.69e-06	0.000149629	5.33909	27.4782	39.2839	18.687	41.6814	23.5167	57.1171	23.5554	48.6981	15.0199	48.2711
ENSMUSG00000030774	Pak1	3943	-0.694252	-0.875169	-0.513336	6.14602	-8.30814	1.7e-06	0.000149838	5.27844	59.3712	92.2611	54.1031	74.4723	51.1533	94.1634	59.8174	100.314	49.27	82.9963
ENSMUSG00000036875	Dna2	5878	-1.52261	-1.9196	-1.12563	3.70705	-8.3039	1.71e-06	0.000149902	5.44012	4.89734	12.5958	4.89473	14.4788	7.13945	22.023	9.33796	14.5896	3.42974	18.3854
ENSMUSG00000108218	Olfr1372-ps1	9812	-2.69248	-3.39495	-1.99002	2.1666	-8.29842	1.73e-06	0.000149902	5.52321	0.940869	1.97043	0.630876	3.30218	0.89563	9.07111	0.916457	2.8046	0.875176	12.4981
ENSMUSG00000034311	Kif4	5514	-1.32492	-1.67083	-0.97901	5.13701	-8.29263	1.74e-06	0.000149902	5.32378	25.0175	43.9232	18.1649	35.8622	18.2453	69.6404	19.6419	49.208	12.56	38.093
ENSMUSG00000024556	Me2	7252	-0.858671	-1.08301	-0.634329	5.6863	-8.28668	1.75e-06	0.000149902	5.27288	30.2284	42.7259	38.614	60.5708	37.2326	70.3071	31.1843	55.5538	27.6981	71.521
ENSMUSG00000047989	Ino80c	2828	-0.994388	-1.25423	-0.734546	5.78499	-8.28537	1.76e-06	0.000149902	5.28536	32.2067	70.7111	39.5712	65.2354	41.5828	103.068	37.8224	59.7466	32.8546	71.3215
ENSMUSG00000026519	Tmem63a	4492	-0.738694	-0.932627	-0.544762	6.26294	-8.24669	1.85e-06	0.000156517	5.18793	54.3533	77.6949	47.8813	73.8257	54.5311	114.877	49.6621	82.8633	53.9061	89.2828
ENSMUSG00000046572	Zfp518b	6882	-1.06434	-1.34413	-0.784551	3.19923	-8.23597	1.87e-06	0.000157677	5.4043	5.57284	12.496	5.80841	13.786	6.16705	14.69	5.22628	11.4167	8.11312	12.099
ENSMUSG00000041926	Rnpep	6977	-0.729545	-0.921511	-0.537579	5.46418	-8.22797	1.89e-06	0.000157688	5.20495	35.6324	61.1832	27.2582	46.6693	24.8473	51.2601	34.0575	53.7407	35.1253	46.475
ENSMUSG00000020176	Grb10	9089	-3.39964	-4.29768	-2.5016	-1.14083	-8.19601	1.98e-06	0.0001616	4.66143	0.168874	1.4217	0.239298	0.94678	0.0255894	0.976157	0.173384	1.67143	0.0236534	0.623657
ENSMUSG00000021680	Crhbp	1800	-3.44378	-4.35516	-2.5324	-1.74891	-8.18088	2.02e-06	0.000164107	4.39065	0.0241248	0.473901	0.108772	0.438752	0.127947	1.3571	0.0247691	0.084988	0.0236534	1.17248
ENSMUSG00000020023	Tmcc3	7153	-0.844492	-1.06933	-0.619656	6.16444	-8.13195	2.15e-06	0.000171169	5.05409	56.7657	109.272	58.976	87.912	64.3063	92.4492	62.8888	121.844	49.6485	116.175
ENSMUSG00000026479	Lamc2	8039	-1.10137	-1.39614	-0.806607	9.23065	-8.08951	2.28e-06	0.000177919	4.92967	726.278	1745.43	784.179	1524.66	815.356	2481.94	537.366	1065.15	571.301	917.001
ENSMUSG00000043015	Nemp2	7078	-0.923212	-1.17041	-0.676019	3.96659	-8.08593	2.29e-06	0.000177984	5.13793	10.1083	19.6295	8.07086	15.5872	9.28897	19.9279	14.3413	22.8618	10.1946	19.8822
ENSMUSG00000035439	Haus8	5278	-0.93727	-1.18997	-0.684566	4.33168	-8.03005	2.46e-06	0.000186864	5.04567	13.5823	25.1667	13.5094	22.5149	9.85193	27.0229	14.7872	29.2075	13.648	21.6783
ENSMUSG00000038366	Lasp1	6495	-0.598931	-0.760832	-0.437031	8.36957	-8.00928	2.53e-06	0.000190006	4.82013	287.64	406.034	310.326	432.078	289.084	451.722	262.676	422.872	247.438	399.166
ENSMUSG00000066800	Rnasel	6641	-1.24854	-1.58609	-0.910993	2.79312	-8.0081	2.54e-06	0.000190006	5.13713	3.9806	12.7953	3.54596	9.02905	3.55693	10.8806	6.71243	12.3233	4.47049	7.50884
ENSMUSG00000027331	Knstrn	5158	-0.975582	-1.24058	-0.710583	5.63242	-7.97048	2.67e-06	0.000196544	4.83992	33.4612	47.7643	33.2189	54.1974	34.2643	78.7354	24.6948	52.3243	22.589	58.8982
ENSMUSG00000031383	Dusp9	2722	-1.13231	-1.4416	-0.823026	5.30216	-7.92628	2.83e-06	0.00020606	4.80033	21.3022	43.6738	35.7424	52.3038	21.1113	80.6401	17.2641	36.1766	19.9398	42.3838
ENSMUSG00000023004	Tuba1b	1875	-0.9428	-1.20078	-0.684816	8.124	-7.91209	2.89e-06	0.000208342	4.68322	193.891	300.578	222.699	328.948	175.672	429.914	182.771	329.442	131.3	342.238
ENSMUSG00000025469	Msx3	2356	-2.49997	-3.1847	-1.81525	2.34773	-7.90465	2.92e-06	0.000209601	5.00372	0.651371	15.9879	3.93754	10.4146	2.58453	14.0233	2.89799	9.26369	1.0644	9.55443
ENSMUSG00000005410	Mcm5	3993	-0.965259	-1.23087	-0.699647	7.08235	-7.86793	3.07e-06	0.00021854	4.63539	90.3958	139.502	87.7788	142.871	81.8094	203.16	91.2247	154.763	59.3937	159.981
ENSMUSG00000037628	Cdkn3	2371	-1.16294	-1.48449	-0.841382	3.53061	-7.83006	3.23e-06	0.000225491	4.82972	7.93707	11.1492	6.06946	11.4768	6.01352	18.7851	4.53275	12.7199	5.2274	12.9471
ENSMUSG00000074766	Ism1	2965	-3.72816	-4.76014	-2.69618	0.175911	-7.82146	3.27e-06	0.000225491	4.65207	0.120624	0.374133	0.065263	0.715858	0.127947	1.3571	0.0743073	5.97749	0.307494	2.66925
ENSMUSG00000001420	Tmem79	2912	-0.705961	-0.901529	-0.510393	4.55558	-7.81533	3.29e-06	0.000225491	4.71123	21.0127	32.35	15.6849	27.549	14.458	27.5943	16.7687	27.1112	17.6691	24.7717
ENSMUSG00000038578	Susd1	4766	-2.14612	-2.74081	-1.55142	3.21426	-7.81314	3.3e-06	0.000225491	4.87133	3.6911	30.5542	3.63298	23.808	8.4701	29.4514	9.43703	24.1083	3.52436	12.3983
ENSMUSG00000038170	Pde4dip	16857	-0.736073	-0.940368	-0.531778	6.36296	-7.80062	3.36e-06	0.000226805	4.58027	85.0883	110.818	56.6701	108.279	65.381	118.972	66.9509	107.736	70.2743	124.008
ENSMUSG00000027377	Mall	2006	-2.24019	-2.8624	-1.61798	2.44367	-7.79492	3.39e-06	0.000226805	4.86759	2.14711	18.532	4.93824	13.9246	3.09632	15.9756	3.49245	26.3746	2.34169	4.96431
ENSMUSG00000041736	Tspo	1051	-0.682328	-0.872129	-0.492527	6.93152	-7.78322	3.44e-06	0.000227465	4.52622	83.6891	155.963	126.676	171.783	99.1591	167.923	97.1692	166.605	96.3403	140.622
ENSMUSG00000018417	Myo1b	10792	-0.67472	-0.862459	-0.48698	7.09926	-7.78095	3.45e-06	0.000227465	4.51702	96.813	181.504	104.356	171.182	140.205	197.16	129.27	174.594	95.3942	169.76
ENSMUSG00000082593	Gm11331	288	-4.48244	-5.7308	-3.23409	-1.67443	-7.77394	3.49e-06	0.000228233	4.0549	0.0241248	0.274364	0.0217543	0.392567	0.0255894	0.928539	0.0247691	0.0283293	0.0236534	2.32001
ENSMUSG00000011884	Gltp	1762	-0.897883	-1.14821	-0.647551	4.84844	-7.76548	3.53e-06	0.000229833	4.5912	20.868	31.7015	17.2512	26.1173	15.8399	42.5938	16.9173	34.1368	14.0738	25.3704
ENSMUSG00000024981	Acsl5	4864	-0.928328	-1.18733	-0.669324	7.37891	-7.75997	3.55e-06	0.000230094	4.48047	134.689	221.262	94.8272	164.578	89.3839	265.443	127.388	237.201	115.5	183.43
ENSMUSG00000055652	Klhl25	3856	-0.902644	-1.1546	-0.650685	3.8712	-7.75624	3.57e-06	0.00023043	4.71183	11.1698	22.3731	11.6821	21.8221	9.18661	16.6899	10.1306	21.6153	10.4312	16.4895
ENSMUSG00000072082	Ccnf	7800	-0.88582	-1.13334	-0.638302	5.9784	-7.74826	3.61e-06	0.000232125	4.4922	40.1679	74.6519	34.002	65.2816	47.1613	72.8784	45.5504	63.1461	28.3131	80.4518
ENSMUSG00000042367	Gjb3	1966	-1.51588	-1.94032	-1.09145	5.05031	-7.73254	3.69e-06	0.00023361	4.59116	22.4602	65.8224	43.0519	62.7415	18.1429	68.2595	23.4068	70.1151	14.0738	65.7834
ENSMUSG00000057110	Cntrl	10194	-0.773873	-0.990577	-0.55717	5.9429	-7.7316	3.7e-06	0.00023361	4.48141	39.1064	67.2691	36.5255	65.6973	39.4333	82.8305	47.4824	56.0637	41.559	77.9073
ENSMUSG00000021697	Depdc1b	3350	-1.19219	-1.52628	-0.85811	3.24793	-7.72605	3.72e-06	0.00023361	4.71545	7.06858	10.8	5.50385	12.8624	6.52531	15.309	5.32536	11.0768	3.28782	12.3484
ENSMUSG00000020185	E2f7	9009	-1.41061	-1.80593	-1.01528	4.73613	-7.72536	3.73e-06	0.00023361	4.57054	17.0563	27.9602	13.4224	28.6574	14.6116	43.7366	15.233	32.6637	7.64005	45.6268
ENSMUSG00000030401	Rtn2	4585	-1.49108	-1.90931	-1.07285	2.45571	-7.71875	3.76e-06	0.000234914	4.75818	3.16035	9.70251	3.50245	8.05917	3.71047	10.7377	3.98783	13.9664	2.90937	7.20948
ENSMUSG00000056328	Myh1	6353	-2.71031	-3.47496	-1.94565	1.57291	-7.67391	4e-06	0.000248164	4.68334	1.18212	8.55517	0.717893	2.97889	1.56096	6.45216	1.16415	7.50727	0.544028	8.15744
ENSMUSG00000001473	Tubb6	2437	-1.08509	-1.39157	-0.778609	7.29471	-7.6653	4.05e-06	0.000249543	4.34246	92.76	152.072	112.492	165.917	114.103	319.775	79.8804	168.135	63.5094	191.463
ENSMUSG00000027641	Rbl1	5993	-0.993609	-1.27427	-0.712952	5.73847	-7.66486	4.05e-06	0.000249543	4.39694	35.6806	55.9453	29.4771	59.9704	32.5242	83.4019	36.6831	50.7378	28.455	76.5103
ENSMUSG00000026043	Col3a1	9816	-2.51526	-3.22676	-1.80377	-0.654985	-7.65376	4.12e-06	0.000251282	4.43067	0.168874	2.7187	0.587367	0.992964	0.486199	1.88089	0.27246	2.23802	0.118267	1.17248
ENSMUSG00000074796	Slc4a11	4998	-2.46931	-3.16873	-1.76989	4.5666	-7.64366	4.17e-06	0.000253449	4.58736	15.7053	150.925	16.7726	106.709	13.5368	126.162	20.6822	65.8657	14.878	33.4031
ENSMUSG00000028664	Ephb2	12608	-1.14618	-1.47096	-0.821395	5.35871	-7.64053	4.19e-06	0.000253679	4.37877	24.342	57.9906	27.2147	58.5849	37.1303	66.831	25.7847	38.0463	18.4733	70.1739
ENSMUSG00000036111	Lmo1	1552	-1.27902	-1.6417	-0.916337	3.1263	-7.6351	4.22e-06	0.0002545	4.61189	4.41485	12.5958	7.2442	11.015	7.0371	17.8803	5.67213	13.3998	3.00398	10.9514
ENSMUSG00000079018	Ly6c1	1677	-4.6229	-5.9341	-3.3117	-0.988155	-7.63329	4.23e-06	0.0002545	3.75627	0.120624	2.76858	0.15228	1.54718	0.127947	2.738	0.0247691	5.86417	0.165574	1.82108
ENSMUSG00000017716	Birc5	3402	-1.08206	-1.38912	-0.774987	6.15322	-7.62921	4.26e-06	0.000255077	4.33175	54.5463	78.094	53.755	83.0626	40.6104	108.211	33.8098	87.8493	28.5497	83.0961
ENSMUSG00000025082	Vwa2	4049	-1.76755	-2.27034	-1.26476	0.984074	-7.61117	4.37e-06	0.000260619	4.58554	0.989118	5.61199	0.891928	3.99495	1.50978	5.45219	1.70907	4.22107	1.15902	2.12044
ENSMUSG00000034382	AI661453	5056	-0.635985	-0.817006	-0.454964	5.0045	-7.60648	4.39e-06	0.000260619	4.39276	32.0619	52.4534	26.301	42.5589	29.2487	42.4033	27.4194	45.4686	23.7717	33.6027
ENSMUSG00000027715	Ccna2	4083	-1.1212	-1.44167	-0.800735	6.97002	-7.57466	4.59e-06	0.000267942	4.21764	96.9095	125.434	66.6336	143.703	73.0578	180.256	68.8334	140.259	47.3778	166.167
ENSMUSG00000005233	Spc25	3188	-1.08421	-1.39426	-0.774148	4.4613	-7.57066	4.62e-06	0.000268556	4.36194	14.7403	21.126	11.6821	22.3763	14.3045	35.7369	12.1121	21.7286	8.11312	27.9648
ENSMUSG00000018846	Pank3	7376	-0.675402	-0.868785	-0.48202	7.24437	-7.56154	4.68e-06	0.000269304	4.19789	112.639	164.593	104.66	168.319	116.765	203.017	150.819	206.776	108.971	201.99
ENSMUSG00000041859	Mcm3	3752	-0.815948	-1.04971	-0.582184	7.08376	-7.55699	4.71e-06	0.000269304	4.19123	90.9265	131.071	101.354	148.598	87.2344	189.16	94.8409	149.494	69.0443	161.777
ENSMUSG00000002068	Ccne1	2662	-1.29205	-1.66254	-0.921562	2.31233	-7.55042	4.75e-06	0.000270912	4.51612	1.23037	4.76396	2.98035	4.96482	2.27746	6.49978	3.59152	8.07386	2.15246	5.41335
ENSMUSG00000030265	Kras	5347	-0.631093	-0.812174	-0.450013	6.75379	-7.54548	4.79e-06	0.00027104	4.18722	79.3948	116.106	95.7409	124.351	84.1125	144.971	79.9299	142.525	79.0733	121.114
ENSMUSG00000103088	Pcdhgb6	4684	-3.02203	-3.89177	-2.15229	-1.37356	-7.52268	4.94e-06	0.000276293	3.72304	0.168874	1.02263	0.0217543	0.484936	0.179126	0.928539	0.123846	0.934868	0.118267	1.12258
ENSMUSG00000031864	Ints10	6885	-0.715076	-0.921049	-0.509103	5.83707	-7.51635	4.98e-06	0.000277319	4.1848	38.3344	75.3004	37.7873	57.5688	40.9175	77.4497	47.9778	71.5316	46.4316	65.6337
ENSMUSG00000034612	Chst11	5527	-0.755594	-0.973261	-0.537927	5.48133	-7.51554	4.99e-06	0.000277319	4.19402	29.4564	56.0451	22.7333	38.7256	41.4293	60.8312	31.8283	50.2846	26.8466	49.3687
ENSMUSG00000031391	L1cam	7347	-1.89138	-2.43677	-1.34599	3.49405	-7.50823	5.04e-06	0.000279303	4.36547	3.44985	19.2803	5.54736	9.39852	4.47815	26.7848	3.14568	17.2526	4.94356	10.8516
ENSMUSG00000006179	Prss16	4183	-1.38496	-1.7847	-0.985219	2.85742	-7.50105	5.09e-06	0.000281249	4.43241	4.2701	14.4415	5.54736	12.262	4.22226	13.8329	5.07767	8.35715	3.33513	9.45465
ENSMUSG00000023067	Cdkn1a	3553	-1.20009	-1.54722	-0.852951	3.39051	-7.48478	5.21e-06	0.000285083	4.39982	7.55107	15.09	7.89683	14.2017	8.4701	15.5471	3.24475	13.3998	4.80164	13.7454
ENSMUSG00000007617	Homer1	11976	-0.703899	-0.907994	-0.499804	5.3451	-7.46694	5.34e-06	0.000290637	4.13956	28.6844	45.3698	27.0842	45.5147	33.1895	52.022	33.2649	51.5311	29.9689	53.0608
ENSMUSG00000032186	Tmod2	11683	-2.72062	-3.50962	-1.93163	-0.631248	-7.46552	5.35e-06	0.000290637	4.09607	0.0723745	0.922861	0.239298	2.3785	0.281484	2.11897	0.371537	0.708233	0.260187	1.72129
ENSMUSG00000046324	Ermp1	9338	-1.29238	-1.66722	-0.91753	6.20722	-7.46451	5.36e-06	0.000290637	4.09384	40.0231	185.295	36.134	105.093	51.7163	115.639	70.6168	120.485	43.0729	72.02
ENSMUSG00000032815	Fanca	8761	-1.30993	-1.69024	-0.929611	4.16161	-7.45706	5.42e-06	0.000291915	4.22313	10.8321	16.387	6.59157	16.2338	8.77718	30.4513	10.1801	20.0288	6.88314	24.3725
ENSMUSG00000020415	Pttg1	2000	-0.952243	-1.22918	-0.675309	5.2631	-7.4445	5.51e-06	0.000295333	4.12263	27.7677	40.8802	33.4799	50.4564	26.8433	55.8314	17.7099	46.7151	18.5206	43.681
ENSMUSG00000030729	Pgm2l1	9583	-0.748416	-0.966368	-0.530463	3.90862	-7.4344	5.59e-06	0.000298671	4.22923	9.19156	17.235	9.81121	16.5109	7.95832	15.0709	13.2515	18.2158	13.2223	22.1274
ENSMUSG00000028179	Cth	2791	-1.2146	-1.56853	-0.860662	3.40218	-7.42974	5.63e-06	0.000299742	4.33411	5.57284	21.7745	10.8989	20.3904	7.24181	13.0234	11.0718	24.1083	6.93045	17.188
ENSMUSG00000056394	Lig1	4268	-0.945907	-1.22177	-0.670041	6.32422	-7.4236	5.68e-06	0.000300542	4.01679	62.2662	83.1822	46.2715	86.5264	56.783	133.638	56.8451	98.5577	36.4499	95.3697
ENSMUSG00000051235	Gen1	7763	-1.33286	-1.7219	-0.943821	4.54736	-7.41745	5.73e-06	0.000302265	4.13966	11.8453	26.0646	12.8133	23.4386	12.9227	34.9274	16.6696	28.641	7.21429	39.6896
ENSMUSG00000031803	B3gnt3	3055	-0.811615	-1.04862	-0.574608	6.74517	-7.41405	5.76e-06	0.000302796	3.99223	90.444	192.179	80.8174	137.514	99.6709	177.161	87.6579	169.041	82.1483	109.489
ENSMUSG00000028820	Sfpq	4743	-0.653659	-0.844592	-0.462726	8.30021	-7.412	5.77e-06	0.000302796	3.95919	214.928	359.741	255.809	381.09	226.032	364.011	292.201	361.114	209.12	406.25
ENSMUSG00000074802	Gas2l3	7032	-1.17916	-1.52417	-0.834143	4.95658	-7.39945	5.88e-06	0.00030641	4.0806	22.2672	33.0484	12.9438	27.2257	21.1625	54.4505	19.4933	36.6865	11.6138	45.7266
ENSMUSG00000028312	Smc2	5478	-1.10323	-1.4267	-0.779766	7.13946	-7.38414	6.01e-06	0.000309974	3.93786	106.945	169.133	85.6469	136.175	89.2304	185.208	88.5496	242.584	62.5633	201.391
ENSMUSG00000018986	Slfn3	3411	-1.11881	-1.44699	-0.790634	3.86045	-7.38098	6.03e-06	0.000309974	4.18482	8.37132	21.3754	6.28701	20.3442	8.41893	20.5945	13.945	18.9523	9.10656	16.5394
ENSMUSG00000078773	Rad54b	5782	-1.09998	-1.42318	-0.776789	4.18024	-7.36865	6.14e-06	0.00031272	4.1136	11.3628	19.3801	9.33262	17.4808	11.1314	24.4992	13.6478	24.1649	7.49813	27.0667
ENSMUSG00000044201	Cdc25c	4919	-1.05385	-1.36387	-0.743828	4.40686	-7.35958	6.22e-06	0.000313175	4.11146	16.9598	24.0692	14.4666	25.7478	14.7651	32.5941	12.4589	27.3378	8.25504	27.8151
ENSMUSG00000041515	Irf8	7055	-1.40499	-1.81844	-0.991549	3.94638	-7.35737	6.24e-06	0.000313175	4.14193	8.27482	29.1075	15.9024	25.9787	11.7967	23.3563	10.2296	29.2075	7.35621	33.8521
ENSMUSG00000040322	Slc25a24	3431	-0.567915	-0.735122	-0.400707	8.0798	-7.35348	6.27e-06	0.000313175	3.87647	190.61	281.273	231.357	305.163	234.988	349.25	215.417	317.317	177.33	298.183
ENSMUSG00000023015	Racgap1	7079	-0.928496	-1.20203	-0.654962	6.68057	-7.34908	6.31e-06	0.000313175	3.89853	87.4525	109.222	66.7206	115.807	76.0262	167.97	51.3464	108.7	50.7366	126.553
ENSMUSG00000053137	Mapk11	2887	-0.623572	-0.80735	-0.439795	4.94432	-7.34615	6.34e-06	0.000313175	4.02149	25.307	41.1297	27.3452	37.8481	26.2804	37.213	24.6948	41.8424	24.9543	40.3881
ENSMUSG00000020917	Acly	5279	-0.522899	-0.677021	-0.368776	8.22774	-7.34542	6.35e-06	0.000313175	3.86406	235.241	365.827	239.929	336.892	259.861	369.678	242.415	328.875	246.871	358.553
ENSMUSG00000030748	Il4ra	6002	-0.68884	-0.89202	-0.485659	5.86434	-7.34009	6.4e-06	0.000313175	3.91028	47.5018	85.5766	43.835	63.7575	45.2677	63.6407	41.1415	75.4977	44.4447	71.072
ENSMUSG00000034422	Parp14	9306	-0.767564	-0.993983	-0.541145	5.29652	-7.33951	6.4e-06	0.000313175	3.97573	32.5444	66.0718	24.2996	46.6231	25.1032	37.2606	43.6184	63.996	31.3881	52.2625
ENSMUSG00000022822	Abcc5	10681	-1.14287	-1.48011	-0.805621	4.72387	-7.33692	6.42e-06	0.000313175	4.01342	15.8018	36.3408	10.4203	30.7819	22.2884	30.6418	18.5521	62.7495	16.723	26.468
ENSMUSG00000058656	Samd12	9283	-1.99968	-2.58981	-1.40954	3.93664	-7.33628	6.43e-06	0.000313175	4.19644	6.48958	43.8234	4.85122	30.1815	11.5408	28.9752	15.877	43.5422	7.92389	29.6113
ENSMUSG00000022565	Plec	18113	-0.687035	-0.889937	-0.484132	9.7587	-7.33088	6.48e-06	0.000314586	3.82583	692.118	1061.51	573.597	823.629	672.721	957.848	568.426	965.039	478.721	973.23
ENSMUSG00000026622	Nek2	4516	-0.951794	-1.23412	-0.669468	5.86168	-7.29889	6.78e-06	0.000326849	3.86077	41.0364	53.5509	36.7866	65.3278	41.9411	87.0208	29.6982	56.1771	25.2382	75.2131
ENSMUSG00000027134	Lpcat4	2823	-0.743394	-0.964122	-0.522665	5.25753	-7.29164	6.85e-06	0.000328214	3.88371	26.4649	48.1633	30.3473	41.2196	22.9537	51.5458	25.7351	44.6754	28.5024	39.3403
ENSMUSG00000070720	Tmem200b	1476	-1.98763	-2.58013	-1.39512	-0.11738	-7.26289	7.14e-06	0.00034017	4.00001	0.410122	1.82078	0.326315	0.669674	0.281484	1.11901	0.321999	1.84141	0.496722	2.17033
ENSMUSG00000034863	Ano8	6847	-0.827433	-1.07451	-0.580359	7.58062	-7.25054	7.27e-06	0.000344397	3.72996	140.768	243.161	135.769	184.807	124.032	198.588	121.443	305.419	121.933	225.789
ENSMUSG00000070713	Gm10282	1151	-0.888766	-1.15465	-0.622881	4.75629	-7.23701	7.41e-06	0.000349285	3.84995	18.9862	26.8627	16.1635	35.4003	20.5483	47.4031	17.9081	28.8109	17.0068	30.5093
ENSMUSG00000018012	Rac3	1293	-1.0706	-1.39114	-0.750066	3.74353	-7.23127	7.47e-06	0.000351247	3.9865	6.00708	18.9311	12.5958	20.7137	10.159	17.4994	9.93242	23.315	8.0185	17.0882
ENSMUSG00000026355	Mcm6	4666	-0.793528	-1.03137	-0.555687	7.89838	-7.2234	7.56e-06	0.000353365	3.68432	151.432	227.248	167.965	280.547	184.321	366.916	192.53	258.675	121.413	282.966
ENSMUSG00000024378	Stard4	5586	-1.01118	-1.31463	-0.707729	5.67994	-7.2145	7.66e-06	0.000356043	3.7949	32.6409	65.9222	42.6603	72.7635	49.7203	99.687	43.668	66.9989	24.907	79.454
ENSMUSG00000074865	Zfp934	5764	-1.01118	-1.31488	-0.707483	3.3749	-7.20858	7.72e-06	0.000358147	3.96534	5.09034	13.0946	6.7656	10.9226	7.24181	13.4043	9.83334	20.1988	5.65316	12.2985
ENSMUSG00000025395	Prim1	3868	-1.03824	-1.35031	-0.726165	5.62634	-7.20288	7.79e-06	0.00036016	3.73433	30.1319	48.2132	30.3038	54.105	32.7801	83.8304	35.0978	53.4008	19.7506	64.5361
ENSMUSG00000017861	Mybl2	4632	-1.1968	-1.5569	-0.836695	4.80361	-7.19546	7.87e-06	0.000362141	3.76142	16.9598	24.3685	16.4245	30.1815	13.025	53.4029	13.1029	21.8419	10.2892	33.2534
ENSMUSG00000079685	Ulbp1	6726	-1.35793	-1.76714	-0.948712	6.91982	-7.18437	8e-06	0.000364668	3.64494	72.2056	163.197	67.0251	123.566	68.1959	254.634	81.5152	144.791	36.923	148.755
ENSMUSG00000024056	Ndc80	6493	-1.10469	-1.43764	-0.771753	5.44933	-7.18355	8.01e-06	0.000364668	3.71333	28.9257	43.6239	27.0407	43.2979	25.615	62.2598	23.5554	45.8085	17.3379	69.3258
ENSMUSG00000051048	P4ha3	3135	-1.82685	-2.37914	-1.27456	0.850616	-7.16148	8.27e-06	0.000374514	3.92487	0.79612	2.12009	0.456841	1.82428	0.639736	1.73804	1.06507	3.14456	0.449415	3.06839
ENSMUSG00000074923	Pak6	5211	-1.04436	-1.36121	-0.727502	3.54921	-7.13598	8.58e-06	0.000384666	3.81875	5.33159	16.9856	10.2898	12.5852	5.45055	14.0233	6.91058	13.0032	5.8897	12.7476
ENSMUSG00000025076	Casp7	4403	-1.1155	-1.45406	-0.776942	4.35326	-7.13346	8.61e-06	0.000385098	3.75065	10.4461	32.35	15.2498	26.2558	11.3873	36.4511	16.9668	29.2075	10.9042	17.5372
ENSMUSG00000048327	Ckap2l	3137	-0.998907	-1.30229	-0.695529	5.66225	-7.12862	8.67e-06	0.000385859	3.61579	46.2473	58.9384	25.9964	50.5026	29.2999	81.8781	28.1625	54.9872	24.1974	58.7485
ENSMUSG00000024511	Rab27b	10679	-1.20596	-1.57267	-0.839241	4.11479	-7.1198	8.78e-06	0.000389855	3.769	11.6523	28.459	13.5965	18.8663	12.1038	23.5468	11.6167	36.5165	8.53888	27.865
ENSMUSG00000006456	Rbm14	3910	-0.568284	-0.741228	-0.39534	5.14478	-7.11418	8.85e-06	0.000392067	3.63408	30.8074	44.9707	24.5171	37.3863	24.4891	36.9749	30.6394	39.916	27.6981	45.1777
ENSMUSG00000024512	Dynap	1225	-3.37074	-4.39709	-2.34439	2.08322	-7.1104	8.9e-06	0.000392229	3.92162	0.74787	10.4009	2.11017	6.44272	1.86803	21.3088	1.75861	16.7426	0.354801	14.843
ENSMUSG00000028382	Ptbp3	7480	-0.954558	-1.24523	-0.663888	7.74515	-7.10996	8.91e-06	0.000392229	3.51835	150.177	313.648	132.114	240.828	205.048	311.061	180.443	434.09	148.141	291.847
ENSMUSG00000054717	Hmgb2	3003	-1.09185	-1.42439	-0.759318	8.27579	-7.10874	8.92e-06	0.000392229	3.50567	200.791	313.099	256.593	392.59	197.371	521.482	168.554	351.822	120.419	404.454
ENSMUSG00000015880	Ncapg	7066	-1.23451	-1.61113	-0.85789	5.56284	-7.09673	9.08e-06	0.00039619	3.57074	34.6191	48.8118	19.7312	44.5448	25.9733	79.9258	26.9736	47.6216	18.5206	76.2608
ENSMUSG00000027323	Rad51	6649	-1.03956	-1.35712	-0.722004	5.11377	-7.0875	9.2e-06	0.000396988	3.59202	24.7762	35.4927	23.2989	36.6935	20.753	55.6409	21.3757	39.5194	13.3169	44.8784
ENSMUSG00000020640	Itsn2	13579	-0.593538	-0.774934	-0.412142	7.04368	-7.08411	9.25e-06	0.000396988	3.49157	103.906	161.002	82.9058	149.245	121.422	165.78	126.694	170.798	108.498	165.569
ENSMUSG00000045827	Serpinb9	3494	-1.20606	-1.57469	-0.837441	3.67589	-7.08358	9.26e-06	0.000396988	3.78611	8.75732	23.0216	6.72209	19.7438	6.88356	21.1183	13.5982	27.2811	11.2354	15.5415
ENSMUSG00000044469	Tnfaip8l1	6256	-1.3114	-1.71302	-0.909786	2.82489	-7.06951	9.45e-06	0.00040229	3.85316	3.73935	12.5459	5.06876	13.278	5.29701	9.69014	6.91058	15.1562	3.38244	9.20518
ENSMUSG00000072584	Gm7489	1222	-4.57974	-5.98453	-3.17495	-1.44762	-7.05823	9.6e-06	0.000406367	3.35361	0.0241248	0.623554	0.0217543	0.20783	0.0767683	1.88089	0.0247691	0.0283293	0.0236534	2.3699
ENSMUSG00000025931	Paqr8	5488	-2.67357	-3.49372	-1.85342	1.30617	-7.05767	9.61e-06	0.000406367	3.66052	1.90586	19.7293	1.41403	7.73588	1.81685	7.21404	1.90722	16.4593	1.11171	3.66711
ENSMUSG00000059743	Fdps	4208	-1.10077	-1.43881	-0.762719	2.41658	-7.0499	9.72e-06	0.000409046	3.84216	2.77436	6.11083	5.32982	9.90655	5.55291	12.2139	4.28506	8.9804	2.90937	7.30926
ENSMUSG00000042213	Zfand4	4181	-1.08707	-1.42202	-0.752119	3.62867	-7.02656	1.01e-05	0.000419535	3.6774	6.73083	12.8951	8.81051	14.1093	6.73002	19.8803	8.39673	14.363	4.80164	13.8951
ENSMUSG00000022098	Bmp1	8870	-0.712926	-0.932608	-0.493245	9.36234	-7.02612	1.01e-05	0.000419535	3.371	680.875	1206.48	478.878	897.57	593.291	993.323	628.566	933.82	529.056	756.696
ENSMUSG00000034333	Zbed4	5764	-0.922305	-1.20661	-0.637995	2.79771	-7.0234	1.01e-05	0.000420221	3.76727	3.9806	8.10621	5.41683	9.90655	4.06872	7.59498	6.0189	10.1136	4.5178	9.60432
ENSMUSG00000039055	Eme1	2762	-1.04059	-1.36162	-0.719558	3.60223	-7.01774	1.02e-05	0.000422728	3.68572	9.23981	12.496	7.33122	14.5712	7.13945	16.6899	6.36566	12.2666	5.41663	16.5893
ENSMUSG00000032782	Cntrob	6660	-0.621883	-0.813989	-0.429777	4.92623	-7.00862	1.03e-05	0.000427062	3.511	23.6665	33.9463	19.1221	29.7196	23.312	40.1653	18.7007	29.7175	22.0213	31.108
ENSMUSG00000085995	Gm2788	7586	-1.30431	-1.70754	-0.901076	3.7426	-7.00312	1.04e-05	0.000427062	3.62681	6.29658	15.7884	5.85192	17.8503	11.5408	17.8327	7.85181	13.9664	4.09204	18.4353
ENSMUSG00000032446	Eomes	4155	-0.97135	-1.2717	-0.670998	2.51489	-7.0018	1.04e-05	0.000427062	3.76067	4.94559	8.70482	4.7642	8.38247	3.30104	5.97598	4.23552	10.5668	3.90281	8.05765
ENSMUSG00000020592	Sdc1	3809	-1.039	-1.36029	-0.717713	7.62003	-7.00146	1.04e-05	0.000427062	3.36338	134.641	402.143	199.379	404.552	157.554	358.44	178.214	393.069	164.509	196.552
ENSMUSG00000002250	Ppard	7514	-0.701465	-0.918886	-0.484045	6.19564	-6.98507	1.07e-05	0.000434733	3.37097	68.3939	85.2773	47.7943	81.6771	67.2746	101.163	54.1205	105.073	51.115	94.0725
ENSMUSG00000021176	Efcab11	5309	-1.17097	-1.53393	-0.808011	3.2218	-6.98478	1.07e-05	0.000434733	3.66636	6.20008	9.35332	5.67788	10.5993	7.0371	15.4518	5.22628	12.0966	3.42974	14.2443
ENSMUSG00000025371	Chmp6	2432	-0.738636	-0.967908	-0.509364	6.11835	-6.97501	1.09e-05	0.000438781	3.36638	40.3609	79.2912	64.4581	72.7635	42.7088	82.5924	50.1575	86.7161	45.0124	80.5516
ENSMUSG00000027454	Gins1	1516	-1.01199	-1.32753	-0.696455	3.83445	-6.94371	1.14e-05	0.000457401	3.49609	8.17832	12.6956	9.7677	15.6796	8.726	22.6421	8.7435	15.2695	5.27471	15.6912
ENSMUSG00000020330	Hmmr	5431	-1.0907	-1.43087	-0.750523	6.10262	-6.94173	1.14e-05	0.000457422	3.3067	55.5113	73.6044	33.6975	65.4664	40.9175	90.6873	41.4883	81.0502	26.3735	105.548
ENSMUSG00000046591	Ticrr	10007	-1.21152	-1.58944	-0.833602	4.19603	-6.9406	1.14e-05	0.000457422	3.48533	15.5123	21.6249	9.02805	22.0069	12.0526	31.0227	10.3783	18.7823	6.26815	27.416
ENSMUSG00000022246	Rai14	8462	-0.565845	-0.742476	-0.389215	7.97026	-6.93581	1.15e-05	0.000459625	3.24708	195.001	326.069	186.413	238.565	180.431	296.68	221.064	307.005	191.427	278.226
ENSMUSG00000073761	4933427I04Rik	2183	-2.76686	-3.63113	-1.9026	-1.65728	-6.93116	1.16e-05	0.000460706	3.35126	0.0241248	0.174595	0.15228	0.484936	0.0767683	0.785687	0.0247691	0.0283293	0.0709602	1.32215
ENSMUSG00000029687	Ezh2	6678	-0.599786	-0.787752	-0.41182	6.13334	-6.90848	1.2e-05	0.000474281	3.26628	60.2397	78.5928	60.3683	89.8055	62.8221	93.1158	57.3405	84.3931	48.0401	90.7796
ENSMUSG00000027356	Fermt1	5699	-1.00363	-1.31827	-0.688991	6.13375	-6.90595	1.2e-05	0.000474996	3.30641	64.2444	179.659	73.595	140.331	75.975	139.828	80.9702	158.786	66.3478	111.036
ENSMUSG00000032218	Ccnb2	1531	-0.843275	-1.10791	-0.578641	6.29867	-6.89903	1.21e-05	0.000478792	3.22383	60.4327	76.7471	53.0153	79.1369	54.0705	112.258	41.3892	81.3335	35.3145	86.4389
ENSMUSG00000047735	Samd9l	5427	-1.02796	-1.35062	-0.705299	5.36946	-6.89756	1.22e-05	0.000478792	3.30049	22.3155	59.537	18.7305	46.8541	33.343	52.2125	40.6957	63.4294	20.6021	46.4251
ENSMUSG00000075602	Ly6a	1205	-4.2276	-5.55614	-2.89906	0.683301	-6.88944	1.23e-05	0.000483517	3.47171	0.361873	13.2942	0.282807	4.59535	1.15152	8.11877	0.56969	18.8957	0.402108	5.0641
ENSMUSG00000033031	Cip2a	5688	-1.04001	-1.36692	-0.713104	5.95475	-6.88779	1.23e-05	0.000483627	3.23189	46.6816	58.3398	37.4392	61.5869	35.5437	81.9734	40.6461	105.697	28.6443	85.3912
ENSMUSG00000027952	Pmvk	1713	-0.760735	-1.00003	-0.521442	4.408	-6.88284	1.24e-05	0.00048611	3.3794	14.0165	23.6202	18.6435	26.9948	16.3005	29.8799	12.657	26.4313	13.3642	20.6306
ENSMUSG00000034906	Ncaph	4307	-0.96036	-1.26267	-0.658053	5.44112	-6.87782	1.25e-05	0.000488669	3.24191	33.3647	44.3222	23.7775	39.6031	29.9141	67.8786	24.8434	44.902	18.4733	56.9025
ENSMUSG00000062510	Nsl1	5303	-0.941932	-1.23875	-0.645114	4.4105	-6.8706	1.27e-05	0.000492844	3.34689	16.3325	21.126	15.0758	22.6073	11.2338	28.3085	11.369	21.4453	10.6204	30.7588
ENSMUSG00000041219	Arhgap11a	5332	-0.86709	-1.1406	-0.593576	6.21139	-6.86355	1.28e-05	0.000496936	3.17969	58.9852	73.0556	45.6189	74.0567	56.5271	121.972	39.7049	75.611	37.9164	92.6256
ENSMUSG00000026526	Fh1	3392	-0.568564	-0.748068	-0.38906	6.44247	-6.85757	1.29e-05	0.000498006	3.16209	56.9105	88.9687	70.5058	94.6087	59.0348	108.925	76.4623	99.2943	67.7197	97.1159
ENSMUSG00000028175	Depdc1a	3323	-1.02814	-1.35291	-0.703367	4.61688	-6.85389	1.3e-05	0.000498006	3.28222	19.6617	21.5251	11.5951	28.1032	13.9462	35.1178	14.5395	28.2443	11.2354	30.5093
ENSMUSG00000023032	Slc4a8	13021	-1.80283	-2.37247	-1.23318	4.23979	-6.85196	1.3e-05	0.000498006	3.33554	12.2313	26.5135	8.72349	24.5008	14.4069	62.2121	9.83334	18.2158	5.70047	53.6595
ENSMUSG00000047443	Erfe	2815	-1.41598	-1.8639	-0.968062	3.48724	-6.84418	1.32e-05	0.000499615	3.47447	12.7138	28.1597	7.94034	30.0429	8.93071	27.88	7.15827	22.0119	6.22085	9.15529
ENSMUSG00000024085	Man2a1	7223	-1.01256	-1.33303	-0.692083	6.97906	-6.84053	1.32e-05	0.000501037	3.10997	67.2359	134.214	40.1803	94.5163	79.8646	171.494	84.3884	119.125	77.2284	181.335
ENSMUSG00000016526	Dyrk3	3178	-0.6605	-0.869782	-0.451217	5.28145	-6.83289	1.34e-05	0.000505688	3.22243	37.4659	56.6437	38.6575	57.9383	47.3149	76.9259	29.8468	40.9359	26.1843	50.7657
ENSMUSG00000039748	Exo1	8422	-1.20145	-1.58244	-0.820469	4.30261	-6.82755	1.35e-05	0.000508647	3.28142	10.7356	17.0854	13.0309	21.0832	9.4425	28.4038	12.657	22.6918	6.17354	28.8629
ENSMUSG00000023953	Polh	5950	-0.633031	-0.83401	-0.432052	5.47016	-6.81929	1.37e-05	0.000513565	3.15112	27.4299	44.6714	32.0442	41.589	29.044	47.0698	33.6612	44.8453	29.3066	57.4513
ENSMUSG00000038507	Parp12	3995	-0.556563	-0.733405	-0.37972	5.76088	-6.81384	1.38e-05	0.000514763	3.13407	41.0846	68.5162	39.7887	58.5849	38.1539	62.3074	43.8661	58.3301	47.4724	61.2931
ENSMUSG00000041287	Sox15	861	-1.29816	-1.71118	-0.885131	2.08459	-6.80481	1.4e-05	0.000519557	3.4971	1.66461	6.50991	4.67718	10.8302	3.86401	7.69021	3.54198	6.88403	2.90937	8.55658
ENSMUSG00000036155	Mgat5	10291	-0.837592	-1.10503	-0.570151	5.78287	-6.78062	1.45e-05	0.000536437	3.0913	46.1026	105.48	29.9992	60.7556	53.6099	81.5924	46.8384	81.2769	44.634	65.983
ENSMUSG00000083618	Gm11771	732	-3.0568	-4.03364	-2.07997	-2.64355	-6.77503	1.46e-05	0.000539815	2.7619	0.0241248	0.0748265	0.0217543	0.161645	0.0255894	0.595218	0.0247691	0.0283293	0.0236534	0.523872
ENSMUSG00000070056	Mfhas1	6666	-0.773504	-1.02106	-0.525953	5.2258	-6.76492	1.48e-05	0.000546916	3.09841	26.9474	39.3837	32.4357	47.1773	22.3908	43.0699	23.06	54.2507	27.9347	43.182
ENSMUSG00000025983	Ccdc150	5021	-2.14978	-2.83882	-1.46074	-0.259692	-6.75483	1.51e-05	0.000548734	3.25126	0.361873	1.27205	0.326315	1.45481	0.179126	1.6428	0.371537	1.10484	0.354801	1.42194
ENSMUSG00000115834	Gm10385	3901	-2.65035	-3.50061	-1.8001	-2.47106	-6.74867	1.52e-05	0.000551203	2.81189	0.0241248	0.473901	0.0217543	0.161645	0.0767683	0.595218	0.0743073	0.141647	0.0709602	0.274409
ENSMUSG00000024989	Cep55	2905	-1.1228	-1.48333	-0.762268	5.58431	-6.74255	1.53e-05	0.000555158	3.03636	38.4791	54.1994	30.4778	55.6753	34.1107	80.5925	26.7754	54.364	17.6691	72.469
ENSMUSG00000036752	Tubb4b	2088	-0.828821	-1.09528	-0.562366	7.80045	-6.73446	1.55e-05	0.000558514	2.9334	155.34	241.465	169.88	211.086	135.087	326.393	140.565	253.802	106.606	224.442
ENSMUSG00000021696	Elovl7	4013	-0.667804	-0.883078	-0.452531	4.72986	-6.7162	1.59e-05	0.000570582	3.07087	25.0657	40.7805	17.2947	33.3682	18.6035	30.1656	28.6083	47.6783	21.8321	25.4203
ENSMUSG00000062210	Tnfaip8	10328	-0.71561	-0.946358	-0.484861	5.60858	-6.71432	1.6e-05	0.000571043	2.99418	30.3732	66.1217	37.5262	53.8741	42.2482	57.8313	43.2716	65.4124	29.7796	55.8548
ENSMUSG00000026946	Nmi	2001	-0.581116	-0.768681	-0.39355	5.22788	-6.70772	1.62e-05	0.000574428	3.00215	23.8595	44.8211	29.0856	42.2356	25.6662	40.07	28.7569	37.7063	31.3408	42.2341
ENSMUSG00000027306	Nusap1	4059	-0.944842	-1.25039	-0.639289	5.98557	-6.69481	1.65e-05	0.000582201	2.92248	50.4933	60.4848	34.6112	62.4644	39.2798	86.7827	34.3548	65.8657	27.5562	80.352
ENSMUSG00000022385	Gtse1	2742	-1.03829	-1.37443	-0.702154	3.88836	-6.68753	1.67e-05	0.000587463	3.13421	12.9068	16.3371	9.11507	16.4185	9.59604	21.785	7.7032	16.5727	6.12623	21.379
ENSMUSG00000035181	Heatr5a	20676	-0.572177	-0.757684	-0.386669	6.50808	-6.6778	1.69e-05	0.000590219	2.88009	78.9123	94.3563	61.1515	103.06	72.802	109.353	74.233	101.221	71.3623	125.056
ENSMUSG00000071547	Nt5dc2	2378	-0.720443	-0.954291	-0.486595	5.70964	-6.67008	1.71e-05	0.000593601	2.89925	40.3126	65.3236	33.9585	63.8037	41.6852	78.2592	38.516	45.9218	33.1857	56.8526
ENSMUSG00000021068	Nin	17095	-0.738218	-0.977879	-0.498557	6.31694	-6.66886	1.71e-05	0.000593601	2.87874	50.059	97.0999	58.9325	103.707	79.6087	117.924	81.8124	98.3878	55.4672	118.62
ENSMUSG00000026098	Pms1	7542	-0.938469	-1.24324	-0.633698	3.29537	-6.66671	1.72e-05	0.000594369	3.15398	4.65609	10.2014	6.06946	11.4306	4.93876	13.8329	7.35643	8.81042	6.93045	12.8473
ENSMUSG00000028678	Kif2c	4363	-1.03019	-1.36519	-0.695198	5.47427	-6.65803	1.74e-05	0.000601047	2.90783	34.1849	45.6691	25.9964	44.2677	29.8629	59.2122	24.1004	48.8681	19.7979	76.2109
ENSMUSG00000026709	Dars2	5195	-0.66262	-0.878499	-0.446741	4.2854	-6.64537	1.78e-05	0.000611348	3.0184	13.4858	22.6724	12.4652	20.3904	12.6156	24.4039	16.9173	22.9751	16.581	23.0753
ENSMUSG00000030225	Dera	8127	-0.684033	-0.906957	-0.461109	4.49069	-6.64332	1.78e-05	0.000611348	2.99983	16.7668	25.5657	18.6	28.0108	17.6311	34.6893	17.4127	24.0516	16.2499	27.3661
ENSMUSG00000014778	Fhod1	4666	-0.524018	-0.694803	-0.353233	7.03197	-6.64296	1.78e-05	0.000611348	2.80897	123.881	184.846	91.7381	129.524	111.34	138.876	124.613	170.684	89.7174	153.145
ENSMUSG00000000791	Il12rb1	4105	-1.9897	-2.6413	-1.33811	2.48731	-6.61114	1.87e-05	0.000635424	3.19561	2.14711	15.3394	2.50175	16.788	3.96636	12.5472	4.18598	8.18718	1.34824	3.96646
ENSMUSG00000026639	Lamb3	6612	-3.39356	-4.50589	-2.28123	5.21072	-6.60519	1.89e-05	0.000638739	3.12959	15.1745	276.135	26.0835	207.991	17.2217	382.534	22.9114	149.494	12.6546	74.3649
ENSMUSG00000033114	Slc35d2	3298	-0.806325	-1.07074	-0.541905	3.26908	-6.60209	1.9e-05	0.00064053	3.08275	5.71759	12.097	8.28841	12.031	6.83238	13.6424	8.0995	12.4932	6.78853	12.0491
ENSMUSG00000074863	Platr25	6180	-0.862472	-1.14653	-0.578417	3.37224	-6.57366	1.98e-05	0.000663792	3.0289	7.11683	14.1422	7.28771	14.7097	7.13945	11.6901	9.33796	13.7964	5.84239	11.9493
ENSMUSG00000068335	Dok1	1977	-0.798764	-1.06198	-0.535549	6.39096	-6.57013	1.99e-05	0.000666119	2.72808	49.2388	105.979	61.195	104.769	94.9624	127.781	64.1768	131.93	53.0073	84.094
ENSMUSG00000025153	Fasn	10947	-0.606143	-0.805968	-0.406318	8.74898	-6.56735	2e-05	0.000667685	2.66109	415.647	495.127	259.769	403.675	316.055	550.338	320.042	525.594	324.832	502.244
ENSMUSG00000026688	Mgst3	1097	-1.02705	-1.36601	-0.688093	5.42342	-6.56008	2.02e-05	0.000672586	2.75666	22.7015	55.0973	38.614	44.4525	25.3591	66.4977	29.1037	72.4381	20.6494	41.6354
ENSMUSG00000037060	Cavin3	1662	-0.789905	-1.05071	-0.529102	6.7003	-6.55733	2.03e-05	0.000674152	2.68734	67.6219	158.907	85.6034	123.705	113.284	168.732	80.1281	133.459	61.7117	114.229
ENSMUSG00000005470	Asf1b	2338	-0.964326	-1.28308	-0.645574	4.81731	-6.54991	2.05e-05	0.000676745	2.78236	18.8897	25.017	18.7305	27.3642	16.0958	42.9747	15.6293	29.9441	10.5731	31.0581
ENSMUSG00000054408	Spcs3	3466	-0.521775	-0.694809	-0.348742	7.07884	-6.52858	2.12e-05	0.000691292	2.62806	97.6815	162.498	120.28	149.199	120.347	180.494	128.131	184.736	107.221	146.859
ENSMUSG00000045975	C2cd2	7767	-1.07453	-1.43106	-0.718009	2.85212	-6.52521	2.13e-05	0.000691292	2.98851	4.41485	9.4032	4.32912	8.05917	3.24986	7.9283	6.21705	18.3291	5.08548	6.96002
ENSMUSG00000037408	Cnnm4	4829	-1.19507	-1.5918	-0.79835	5.19547	-6.52186	2.14e-05	0.000691292	2.77011	22.6532	87.8713	30.0428	79.2293	29.4023	65.1168	34.9988	73.0047	27.7928	34.4508
ENSMUSG00000030677	Kif22	4903	-0.921634	-1.22761	-0.615657	5.58518	-6.52132	2.14e-05	0.000691292	2.68005	39.2511	54.1994	32.5227	46.2537	33.343	70.4499	25.9333	52.5509	21.1225	62.8896
ENSMUSG00000025105	Bnc1	4680	-0.976146	-1.30034	-0.65195	5.46222	-6.51887	2.15e-05	0.000691604	2.68049	29.5047	67.8677	30.7824	44.7296	35.6461	81.8305	32.6705	43.2589	23.2986	64.4363
ENSMUSG00000017146	Brca1	8533	-0.992812	-1.32268	-0.662945	5.13396	-6.51617	2.16e-05	0.00069306	2.7272	23.956	36.8895	16.9031	34.3381	24.2844	54.1648	28.0634	37.933	15.3511	50.6659
ENSMUSG00000058290	Espl1	8749	-0.985501	-1.31312	-0.657884	5.39241	-6.51262	2.17e-05	0.000693595	2.67097	37.1281	41.9278	18.9915	37.9405	26.3827	57.2599	21.2271	41.3892	18.6625	60.9438
ENSMUSG00000041147	Brca2	13643	-0.864835	-1.15252	-0.577151	4.92034	-6.50851	2.19e-05	0.000693595	2.75149	19.131	37.538	22.6898	39.2336	24.1308	57.3075	30.1936	34.5335	17.0068	36.3468
ENSMUSG00000097415	AU020206	3189	-0.795043	-1.05962	-0.53047	5.8764	-6.50593	2.2e-05	0.000693595	2.63136	30.4214	56.8931	39.7452	70.5928	50.7439	71.7832	35.6428	56.0071	35.2672	74.315
ENSMUSG00000027379	Bub1	4354	-1.17256	-1.5629	-0.782223	5.56095	-6.50367	2.2e-05	0.000693595	2.65045	41.1811	48.9116	20.4273	44.3139	28.7881	83.0209	24.992	51.8143	18.6152	71.7705
ENSMUSG00000095677	Dynlt1f	3627	-0.761716	-1.01529	-0.508144	3.37627	-6.50366	2.2e-05	0.000693595	2.92687	9.57756	14.3916	7.7663	13.0471	7.39535	14.1662	8.34719	15.7228	8.06581	12.548
ENSMUSG00000043091	Tuba1c	2287	-0.978799	-1.30466	-0.652941	6.94141	-6.50325	2.2e-05	0.000693595	2.58871	88.2728	140.3	119.758	154.833	76.4868	203.636	75.9173	142.412	47.9928	142.917
ENSMUSG00000039813	Tbc1d2	5425	-1.64124	-2.18771	-1.09477	1.71379	-6.50233	2.21e-05	0.000693595	3.05585	2.00236	8.70482	3.93754	7.82825	2.22628	10.452	2.0063	6.65739	2.10515	4.56517
ENSMUSG00000029334	Prkg2	5369	-0.838478	-1.11789	-0.559065	7.88816	-6.49695	2.23e-05	0.00069749	2.56502	160.647	327.765	268.47	334.029	241.334	349.297	185.496	371.709	125.339	314.598
ENSMUSG00000018362	Kpna2	2873	-0.995439	-1.32735	-0.663532	7.20693	-6.49327	2.24e-05	0.000698969	2.5658	99.6597	145.787	120.628	160.006	78.2781	188.017	88.0542	171.024	64.3609	226.138
ENSMUSG00000050232	Cxcr3	1731	-2.79255	-3.72468	-1.86042	2.28816	-6.48618	2.26e-05	0.000699819	3.03514	1.61636	28.8082	3.58947	8.33628	2.32864	26.5943	2.6503	13.5131	0.780562	3.91657
ENSMUSG00000040734	Ppp1r13l	3604	-0.575254	-0.767334	-0.383174	5.78418	-6.48399	2.27e-05	0.000699819	2.63524	65.0647	95.5535	57.0181	101.398	64.1527	86.5446	54.9131	77.0275	44.1609	65.035
ENSMUSG00000006398	Cdc20	1868	-0.982492	-1.31064	-0.654343	6.49306	-6.48221	2.28e-05	0.000699819	2.56427	63.1347	87.3226	67.1557	92.669	55.8617	124.4	39.2095	85.3563	38.1056	126.553
ENSMUSG00000019813	Cep57l1	5851	-0.82819	-1.10494	-0.551442	4.08507	-6.47903	2.29e-05	0.000702031	2.77324	10.6391	20.1782	10.5073	17.2499	12.6156	24.4039	13.5487	22.6918	11.1408	19.4831
ENSMUSG00000005370	Msh6	4346	-0.608414	-0.812392	-0.404437	6.70027	-6.45776	2.36e-05	0.000721985	2.52126	72.5434	109.272	83.4714	108.51	74.3885	132.543	85.3791	107.963	61.0494	114.229
ENSMUSG00000074867	Zfp808	4724	-0.91505	-1.22228	-0.607822	2.94634	-6.44835	2.4e-05	0.000729654	2.88437	4.80084	11.0494	5.15578	9.768	5.19466	11.071	7.85181	9.83028	5.08548	10.6521
ENSMUSG00000023000	Dhh	4399	-1.75293	-2.34199	-1.16387	2.15701	-6.4427	2.42e-05	0.000734771	2.94709	1.95411	8.85447	3.89403	6.02706	2.53335	10.9758	3.14568	10.7935	1.44286	6.96002
ENSMUSG00000018965	Ywhah	3709	-0.571701	-0.763921	-0.37948	8.13489	-6.43923	2.43e-05	0.000735157	2.46499	235.193	319.484	242.844	303.547	219.737	404.867	205.856	314.427	202.828	308.062
ENSMUSG00000024135	Srbd1	4335	-0.577061	-0.771089	-0.383032	4.94344	-6.43904	2.43e-05	0.000735157	2.61294	24.0042	38.6354	21.5586	30.2739	22.6467	37.9749	25.7847	38.8962	24.5759	31.6569
ENSMUSG00000046295	Ankle1	2558	-1.03011	-1.37647	-0.683749	4.44483	-6.43903	2.43e-05	0.000735157	2.65092	18.7932	24.568	8.72349	24.7779	14.3557	28.88	11.9139	19.6322	7.49813	23.3747
ENSMUSG00000097266	Gm26802	2144	-2.40503	-3.2148	-1.59526	-0.0327904	-6.43019	2.47e-05	0.00074231	2.85305	0.69962	2.51916	0.15228	1.82428	0.588557	3.0237	0.916457	3.65448	0.307494	1.92086
ENSMUSG00000036768	Kif15	11020	-0.916493	-1.22516	-0.607822	5.59597	-6.42834	2.47e-05	0.00074231	2.53447	38.0931	48.9615	24.2561	49.4866	37.2326	76.9735	33.9089	51.5311	21.1698	61.8918
ENSMUSG00000096140	Ankrd66	1307	-1.94988	-2.60721	-1.29255	-0.151504	-6.42227	2.5e-05	0.000745512	2.82757	0.313623	0.723323	0.282807	1.22389	0.588557	2.30944	0.371537	1.1615	0.260187	1.52172
ENSMUSG00000038644	Pold1	4859	-0.603282	-0.807096	-0.399467	6.15616	-6.40841	2.55e-05	0.000751829	2.4649	58.8887	70.8108	44.1831	73.0406	59.2396	89.6874	52.4858	77.4241	46.9993	85.491
ENSMUSG00000009376	Met	7679	-0.569919	-0.76253	-0.377307	6.95369	-6.40613	2.56e-05	0.000751829	2.42964	77.8991	107.975	88.7795	105.185	92.8641	159.78	98.5563	141.902	83.3783	147.009
ENSMUSG00000025474	Tubgcp2	3980	-0.533992	-0.714502	-0.353482	6.33399	-6.40469	2.57e-05	0.000751829	2.45355	70.6617	93.9572	57.9753	95.3015	82.27	113.591	66.1088	85.7529	57.6433	93.5237
ENSMUSG00000023909	Paqr4	2644	-1.16964	-1.56508	-0.774203	3.27374	-6.40384	2.57e-05	0.000751829	2.77406	5.62109	14.5912	8.2449	14.9868	4.98994	14.8804	7.80227	12.4366	3.71358	10.1531
ENSMUSG00000024165	Jpt2	4840	-0.508076	-0.67999	-0.336163	6.85821	-6.39858	2.59e-05	0.000756723	2.42048	77.8026	103.834	89.7367	118.578	86.8761	132.067	88.9954	116.632	82.101	135.483
ENSMUSG00000063810	Alms1	20273	-0.866065	-1.15928	-0.572847	4.53774	-6.39476	2.61e-05	0.000759953	2.57949	14.6438	29.9556	11.6821	23.5771	16.7611	30.6894	26.3296	31.8705	12.9384	29.8108
ENSMUSG00000052609	Plekhg3	11727	-0.548904	-0.735014	-0.362793	7.43138	-6.38542	2.64e-05	0.00076886	2.39709	195.291	255.882	132.158	210.07	187.391	259.729	147.649	213.858	155.143	248.889
ENSMUSG00000068101	Cenpm	1617	-0.917045	-1.22835	-0.60574	2.42258	-6.37778	2.68e-05	0.000772584	2.80812	3.4016	5.9113	3.80701	6.02706	4.37579	8.26162	3.24475	5.4109	2.05785	6.11184
ENSMUSG00000007041	Clic1	1799	-0.718031	-0.962013	-0.47405	9.13875	-6.37163	2.7e-05	0.000778711	2.34334	404.501	655.904	537.311	588.874	464.986	801.091	388.058	712.454	349.668	751.158
ENSMUSG00000038943	Prc1	8225	-0.949966	-1.27333	-0.626599	6.52649	-6.3603	2.75e-05	0.000788676	2.37156	78.2851	102.338	51.0575	89.2051	67.0187	132.924	56.4984	99.5209	40.944	138.477
ENSMUSG00000026991	Pkp4	5707	-0.62756	-0.841221	-0.413899	6.27992	-6.3591	2.75e-05	0.000788873	2.37346	57.7307	76.2981	58.0188	71.5627	52.2792	86.2589	52.139	80.8802	51.73	108.691
ENSMUSG00000026039	Sgo2a	7007	-1.02251	-1.37073	-0.674286	4.46667	-6.35733	2.76e-05	0.000789767	2.54142	16.622	23.6202	12.4217	22.0069	13.2297	30.0704	15.233	25.8647	8.0185	29.262
ENSMUSG00000021745	Ptprg	11009	-2.71131	-3.63521	-1.78741	-1.40727	-6.35361	2.78e-05	0.000791309	2.3963	0.0723745	1.32194	0.15228	0.438752	0.0767683	0.404748	0.123846	1.50145	0.260187	0.972906
ENSMUSG00000071065	Olfr806	3724	-3.16738	-4.24837	-2.0864	-2.05056	-6.34374	2.82e-05	0.000800157	2.28073	0.0241248	0.374133	0.108772	0.392567	0.179126	0.595218	0.0247691	0.538257	0.0236534	0.972906
ENSMUSG00000033105	Lss	10787	-0.77018	-1.03309	-0.507274	5.45271	-6.34243	2.83e-05	0.000800503	2.4394	30.3732	42.3269	30.5213	44.2215	39.0239	86.4018	31.1348	51.6444	33.1384	61.9915
ENSMUSG00000022422	Dscc1	4429	-1.25558	-1.68522	-0.825939	3.20046	-6.3271	2.89e-05	0.000814627	2.63522	4.94559	10.0018	5.41683	9.90655	4.8364	17.2137	6.96012	9.49033	2.48361	11.1011
ENSMUSG00000022673	Mcm4	3589	-0.734708	-0.986333	-0.483083	6.84573	-6.32158	2.92e-05	0.000817759	2.29556	79.5396	108.174	89.0405	114.191	72.9043	143.876	91.8687	175.84	61.7117	119.917
ENSMUSG00000034574	Daam1	8096	-0.642662	-0.863245	-0.422079	5.78896	-6.30776	2.98e-05	0.000831018	2.33158	47.2606	61.5822	38.0919	57.4765	53.1493	86.8303	43.6184	59.18	36.3553	76.5103
ENSMUSG00000079056	Kcnip3	3546	-1.66342	-2.2345	-1.09234	0.25013	-6.30623	2.99e-05	0.000831018	2.76347	0.506622	2.61893	0.543859	1.50099	0.690915	1.02377	0.767843	1.84141	0.544028	3.0185
ENSMUSG00000018547	Pip4k2b	5204	-0.491035	-0.659616	-0.322454	6.83621	-6.30621	2.99e-05	0.000831018	2.27482	84.4128	131.321	84.6462	117.193	92.0452	108.687	102.024	157.483	88.7712	123.709
ENSMUSG00000106478	Gm36551	300	-3.28124	-4.40974	-2.15275	-0.44609	-6.29512	3.04e-05	0.000838949	2.67833	0.120624	0.424017	0.108772	0.900595	0.0255894	1.59518	0.27246	0.084988	0.165574	3.81678
ENSMUSG00000004098	Col5a3	6809	-2.35016	-3.1587	-1.54163	0.860933	-6.29308	3.05e-05	0.000840321	2.75099	0.0241248	3.41708	0.674385	2.23994	0.332663	3.59511	0.916457	3.0879	1.0171	2.02065
ENSMUSG00000047557	Lxn	1508	-0.734074	-0.986672	-0.481477	4.71485	-6.29182	3.06e-05	0.00084067	2.40677	20.868	34.1458	18.9915	43.0669	19.1153	33.8322	20.6822	33.1736	20.5075	23.5244
ENSMUSG00000019773	Fbxo5	2003	-0.943019	-1.26778	-0.618253	5.05112	-6.28659	3.08e-05	0.000844942	2.35781	27.5747	36.9394	21.167	31.6594	20.9578	43.4509	20.5336	43.0889	15.5403	47.9717
ENSMUSG00000037552	Plekhg2	6797	-0.650158	-0.874308	-0.426009	5.4838	-6.27981	3.12e-05	0.000851309	2.29927	42.1461	65.3236	26.9971	53.7817	39.1774	58.5456	41.5873	56.4604	35.1253	53.4599
ENSMUSG00000021252	Erg28	4235	-0.561056	-0.754784	-0.367329	5.13778	-6.27019	3.16e-05	0.000859004	2.34606	26.3684	39.3837	33.9585	43.6673	26.5362	43.2128	31.7292	45.9785	25.7586	40.3382
ENSMUSG00000025060	Slk	8356	-0.616147	-0.828899	-0.403395	7.91612	-6.27013	3.16e-05	0.000859004	2.19711	170.201	293.993	185.804	260.503	225.827	392.677	209.175	240.998	165.314	287.556
ENSMUSG00000030654	Arl6ip1	2482	-0.500521	-0.673461	-0.327581	7.75927	-6.26603	3.18e-05	0.000860662	2.18999	198.572	255.383	187.414	241.106	174.597	239.492	173.508	272.443	166.449	264.755
ENSMUSG00000042745	Id1	1160	-0.894502	-1.20375	-0.585254	4.61072	-6.26238	3.2e-05	0.000862871	2.30954	15.1745	40.98	16.9466	34.6152	9.85193	19.8326	19.6914	27.961	15.0199	20.3811
ENSMUSG00000085257	Gm13264	2011	-2.86809	-3.86166	-1.87452	-0.188571	-6.24969	3.27e-05	0.000873546	2.66428	0.217124	0.723323	0.282807	0.577305	0.0255894	2.49991	0.123846	0.084988	0.260187	3.56732
ENSMUSG00000030750	Nsmce1	1329	-0.496981	-0.669187	-0.324774	5.18267	-6.2482	3.28e-05	0.00087427	2.27947	26.5132	36.6899	28.781	39.4646	31.04	45.8794	30.1936	41.4458	27.4616	39.8392
ENSMUSG00000037725	Ckap2	3215	-0.828391	-1.11553	-0.541255	5.90129	-6.24616	3.29e-05	0.00087575	2.21543	45.7166	56.943	43.4869	62.5567	44.3465	93.9253	35.2465	65.5824	28.6443	72.2195
ENSMUSG00000029999	Tgfa	6490	-1.1143	-1.50071	-0.727883	6.98944	-6.24329	3.3e-05	0.000878391	2.1715	92.4705	252.639	70.8104	125.044	114.154	275.348	124.366	191.025	68.9024	183.33
ENSMUSG00000027242	Wdr76	6305	-0.916704	-1.23465	-0.598754	4.17059	-6.24216	3.31e-05	0.000878622	2.36608	8.41957	16.1376	11.8561	19.3282	11.6944	29.4514	13.4992	14.8729	8.25504	21.7282
ENSMUSG00000078956	Gm14221	1667	-1.9447	-2.61962	-1.26979	0.997961	-6.23834	3.33e-05	0.000881766	2.64651	0.989118	5.41245	1.71859	3.44074	1.86803	6.0236	1.31276	4.39105	0.402108	3.96646
ENSMUSG00000007029	Vars	5608	-0.600646	-0.809115	-0.392178	8.81942	-6.23797	3.33e-05	0.000881766	2.12921	365.419	504.805	361.753	485.975	411.453	660.763	284.325	384.514	298.577	593.148
ENSMUSG00000003161	Sri	4852	-0.504236	-0.679382	-0.32909	6.70153	-6.23302	3.35e-05	0.000885999	2.16191	77.4649	119.598	80.4258	118.948	95.3718	127.258	89.1441	116.858	77.8434	111.784
ENSMUSG00000044783	Hjurp	8331	-0.596714	-0.804038	-0.389389	8.7124	-6.23132	3.36e-05	0.000887034	2.11889	348.001	527.602	207.95	433.048	364.88	477.864	325.986	441.626	317.169	448.509
ENSMUSG00000037544	Dlgap5	6805	-0.897937	-1.21042	-0.585458	5.28	-6.22141	3.42e-05	0.000895657	2.24117	35.5359	41.429	23.2554	38.0328	28.7369	60.7836	21.5739	45.3553	17.9056	49.3687
ENSMUSG00000050107	Haspin	2810	-0.811769	-1.09431	-0.529224	3.28672	-6.22028	3.42e-05	0.000895885	2.45705	6.44133	9.10389	6.72209	9.49089	5.39937	11.2615	6.81151	11.0201	4.32857	11.1011
ENSMUSG00000025001	Hells	7205	-0.924969	-1.24707	-0.602865	6.73824	-6.21722	3.44e-05	0.00089888	2.13222	68.5387	99.2449	68.0694	123.382	64.8692	164.875	87.3111	110.173	47.6143	138.427
ENSMUSG00000072066	6720489N17Rik	2701	-0.910243	-1.22727	-0.593218	2.27904	-6.21627	3.44e-05	0.000898896	2.55557	3.44985	6.01106	3.37192	5.14956	2.431	5.21411	4.7309	8.13052	2.38899	6.11184
ENSMUSG00000085208	Brip1os	6498	-0.444223	-0.599218	-0.289229	6.3731	-6.20514	3.5e-05	0.000913439	2.1251	65.7402	97.6985	57.8448	82.2775	65.1251	91.7825	80.8712	99.2943	69.0916	88.1852
ENSMUSG00000003038	Hmgn2	3060	-0.613018	-0.827034	-0.399002	6.43059	-6.20143	3.53e-05	0.000916095	2.115	58.744	93.7576	56.148	90.5907	74.3885	115.686	64.7217	84.3364	56.0349	89.2329
ENSMUSG00000025372	Baiap2	4992	-0.486238	-0.656083	-0.316393	7.6482	-6.19814	3.54e-05	0.000919496	2.08654	163.639	255.084	148.909	185.222	183.451	232.873	164.046	257.259	163.894	228.882
ENSMUSG00000019982	Myb	8933	-2.28655	-3.08557	-1.48754	2.04397	-6.1957	3.56e-05	0.000921684	2.57796	1.18212	7.05864	2.2407	6.11943	1.50978	9.26158	1.65953	10.9068	1.15902	6.06195
ENSMUSG00000031511	Arhgef7	15874	-0.486503	-0.656551	-0.316456	6.9172	-6.19413	3.57e-05	0.000921846	2.09221	99.4667	162.897	102.093	132.665	118.3	143.543	103.857	153.857	91.515	129.197
ENSMUSG00000047757	Fancb	2956	-1.08532	-1.46506	-0.705586	3.09018	-6.18788	3.6e-05	0.000927698	2.44764	6.05533	8.7547	5.7649	10.7841	4.27344	15.7376	5.72167	11.1334	3.61897	7.95787
ENSMUSG00000037991	Rmi2	4495	-0.892536	-1.20486	-0.580211	2.0166	-6.18705	3.61e-05	0.000927698	2.52325	2.62961	3.91592	2.02315	3.71784	1.40742	4.07129	2.99706	4.78766	2.62553	4.96431
ENSMUSG00000070871	Ccnyl1	3456	-0.78868	-1.06477	-0.512586	4.77015	-6.18456	3.62e-05	0.000927698	2.23442	18.6485	29.2572	26.388	32.4445	19.4224	36.0702	20.8804	38.2163	14.0265	34.5007
ENSMUSG00000006782	Cnp	3639	-0.627494	-0.847175	-0.407813	5.20334	-6.18419	3.62e-05	0.000927698	2.17533	25.7412	50.1587	26.388	39.5107	25.4103	36.3083	29.5496	48.6415	31.7665	40.6874
ENSMUSG00000054555	Adam12	10573	-1.88408	-2.54434	-1.22383	3.94853	-6.17809	3.66e-05	0.000932293	2.50701	17.6835	48.3629	10.3768	53.4584	17.1705	67.4977	9.68472	47.4516	11.6138	28.7631
ENSMUSG00000020897	Aurkb	2946	-0.963705	-1.30195	-0.625456	5.6936	-6.1684	3.71e-05	0.000941228	2.11028	43.3523	53.501	29.0856	55.3058	41.0711	87.2113	27.7166	50.6812	21.1698	67.1804
ENSMUSG00000034023	Fancd2	7937	-1.00174	-1.35369	-0.649784	3.55926	-6.16215	3.75e-05	0.000943617	2.34803	8.13007	11.4983	5.19929	10.6917	8.52128	18.8327	8.54535	12.9465	5.2274	16.9884
ENSMUSG00000024151	Msh2	5518	-0.48418	-0.654537	-0.313823	6.50349	-6.15334	3.8e-05	0.000954664	2.04379	75.0524	118.5	70.6799	106.801	74.8491	97.7823	94.2465	110.513	77.7487	113.73
ENSMUSG00000030279	C2cd5	12621	-0.611779	-0.827169	-0.396389	5.31735	-6.14942	3.83e-05	0.000956527	2.10134	26.9957	50.8072	23.0814	36.0469	34.7249	47.8317	33.4135	46.885	28.9754	42.5334
ENSMUSG00000023104	Rfc2	6303	-0.571321	-0.772644	-0.369998	6.17398	-6.14402	3.86e-05	0.000961654	2.03627	54.7393	83.8805	58.7585	66.2977	48.3385	83.7352	58.4799	81.2769	46.4789	81.4996
ENSMUSG00000042489	Clspn	7186	-1.02317	-1.38386	-0.662476	5.11523	-6.14152	3.87e-05	0.000961654	2.09974	23.8595	30.0054	16.1635	32.6754	21.7766	53.2124	20.9794	32.2671	13.2696	46.4251
ENSMUSG00000111738	Gm18329	589	-2.73925	-3.70504	-1.77346	-1.77536	-6.14064	3.88e-05	0.000961654	1.85166	0.120624	0.623554	0.108772	0.438752	0.127947	1.02377	0.123846	0.708233	0.0236534	0.424087
ENSMUSG00000076437	Selenoh	1131	-0.51015	-0.69004	-0.33026	5.56959	-6.13983	3.89e-05	0.000961654	2.06413	32.8339	42.6761	41.5726	52.5809	35.339	49.8792	33.2649	55.2139	33.2803	51.1649
ENSMUSG00000040549	Ckap5	9462	-0.616791	-0.834359	-0.399223	6.96787	-6.13773	3.9e-05	0.000963501	1.99309	91.795	122.591	74.8567	120.934	98.9032	184.684	102.668	121.448	85.3651	150.8
ENSMUSG00000030447	Cyfip1	11941	-0.463287	-0.626841	-0.299733	7.33338	-6.13273	3.93e-05	0.000969809	1.97782	120.648	178.012	136.596	167.441	142.149	207.54	136.899	178.9	125.623	181.335
ENSMUSG00000046410	Kcnk6	4151	-1.24537	-1.68582	-0.804921	1.69106	-6.12165	4e-05	0.000982895	2.45119	2.34011	4.51453	2.41473	4.78008	0.946809	4.16652	1.95676	3.03124	1.49016	4.66496
ENSMUSG00000072235	Tuba1a	1803	-0.972272	-1.3163	-0.628248	6.9597	-6.11878	4.02e-05	0.000985606	1.96518	95.269	148.98	124.413	156.034	78.3293	188.303	75.2733	225.416	63.7459	133.837
ENSMUSG00000030789	Itgax	4803	-4.47018	-6.05244	-2.88793	-2.01839	-6.11664	4.03e-05	0.000985606	2.01306	0.0241248	0.22448	0.0217543	0.115461	0.0255894	0.404748	0.0247691	0.198305	0.0236534	3.717
ENSMUSG00000021569	Trip13	3472	-0.815866	-1.1047	-0.527031	4.86179	-6.11554	4.04e-05	0.000985606	2.09411	17.201	24.4683	26.04	32.3522	18.8082	38.5463	17.9081	30.3407	14.4522	40.0388
ENSMUSG00000031848	Lsm4	1038	-0.677212	-0.916982	-0.437442	6.32922	-6.11499	4.04e-05	0.000985606	1.98886	45.0893	89.5175	80.9479	95.1167	63.7433	116.163	56.3497	102.071	55.0415	76.3606
ENSMUSG00000026196	Bard1	5659	-0.820977	-1.11172	-0.530229	4.90579	-6.11335	4.05e-05	0.000985606	2.10609	27.3817	37.6377	17.4252	31.7056	28.4299	41.3081	20.7813	35.7233	14.3576	41.7352
ENSMUSG00000027496	Aurka	2531	-0.807996	-1.0942	-0.521794	5.24373	-6.11225	4.06e-05	0.000985606	2.03524	31.3382	38.6354	28.781	36.1393	19.6271	47.165	18.0567	36.5732	20.886	48.2711
ENSMUSG00000101746	2310043L19Rik	698	-3.04835	-4.12904	-1.96765	-1.659	-6.10698	4.09e-05	0.000990899	2.20822	0.0241248	0.22448	0.15228	0.346383	0.0255894	1.21424	0.0743073	0.0283293	0.0236534	0.823228
ENSMUSG00000036273	Lrrk2	11834	-0.734222	-0.994583	-0.473861	4.29196	-6.10543	4.1e-05	0.000991981	2.15675	13.4375	26.5135	11.3775	19.0049	19.7806	26.4038	18.7502	30.5673	13.7426	24.6719
ENSMUSG00000026708	Cenpl	5695	-0.737977	-0.999765	-0.476188	4.44787	-6.10319	4.12e-05	0.000994151	2.13583	18.8897	21.1759	15.7719	26.6253	14.2533	29.499	14.1432	22.0119	12.3234	26.1687
ENSMUSG00000027635	Dsn1	3354	-0.71093	-0.963444	-0.458416	4.46085	-6.09545	4.17e-05	0.000999876	2.10811	16.236	20.8766	10.7249	20.7137	17.2217	26.9753	14.8862	24.6748	14.5468	26.468
ENSMUSG00000020841	Cpd	8332	-0.793706	-1.07584	-0.511569	7.26326	-6.09067	4.2e-05	0.0010014	1.90973	99.4185	207.344	64.6757	154.417	123.162	196.35	155.079	236.352	124.109	162.425
ENSMUSG00000054932	Afp	3368	-2.36817	-3.21003	-1.52631	0.194537	-6.09029	4.2e-05	0.0010014	2.41698	0.265373	2.51916	0.674385	2.00902	0.179126	3.73797	0.321999	0.481599	0.354801	0.972906
ENSMUSG00000004018	Fancl	3372	-0.734687	-0.995922	-0.473452	4.5051	-6.08886	4.21e-05	0.00100201	2.11464	14.2095	24.568	13.64	25.2398	17.3241	30.0704	21.7721	26.5446	14.5942	27.5158
ENSMUSG00000022306	Zfpm2	9536	-2.94776	-3.99639	-1.89913	-1.37928	-6.08604	4.23e-05	0.00100503	2.15316	0.217124	0.673439	0.065263	0.623489	0.0255894	1.69042	0.173384	1.4448	0.165574	0.424087
ENSMUSG00000005107	Slc2a9	5083	-0.821962	-1.11452	-0.529408	4.58592	-6.0829	4.25e-05	0.00100632	2.08053	18.6968	40.3814	10.7249	24.2237	21.316	33.8322	18.453	30.1141	16.5337	22.0775
ENSMUSG00000039043	Arpin	2277	-0.510179	-0.69201	-0.328348	5.48134	-6.07462	4.31e-05	0.00101814	1.96811	32.7374	49.5601	34.3066	47.2697	38.768	57.0218	34.1566	46.885	32.9492	45.6767
ENSMUSG00000063445	Nmral1	3891	-0.781595	-1.06074	-0.502449	4.05296	-6.06199	4.4e-05	0.00103058	2.12848	9.62581	18.8313	14.6842	19.6053	11.7967	20.8802	14.9358	27.5644	9.01195	16.5893
ENSMUSG00000069808	Fam57a	6615	-0.682023	-0.926142	-0.437904	4.22275	-6.04871	4.49e-05	0.00104987	2.04757	10.9286	17.235	17.1207	22.5149	10.5684	22.1183	14.5395	24.0516	12.8438	19.8323
ENSMUSG00000074259	Gramd2	6138	-0.842266	-1.14412	-0.540408	3.89335	-6.04103	4.55e-05	0.00106142	2.0747	8.66082	14.0424	11.1165	13.9708	7.24181	20.0231	9.73426	18.2724	9.24848	16.4396
ENSMUSG00000033752	Mnd1	875	-0.755413	-1.02622	-0.484602	3.85417	-6.03925	4.56e-05	0.0010623	2.09805	8.13007	12.496	11.9866	22.9305	13.8951	25.8324	8.19858	10.4535	8.16042	14.0448
ENSMUSG00000003271	Sult2b1	3950	-1.43932	-1.9558	-0.922837	3.00644	-6.03349	4.6e-05	0.00106522	2.30344	5.57284	18.6318	11.247	17.1575	5.8088	15.928	4.58229	21.7853	4.09204	11.0512
ENSMUSG00000021055	Esr2	3368	-2.09366	-2.845	-1.34232	-0.200795	-6.03304	4.61e-05	0.00106522	2.3214	0.313623	1.32194	0.369824	0.808227	0.43502	1.45233	0.421075	1.38814	0.118267	2.12044
ENSMUSG00000019979	Apaf1	9028	-0.615727	-0.836823	-0.394631	5.74463	-6.02937	4.63e-05	0.00107009	1.87653	44.0761	67.7679	35.6119	58.5849	49.4132	64.0692	43.767	55.0439	37.6799	76.0114
ENSMUSG00000025574	Tk1	5198	-0.714099	-0.970748	-0.45745	6.87121	-6.02398	4.67e-05	0.00107795	1.80984	90.8783	112.115	85.1248	115.022	91.687	189.732	81.6142	131.023	59.3464	127.55
ENSMUSG00000046733	Gprc5a	2083	-0.954547	-1.29833	-0.610761	5.49165	-6.01138	4.77e-05	0.00109324	1.87928	36.5009	52.204	39.4406	50.1793	34.776	70.4499	26.0819	70.8517	24.9543	70.2238
ENSMUSG00000000028	Cdc45	3506	-0.813528	-1.10654	-0.520518	5.14367	-6.01112	4.77e-05	0.00109324	1.89682	25.307	30.3546	25.6919	34.2457	21.7254	46.6889	23.8031	54.2507	18.5206	39.49
ENSMUSG00000097308	Gm6410	1105	-3.57918	-4.8704	-2.28797	-0.967532	-6.00137	4.84e-05	0.00110616	2.15577	0.0241248	0.374133	0.15228	0.392567	0.0767683	1.88089	0.123846	0.084988	0.0236534	2.61936
ENSMUSG00000027550	Lrrcc1	7475	-0.505557	-0.687989	-0.323125	5.32084	-5.99976	4.86e-05	0.00110758	1.86695	33.6542	44.1227	34.9592	50.4564	35.902	50.6411	37.6738	49.718	29.3539	48.0216
ENSMUSG00000050534	Htr5b	1935	-3.22612	-4.39211	-2.06013	-0.137139	-5.99034	4.93e-05	0.00111956	2.21658	0.313623	1.97043	0.369824	4.64153	0.0767683	7.1188	0.520151	0.991527	0.496722	3.21807
ENSMUSG00000056612	Ppp1r14b	1526	-0.535725	-0.729476	-0.341973	8.48361	-5.98634	4.96e-05	0.001123	1.71797	221.345	364.979	354.357	386.956	263.392	415.676	272.039	408.651	237.93	358.354
ENSMUSG00000029403	Cdkl2	6064	-0.477242	-0.649951	-0.304532	5.91059	-5.98257	4.99e-05	0.00112694	1.77559	43.2558	69.1148	43.7045	52.0267	48.8502	74.545	49.0676	63.7693	49.3647	68.1283
ENSMUSG00000049103	Ccr2	6760	-1.10076	-1.49917	-0.702352	1.24317	-5.98177	5e-05	0.00112695	2.22839	0.940869	1.4217	0.630876	1.1777	1.76567	2.21421	1.60999	4.61768	1.34824	4.41549
ENSMUSG00000047534	Mis18bp1	7990	-1.03227	-1.40615	-0.658381	5.05429	-5.97749	5.03e-05	0.00112868	1.86232	27.6229	37.2387	18.861	40.0188	25.5127	54.4505	25.8342	37.5364	12.5127	51.9132
ENSMUSG00000056917	Sipa1	4419	-0.438618	-0.597497	-0.279739	5.66532	-5.97701	5.04e-05	0.00112868	1.79169	42.1461	57.4418	35.9164	48.6091	39.1774	48.9745	39.3086	57.8768	38.7206	52.2126
ENSMUSG00000020407	Upp1	1961	-1.42284	-1.93825	-0.907437	4.9042	-5.97685	5.04e-05	0.00112868	1.92372	16.9598	31.2525	17.9908	33.1373	20.3436	44.8794	16.2238	39.6894	8.58619	66.4819
ENSMUSG00000031604	Msmo1	6144	-1.038	-1.41405	-0.66195	6.53289	-5.97606	5.05e-05	0.0011287	1.77851	58.4062	98.1974	110.751	139.869	77.4081	196.398	72.2515	140.655	47.7562	167.464
ENSMUSG00000025766	D3Ertd751e	5813	-0.971743	-1.32384	-0.619648	2.80711	-5.97526	5.05e-05	0.00112871	2.1115	3.6911	8.55517	3.89403	9.21378	3.71047	6.8331	5.02813	12.7765	5.84239	6.56088
ENSMUSG00000025328	Padi3	3447	-1.78229	-2.42884	-1.13573	2.56875	-5.96815	5.11e-05	0.00113452	2.15752	1.51986	10.5505	2.41473	8.33628	3.45457	15.5947	4.92905	5.01429	2.53091	10.6521
ENSMUSG00000025324	Atp10a	5587	-0.782632	-1.06665	-0.49861	4.47426	-5.96582	5.13e-05	0.00113735	1.87057	14.5955	20.8267	14.1621	18.2197	13.8439	27.0229	14.2918	21.8419	13.2223	34.1016
ENSMUSG00000027868	Tbx15	3747	-0.573526	-0.781781	-0.365271	4.29796	-5.96243	5.16e-05	0.00114154	1.91398	16.622	27.0124	16.3375	25.0088	14.8163	24.023	16.7687	24.2782	14.7834	18.1859
ENSMUSG00000025915	Sgk3	14311	-0.851682	-1.16102	-0.542339	4.76962	-5.96077	5.17e-05	0.00114193	1.92449	18.6968	39.234	17.7298	45.1452	30.2211	45.0699	29.1533	37.9896	20.9333	38.7416
ENSMUSG00000038393	Txnip	3123	-1.89838	-2.5898	-1.20696	5.79743	-5.94441	5.31e-05	0.0011597	1.72852	35.5841	129.974	21.9936	63.7575	17.1705	126.638	12.4589	95.2715	23.7244	24.0732
ENSMUSG00000042208	0610010F05Rik	5226	-0.704653	-0.961329	-0.447977	5.26492	-5.94368	5.32e-05	0.0011597	1.78148	24.728	44.0229	28.607	50.1793	26.1268	57.879	36.0886	49.4347	30.0162	36.0474
ENSMUSG00000024542	Cep192	12484	-0.66433	-0.906455	-0.422206	5.66625	-5.94032	5.34e-05	0.00116313	1.73938	36.1631	54.1495	31.435	53.8279	45.3701	68.9262	42.5286	50.6245	32.8073	70.2238
ENSMUSG00000026786	Apbb1ip	7414	-0.966278	-1.3192	-0.613352	6.08186	-5.92766	5.45e-05	0.00118275	1.67161	26.6579	53.6506	49.9262	63.111	48.7479	106.02	40.9929	60.3131	25.4747	89.632
ENSMUSG00000024791	Cdca5	2129	-0.991244	-1.35345	-0.629042	4.29608	-5.92509	5.48e-05	0.00118475	1.86666	16.1395	19.7791	12.7698	19.0049	13.4856	29.7371	9.04073	22.8051	7.49813	25.0211
ENSMUSG00000025950	Idh1	2771	-0.718196	-0.980676	-0.455717	7.19678	-5.92397	5.49e-05	0.00118545	1.64101	114.183	187.241	105.008	207.114	114.308	248.206	133.679	195.387	139.815	163.822
ENSMUSG00000029174	Tbc1d1	7405	-0.515998	-0.704848	-0.327148	6.17727	-5.91556	5.56e-05	0.00120021	1.66023	60.9635	81.6856	61.6736	72.8097	67.1723	92.7825	55.5076	98.1611	53.8115	83.6948
ENSMUSG00000002257	Def6	2672	-0.790562	-1.08038	-0.500747	3.76237	-5.90581	5.65e-05	0.0012163	1.84772	6.68258	16.3371	10.3333	15.9567	10.4661	14.0709	9.1398	19.9155	8.0185	11.6998
ENSMUSG00000020635	Fkbp1b	1021	-1.00066	-1.36784	-0.633491	3.68098	-5.90041	5.7e-05	0.00122397	1.89469	7.74407	22.9717	8.20139	21.7759	13.1274	20.4993	8.7435	15.3828	7.78197	10.5523
ENSMUSG00000069910	Spdl1	3460	-0.900921	-1.2316	-0.570238	4.6498	-5.89847	5.72e-05	0.00122633	1.77893	18.166	26.9126	17.2947	26.0711	14.6627	33.7845	17.9576	24.6182	11.1408	35.8478
ENSMUSG00000024427	Spry4	4755	-0.71464	-0.977307	-0.451973	3.99639	-5.89042	5.79e-05	0.0012394	1.83937	13.148	24.568	12.5958	19.3743	11.8479	21.1659	14.0936	23.3717	10.3838	14.2443
ENSMUSG00000059834	Sclt1	7569	-0.719483	-0.98419	-0.454776	4.00056	-5.88465	5.85e-05	0.00124782	1.81595	11.6523	18.981	12.4652	24.3161	10.4149	21.8326	13.2019	19.6322	12.2761	14.5936
ENSMUSG00000070462	Tlnrd1	4433	-0.617287	-0.844559	-0.390016	4.71039	-5.88041	5.89e-05	0.0012521	1.71225	18.745	28.459	26.8666	33.1835	17.6823	28.5942	16.4219	30.5107	18.6152	29.2121
ENSMUSG00000074280	Gm6166	409	-1.06044	-1.4514	-0.669491	3.36417	-5.87257	5.96e-05	0.00126354	1.93129	6.10358	11.4983	9.89823	14.7559	7.13945	18.7851	7.75273	11.7	4.32857	15.8908
ENSMUSG00000051378	Kif18b	3572	-0.856126	-1.17202	-0.54023	5.11731	-5.86758	6.01e-05	0.00127076	1.661	30.7592	33.2479	18.9045	38.4485	27.7134	46.4508	18.1558	35.1567	15.8241	44.8285
ENSMUSG00000061533	Cep128	14093	-0.832969	-1.1404	-0.52554	3.96316	-5.86609	6.03e-05	0.00127136	1.81092	12.7138	17.3348	7.15718	17.2037	12.5132	23.2611	11.4186	19.4056	10.6204	18.4852
ENSMUSG00000104348	Gm37691	2573	-3.30803	-4.52901	-2.08706	-1.48722	-5.86581	6.03e-05	0.00127136	1.16375	0.168874	1.37182	0.108772	1.40862	0.127947	3.26179	0.123846	0.878209	0.212881	0.823228
ENSMUSG00000043089	Mmp1a	2024	-3.55044	-4.86125	-2.23962	-0.194724	-5.86414	6.05e-05	0.00127329	1.97516	0.651371	3.61662	0.239298	2.0552	0.230305	9.11873	0.371537	0.42494	0.0236534	2.22022
ENSMUSG00000020758	Itgb4	7015	-0.690411	-0.945379	-0.435442	8.93246	-5.86255	6.06e-05	0.00127508	1.50508	437.407	742.703	252.677	453.461	421.995	560.528	411.886	893.422	373.747	465.074
ENSMUSG00000017390	Aldoc	3263	-0.825682	-1.13098	-0.520385	5.36969	-5.85538	6.13e-05	0.00128846	1.63624	32.1584	75.3503	31.9571	72.6249	65.381	87.2589	49.3153	67.1688	32.5707	60.7941
ENSMUSG00000024660	Incenp	4329	-0.779888	-1.06854	-0.491238	6.90838	-5.8496	6.19e-05	0.00129599	1.52029	111.867	134.513	88.823	126.845	88.5139	179.637	69.0811	115.839	59.2045	152.746
ENSMUSG00000025271	Pfkfb1	4017	-1.34791	-1.84716	-0.848664	1.28555	-5.84534	6.23e-05	0.00130346	2.07128	1.37512	2.81847	1.67508	4.27206	1.56096	6.8331	1.56045	3.0879	1.11171	2.12044
ENSMUSG00000019960	Dusp6	3132	-0.555933	-0.761935	-0.349931	8.28315	-5.84274	6.26e-05	0.00130713	1.48137	297.869	516.378	225.092	329.272	324.09	408.486	319.001	461.456	247.959	367.783
ENSMUSG00000060143	Gm10076	384	-0.453063	-0.621357	-0.28477	7.18745	-5.82851	6.41e-05	0.00132395	1.48036	131.263	153.719	155.957	235.286	119.989	165.542	123.425	161.336	116.02	174.549
ENSMUSG00000030641	Ddias	3702	-1.03167	-1.41524	-0.648111	2.92673	-5.82333	6.46e-05	0.00132904	1.86101	6.29658	7.25817	4.85122	7.92062	3.76165	10.7853	3.44291	7.22398	3.28782	10.9514
ENSMUSG00000006715	Gmnn	1465	-0.830877	-1.13982	-0.521935	4.73319	-5.8227	6.47e-05	0.00132904	1.63756	16.2843	23.8198	22.2547	28.3341	18.5523	41.4509	18.3044	29.1509	12.2288	33.4031
ENSMUSG00000089817	Gm7162	1024	-1.14769	-1.57452	-0.720869	1.5868	-5.82157	6.48e-05	0.00132904	1.99228	1.51986	5.66187	1.7621	2.23994	1.40742	2.83324	2.4026	4.44771	2.05785	5.46324
ENSMUSG00000030254	Rad18	5796	-0.741577	-1.01738	-0.465775	4.76281	-5.82135	6.48e-05	0.00132904	1.64421	19.131	23.0216	21.2105	32.0289	22.9537	42.7842	16.6696	27.2245	15.3511	35.0495
ENSMUSG00000042155	Klhl23	4925	-1.60642	-2.20389	-1.00895	2.19872	-5.82115	6.48e-05	0.00132904	1.9637	1.42337	9.60274	3.7635	9.39852	2.32864	10.4996	5.27582	8.64045	1.63208	4.51528
ENSMUSG00000029414	Kntc1	7983	-1.02602	-1.40771	-0.644327	5.00942	-5.81982	6.5e-05	0.00132946	1.60163	25.693	33.0983	13.0309	29.1193	24.2332	52.8315	23.704	36.2899	13.4115	49.9674
ENSMUSG00000001517	Foxm1	5754	-0.943086	-1.29398	-0.592197	6.06076	-5.81897	6.51e-05	0.00132946	1.49958	58.937	67.6681	33.1754	69.2535	50.9998	100.211	37.8224	64.9025	27.982	92.6755
ENSMUSG00000086755	Gm11216	354	-1.85088	-2.53967	-1.1621	-1.26803	-5.81779	6.52e-05	0.00132946	1.81054	0.217124	0.773208	0.195789	0.53112	0.179126	0.833305	0.173384	0.878209	0.212881	0.573765
ENSMUSG00000037470	Uggt1	12853	-0.45921	-0.630102	-0.288319	8.57727	-5.81776	6.52e-05	0.00132946	1.43447	323.007	525.906	242.757	363.771	337.653	405.676	380.132	471.032	324.596	438.78
ENSMUSG00000021451	Sema4d	7679	-0.569341	-0.78123	-0.357452	4.98919	-5.81741	6.52e-05	0.00132946	1.61551	29.1187	49.7098	31.3045	47.6854	31.91	52.1649	28.6579	41.8991	28.9754	32.7545
ENSMUSG00000112084	Gm10773	3935	-2.74645	-3.76885	-1.72406	-2.10826	-5.81593	6.54e-05	0.00133112	1.51879	0.120624	0.374133	0.065263	0.438752	0.0255894	0.452365	0.123846	0.708233	0.0709602	0.573765
ENSMUSG00000038567	Cyp24a1	3560	-3.33139	-4.57237	-2.09041	0.978326	-5.81201	6.58e-05	0.00133705	1.97269	0.313623	20.9764	0.543859	3.30218	1.04917	6.78548	1.41184	6.48742	0.354801	1.87097
ENSMUSG00000074063	Osgin1	2674	-0.867711	-1.19121	-0.544214	3.7537	-5.80724	6.63e-05	0.00134392	1.74611	11.1698	26.1145	13.6835	18.1274	9.74958	14.0233	12.3103	32.6637	7.59274	11.6
ENSMUSG00000028497	Hacd4	6756	-1.29841	-1.78397	-0.812858	2.088	-5.78947	6.83e-05	0.0013705	1.92031	2.24361	6.16072	2.67578	7.64352	2.58453	7.45212	3.83921	11.8133	2.57822	2.71915
ENSMUSG00000052563	D930048N14Rik	3429	-0.756349	-1.03926	-0.47344	4.41241	-5.78815	6.84e-05	0.00137072	1.6506	13.4375	28.0599	22.8203	29.9506	12.0526	26.261	18.6511	25.638	16.4864	29.3618
ENSMUSG00000021608	Lpcat1	4632	-0.593057	-0.815014	-0.3711	5.88527	-5.78485	6.88e-05	0.00137377	1.44253	46.4886	74.4025	51.7971	61.5869	38.0515	69.3071	48.4732	81.0502	38.1056	51.6638
ENSMUSG00000022322	Shcbp1	6295	-0.98064	-1.34766	-0.613617	5.30437	-5.78471	6.88e-05	0.00137377	1.48858	32.0619	37.7375	21.7326	37.8019	25.0521	62.4026	22.7628	40.086	14.5468	49.9674
ENSMUSG00000034329	Brip1	7454	-0.920831	-1.2661	-0.575564	4.33143	-5.77417	7e-05	0.00139292	1.59422	14.4508	17.5842	9.50665	19.4667	14.3045	27.9752	15.0349	22.8618	9.20117	29.4117
ENSMUSG00000026427	Eif2d	7374	-0.497511	-0.684099	-0.310923	5.8588	-5.77277	7.02e-05	0.00139456	1.44472	53.4848	72.8561	46.9676	83.155	52.9446	73.8784	48.919	61.7296	51.8719	67.5795
ENSMUSG00000021678	F2rl1	2741	-0.829603	-1.14089	-0.518311	5.69034	-5.76989	7.05e-05	0.00139602	1.51676	57.007	102.986	75.0743	100.844	70.4477	119.21	58.7276	113.006	33.848	78.8552
ENSMUSG00000035878	Hykk	8936	-1.50417	-2.06861	-0.939718	-0.044368	-5.76949	7.05e-05	0.00139602	1.94929	0.168874	1.17228	0.456841	0.900595	0.486199	0.928539	0.916457	1.38814	0.307494	1.92086
ENSMUSG00000026107	Nabp1	8498	-0.59047	-0.812052	-0.368888	6.85147	-5.76938	7.05e-05	0.00139602	1.38186	85.1366	162.399	96.8286	131.094	69.0147	121.686	113.467	137.879	93.2654	131.342
ENSMUSG00000030498	Gas2	4993	-0.979866	-1.34793	-0.611804	2.75883	-5.76383	7.12e-05	0.00140319	1.76016	3.7876	8.20598	5.54736	7.04312	5.34819	12.1186	3.98783	7.45061	3.0986	8.20733
ENSMUSG00000019978	Epb41l2	11843	-0.590041	-0.811688	-0.368395	7.75794	-5.76352	7.12e-05	0.00140319	1.3561	176.473	297.884	171.359	267.8	233.964	299.823	188.865	302.869	170.612	243.501
ENSMUSG00000027699	Ect2	5386	-0.904476	-1.24483	-0.564121	6.5489	-5.75346	7.24e-05	0.00142174	1.36258	78.4299	79.6903	53.4069	92.8999	54.1217	122.972	54.0214	101.277	46.337	140.872
ENSMUSG00000103182	Gm37091	2087	-2.5954	-3.57227	-1.61852	-2.5766	-5.75214	7.26e-05	0.00142198	1.50446	0.0241248	0.124711	0.065263	0.161645	0.0255894	0.452365	0.0247691	0.0283293	0.0236534	0.424087
ENSMUSG00000087022	9130024F11Rik	5779	-1.21803	-1.67673	-0.759333	1.62289	-5.74907	7.29e-05	0.00142567	1.88999	1.32687	3.76627	1.7621	5.14956	3.35222	5.40458	2.20445	2.97458	1.15902	4.86453
ENSMUSG00000038323	1700066M21Rik	3235	-0.85678	-1.17954	-0.534022	3.33601	-5.74721	7.32e-05	0.00142675	1.65594	6.63433	8.25586	5.63438	9.12142	4.06872	13.2138	7.55458	10.9635	5.98431	12.3484
ENSMUSG00000021572	Cep72	8178	-0.805729	-1.10926	-0.5022	2.87164	-5.74717	7.32e-05	0.00142675	1.77341	6.34483	9.70251	4.72069	8.47483	5.91116	12.2139	6.36566	8.64045	4.09204	8.65636
ENSMUSG00000020905	Usp43	4745	-0.892178	-1.22831	-0.556049	5.51007	-5.74658	7.32e-05	0.00142675	1.4408	36.5974	60.834	37.4827	53.1351	39.8939	55.879	31.7292	64.3926	19.7506	67.4797
ENSMUSG00000028573	Fggy	5844	-0.682739	-0.940346	-0.425132	4.48527	-5.73802	7.43e-05	0.00144216	1.52882	14.885	32.35	14.9887	26.302	17.8358	31.4513	22.5647	26.6579	18.0949	24.2229
ENSMUSG00000050100	Hmx2	3216	-1.25174	-1.72493	-0.778557	0.823085	-5.72729	7.56e-05	0.00146616	1.87838	0.74787	1.72101	1.32702	2.19376	0.537378	2.54753	1.21369	2.01138	0.827869	2.46968
ENSMUSG00000026896	Ifih1	8165	-0.780838	-1.07627	-0.485404	4.36274	-5.72224	7.62e-05	0.00147352	1.50226	12.2313	29.5565	14.0751	23.2077	12.7691	28.0228	17.0164	19.4056	15.5403	22.5764
ENSMUSG00000035493	Tgfbi	3771	-1.13416	-1.5636	-0.704726	3.01365	-5.71797	7.67e-05	0.00148047	1.61112	5.47634	14.3418	5.85192	9.49089	5.19466	15.5471	3.98783	9.77362	5.55855	8.90583
ENSMUSG00000031885	Cbfb	3480	-0.428471	-0.59072	-0.266223	7.57738	-5.71751	7.68e-05	0.00148047	1.27801	149.309	200.361	159.09	208.361	169.325	234.73	166.275	229.836	158.643	207.977
ENSMUSG00000041827	Oasl1	2608	-1.34419	-1.8532	-0.835178	2.09817	-5.71738	7.68e-05	0.00148047	1.77204	1.51986	6.41014	2.80631	3.48692	2.94279	4.49984	1.3623	5.01429	1.53747	6.21163
ENSMUSG00000020844	Nxn	3239	-0.517201	-0.71323	-0.321173	5.94048	-5.71224	7.75e-05	0.00148656	1.33682	43.5453	71.7088	55.4083	73.5486	57.7554	68.4976	49.0676	71.6449	39.3356	63.0892
ENSMUSG00000055660	Mettl4	8036	-0.559589	-0.771738	-0.34744	4.76206	-5.71075	7.77e-05	0.0014881	1.41678	17.2975	28.459	18.4259	27.8723	16.6587	23.1182	28.6579	32.6071	21.5483	38.2926
ENSMUSG00000027977	Ndst3	9878	-1.51935	-2.09541	-0.943296	2.86077	-5.71028	7.77e-05	0.0014881	1.63451	1.90586	5.61199	2.50175	9.39852	7.13945	11.9758	2.69983	3.65448	1.39555	10.9015
ENSMUSG00000118145	Gm6724	267	-0.77535	-1.06937	-0.481334	2.80205	-5.70943	7.78e-05	0.00148859	1.68572	4.84909	7.95655	5.72139	8.24391	5.55291	9.69014	4.48321	7.90388	3.38244	7.0598
ENSMUSG00000019731	Slc35e1	4470	-0.530877	-0.73238	-0.329373	6.18467	-5.70395	7.85e-05	0.00149881	1.29665	65.0647	90.5152	42.3557	72.5788	50.5391	78.1163	65.6629	97.6512	59.6775	69.0264
ENSMUSG00000029910	Mad2l1	8390	-0.80983	-1.11743	-0.502229	5.81101	-5.69996	7.91e-05	0.00150707	1.32373	42.1461	51.9546	43.0954	61.6792	44.1418	78.164	34.2061	66.5456	26.9885	74.2152
ENSMUSG00000052331	Ankrd44	14175	-0.689633	-0.951907	-0.427359	3.99119	-5.69282	8e-05	0.00151883	1.50681	12.2795	19.5796	8.63648	19.0049	12.6156	22.404	13.4001	17.5359	16.0607	21.828
ENSMUSG00000112980	D430020J02Rik	2941	-0.914843	-1.26277	-0.566917	4.03306	-5.69279	8e-05	0.00151883	1.48012	9.43281	16.0877	7.11367	17.3422	12.0526	23.6897	12.2112	13.0032	7.92389	19.8323
ENSMUSG00000053158	Fes	5074	-0.557193	-0.769106	-0.34528	5.51242	-5.69262	8e-05	0.00151883	1.33649	37.6589	62.1808	37.3957	46.4846	40.3034	52.7363	37.9215	65.5824	32.7127	48.2711
ENSMUSG00000026187	Xrcc5	2549	-0.553281	-0.763936	-0.342625	6.3409	-5.68641	8.08e-05	0.00153116	1.26459	52.7128	82.1845	61.8041	90.7754	64.3063	105.734	75.3229	85.6962	63.0363	99.7103
ENSMUSG00000052085	Dock8	10070	-0.989624	-1.36646	-0.612787	5.18415	-5.68567	8.09e-05	0.00153137	1.36698	31.1452	50.3583	17.2947	58.6311	49.5156	82.5924	24.893	56.2904	26.5155	40.7373
ENSMUSG00000051855	Mest	3945	-1.4961	-2.06588	-0.926311	1.98286	-5.68477	8.11e-05	0.001532	1.74713	1.23037	5.31268	2.37122	4.87245	2.99396	9.54729	2.15491	8.64045	2.01054	3.31786
ENSMUSG00000036356	Csgalnact1	5093	-1.03265	-1.4263	-0.638996	6.0022	-5.67942	8.18e-05	0.001539	1.26027	34.4744	93.3087	34.4806	49.7175	66.9676	122.781	45.2036	74.4212	24.292	75.5623
ENSMUSG00000083668	Gm5648	1587	-2.85422	-3.94258	-1.76586	-2.64567	-5.6778	8.2e-05	0.00154	1.27874	0.0723745	0.22448	0.0217543	0.854411	0.179126	0.357131	0.0247691	0.198305	0.0236534	0.274409
ENSMUSG00000023919	Cenpq	2604	-0.713696	-0.985868	-0.441523	4.41955	-5.67719	8.21e-05	0.00154	1.42559	14.6438	19.9787	16.9466	23.3924	15.0722	28.4038	15.7779	20.992	11.0934	27.6156
ENSMUSG00000004891	Nes	6416	-0.722158	-0.997649	-0.446666	6.8646	-5.67531	8.23e-05	0.0015429	1.21435	89.479	150.726	89.7367	107.402	80.9906	184.875	87.2616	150.514	79.9722	122.761
ENSMUSG00000036745	Ttll7	8266	-0.646613	-0.893483	-0.399743	6.03525	-5.67076	8.3e-05	0.00154996	1.23971	49.1423	67.4686	24.4736	50.3641	42.76	71.9737	53.0307	67.6788	52.5815	83.595
ENSMUSG00000078185	Chml	6975	-0.709357	-0.980712	-0.438002	4.81269	-5.65969	8.45e-05	0.00156841	1.32339	13.8718	23.1713	15.8589	28.5189	15.584	35.3083	24.249	26.7146	18.7572	29.5115
ENSMUSG00000087060	Eldr	2426	-1.03801	-1.4351	-0.640914	2.76185	-5.65942	8.45e-05	0.00156841	1.65033	4.1736	8.30575	5.15578	7.13549	2.58453	8.64256	5.62259	8.6971	2.81476	8.10755
ENSMUSG00000005338	Cadm3	7248	-3.83702	-5.30513	-2.36891	-3.20625	-5.65849	8.46e-05	0.00156841	0.951498	0.0241248	0.124711	0.0217543	0.20783	0.179126	0.5476	0.0247691	1.33148	0.0236534	0.923013
ENSMUSG00000028549	Itgb3bp	4632	-0.779538	-1.0781	-0.480976	2.92277	-5.65286	8.54e-05	0.0015777	1.59611	5.71759	7.40783	5.98245	9.49089	5.75762	10.9758	6.76197	12.3233	5.32202	10.9015
ENSMUSG00000079644	Gm1110	3803	-3.20769	-4.43651	-1.97888	-2.07425	-5.6516	8.56e-05	0.00157936	1.51487	0.0723745	0.324248	0.0217543	0.115461	0.0255894	1.3571	0.0247691	0.0283293	0.0709602	0.773335
ENSMUSG00000026134	Prim2	5938	-0.669921	-0.926702	-0.413141	4.84459	-5.64842	8.61e-05	0.0015849	1.31654	21.1575	26.0147	18.6435	27.1333	20.9066	38.6415	20.7813	28.0744	15.7295	35.1992
ENSMUSG00000019214	Chtf18	5299	-0.797237	-1.10294	-0.491534	4.75459	-5.64616	8.64e-05	0.00158864	1.32253	21.9777	25.3163	14.3361	25.794	20.753	38.5463	14.8862	25.1281	12.5127	30.9584
ENSMUSG00000030929	Eri2	7170	-0.64263	-0.889086	-0.396174	3.52215	-5.64529	8.65e-05	0.00158926	1.48511	7.74407	13.3441	7.72279	9.90655	8.31657	12.1662	9.18934	14.8729	8.25504	14.4938
ENSMUSG00000020532	Acaca	17074	-0.563486	-0.779837	-0.347136	6.45065	-5.63886	8.74e-05	0.00160292	1.18398	71.8196	102.936	53.6245	94.4702	72.0855	118.305	81.1684	99.4643	76.6607	106.396
ENSMUSG00000038903	Ccdc68	2440	-0.665379	-0.920905	-0.409853	3.85263	-5.63766	8.76e-05	0.00160444	1.48526	14.4025	24.5182	12.0302	17.9888	13.1274	19.3089	16.7687	26.0913	12.6073	21.6783
ENSMUSG00000002489	Tiam1	10048	-0.907048	-1.25581	-0.558283	6.23424	-5.63071	8.86e-05	0.00161966	1.16253	44.0761	104.084	31.7831	72.3016	72.9043	106.734	58.8267	83.2032	30.7258	66.3322
ENSMUSG00000005917	Otx1	5422	-1.10296	-1.52717	-0.678755	1.3022	-5.62923	8.88e-05	0.00162028	1.71186	2.14711	4.16534	1.63158	3.39455	1.30506	4.21414	2.20445	2.97458	1.11171	3.0185
ENSMUSG00000026278	Bok	1840	-0.765082	-1.06022	-0.469939	6.89825	-5.6123	9.14e-05	0.00165844	1.11921	62.4592	142.944	116.495	128.739	99.0567	145.114	88.9954	157.709	62.7525	138.477
ENSMUSG00000024079	Eif2ak2	5113	-0.646098	-0.89535	-0.396845	5.84299	-5.61207	9.14e-05	0.00165844	1.16438	32.1102	74.3526	40.3543	65.882	48.7991	62.6407	55.8544	66.6589	38.7206	63.638
ENSMUSG00000056724	Nbeal2	9554	-0.604961	-0.838495	-0.371426	6.77107	-5.60842	9.2e-05	0.00166679	1.11098	113.652	144.939	87.9963	105.554	90.3051	134.638	76.6604	137.482	73.7277	147.707
ENSMUSG00000027366	Sppl2a	8665	-0.445444	-0.617455	-0.273433	6.92565	-5.60662	9.22e-05	0.00166835	1.09861	93.725	128.776	84.0806	116.315	90.2028	142.828	112.031	131.136	102.963	136.88
ENSMUSG00000022034	Esco2	6648	-0.969966	-1.34458	-0.595357	4.28148	-5.60588	9.23e-05	0.00166868	1.30199	17.1528	19.7293	9.46314	18.4045	11.6432	31.2608	11.5176	17.5925	7.54544	24.3226
ENSMUSG00000040451	Sgms1	10546	-0.599799	-0.831472	-0.368127	5.82717	-5.60527	9.24e-05	0.00166868	1.16342	40.7951	79.1415	45.9234	55.9986	44.6536	72.8308	48.5227	63.7127	38.3422	60.0457
ENSMUSG00000000223	Drp2	8553	-0.878488	-1.21841	-0.538563	1.91939	-5.59523	9.4e-05	0.00169325	1.59136	3.44985	4.51453	1.45754	2.93271	2.02157	4.73793	2.20445	4.27773	1.86862	3.56732
ENSMUSG00000066880	Zfp617	3024	-0.548032	-0.760426	-0.335639	4.11153	-5.58637	9.54e-05	0.00171486	1.31749	14.5473	23.7699	14.2926	19.1434	11.6432	19.5946	16.4715	21.162	13.3642	19.034
ENSMUSG00000040687	Madd	9086	-0.627196	-0.870454	-0.383939	4.43899	-5.58216	9.61e-05	0.00171991	1.23276	16.9598	27.611	10.8989	22.6996	17.7335	24.3087	15.2825	26.6012	17.7164	19.6327
ENSMUSG00000112808	Gm4739	633	-1.11173	-1.54414	-0.679312	0.947941	-5.56623	9.86e-05	0.00175108	1.6099	1.03737	1.87066	1.58807	3.48692	0.997988	2.02374	1.31276	2.1247	0.638642	2.46968
ENSMUSG00000044676	Zfp612	6083	-1.06988	-1.48605	-0.653717	3.23843	-5.5659	9.87e-05	0.00175108	1.43401	6.10358	23.2212	8.11437	16.1876	5.39937	10.452	9.83334	17.5359	6.55199	9.30497
ENSMUSG00000041849	Card6	6101	-0.787309	-1.09374	-0.480877	4.94377	-5.56258	9.92e-05	0.00175726	1.16481	22.8945	59.537	21.8196	47.0388	23.7726	34.2131	30.6889	37.933	22.1632	32.3055
ENSMUSG00000025903	Lypla1	7145	-0.471657	-0.655504	-0.28781	5.5361	-5.55437	0.000100605	0.00177611	1.08049	35.7771	45.8188	36.2645	50.3179	32.3195	49.0697	41.4883	59.2933	39.241	52.4122
ENSMUSG00000056445	Hoxaas2	3361	-0.836546	-1.16273	-0.510361	3.97033	-5.55253	0.000100914	0.00177802	1.27441	10.9768	29.4068	10.4638	22.8844	15.9422	24.1182	14.6385	19.2923	11.1881	16.4895
ENSMUSG00000028786	Tmem54	1222	-2.53984	-3.5314	-1.54829	2.15257	-5.5457	0.000102069	0.00179198	1.59315	1.51986	21.6748	3.85052	19.5129	2.63571	26.261	4.97859	19.5756	2.05785	3.11829
ENSMUSG00000032939	Nup93	4257	-0.570738	-0.793567	-0.347908	6.00285	-5.54535	0.000102129	0.00179198	1.02915	42.1461	59.537	54.7992	60.617	45.7283	86.0685	46.343	73.118	46.7155	73.2174
ENSMUSG00000001403	Ube2c	2600	-0.842493	-1.1715	-0.513488	6.24727	-5.54407	0.000102347	0.00179254	1.01537	69.9862	76.4977	52.9283	76.2735	47.2637	92.9254	35.6428	87.4526	36.923	93.3241
ENSMUSG00000060743	H3f3a	3504	-0.435536	-0.605664	-0.265408	8.2827	-5.54259	0.000102599	0.00179518	0.965028	239.005	355.301	231.488	321.189	249.83	343.06	328.562	389.783	247.533	333.507
ENSMUSG00000047528	Flacc1	3396	-2.35032	-3.26886	-1.43178	-1.72441	-5.53979	0.00010308	0.00180039	1.38887	0.217124	0.57367	0.239298	0.53112	0.0255894	0.5476	0.0247691	0.651575	0.118267	0.523872
ENSMUSG00000032400	Zwilch	4283	-0.675289	-0.939353	-0.411225	5.32373	-5.53663	0.000103625	0.00180597	1.06166	33.3647	37.6377	26.9971	37.3401	27.5086	52.4982	24.8434	41.8991	20.6494	43.4315
ENSMUSG00000038379	Ttk	4919	-0.905489	-1.25971	-0.551264	5.18649	-5.53439	0.000104014	0.00180953	1.06297	29.9872	32.8488	19.9922	36.7859	26.178	56.0695	22.9114	37.3664	14.7834	48.321
ENSMUSG00000040940	Arhgef1	7732	-0.538543	-0.749224	-0.327862	7.62028	-5.53427	0.000104034	0.00180953	0.967144	190.128	255.084	175.057	218.198	207.761	312.87	142.645	244.794	167.111	250.735
ENSMUSG00000078532	Nkain1	1426	-0.512964	-0.713666	-0.312263	3.92626	-5.53353	0.000104162	0.00180999	1.22744	9.77056	12.0471	14.2926	19.1434	11.3873	17.928	12.1121	18.0458	13.5061	20.2813
ENSMUSG00000020834	Dhrs13	1967	-0.723266	-1.00636	-0.440169	2.75163	-5.53132	0.000104548	0.00181053	1.39754	3.16035	6.55979	5.98245	8.24391	3.45457	6.0236	5.62259	8.47047	4.13935	7.35916
ENSMUSG00000033557	Fam20b	8770	-0.412184	-0.573528	-0.25084	6.54795	-5.531	0.000104603	0.00181053	0.9845	75.6314	116.754	70.2013	87.7734	77.5616	103.306	87.1625	117.085	83.8513	101.157
ENSMUSG00000030528	Blm	8777	-0.949576	-1.3217	-0.577456	4.89781	-5.52474	0.000105702	0.00182597	1.10916	21.2057	27.9602	21.08	32.5369	23.7726	51.1649	20.2859	32.2671	12.3234	46.6745
ENSMUSG00000028378	Ptgr1	2296	-1.0539	-1.46719	-0.640621	4.66902	-5.52101	0.000106362	0.00183379	1.14017	18.0213	52.3536	14.6842	37.2015	17.3752	32.3084	26.9736	69.4918	20.7913	19.982
ENSMUSG00000011256	Adam19	7115	-1.37577	-1.91563	-0.835901	4.78789	-5.51726	0.000107031	0.00183963	1.06448	14.113	15.1898	10.7249	26.0249	21.2136	41.4986	14.589	31.9272	7.21429	62.7898
ENSMUSG00000070639	Lrrc8b	6726	-0.511	-0.711541	-0.310458	6.08289	-5.51672	0.000107128	0.00183963	0.995854	47.4536	66.2714	50.0132	72.1169	68.0423	97.0205	62.0962	76.3475	50.1216	83.0462
ENSMUSG00000023908	Pkmyt1	3643	-0.745483	-1.03808	-0.452891	4.73512	-5.5162	0.000107221	0.00183963	1.11759	24.149	27.162	19.3831	30.6895	23.312	39.1653	19.8896	33.8536	12.0396	32.9541
ENSMUSG00000053799	Exoc6	3876	-0.938541	-1.30719	-0.569892	4.60253	-5.51195	0.000107986	0.00185006	1.1488	13.6788	37.6377	14.3361	36.0469	20.6507	44.4508	28.4597	30.5107	17.1487	27.8151
ENSMUSG00000095325	Zfp870	5455	-0.730511	-1.01747	-0.443549	3.31909	-5.51147	0.000108073	0.00185006	1.30806	6.39308	13.4438	8.20139	11.9848	5.85998	11.4044	7.90135	12.1533	7.64005	10.6521
ENSMUSG00000066551	Hmgb1	5023	-0.466807	-0.650199	-0.283414	8.02299	-5.51088	0.000108178	0.00185006	0.915777	216.376	284.116	212.736	259.533	232.838	336.869	240.285	307.288	191.001	324.975
ENSMUSG00000116033	Gm49442	1460	-2.52851	-3.52218	-1.53484	-1.40834	-5.50918	0.000108486	0.00185234	1.35689	0.168874	0.823092	0.369824	1.08533	0.179126	1.30948	0.222922	0.764892	0.0236534	0.972906
ENSMUSG00000025358	Cdk2	6219	-0.451391	-0.628865	-0.273917	6.22094	-5.50659	0.000108958	0.0018568	0.959506	62.218	78.7425	60.1943	76.7353	69.7312	96.449	60.4614	83.7132	52.1085	80.7013
ENSMUSG00000020156	Pwwp3a	10361	-0.539519	-0.751758	-0.32728	6.94292	-5.5036	0.000109503	0.00186086	0.923421	91.3608	158.358	114.798	120.472	95.2183	138.019	100.984	163.942	91.9408	139.525
ENSMUSG00000030602	Pak4	3535	-0.45149	-0.629103	-0.273877	5.16248	-5.50348	0.000109526	0.00186086	1.04611	30.0837	46.6169	33.1754	40.9425	30.0676	41.3081	29.4009	42.0691	31.2461	39.8891
ENSMUSG00000059323	Tonsl	4956	-0.663233	-0.924197	-0.402268	4.36702	-5.50236	0.000109732	0.00186086	1.12178	17.1528	22.1237	10.6379	22.8382	17.3752	22.023	16.0256	23.655	11.945	23.3248
ENSMUSG00000026126	Ptpn18	6492	-1.02396	-1.42698	-0.620937	1.98109	-5.5007	0.000110036	0.0018626	1.46813	2.14711	6.65956	3.32842	6.58127	2.32864	5.59504	2.84845	4.44771	2.86206	4.21592
ENSMUSG00000031971	Ccsap	2767	-0.649118	-0.904794	-0.393441	3.81797	-5.49664	0.000110788	0.00186801	1.18412	11.3145	13.2942	10.5073	15.6796	10.722	18.8803	8.34719	14.8162	8.82272	15.2921
ENSMUSG00000019942	Cdk1	4934	-0.859134	-1.19756	-0.520703	7.02581	-5.49612	0.000110884	0.00186801	0.909915	100.962	138.404	100.788	129.016	103.407	209.35	83.4472	158.446	58.8733	172.953
ENSMUSG00000110444	Gm10033	10690	-0.915494	-1.27638	-0.55461	3.54947	-5.49228	0.000111599	0.0018754	1.25077	5.66934	16.5865	7.67928	18.8201	9.4425	14.5947	13.8459	17.7625	7.59274	13.6456
ENSMUSG00000042751	Nmnat2	5781	-1.48856	-2.07548	-0.90164	2.98231	-5.49102	0.000111834	0.0018754	1.40837	4.4631	19.9787	6.2435	14.1093	5.8088	22.1183	6.21705	11.7	5.36932	12.3484
ENSMUSG00000032387	Rbpms2	2506	-2.89116	-4.03121	-1.75111	-0.147325	-5.49053	0.000111926	0.0018754	1.50527	0.120624	2.41939	0.239298	4.22587	0.281484	3.21417	0.321999	2.40799	0.733256	0.573765
ENSMUSG00000006678	Pola1	8813	-0.8076	-1.12613	-0.489067	5.3193	-5.48917	0.000112181	0.0018754	0.993824	33.1234	50.7074	21.1235	34.1072	24.2844	71.5928	34.9492	50.6812	22.3052	34.1016
ENSMUSG00000022033	Pbk	1791	-0.925628	-1.29078	-0.560474	5.40739	-5.48815	0.000112374	0.0018754	0.991069	31.5794	38.1366	30.3908	40.3882	25.9733	69.9738	23.4068	45.4686	18.2841	54.4079
ENSMUSG00000035367	Rmi1	6568	-0.589191	-0.821784	-0.356598	3.92026	-5.48434	0.000113092	0.0018813	1.16023	11.2663	16.5865	13.0309	17.2499	10.5684	17.4994	13.5487	17.2526	10.6204	20.1816
ENSMUSG00000014704	Hoxa2	1775	-0.757408	-1.05666	-0.458153	4.16294	-5.47967	0.000113982	0.00189248	1.12023	13.7753	31.2525	12.9438	28.4727	17.0682	18.3565	18.3539	27.9044	12.8438	20.8302
ENSMUSG00000027281	Slx4ip	5905	-0.686708	-0.958074	-0.415342	3.43913	-5.47875	0.000114157	0.00189248	1.19775	7.98532	13.0448	5.54736	9.99892	7.0371	14.1186	9.28842	13.5697	9.10656	11.6499
ENSMUSG00000031286	Glt28d2	2732	-1.31982	-1.84155	-0.798087	2.65022	-5.47688	0.000114516	0.00189665	1.3634	3.35335	12.0471	3.63298	9.62944	2.94279	11.5948	4.78044	11.7567	5.08548	4.91442
ENSMUSG00000030403	Vasp	2617	-0.412521	-0.575771	-0.249271	7.21102	-5.47088	0.000115673	0.0019137	0.860611	121.42	166.888	140.946	163.423	132.63	171.542	120.749	189.892	125.576	162.226
ENSMUSG00000019961	Tmpo	10998	-0.554096	-0.773391	-0.334801	8.27002	-5.47043	0.000115762	0.0019137	0.842271	250.199	317.738	225.179	290.2	246.708	405.153	249.202	334.371	201.456	380.755
ENSMUSG00000040165	Cd209c	1997	-3.20016	-4.46693	-1.93339	-2.41296	-5.46937	0.000115967	0.0019153	1.13561	0.0241248	0.0748265	0.0217543	0.346383	0.0767683	0.452365	0.0247691	0.0283293	0.0236534	1.12258
ENSMUSG00000019303	Psmc3ip	1818	-0.727866	-1.01624	-0.439488	3.71353	-5.46454	0.000116911	0.00192728	1.16853	7.69582	11.5981	11.334	13.5089	7.29299	17.4518	9.3875	15.0429	7.59274	14.2443
ENSMUSG00000033454	Zbtb1	12190	-0.478561	-0.668189	-0.288932	5.73437	-5.46384	0.000117049	0.00192777	0.909158	42.0013	60.3351	45.5318	60.7556	37.898	58.3075	50.207	63.5427	39.9506	56.5533
ENSMUSG00000024784	Gpha2	770	-3.08903	-4.31335	-1.86471	-2.0066	-5.46253	0.000117308	0.00192991	0.98878	0.120624	0.922861	0.195789	0.623489	0.0255894	0.880922	0.123846	0.594916	0.0236534	0.47398
ENSMUSG00000037568	Vash2	4314	-0.774971	-1.08236	-0.467585	4.2475	-5.45841	0.000118121	0.00193819	1.07893	12.2795	21.7745	15.5108	22.0069	17.4776	22.3088	12.0626	23.5417	9.67424	23.674
ENSMUSG00000045751	Mms22l	6382	-0.750305	-1.04813	-0.452476	4.88797	-5.45426	0.000118947	0.00194993	0.979302	22.8945	25.0669	17.4252	27.3181	23.1584	44.4508	20.4345	34.0802	15.6349	37.2947
ENSMUSG00000092074	Dynlt1a	4267	-0.91845	-1.28314	-0.553755	1.48868	-5.45244	0.000119311	0.00195079	1.40526	1.66461	3.61662	2.19719	3.53311	1.71449	4.11891	2.35307	3.14456	1.49016	3.31786
ENSMUSG00000064128	Cenpj	4874	-0.600721	-0.839257	-0.362185	4.32473	-5.45235	0.00011933	0.00195079	1.03726	16.1395	21.8244	12.2042	19.4205	10.4661	18.8327	17.6604	23.1451	16.108	26.1687
ENSMUSG00000024036	Slc37a1	11596	-1.35345	-1.89207	-0.814839	0.760076	-5.4404	0.000121752	0.00198121	1.43975	0.940869	4.66419	1.54456	3.44074	0.742094	2.11897	1.11461	2.18136	1.25363	2.02065
ENSMUSG00000096971	4930556M19Rik	7014	-0.858596	-1.20041	-0.516778	3.81747	-5.43824	0.000122194	0.00198476	1.11326	7.64757	24.0193	11.1165	18.2659	11.2849	20.166	14.3909	16.7993	8.44427	15.6413
ENSMUSG00000033282	Rpgrip1l	14688	-0.623832	-0.872509	-0.375154	4.4069	-5.4312	0.000123649	0.00200471	0.986264	15.3675	27.4115	11.7256	19.5591	14.5604	20.7374	22.2674	39.0661	19.0883	22.1274
ENSMUSG00000104554	Gm4610	905	-1.23184	-1.72316	-0.740531	4.23443	-5.42828	0.00012426	0.00201091	1.04388	8.56432	15.8882	19.9052	20.9446	12.2573	34.8797	8.59488	25.8647	4.94356	27.0667
ENSMUSG00000026094	Stk17b	5185	-0.645081	-0.902462	-0.3877	5.4926	-5.42629	0.000124677	0.00201582	0.902792	34.3296	59.1379	29.6077	62.1411	40.3034	70.1166	41.5378	53.4574	38.626	43.5812
ENSMUSG00000027215	Cd82	3005	-0.495483	-0.693375	-0.297591	6.49629	-5.42083	0.000125828	0.0020302	0.792149	64.6304	103.186	61.7171	80.9381	69.6289	108.496	62.2943	89.3224	65.6855	77.6079
ENSMUSG00000032038	St3gal4	2923	-0.577458	-0.808115	-0.346802	6.94931	-5.42026	0.000125949	0.0020302	0.780137	86.5358	149.528	101.832	108.095	105.352	147.257	89.4413	142.638	71.8354	130.444
ENSMUSG00000048922	Cdca2	5715	-0.813602	-1.13876	-0.488446	5.19111	-5.41733	0.000126573	0.00203716	0.87614	31.7242	36.4405	20.6884	33.9224	24.0285	48.1174	24.893	35.4967	16.3445	51.4642
ENSMUSG00000115099	1700087I21Rik	4145	-2.64909	-3.70812	-1.59005	-3.18435	-5.41566	0.000126929	0.00204056	0.877688	0.0241248	0.22448	0.065263	0.115461	0.0255894	0.261896	0.0247691	0.198305	0.0236534	0.174624
ENSMUSG00000027160	Ccdc34	6558	-0.598888	-0.838349	-0.359427	5.43355	-5.41472	0.000127131	0.00204056	0.853232	37.9966	42.5763	36.4385	48.7938	29.607	61.9264	32.72	52.9475	28.3604	44.7786
ENSMUSG00000031824	6430548M08Rik	6626	-1.02365	-1.43305	-0.614251	3.49122	-5.4134	0.000127415	0.0020427	1.07637	6.34483	14.3418	10.0288	9.1676	5.04112	19.0232	5.17675	10.0569	6.17354	14.5936
ENSMUSG00000056536	Pign	13595	-0.526861	-0.737905	-0.315817	6.77483	-5.40491	0.00012925	0.00206056	0.758566	81.2283	129.874	65.4153	123.335	100.131	133.21	109.009	118.672	91.8935	131.292
ENSMUSG00000037624	Kcnk2	4943	-0.857319	-1.20075	-0.513887	5.38213	-5.40464	0.00012931	0.00206056	0.832994	22.1707	38.835	32.7403	38.0328	36.1579	74.2117	26.825	44.2787	18.9937	54.3081
ENSMUSG00000002870	Mcm2	6956	-0.486758	-0.681799	-0.291718	6.7423	-5.40323	0.000129618	0.00206362	0.754053	77.1271	97.7484	83.9065	105.416	84.829	138.067	81.3665	103.204	70.227	115.027
ENSMUSG00000032040	Dcps	1451	-0.594477	-0.832767	-0.356187	6.02705	-5.40125	0.000130052	0.0020668	0.787772	45.5718	74.1531	49.4911	67.3137	46.496	87.1637	46.6402	58.9533	45.5328	67.6294
ENSMUSG00000026509	Capn2	6345	-0.496391	-0.695526	-0.297255	7.84722	-5.39685	0.000131022	0.0020766	0.718352	182.36	256.381	179.713	200.094	170.451	280.109	169.99	290.064	172.362	219.403
ENSMUSG00000095105	Edaradd	6668	-2.23872	-3.13749	-1.33995	-1.14788	-5.3928	0.000131919	0.00208758	1.29553	0.0241248	0.623554	0.239298	0.715858	0.332663	1.26186	0.321999	0.651575	0.0709602	1.07269
ENSMUSG00000034317	Trim59	3352	-0.526765	-0.738355	-0.315176	6.98015	-5.39	0.000132546	0.00209513	0.722473	114.183	120.795	100.092	140.747	77.4592	120.924	89.7385	135.329	82.0064	146.061
ENSMUSG00000089857	Zfp882	3569	-1.26505	-1.77341	-0.756691	0.584876	-5.38769	0.000133064	0.00210144	1.34369	0.989118	3.21754	0.543859	1.27007	0.690915	2.11897	1.3623	1.89807	0.827869	1.97076
ENSMUSG00000057766	Ankrd29	4067	-1.53582	-2.15346	-0.918188	-0.444603	-5.38361	0.000133984	0.00210938	1.34557	0.120624	0.523786	0.543859	0.808227	0.281484	1.21424	0.371537	0.42494	0.212881	1.32215
ENSMUSG00000024077	Strn	8858	-0.450278	-0.631412	-0.269144	6.13706	-5.38203	0.000134342	0.00210938	0.747738	55.8973	75.5499	44.3136	72.4402	64.7669	85.3066	64.7712	74.6478	63.1309	89.632
ENSMUSG00000026490	Cdc42bpa	21522	-0.40255	-0.5647	-0.240401	6.62543	-5.37489	0.000135973	0.00212836	0.710594	82.6758	107.376	67.5472	99.3657	91.687	131.067	84.9828	103.6	81.0129	97.9142
ENSMUSG00000052798	Nup107	3850	-0.533457	-0.748642	-0.318273	6.31428	-5.36727	0.000137738	0.00215027	0.712029	60.1915	73.3549	65.8939	80.5687	58.6766	100.687	59.7183	78.9538	52.4869	98.014
ENSMUSG00000032113	Chek1	4635	-0.86507	-1.21409	-0.516048	5.58582	-5.36615	0.000137997	0.00215052	0.756569	33.2682	41.4788	35.8729	58.3078	27.4575	75.3069	37.1289	47.9049	19.4194	54.5576
ENSMUSG00000030788	Rnf141	10275	-0.446123	-0.626155	-0.26609	5.93091	-5.36499	0.00013827	0.00215286	0.722032	50.2038	61.3827	38.701	58.9082	50.3856	79.0211	56.003	68.472	52.7234	69.226
ENSMUSG00000020362	Cnot6	6610	-0.462763	-0.649573	-0.275952	7.61483	-5.36318	0.000138694	0.00215758	0.663877	160.551	229.742	140.12	226.142	168.865	227.064	200.06	231.309	148.047	204.984
ENSMUSG00000045555	Mettl24	1529	-1.82963	-2.56898	-1.09028	-1.19394	-5.3577	0.000139987	0.00217385	1.25487	0.0723745	0.623554	0.108772	0.346383	0.230305	0.642835	0.173384	0.368281	0.118267	0.424087
ENSMUSG00000026222	Sp100	7556	-0.747633	-1.04987	-0.445395	4.93623	-5.35556	0.000140495	0.00217983	0.818247	19.2757	54.7481	24.9522	36.3702	24.4891	41.3557	26.4782	36.9131	21.2644	28.0646
ENSMUSG00000037572	Wdhd1	7349	-0.728062	-1.02255	-0.433576	5.04749	-5.35265	0.000141188	0.00218483	0.792612	22.605	29.9556	25.4308	38.818	23.0049	46.3555	26.9736	30.964	15.8714	41.5855
ENSMUSG00000033530	Ttc7b	7320	-0.882465	-1.23948	-0.525452	2.92538	-5.35154	0.000141455	0.00218705	1.11771	6.97208	8.50528	4.72069	9.1676	6.7812	14.9757	3.59152	5.4109	3.95012	10.0035
ENSMUSG00000041957	Pkp2	5360	-0.709544	-0.996797	-0.42229	4.88424	-5.34785	0.000142342	0.00219617	0.861664	24.2937	34.495	28.5199	46.346	37.1303	49.6888	28.4102	57.0836	24.3394	45.6767
ENSMUSG00000016520	Lnx2	4557	-0.499991	-0.702495	-0.297486	4.60486	-5.34554	0.000142899	0.00220167	0.835036	22.3155	32.2004	20.3403	27.7799	19.7806	26.88	18.0071	27.4511	20.6967	28.7631
ENSMUSG00000022351	Sqle	5546	-0.624371	-0.87756	-0.371183	6.69407	-5.33905	0.000144482	0.00221255	0.659099	80.0221	102.936	101.745	135.205	90.0492	173.542	84.7351	103.714	77.1811	163.922
ENSMUSG00000038121	Fam210a	9813	-0.427365	-0.60069	-0.254039	5.66784	-5.33827	0.000144673	0.00221272	0.711797	40.0231	52.7028	36.8301	55.3982	45.7283	58.3551	49.7612	58.9533	44.7286	65.4341
ENSMUSG00000054342	Kcnn4	5115	-0.886485	-1.24604	-0.526935	7.45537	-5.33798	0.000144744	0.00221272	0.62697	132.855	288.057	203.033	189.795	128.229	221.826	113.616	282.812	97.8541	245.447
ENSMUSG00000056531	Ccdc18	6433	-0.708087	-0.995353	-0.42082	3.28491	-5.33663	0.000145077	0.00221399	1.03319	8.37132	11.4983	6.63508	9.58326	7.0371	11.9282	6.71243	11.9266	6.5993	12.9471
ENSMUSG00000019370	Calm3	2423	-0.406296	-0.571547	-0.241046	7.59989	-5.32311	0.000148444	0.00225757	0.59243	153.313	221.063	167.008	189.795	152.18	206.302	157.705	234.085	162.712	201.94
ENSMUSG00000061723	Tnnt3	1583	-1.06335	-1.49593	-0.630772	3.10818	-5.32201	0.000148722	0.00225986	0.976871	4.1736	13.5436	7.28771	10.9688	5.75762	11.9282	4.53275	4.67434	3.66628	11.9992
ENSMUSG00000032254	Kif23	7901	-0.826259	-1.16251	-0.490007	6.54254	-5.32006	0.000149214	0.00226345	0.60969	77.7544	85.7761	59.1936	99.5504	65.3298	134.114	57.6873	96.1214	38.2949	106.845
ENSMUSG00000026068	Il18rap	6752	-1.03336	-1.45412	-0.6126	4.67214	-5.31719	0.000149944	0.00226935	0.888375	24.0525	47.6146	16.9031	52.8118	24.8985	72.0689	23.4564	30.2274	18.9464	24.8216
ENSMUSG00000035293	G2e3	7886	-0.515468	-0.725357	-0.305579	6.32682	-5.31713	0.000149959	0.00226935	0.633069	76.5481	104.782	54.6687	98.8115	79.097	108.734	71.4094	82.1834	58.7314	88.9335
ENSMUSG00000004665	Cnn2	2460	-0.613937	-0.863927	-0.363948	7.44672	-5.31701	0.000149989	0.00226935	0.590912	138.308	207.793	155.739	254.869	180.278	186.351	138.236	293.18	132.53	205.782
ENSMUSG00000019139	Isyna1	2436	-0.498587	-0.701787	-0.295387	6.87305	-5.31229	0.000151197	0.00227788	0.591114	87.0665	147.832	85.7774	126.753	79.3017	112.02	104.154	160.996	102.254	104.65
ENSMUSG00000050751	Pgbd5	4197	-1.55608	-2.19063	-0.921527	-0.75447	-5.3092	0.000151994	0.00228741	1.22223	0.0723745	0.174595	0.065263	0.438752	0.127947	0.595218	0.371537	0.481599	0.165574	0.47398
ENSMUSG00000020638	Cmpk2	4163	-1.74024	-2.45032	-1.03015	1.03776	-5.30593	0.000152841	0.00229678	1.21227	0.940869	2.86835	0.674385	1.31625	1.25388	2.35706	0.916457	4.05109	0.638642	3.91657
ENSMUSG00000037995	Igsf9	6612	-1.61516	-2.2745	-0.955815	4.33259	-5.30358	0.000153454	0.00230403	0.970483	22.1225	99.4943	18.3389	63.2033	16.0446	44.7842	26.2305	104.564	21.0752	27.0667
ENSMUSG00000036890	Gtdc1	7928	-0.687513	-0.968313	-0.406714	3.93538	-5.3009	0.000154155	0.00230867	0.882563	9.28806	17.0854	12.1172	19.8824	14.6116	25.0229	12.2112	14.1363	10.1946	17.7368
ENSMUSG00000097403	9230116N13Rik	3589	-1.37599	-1.93826	-0.813726	-0.0744553	-5.29832	0.000154833	0.00231517	1.20107	0.651371	1.4217	0.804911	1.50099	0.793273	2.54753	0.56969	1.33148	0.307494	1.27226
ENSMUSG00000032860	P2ry2	3927	-1.44966	-2.04203	-0.85728	2.69334	-5.29825	0.000154851	0.00231517	1.10182	4.1736	20.3279	6.15648	16.8804	4.22226	12.071	6.91058	19.3489	4.47049	4.96431
ENSMUSG00000020733	Slc9a3r1	1925	-0.68345	-0.96276	-0.40414	5.67059	-5.29767	0.000155004	0.0023155	0.657611	45.4753	97.3992	47.1417	70.0848	44.3977	70.9261	43.4203	81.0502	41.4171	44.9283
ENSMUSG00000028480	Glipr2	2320	-1.0565	-1.48907	-0.623923	4.09033	-5.28776	0.000157642	0.00234302	0.851483	11.4593	27.5611	17.9908	26.9948	20.3948	27.9752	12.2607	27.7911	8.96464	33.8022
ENSMUSG00000029310	Nudt9	2392	-0.620597	-0.874901	-0.366293	6.88904	-5.28349	0.000158792	0.00235812	0.555492	98.55	224.804	114.493	159.359	115.076	169.447	107.77	149.834	97.3338	127.7
ENSMUSG00000111681	Gm47640	2882	-1.23306	-1.73919	-0.726927	1.90814	-5.27455	0.000161231	0.00238822	1.0519	1.61636	5.61199	2.11017	4.45679	1.71449	8.54732	2.25399	2.46465	2.10515	2.81893
ENSMUSG00000064090	Vrk2	6591	-0.657276	-0.927142	-0.387409	3.52359	-5.27307	0.000161636	0.00238832	0.866556	9.43281	12.7455	7.94034	14.2017	8.87954	17.1185	8.7435	11.5867	7.49813	11.4504
ENSMUSG00000037313	Tacc3	3552	-0.751915	-1.06076	-0.443069	6.6236	-5.27098	0.000162213	0.00239375	0.533335	88.6588	101.041	84.3416	113.59	87.3879	161.161	51.5941	100.654	45.6274	115.077
ENSMUSG00000042901	Aida	6175	-0.454309	-0.640924	-0.267695	7.09707	-5.27075	0.000162278	0.00239375	0.511287	99.515	136.109	122.934	129.108	107.143	161.78	111.684	163.602	94.6846	144.314
ENSMUSG00000048012	Zfp473	10037	-1.08277	-1.52765	-0.637883	0.859498	-5.2693	0.000162681	0.00239375	1.149	1.13387	2.66881	1.41403	2.97889	0.793273	2.4523	1.41184	1.67143	0.96979	2.22022
ENSMUSG00000024833	Pola2	8294	-0.544213	-0.767944	-0.320481	6.00379	-5.26631	0.000163511	0.00240396	0.553333	47.7913	60.7841	48.4469	60.8941	53.4052	89.9731	44.5101	57.8768	37.6326	70.124
ENSMUSG00000029283	Cdc7	4183	-0.662415	-0.934788	-0.390043	5.05042	-5.26541	0.000163763	0.00240567	0.623113	23.763	31.053	16.5551	27.8261	20.8042	40.9748	27.1717	29.3209	22.4944	46.3752
ENSMUSG00000042694	Stn1	4045	-0.628984	-0.887672	-0.370297	5.04587	-5.26417	0.000164108	0.00240874	0.661616	23.4735	42.9255	29.8252	32.814	24.6938	46.3079	28.4102	38.5562	20.6021	36.247
ENSMUSG00000070565	Rasal2	13740	-0.660365	-0.932524	-0.388205	5.74197	-5.25322	0.000167205	0.00244591	0.553484	32.2549	52.8026	37.2217	58.4463	54.787	65.4025	46.343	60.7098	35.3145	86.0897
ENSMUSG00000038764	Ptpn3	7238	-0.909798	-1.28495	-0.53465	5.80439	-5.25058	0.000167961	0.00244749	0.555305	46.0543	129.974	36.0905	71.8398	59.9049	69.4976	59.1734	140.202	43.1675	62.7898
ENSMUSG00000039103	Nexn	3826	-0.921969	-1.30228	-0.541661	3.57104	-5.24863	0.000168523	0.00245317	0.796963	6.15183	13.0448	13.7705	18.543	9.54486	16.5947	10.5269	24.4482	6.5993	15.5415
ENSMUSG00000028671	Gale	2370	-0.923217	-1.30409	-0.542347	4.98153	-5.24798	0.000168711	0.00245387	0.620254	24.3902	29.6064	24.6042	33.553	18.8594	42.2128	20.1373	38.103	18.0475	61.4926
ENSMUSG00000087213	2810408I11Rik	2341	-1.27887	-1.80808	-0.749649	0.766943	-5.23186	0.000173424	0.00250443	1.09961	0.940869	1.37182	0.891928	1.96284	0.639736	2.97609	1.16415	2.46465	0.780562	1.97076
ENSMUSG00000027533	Fabp5	3567	-0.898093	-1.26992	-0.526265	5.02694	-5.22931	0.000174183	0.00251278	0.599228	19.517	31.053	38.3094	45.7456	21.7766	58.5456	22.4161	35.44	15.6822	45.5769
ENSMUSG00000038759	Nup205	9306	-0.464937	-0.657616	-0.272258	6.83478	-5.22425	0.000175696	0.00253072	0.437036	88.321	116.555	75.3788	103.568	100.131	150.161	99.6957	112.836	92.8396	150.301
ENSMUSG00000028212	Ccne2	3495	-0.862054	-1.21959	-0.504522	4.23142	-5.22017	0.000176927	0.00254614	0.621843	10.3496	13.9427	11.5951	16.3724	10.0566	22.4992	15.0844	22.5218	7.3089	22.7261
ENSMUSG00000035606	Ky	5879	-3.10721	-4.39639	-1.81802	-1.84898	-5.21818	0.000177532	0.00255276	0.940185	0.0241248	0.673439	0.065263	0.300198	0.0767683	1.11901	0.173384	0.0283293	0.0236534	0.723443
ENSMUSG00000022438	Parvb	4416	-0.578051	-0.817926	-0.338176	4.20297	-5.2173	0.000177802	0.00255456	0.687527	15.5123	19.9787	14.2056	19.1434	19.5759	28.0228	12.0626	23.7117	14.4522	22.4267
ENSMUSG00000031583	Wrn	7597	-0.604365	-0.855232	-0.353499	5.6074	-5.21581	0.000178254	0.00255483	0.488783	36.1631	61.9314	28.0414	53.4584	45.8819	68.7833	45.6495	56.4037	37.7272	50.7657
ENSMUSG00000003549	Ercc1	3111	-0.555697	-0.786586	-0.324808	7.81375	-5.21075	0.000179806	0.00257082	0.395441	226.605	312.75	198.682	266.137	238.929	340.441	207.937	257.032	151.216	318.988
ENSMUSG00000029591	Ung	5468	-0.563539	-0.797834	-0.329243	4.25094	-5.20745	0.000180826	0.00258153	0.636251	11.9418	20.2281	17.9473	23.3	12.5644	23.6897	17.7099	21.3886	12.418	18.0362
ENSMUSG00000037474	Dtl	13709	-0.589882	-0.835133	-0.344631	5.84683	-5.20738	0.000180848	0.00258153	0.461303	42.1461	49.7098	41.0069	60.109	44.3977	80.402	46.5907	55.4405	32.1923	65.5339
ENSMUSG00000094248	Hist1h2ao	480	-1.47808	-2.09285	-0.863319	0.62105	-5.20541	0.00018146	0.00258819	1.06532	0.940869	1.92055	0.935437	1.91665	1.10035	3.30941	0.817381	1.84141	0.402108	2.46968
ENSMUSG00000021710	Nln	8484	-0.419829	-0.594503	-0.245155	6.03348	-5.20367	0.000182003	0.00259384	0.444074	48.901	63.7273	60.8904	75.3498	52.3304	75.7355	54.2196	71.9282	49.8377	69.1262
ENSMUSG00000034206	Polq	9685	-0.873701	-1.2373	-0.510103	3.4491	-5.20244	0.000182387	0.0025953	0.784135	7.64757	9.60274	7.07016	9.58326	8.26539	15.0233	9.1398	20.3688	4.75433	13.7953
ENSMUSG00000009575	Cbx5	9006	-0.453148	-0.642031	-0.264265	7.71514	-5.19413	0.000185006	0.00262797	0.366569	156.208	242.513	155.217	242.999	223.677	259.396	209.472	243.831	173.64	254.777
ENSMUSG00000031262	Cenpi	5681	-0.797994	-1.13064	-0.465344	4.30172	-5.1937	0.000185142	0.00262797	0.606937	17.5388	18.6817	10.0288	18.0812	14.3557	29.118	13.5982	28.6976	9.24848	18.2357
ENSMUSG00000038685	Rtel1	6616	-0.531008	-0.752488	-0.309529	5.70651	-5.19078	0.000186071	0.00263693	0.42555	34.6191	45.719	34.2196	41.1272	41.1222	72.9737	36.9308	49.378	36.3553	59.4969
ENSMUSG00000017550	Atad5	7532	-0.790883	-1.12086	-0.460905	5.11549	-5.1891	0.000186609	0.00264016	0.522114	24.2937	36.1412	20.0358	38.4485	26.4851	54.0219	33.5126	35.3267	16.9122	42.4835
ENSMUSG00000027018	Hat1	2886	-0.514089	-0.728619	-0.299559	5.88985	-5.18819	0.0001869	0.00264016	0.408812	40.3609	54.4488	45.9669	57.2917	40.2522	75.3545	48.8199	55.5538	36.8284	60.9937
ENSMUSG00000026536	Ifi211	1785	-0.475259	-0.67361	-0.276909	5.10248	-5.18756	0.000187104	0.00264016	0.483932	27.5264	38.6853	23.6905	38.2638	27.611	36.1654	33.4135	37.593	23.7244	36.8956
ENSMUSG00000004880	Lbr	4761	-0.513757	-0.728186	-0.299328	6.87249	-5.18727	0.000187196	0.00264016	0.369952	94.1592	112.315	82.2967	109.249	90.7146	152.399	90.9274	110.003	79.3572	145.312
ENSMUSG00000021594	Srd5a1	2909	-1.03773	-1.47183	-0.603636	2.92689	-5.17563	0.000190975	0.002691	0.817253	4.51134	12.1967	7.94034	12.4005	4.8364	11.8805	5.17675	14.023	4.61241	6.01206
ENSMUSG00000082127	Gm13577	205	-0.709959	-1.00699	-0.412925	3.94554	-5.17478	0.000191257	0.002691	0.590514	10.9768	14.5912	10.6379	17.4346	9.95429	13.4519	9.83334	26.4879	9.57963	13.4959
ENSMUSG00000044966	Fbxo48	2247	-1.11623	-1.58338	-0.649067	1.74948	-5.17313	0.000191801	0.0026965	0.933998	2.00236	2.86835	1.28351	2.84034	2.48218	6.11884	2.60076	4.16441	1.20632	4.51528
ENSMUSG00000036223	Ska1	2669	-0.891809	-1.26508	-0.518535	3.68071	-5.1726	0.000191974	0.00269679	0.635565	9.72231	9.90204	6.7656	13.0471	9.34015	16.1661	7.0592	13.5131	4.84895	16.5394
ENSMUSG00000036109	Mbnl3	8743	-0.915325	-1.29874	-0.531913	4.04423	-5.16862	0.000193292	0.00271099	0.551829	7.79232	13.4438	6.41753	14.8945	8.26539	27.9276	13.4992	15.7794	14.0265	20.7803
ENSMUSG00000036086	Zranb3	9079	-0.731598	-1.03834	-0.42486	3.75496	-5.16381	0.000194897	0.00272907	0.616281	8.99857	13.793	5.28631	12.7238	10.8243	15.5471	11.8644	14.9862	8.34965	16.2899
ENSMUSG00000000693	Loxl3	4603	-0.957115	-1.35846	-0.555767	6.73886	-5.16308	0.000195143	0.00272907	0.335207	60.867	144.739	41.9206	127.353	115.946	138.114	82.0105	196.974	69.2808	93.374
ENSMUSG00000025203	Scd2	5464	-0.61174	-0.868643	-0.354837	8.89565	-5.15541	0.000197736	0.00276018	0.294191	455.839	908.818	375.154	717.128	490.166	719.428	667.354	924.811	557.771	599.534
ENSMUSG00000029313	Aff1	9458	-0.445412	-0.63261	-0.258214	6.86704	-5.15142	0.0001991	0.00277702	0.315646	117.85	171.677	98.0033	124.721	138.106	164.399	100.587	141.222	94.1169	142.369
ENSMUSG00000040699	Limd2	3707	-0.524243	-0.74511	-0.303377	6.23864	-5.13887	0.00020345	0.00281846	0.31117	52.8575	91.5128	69.1136	107.771	59.9561	74.8784	64.8703	93.1752	53.3384	67.3799
ENSMUSG00000022945	Chaf1b	4681	-0.685775	-0.974954	-0.396597	5.07056	-5.13429	0.000205062	0.00283779	0.391824	23.956	28.459	25.1263	31.7518	24.6938	46.7365	24.9425	53.7974	17.8583	30.8586
ENSMUSG00000110093	Gm45282	681	-1.90253	-2.7051	-1.09996	-1.48744	-5.13234	0.000205754	0.00283977	0.781666	0.168874	0.424017	0.108772	0.484936	0.230305	0.690452	0.0743073	0.651575	0.165574	0.424087
ENSMUSG00000056457	Prl2c3	1360	-4.08764	-5.81217	-2.36312	-0.642738	-5.13178	0.000205951	0.00283977	0.910101	0.168874	0.972745	0.195789	0.53112	0.127947	0.309513	0.0247691	4.90097	0.0709602	6.86023
ENSMUSG00000080808	Gm12608	1715	-1.78303	-2.53588	-1.03018	-0.418536	-5.12761	0.000207439	0.00285151	0.909741	0.361873	1.32194	0.413333	1.31625	0.639736	1.49995	0.470613	1.21816	0.212881	1.47183
ENSMUSG00000025006	Sorbs1	14718	-0.642314	-0.913571	-0.371058	3.83354	-5.12663	0.00020779	0.00285319	0.547898	8.99857	13.4438	9.15858	10.9688	12.9227	22.0707	11.0223	15.4395	11.0934	22.277
ENSMUSG00000027078	Ube2l6	1996	-0.585635	-0.833121	-0.33815	2.98369	-5.12322	0.000209016	0.00285998	0.639894	6.10358	7.45771	4.89473	7.64352	4.88758	7.64259	5.91982	9.26369	5.55855	9.00561
ENSMUSG00000027006	Dnajc10	5004	-0.354745	-0.505303	-0.204186	7.62671	-5.10124	0.000217103	0.00295353	0.197954	157.608	208.841	133.855	186.423	175.774	216.112	186.685	228.476	185.088	228.084
ENSMUSG00000030876	Mettl9	4357	-0.432447	-0.61603	-0.248865	5.64505	-5.09996	0.000217582	0.00295778	0.286262	41.6636	53.9998	44.5311	59.7395	48.7479	70.6404	44.411	59.5766	35.8349	47.2233
ENSMUSG00000096433	Zfp994	4882	-0.572386	-0.815419	-0.329354	3.57379	-5.09906	0.000217924	0.00295895	0.546847	8.27482	13.0448	8.63648	14.1555	7.13945	11.5472	11.5176	14.5896	9.15387	12.7476
ENSMUSG00000007035	Msh5	5526	-0.843971	-1.20269	-0.485249	3.5722	-5.09371	0.000219946	0.00298074	0.556161	9.14331	13.8429	8.72349	11.4768	12.5132	26.4038	7.55458	12.1533	6.36277	16.8886
ENSMUSG00000050812	Ecpas	11447	-0.508495	-0.724979	-0.292011	7.47473	-5.0854	0.000223132	0.00301697	0.176074	143.519	233.883	136.03	177.741	179.612	218.254	167.167	287.628	147.526	193.059
ENSMUSG00000085197	1700125H03Rik	785	-1.87794	-2.67776	-1.07812	-0.544027	-5.08338	0.000223913	0.00302522	0.781388	0.361873	1.47159	0.326315	0.762042	0.690915	2.26183	0.470613	1.1615	0.118267	1.42194
ENSMUSG00000043535	Setx	11380	-0.508699	-0.725473	-0.291926	6.87375	-5.08066	0.000224972	0.00303258	0.179258	79.1053	128.577	84.6027	125.876	94.4506	144.828	109.257	110.116	83.7094	130.245
ENSMUSG00000029699	Ssc4d	2976	-1.21071	-1.72687	-0.694553	1.31416	-5.07835	0.000225874	0.00304058	0.80151	1.32687	3.71638	1.58807	3.07126	1.25388	3.8332	1.46138	4.05109	1.67939	2.56947
ENSMUSG00000012889	Podnl1	3549	-2.12289	-3.02795	-1.21783	4.56449	-5.07826	0.00022591	0.00304058	0.496557	7.88882	66.9697	13.1179	95.2091	17.1193	36.9273	14.2918	67.6221	9.53232	19.1837
ENSMUSG00000078812	Eif5a	2377	-0.430293	-0.61392	-0.246665	9.64958	-5.0733	0.000227858	0.00306213	0.125524	561.94	717.262	844.221	886.763	603.834	932.706	592.205	813.76	588.852	920.793
ENSMUSG00000038949	Cnst	8859	-0.476177	-0.67949	-0.272863	5.09984	-5.07069	0.000228891	0.00307134	0.281326	30.9522	37.6377	23.647	29.7196	21.3672	35.7845	26.4782	36.0632	27.8874	42.1343
ENSMUSG00000082791	Gm4875	786	-0.736667	-1.05127	-0.422066	3.05304	-5.06963	0.000229313	0.00307166	0.604335	8.32307	10.6004	4.72069	10.4608	7.34417	12.5948	7.7032	10.9068	5.41663	10.5024
ENSMUSG00000025758	Plk4	6855	-0.738103	-1.05346	-0.422749	6.29908	-5.06739	0.000230203	0.0030796	0.178748	65.5954	67.3688	54.9732	84.6791	53.8658	103.496	51.7922	80.9936	37.9164	102.704
ENSMUSG00000061517	Sox21	3799	-1.25414	-1.79014	-0.718148	0.717104	-5.06584	0.000230823	0.00308422	0.81349	1.32687	3.41708	1.32702	4.59535	0.89563	1.83327	1.11461	2.91792	1.0644	1.47183
ENSMUSG00000026385	Dbi	1422	-0.544217	-0.776812	-0.311621	5.85399	-5.06565	0.000230898	0.00308422	0.205325	37.2729	56.5439	46.6631	53.6893	43.8347	63.593	48.7704	78.8405	41.1333	66.9808
ENSMUSG00000049881	2810025M15Rik	1410	-0.514613	-0.734583	-0.294643	5.20483	-5.06504	0.000231144	0.00308518	0.253748	26.8509	33.0484	38.8315	43.1131	26.9457	40.8319	24.9425	42.3524	24.1501	42.0844
ENSMUSG00000037355	Uvssa	8666	-0.889597	-1.26991	-0.509286	4.70536	-5.0643	0.000231441	0.00308681	0.351793	15.2228	43.9731	20.5143	43.8059	22.6467	50.8792	23.5059	33.6836	23.2986	24.1231
ENSMUSG00000027035	Cers6	8875	-0.546061	-0.779618	-0.312504	4.793	-5.0619	0.000232407	0.0030971	0.287708	21.0127	27.0623	18.687	24.4084	18.3476	35.3083	20.2859	23.7683	21.8794	37.0453
ENSMUSG00000020411	Nipal4	3444	-3.23566	-4.6197	-1.85162	0.311565	-5.06151	0.000232563	0.0030971	0.822108	0.313623	2.02032	0.195789	0.577305	0.844452	8.07115	0.27246	0.764892	0.0236534	4.06625
ENSMUSG00000023039	Krt7	7049	-1.44663	-2.06583	-0.827423	7.22075	-5.05811	0.000233939	0.00311074	0.210753	170.876	582.724	248.5	476.831	112.21	515.101	153.048	728.035	164.604	167.864
ENSMUSG00000017868	Sgk2	3412	-2.09797	-2.99689	-1.19905	0.589247	-5.05293	0.00023605	0.00313174	0.736015	0.361873	1.07251	0.804911	0.438752	0.230305	5.88075	0.520151	0.254964	0.307494	3.21807
ENSMUSG00000038844	Kif16b	9066	-0.538585	-0.770079	-0.307091	5.07237	-5.03709	0.00024263	0.00319287	0.207179	23.8595	36.6899	18.6435	34.061	25.4103	43.3556	28.5588	33.6836	29.4012	33.6027
ENSMUSG00000034349	Smc4	5210	-0.575703	-0.823215	-0.32819	8.48601	-5.03577	0.000243187	0.00319287	0.0689407	312.972	338.989	287.136	391.99	270.557	435.056	257.178	368.706	199.611	431.047
ENSMUSG00000028066	Pmf1	4063	-0.520181	-0.743936	-0.296426	5.25127	-5.03323	0.000244264	0.00319751	0.195985	30.9039	31.502	31.6526	47.9163	29.607	50.8792	24.893	34.2502	24.3394	39.3902
ENSMUSG00000038260	Trpm4	10826	-0.757041	-1.08271	-0.43137	5.21687	-5.03275	0.000244468	0.00319781	0.232863	31.7242	66.9199	20.2098	47.5468	41.2246	58.0694	36.2868	56.0637	31.5773	40.1885
ENSMUSG00000048376	F2r	3336	-0.58752	-0.840331	-0.33471	7.5046	-5.03144	0.000245024	0.00320271	0.082947	157.801	275.736	174.753	252.836	202.029	255.872	163.65	248.363	122.927	194.107
ENSMUSG00000001440	Kpnb1	6590	-0.363047	-0.519297	-0.206797	9.09417	-5.03046	0.000245445	0.00320584	0.0535155	418.349	515.68	436.893	516.503	437.042	590.146	461.969	557.833	437.281	647.381
ENSMUSG00000025357	Dgka	4762	-0.571053	-0.817045	-0.325062	4.66607	-5.02599	0.00024736	0.00322846	0.290019	29.5529	49.2109	16.9901	30.9204	26.6898	34.975	24.5957	33.6269	27.3197	36.0474
ENSMUSG00000036353	P2ry12	2546	-3.05245	-4.36767	-1.73722	-2.66743	-5.02473	0.000247902	0.00323316	0.261625	0.120624	0.57367	0.065263	0.438752	0.0767683	1.83327	0.0743073	1.1615	0.118267	0.274409
ENSMUSG00000031897	Psmb10	1705	-0.573571	-0.820785	-0.326357	5.65912	-5.02318	0.000248568	0.00323762	0.13105	28.9257	60.385	40.3108	63.0186	29.044	47.8793	45.9467	53.6274	42.2686	49.9674
ENSMUSG00000026095	Asnsd1	3528	-0.61384	-0.878415	-0.349264	3.30464	-5.02308	0.000248611	0.00323762	0.471248	6.53783	11.4983	8.81051	14.1093	6.98592	12.3567	8.49581	12.0966	9.48502	11.3506
ENSMUSG00000106464	C130083M11Rik	2072	-1.4075	-2.01456	-0.800446	-0.570442	-5.01979	0.000250039	0.00324985	0.763473	0.120624	0.623554	0.326315	0.669674	0.179126	0.785687	0.520151	1.4448	0.496722	0.67355
ENSMUSG00000041406	BC055324	4148	-0.617853	-0.88434	-0.351365	4.52544	-5.01965	0.000250102	0.00324985	0.272263	17.6835	21.126	16.0765	28.057	20.0365	28.6419	19.741	26.7146	14.8307	30.659
ENSMUSG00000028696	Ipp	2126	-0.588811	-0.842807	-0.334816	3.74116	-5.01898	0.000250394	0.00325126	0.382468	10.1566	16.7362	10.0723	14.0631	7.60006	15.6899	12.5579	16.176	11.4246	14.843
ENSMUSG00000050064	Zfp697	8276	-0.702872	-1.00616	-0.399583	3.80269	-5.01748	0.000251049	0.00325737	0.376113	14.5473	24.1191	11.5951	22.0069	8.16303	14.4519	10.626	16.4027	10.6677	13.8452
ENSMUSG00000020124	Usp15	16599	-0.490712	-0.702609	-0.278814	6.64941	-5.01378	0.000252667	0.00327248	0.0696468	76.7894	99.2449	73.8125	93.9159	83.396	112.591	86.7662	107.68	75.8092	149.503
ENSMUSG00000002835	Chaf1a	8854	-0.65779	-0.941915	-0.373665	5.93044	-5.01237	0.00025329	0.00327683	0.103507	53.1953	57.6414	37.0912	62.0487	46.8543	71.8785	41.092	56.9703	31.5773	79.8531
ENSMUSG00000040998	Npnt	5026	-1.26746	-1.8152	-0.719714	8.16322	-5.00982	0.000254417	0.00328419	0.0231084	139.514	579.98	106.749	246.509	131.914	218.445	169	740.387	161.293	180.786
ENSMUSG00000039396	Neil3	5555	-0.934827	-1.33922	-0.530432	4.38716	-5.00484	0.000256632	0.00331037	0.270174	18.3108	21.6249	11.508	22.3763	18.2964	44.8318	14.7872	21.6153	7.54544	23.8736
ENSMUSG00000052727	Map1b	15846	-0.42795	-0.613185	-0.242714	8.21008	-5.00188	0.000257957	0.00332261	0.0136683	233.022	319.385	227.094	303.547	288.47	327.727	274.219	346.609	205.146	343.835
ENSMUSG00000045273	Cenph	1784	-0.740605	-1.06158	-0.419628	4.14159	-4.99548	0.00026085	0.00335309	0.302653	14.1613	15.9879	14.7277	21.4526	13.1786	27.3562	11.1213	20.4821	8.44427	17.8865
ENSMUSG00000016624	Phf21b	4264	-0.643819	-0.923174	-0.364463	2.8021	-4.98967	0.000263509	0.00337491	0.494045	5.57284	10.4009	4.98175	8.05917	5.85998	8.40447	5.57305	7.62059	5.65316	8.65636
ENSMUSG00000036672	Cenpt	3646	-0.386155	-0.553712	-0.218598	5.65639	-4.98959	0.000263545	0.00337491	0.0775297	44.8481	53.2515	40.4413	50.9645	45.933	59.1646	40.9433	55.5538	38.2002	55.8548
ENSMUSG00000008763	Man1a2	7969	-0.552624	-0.792941	-0.312306	7.14413	-4.97862	0.000268634	0.00342209	-0.0111637	97.778	175.119	99.7002	172.476	100.439	171.589	137.048	153.403	121.271	139.125
ENSMUSG00000002718	Cse1l	5273	-0.465426	-0.667837	-0.263016	6.96685	-4.97832	0.000268779	0.00342209	-0.00879931	92.76	119.897	89.1711	113.637	86.0061	149.019	115.251	128.077	96.1511	151.948
ENSMUSG00000034663	Bmp2k	8480	-0.503123	-0.722064	-0.284181	4.64555	-4.9752	0.000270247	0.0034383	0.18084	23.2805	26.8627	17.2947	25.2859	21.9301	28.2133	18.7998	30.7373	20.3183	32.9541
ENSMUSG00000021273	Fdft1	4116	-0.674758	-0.96857	-0.380947	5.89904	-4.97215	0.000271688	0.00345166	0.1027	54.7875	69.6136	63.7185	77.7514	59.086	109.83	49.6125	88.0759	41.1333	84.1938
ENSMUSG00000073489	Ifi204	3561	-0.390249	-0.560324	-0.220174	6.69384	-4.96783	0.000273743	0.00346781	-0.0164871	75.2936	116.505	96.263	114.791	78.5852	101.973	104.451	120.371	77.4649	109.09
ENSMUSG00000097616	1110019D14Rik	1734	-1.25343	-1.79993	-0.706932	0.32467	-4.96564	0.000274794	0.00347613	0.67185	0.410122	2.12009	0.630876	1.7781	0.742094	1.21424	1.16415	2.46465	1.11171	1.97076
ENSMUSG00000007833	Aldh16a1	5622	-0.455416	-0.654161	-0.25667	4.66346	-4.96107	0.000276999	0.00350153	0.14042	19.1792	29.0576	16.9901	27.5952	23.0561	26.261	21.8216	27.7911	20.3183	27.5657
ENSMUSG00000059005	Hnrnpa3	5396	-0.378018	-0.543043	-0.212992	9.45905	-4.95937	0.000277822	0.00350691	-0.0777002	591.324	677.454	598.353	758.971	634.081	863.708	593.641	739.651	548.546	823.901
ENSMUSG00000027068	Dhrs9	4281	-0.914485	-1.31376	-0.51521	4.55962	-4.95872	0.000278136	0.00350837	0.130572	9.38456	25.6655	18.6435	24.4546	20.9066	42.8319	21.0785	24.6748	8.91733	26.7175
ENSMUSG00000085348	Myhas	2027	-3.11466	-4.47601	-1.75331	-1.78925	-4.95343	0.000280719	0.0035359	0.362009	0.120624	1.77089	0.15228	0.392567	0.332663	0.928539	0.0247691	0.878209	0.0236534	0.923013
ENSMUSG00000059900	Tmem40	2140	-1.00188	-1.44026	-0.5635	3.65594	-4.94801	0.000283393	0.00355981	0.390925	8.27482	24.3685	11.421	16.6495	15.0722	34.975	13.8955	24.3916	7.68736	14.0448
ENSMUSG00000036459	Wtip	2383	-1.31357	-1.88898	-0.738164	1.18962	-4.94247	0.000286157	0.00358904	0.53232	1.32687	2.56904	0.84842	2.97889	0.690915	1.54757	0.767843	5.01429	2.01054	2.07054
ENSMUSG00000025464	Paox	4907	-0.773712	-1.11267	-0.434753	3.9074	-4.94193	0.000286424	0.00358985	0.287356	12.0383	26.4637	17.9908	25.2859	14.3557	24.7372	12.4093	26.6579	11.2354	14.1944
ENSMUSG00000029363	Rfc5	4669	-0.635326	-0.913734	-0.356919	5.54118	-4.94061	0.000287089	0.00359309	-0.000284095	31.3382	42.0775	34.2196	41.1272	33.8036	64.4025	35.1969	45.0153	22.8255	52.512
ENSMUSG00000030000	Add2	10139	-1.20126	-1.7281	-0.674425	3.56447	-4.93659	0.000289115	0.00361077	0.225936	13.1963	14.9902	3.85052	11.1997	8.62364	20.2136	7.7032	15.6661	3.90281	18.8843
ENSMUSG00000038299	Wdr36	8663	-0.446105	-0.641822	-0.250389	8.2441	-4.93486	0.000289994	0.00361753	-0.104651	268.485	372.362	239.363	278.7	259.554	381.963	303.991	399.812	252.311	378.81
ENSMUSG00000025958	Creb1	13742	-0.414699	-0.596642	-0.232756	6.4666	-4.93472	0.000290066	0.00361753	-0.0655078	75.4866	96.6011	67.1122	95.7171	67.8376	87.9255	92.7108	100.881	71.7881	117.173
ENSMUSG00000074489	Bglap3	2629	-2.75621	-3.96642	-1.546	-2.36938	-4.93077	0.000292076	0.00364003	0.313979	0.0241248	0.0748265	0.108772	0.300198	0.0767683	0.595218	0.0743073	0.141647	0.0236534	1.22237
ENSMUSG00000026420	Il24	1386	-4.27306	-6.15153	-2.39459	0.325158	-4.92492	0.000295086	0.0036643	0.57553	0.0723745	4.315	0.543859	3.11745	0.127947	19.3565	0.321999	2.97458	0.354801	2.71915
ENSMUSG00000018923	Med11	1046	-0.553718	-0.797142	-0.310295	3.80884	-4.92483	0.000295136	0.0036643	0.217675	8.70907	14.242	13.64	16.3724	9.4425	14.2138	12.1616	16.1194	9.3431	16.9884
ENSMUSG00000023043	Krt18	1437	-0.579883	-0.834812	-0.324953	10.2605	-4.92476	0.000295169	0.0036643	-0.146043	1093.12	1739.29	1475.58	1525.68	1214.91	1946.96	1107.95	1574.69	875.294	1745.42
ENSMUSG00000107842	Gm44089	1930	-1.63618	-2.35551	-0.916852	0.00890593	-4.92457	0.000295267	0.0036643	0.608559	0.361873	1.4217	0.50035	0.715858	0.742094	2.738	0.619228	0.594916	0.354801	2.96861
ENSMUSG00000109325	Krt8-ps	945	-0.683007	-0.983648	-0.382366	2.36617	-4.91861	0.000298371	0.00369554	0.390895	3.0156	4.56442	6.80911	10.3222	3.55693	7.1188	4.53275	6.09081	3.61897	6.31141
ENSMUSG00000067931	Zfp948	2652	-0.657691	-0.947447	-0.367935	4.68662	-4.91422	0.000300677	0.00372098	0.0640095	19.9995	26.1643	19.3396	22.2378	18.8594	40.9272	20.0878	29.9441	14.3576	28.7132
ENSMUSG00000010911	Apip	1000	-0.58542	-0.843475	-0.327365	2.93312	-4.91156	0.000302078	0.00373571	0.305278	5.37984	9.20366	6.28701	8.33628	5.39937	8.45209	7.15827	10.8501	5.98431	8.55658
ENSMUSG00000031349	Nsdhl	2853	-1.00417	-1.44687	-0.561465	4.43372	-4.91088	0.000302442	0.0037365	0.150404	14.4508	34.0461	17.9473	28.1956	15.891	43.7842	17.6108	43.2022	15.6349	19.982
ENSMUSG00000024960	Plcb3	6960	-0.341951	-0.49273	-0.191173	7.79315	-4.91009	0.000302862	0.0037365	-0.146889	229.548	280.674	158.567	216.766	190.667	238.301	192.035	255.956	197.813	232.574
ENSMUSG00000034595	Ppp1r18	4317	-0.498701	-0.71865	-0.278752	7.39543	-4.90889	0.000303499	0.0037365	-0.135778	152.831	211.784	151.084	183.929	180.533	232.301	137.543	203.206	109.634	193.159
ENSMUSG00000037533	Rapgef6	13295	-0.450914	-0.649796	-0.252032	5.96462	-4.90866	0.000303622	0.0037365	-0.0823062	47.3088	62.8293	41.3115	62.8339	55.657	76.6402	58.579	62.4095	48.1347	77.0092
ENSMUSG00000021951	Eef1akmt1	947	-0.55764	-0.803689	-0.311591	3.91843	-4.90679	0.000304618	0.00374615	0.138328	8.80557	16.836	13.1179	18.4968	10.0566	16.3566	16.2238	21.2753	10.7623	13.4461
ENSMUSG00000037894	H2az1	1776	-0.572894	-0.825808	-0.31998	8.59785	-4.90418	0.000306017	0.00375812	-0.169608	271.815	314.047	399.345	456.232	277.671	495.626	234.886	356.751	226.907	462.479
ENSMUSG00000042029	Ncapg2	9939	-0.956204	-1.37888	-0.533529	6.70175	-4.89789	0.000309416	0.00379723	-0.140226	76.3551	88.3203	54.2336	111.281	68.4006	153.304	81.2675	104.11	40.944	162.725
ENSMUSG00000097755	2010110K18Rik	2852	-1.73004	-2.495	-0.965075	-0.10764	-4.89645	0.0003102	0.00379902	0.564701	0.69962	1.27205	0.195789	0.808227	0.639736	2.21421	0.27246	1.72809	0.354801	0.972906
ENSMUSG00000050555	Hyls1	5970	-0.508228	-0.732949	-0.283507	4.89402	-4.89643	0.000310207	0.00379902	-0.0117749	25.9825	35.7421	21.6456	31.2437	19.8318	34.975	23.5554	29.0942	19.9871	26.8173
ENSMUSG00000021597	Slf1	5881	-0.56825	-0.819559	-0.316941	4.76177	-4.89549	0.000310721	0.00380165	0.00542115	18.8897	29.7061	21.428	28.1494	19.32	37.8796	27.5185	30.6807	18.5679	29.7609
ENSMUSG00000021965	Ska3	2705	-0.769552	-1.1099	-0.429201	4.39264	-4.89525	0.000310852	0.00380165	0.0664278	18.5038	19.7791	12.9873	21.4065	16.0446	27.4514	12.6075	20.0288	9.20117	28.2143
ENSMUSG00000033949	Trim36	4933	-1.23979	-1.78852	-0.691069	0.443974	-4.8917	0.000312796	0.00381956	0.557601	0.844369	1.87066	1.15298	2.19376	1.04917	1.83327	0.56969	2.8046	0.780562	1.6714
ENSMUSG00000001525	Tubb5	3327	-0.435885	-0.628812	-0.242958	10.3343	-4.89152	0.000312897	0.00381956	-0.206492	1355.79	1472.91	1177.41	1523.41	1281.44	1723.49	997.774	1490.55	870.043	1397.02
ENSMUSG00000021496	Pcbd2	546	-0.767652	-1.10743	-0.427873	2.75395	-4.8914	0.000312965	0.00381956	0.336704	4.4631	10.6004	5.50385	9.49089	4.1199	7.07118	6.31612	10.6235	6.12623	7.35916
ENSMUSG00000020128	Vps54	7515	-0.386704	-0.557933	-0.215475	6.39608	-4.88953	0.000313994	0.00382682	-0.138713	69.7932	90.7646	68.983	97.426	78.9946	98.449	78.741	89.3224	65.1178	95.5194
ENSMUSG00000066637	Ttc32	2107	-0.66177	-0.954973	-0.368568	3.3675	-4.88658	0.000315626	0.00383878	0.214494	7.64757	11.5981	8.98455	13.6937	8.21421	14.309	8.29765	10.6802	6.22085	11.6998
ENSMUSG00000017670	Elmo2	6652	-0.436713	-0.630278	-0.243148	5.74988	-4.88465	0.000316697	0.00384651	-0.129173	42.6286	57.1425	39.4841	43.5288	37.2838	60.1646	36.4354	56.4604	44.9178	55.4556
ENSMUSG00000070327	Rnf213	16888	-0.583544	-0.842359	-0.324728	7.42712	-4.88144	0.000318487	0.0038636	-0.188755	110.661	204.152	97.9163	163.747	132.681	172.065	186.982	193.234	136.504	249.887
ENSMUSG00000012519	Mlkl	2303	-0.512711	-0.740115	-0.285307	5.60944	-4.88135	0.000318541	0.0038636	-0.104872	35.7771	48.0137	34.2631	45.1914	45.0118	69.7833	38.516	49.718	33.9426	56.204
ENSMUSG00000086965	Rtl10	865	-0.817638	-1.18032	-0.454954	1.63324	-4.88087	0.000318807	0.00386417	0.441122	2.91911	3.86604	2.37122	4.54916	2.431	4.40461	3.24475	6.20412	1.82131	3.51743
ENSMUSG00000070348	Ccnd1	4709	-0.571709	-0.825499	-0.317919	9.93853	-4.87714	0.000320904	0.00388426	-0.230978	764.106	1165.97	918.664	950.221	867.303	1362.6	748.052	1186.8	579.674	1070.02
ENSMUSG00000007415	Gatad1	4168	-0.370673	-0.535328	-0.206019	7.0006	-4.87397	0.000322702	0.00389801	-0.193503	108.152	147.034	123.76	138.207	108.525	153.304	105.046	131.306	98.8949	133.488
ENSMUSG00000028718	Stil	5795	-1.03863	-1.50004	-0.577231	4.30605	-4.87357	0.000322928	0.00389808	0.0406261	17.5388	20.1283	11.0295	17.6193	13.5368	32.2132	11.5176	20.4821	6.78853	33.004
ENSMUSG00000035351	Nup37	3328	-0.642613	-0.928404	-0.356822	5.16702	-4.86818	0.000326005	0.00391817	-0.0879309	22.412	34.1458	36.2645	35.3541	25.1544	42.2604	25.0416	41.1625	20.4129	47.8221
ENSMUSG00000014551	Mrps25	6576	-0.493372	-0.712791	-0.273953	4.26347	-4.86817	0.00032601	0.00391817	0.0339442	13.92	22.7722	16.033	22.8382	12.718	18.4517	17.0164	23.825	17.7164	20.7803
ENSMUSG00000027200	Sema6d	10559	-0.911734	-1.31727	-0.506199	5.37439	-4.86749	0.000326402	0.00391817	-0.101563	30.7592	76.4478	19.7747	53.9203	50.8462	65.212	41.9837	59.01	25.2855	51.0152
ENSMUSG00000054951	9130008F23Rik	2161	-1.03417	-1.4942	-0.574148	2.20549	-4.86716	0.000326588	0.00391817	0.452997	2.91911	8.40551	5.67788	8.24391	4.22226	7.78545	3.59152	9.9436	3.33513	6.01206
ENSMUSG00000049680	Urgcp	5871	-0.423259	-0.61173	-0.234787	5.7698	-4.86212	0.000329502	0.00394777	-0.150274	46.1991	58.2899	43.0519	52.5347	50.2321	60.6408	42.38	57.8202	35.2672	61.0436
ENSMUSG00000024245	Tmem178	1696	-2.01101	-2.90875	-1.11328	-1.67937	-4.84988	0.000336682	0.00401569	0.465563	0.0723745	0.324248	0.239298	0.20783	0.127947	0.404748	0.0743073	0.878209	0.0236534	0.224517
ENSMUSG00000016487	Ppfibp1	11135	-0.406973	-0.588925	-0.225021	7.71083	-4.84254	0.000341068	0.00405336	-0.264091	179.368	243.062	150.736	238.935	233.555	287.871	176.381	208.079	184.52	241.804
ENSMUSG00000117183	Gm20008	2370	-0.697551	-1.00945	-0.385656	3.63757	-4.84209	0.000341338	0.00405385	0.0817786	8.22657	15.6387	7.11367	17.5732	10.6196	13.2138	13.7964	16.176	9.29579	15.4418
ENSMUSG00000003070	Efna2	2131	-1.40605	-2.03534	-0.776766	1.33104	-4.83746	0.000344137	0.00407886	0.386617	1.71286	6.95887	1.28351	4.50298	1.40742	2.40468	2.25399	7.28064	2.01054	2.86882
ENSMUSG00000037239	Spred3	6218	-0.491452	-0.711452	-0.271452	6.0593	-4.83641	0.000344773	0.00408366	-0.223016	63.5207	94.8052	38.8315	64.1732	79.404	88.5446	61.1054	83.0333	46.8101	69.675
ENSMUSG00000034883	Lrr1	1500	-1.00084	-1.44912	-0.552551	2.40264	-4.83364	0.000346465	0.00410096	0.225851	3.54635	4.71407	4.54666	5.98088	1.61213	6.40454	3.29429	5.75085	2.01054	6.51098
ENSMUSG00000071660	Ttc9c	3984	-0.413814	-0.599184	-0.228443	5.88461	-4.83313	0.000346774	0.00410187	-0.214063	50.8793	74.4524	53.9725	62.9724	39.7404	61.6883	54.2691	66.149	46.1478	60.4449
ENSMUSG00000036617	Etl4	16148	-0.523719	-0.758671	-0.288766	6.5747	-4.82596	0.000351195	0.00414031	-0.25329	75.4866	117.403	69.2876	106.848	105.249	104.163	93.9988	134.479	68.1455	123.509
ENSMUSG00000033632	AW554918	7013	-0.553062	-0.801465	-0.30466	4.11062	-4.82041	0.000354654	0.00417273	0.0449081	13.1963	22.5727	12.9873	18.4968	16.7611	25.0706	17.6604	22.4085	14.4995	21.379
ENSMUSG00000057406	Nsd2	16803	-0.573918	-0.831747	-0.31609	8.21525	-4.8193	0.00035535	0.0041762	-0.317681	219.801	297.485	181.888	278.792	295.84	418.2	246.032	281.735	191.711	416.029
ENSMUSG00000040385	Ppp1ca	2520	-0.447521	-0.648588	-0.246455	7.81316	-4.8188	0.000355658	0.0041762	-0.312291	168.271	255.034	215.607	229.975	173.164	296.347	178.561	220.261	160.015	221.299
ENSMUSG00000083693	Gm11971	288	-1.88	-2.72658	-1.03343	-1.28922	-4.80793	0.000362559	0.00424044	0.414336	0.0241248	0.274364	0.195789	0.20783	0.179126	0.595218	0.0743073	0.198305	0.0709602	0.773335
ENSMUSG00000054074	Skida1	4927	-0.673337	-0.976766	-0.369908	3.4376	-4.80441	0.000364821	0.00425552	-0.0328535	6.44133	12.2466	8.41893	10.7841	6.83238	11.6425	9.1398	9.37701	4.99087	12.1987
ENSMUSG00000019428	Fkbp8	4529	-0.485621	-0.704773	-0.266469	7.77374	-4.79751	0.0003693	0.00430493	-0.349369	166.293	294.143	201.989	268.262	203.052	274.633	186.239	284.908	175.816	194.406
ENSMUSG00000041939	Mvk	2675	-0.576279	-0.836433	-0.316125	4.08671	-4.79587	0.000370376	0.00431048	-0.0220465	14.1613	18.6817	15.1628	19.7438	14.0998	26.1658	12.657	22.2952	14.5468	19.1338
ENSMUSG00000038122	Tbc1d32	10556	-0.771585	-1.11991	-0.423258	4.12819	-4.7958	0.000370422	0.00431048	-0.0764812	9.86706	23.4207	8.37542	16.4185	16.5564	23.7373	17.9081	26.3179	13.3642	20.9299
ENSMUSG00000098090	2700099C18Rik	2190	-0.663746	-0.963399	-0.364094	4.34867	-4.79567	0.000370508	0.00431048	-0.0615564	18.938	21.126	16.468	24.9165	17.7335	27.3086	14.2918	22.6918	10.8569	27.416
ENSMUSG00000075470	Alg10b	6644	-0.372752	-0.541251	-0.204254	6.74107	-4.78949	0.000374579	0.00435497	-0.331256	89.9615	117.054	85.6904	115.576	97.9308	133.114	110.842	125.811	97.0026	130.245
ENSMUSG00000026879	Gsn	3157	-0.528235	-0.767196	-0.289274	7.82563	-4.78592	0.000376954	0.00437895	-0.371143	183.132	290.751	233.359	268.354	223.728	430.104	183.663	220.657	186.696	274.833
ENSMUSG00000103081	Pcdhgb8	4615	-1.0942	-1.58922	-0.599173	1.3966	-4.78558	0.000377185	0.00437895	0.33744	1.76111	4.41477	0.717893	2.56323	2.94279	4.45223	2.55122	4.50436	2.38899	5.41335
ENSMUSG00000101337	Dnah7c	12603	-1.93159	-2.80552	-1.05767	-1.8639	-4.78528	0.000377385	0.00437895	0.249774	0.120624	0.57367	0.15228	0.392567	0.0767683	0.452365	0.173384	0.368281	0.0709602	0.374194
ENSMUSG00000022584	Ly6c2	2740	-3.92709	-5.70696	-2.14721	-3.45547	-4.77691	0.000383023	0.00443855	-0.476004	0.0241248	0.623554	0.0217543	0.20783	0.0255894	0.499983	0.0247691	1.04819	0.0236534	0.0748389
ENSMUSG00000086013	Gm15706	899	-1.11452	-1.61974	-0.609303	0.469892	-4.77611	0.000383561	0.00444186	0.351384	0.554871	1.77089	0.978946	1.45481	1.15152	2.49991	0.718304	1.4448	0.780562	1.97076
ENSMUSG00000067608	Pcna-ps2	781	-1.05608	-1.53545	-0.576697	0.425734	-4.76959	0.000388019	0.00448468	0.323194	0.940869	1.32194	0.935437	2.97889	0.588557	1.3571	1.06507	1.55811	0.591335	1.37205
ENSMUSG00000042410	Agps	9421	-0.414459	-0.602621	-0.226296	6.76567	-4.76884	0.000388536	0.00448479	-0.382175	83.6891	108.124	94.6097	107.771	81.5535	137.019	99.4975	115.782	86.0747	125.754
ENSMUSG00000026341	Actr3	4631	-0.333372	-0.484981	-0.181763	8.42434	-4.76068	0.0003942	0.00453536	-0.425431	274.275	330.758	321.159	368.621	303.568	410.533	294.579	358.848	299.428	416.828
ENSMUSG00000061898	Rbak	4143	-0.610487	-0.888258	-0.332716	4.24944	-4.75832	0.000395853	0.00454845	-0.132447	15.5605	31.9509	15.0758	22.8844	15.9934	28.1657	17.809	23.9383	14.9726	15.6912
ENSMUSG00000000751	Rpa1	5578	-0.396597	-0.577163	-0.216032	7.04831	-4.75532	0.000397965	0.00456312	-0.41552	92.567	111.616	98.1339	117.47	101.411	151.685	101.826	121.335	97.9488	149.902
ENSMUSG00000000838	Fmr1	8966	-0.536831	-0.78133	-0.292333	6.8533	-4.75364	0.000399156	0.00457154	-0.409755	99.3702	139.003	77.6413	121.165	91.9429	159.304	106.829	157.199	85.649	98.6626
ENSMUSG00000047539	Fbxo28	5318	-0.39298	-0.572092	-0.213869	6.0751	-4.7502	0.000401598	0.00459356	-0.370181	56.042	89.2182	59.9332	76.0888	60.0072	78.3544	65.8611	80.9936	55.2307	66.2324
ENSMUSG00000027342	Pcna	2400	-0.592902	-0.863287	-0.322517	7.77294	-4.74751	0.000403524	0.00460574	-0.444467	144.049	191.431	185.021	210.947	138.772	311.68	165.582	213.462	129.739	230.778
ENSMUSG00000042228	Lyn	4073	-0.749338	-1.09107	-0.407606	5.87811	-4.74741	0.000403596	0.00460574	-0.375045	45.9578	71.8584	40.6154	52.858	55.8106	84.5447	54.2196	82.4667	35.8349	101.606
ENSMUSG00000034187	Nsf	8346	-0.506657	-0.737783	-0.27553	5.68634	-4.74601	0.000404601	0.00460703	-0.363108	39.0581	63.1785	35.4378	56.2757	35.902	64.7359	41.9341	44.0521	43.8771	51.0651
ENSMUSG00000014786	Slc9a5	5240	-0.579418	-0.84385	-0.314987	6.27219	-4.74399	0.000406053	0.00462058	-0.399039	63.6655	86.6242	55.0167	76.8739	77.2033	114.687	65.9106	82.75	44.019	92.7753
ENSMUSG00000031555	Adam9	4115	-0.504903	-0.735473	-0.274333	7.46418	-4.741	0.000408217	0.00464222	-0.451048	131.697	192.878	120.628	154.741	155.2	221.111	136.899	245.984	152.635	182.831
ENSMUSG00000073437	D330041H03Rik	3749	-0.712475	-1.0381	-0.386852	2.74945	-4.73717	0.000411	0.00466487	0.0258842	5.42809	8.60505	3.71999	6.85838	3.60811	6.97595	5.62259	6.14746	3.95012	7.55873
ENSMUSG00000032012	Nectin1	6562	-0.58019	-0.84551	-0.314871	4.65322	-4.73442	0.00041302	0.00468178	-0.288838	23.2322	42.6761	18.2084	33.0449	24.182	31.4513	19.4438	25.5814	18.0475	22.5265
ENSMUSG00000042606	Hirip3	3265	-0.478427	-0.697373	-0.259482	6.05213	-4.73091	0.000415605	0.00470203	-0.419738	48.9493	55.8455	51.0575	58.5849	46.0354	72.4023	43.5689	60.7664	46.337	83.8944
ENSMUSG00000052446	Zfp961	4334	-0.622959	-0.908221	-0.337698	4.33957	-4.72804	0.000417725	0.00472299	-0.255879	11.8935	22.3232	20.2098	22.6534	9.49368	21.404	16.8678	24.4482	15.0199	20.9299
ENSMUSG00000030104	Edem1	6453	-0.371586	-0.541769	-0.201404	6.18811	-4.72726	0.000418308	0.00472656	-0.426753	65.0647	74.0034	51.7101	67.6832	67.7352	88.4969	59.5202	80.9369	58.5895	80.2522
ENSMUSG00000033685	Ucp2	6989	-0.395478	-0.576673	-0.214283	6.99404	-4.72543	0.000419674	0.00473291	-0.463825	124.122	155.165	115.276	145.596	130.839	157.304	100.34	145.528	97.5703	140.223
ENSMUSG00000030346	Rad51ap1	4813	-0.920554	-1.34237	-0.498735	3.51278	-4.72484	0.000420109	0.0047348	-0.118797	8.41957	9.15378	6.50455	12.4005	6.21823	15.6423	8.79304	11.0201	4.28127	15.4418
ENSMUSG00000031022	BC051019	2070	-3.06303	-4.46768	-1.65837	-2.437	-4.72114	0.000422885	0.00476001	0.109984	0.0241248	0.174595	0.0217543	0.0230922	0.0255894	0.452365	0.0247691	0.084988	0.0236534	0.67355
ENSMUSG00000031825	Crispld2	4777	-3.64421	-5.31664	-1.97179	0.976922	-4.71761	0.000425552	0.00477522	0.24054	0.603121	24.169	1.02245	16.1876	0.43502	12.0234	1.3623	6.99734	1.20632	2.07054
ENSMUSG00000105826	Gm42141	2172	-1.10425	-1.61114	-0.597368	1.21529	-4.71655	0.000426354	0.00477522	0.198663	1.18212	4.26511	1.32702	3.30218	2.07274	4.35699	2.79891	3.48451	1.25363	2.56947
ENSMUSG00000071266	Zfp946	3504	-0.683132	-0.996714	-0.369549	3.25201	-4.71648	0.00042641	0.00477522	-0.0464473	8.95032	10.4009	7.46174	11.2921	5.39937	13.4043	5.91982	9.15037	7.82928	12.7476
ENSMUSG00000058454	Dhcr7	5817	-0.690629	-1.00768	-0.373576	4.97118	-4.71605	0.000426732	0.00477522	-0.346629	20.7232	32.6493	26.301	28.0108	26.9457	32.7846	24.4471	49.9446	17.0068	44.3795
ENSMUSG00000039298	Cdk5rap2	13012	-0.515263	-0.751823	-0.278704	5.92062	-4.71578	0.000426938	0.00477522	-0.434447	52.0855	66.1716	36.7866	58.9544	53.9169	78.4973	47.4329	52.2676	41.6536	74.6643
ENSMUSG00000027959	Sass6	6121	-0.675065	-0.985177	-0.364953	3.6468	-4.71294	0.0004291	0.00479334	-0.164566	9.52931	10.0018	6.63508	12.9547	8.52128	15.309	9.1398	10.6802	7.3089	16.6891
ENSMUSG00000117840	Gm50399	835	-3.08637	-4.50565	-1.66708	-3.39713	-4.70806	0.000432846	0.00482907	-0.261585	0.0241248	0.473901	0.0217543	0.762042	0.0767683	0.357131	0.123846	0.42494	0.0236534	0.124731
ENSMUSG00000026525	Opn3	1913	-1.15688	-1.68901	-0.624755	1.73674	-4.70695	0.000433706	0.00483562	0.107621	1.03737	4.01569	3.06736	3.30218	1.56096	5.26172	1.41184	3.54117	1.77401	3.46754
ENSMUSG00000044906	4930503L19Rik	5967	-0.551163	-0.804938	-0.297388	5.33727	-4.70214	0.000437432	0.00486794	-0.404914	31.1452	38.1366	29.5206	39.5107	37.1815	44.4508	34.7511	53.1175	23.0621	52.013
ENSMUSG00000035585	Tsen34	2541	-0.441838	-0.645395	-0.238281	6.46331	-4.69939	0.000439583	0.00488061	-0.493985	67.1394	100.193	92.3037	99.0424	79.6599	114.163	66.7528	90.3422	61.1914	91.8772
ENSMUSG00000073236	2500004C02Rik	2147	-0.828897	-1.21078	-0.44701	1.25018	-4.69927	0.000439675	0.00488061	0.113655	1.27862	2.41939	1.45754	2.28613	0.997988	1.88089	1.85768	2.97458	1.20632	2.46968
ENSMUSG00000044005	Gls2	3474	-0.707495	-1.03362	-0.381366	2.49934	-4.69676	0.000441647	0.00489361	0.00524006	4.22185	7.8069	4.32912	5.3343	3.86401	7.02357	4.87952	6.94069	4.37588	8.50669
ENSMUSG00000102428	Pcdhga12	6664	-2.15205	-3.14416	-1.15995	-2.44355	-4.69636	0.000441963	0.00489361	-0.0783416	0.120624	0.374133	0.065263	0.346383	0.0767683	0.214278	0.0247691	0.42494	0.118267	0.424087
ENSMUSG00000033998	Kcnk1	2235	-1.11036	-1.62226	-0.598456	4.43396	-4.69613	0.000442147	0.00489361	-0.262608	15.464	50.907	27.0842	43.7597	14.8163	60.117	19.2951	35.1567	18.0949	19.3334
ENSMUSG00000061544	Zfp229	5139	-0.515107	-0.752604	-0.27761	4.17904	-4.69574	0.000442455	0.00489361	-0.261034	13.5823	21.2757	16.294	24.9165	14.9698	23.5944	19.6914	21.502	11.7557	17.0882
ENSMUSG00000037940	Inpp4b	13066	-1.079	-1.5765	-0.581488	5.06061	-4.69554	0.000442613	0.00489361	-0.382498	21.0127	33.5472	20.4273	34.6614	38.6145	79.1639	21.1281	38.2163	14.0738	58.998
ENSMUSG00000028185	Dnase2b	2790	-2.33104	-3.40589	-1.25618	-2.15914	-4.69532	0.000442784	0.00489361	0.114441	0.0241248	0.324248	0.0217543	0.715858	0.281484	0.404748	0.222922	0.651575	0.0709602	0.374194
ENSMUSG00000050410	Tcf19	1782	-0.611743	-0.893846	-0.329641	5.25206	-4.69491	0.000443103	0.00489408	-0.42114	25.5	32.0008	27.6063	36.7859	29.4023	47.0698	25.537	33.0037	16.8649	40.6375
ENSMUSG00000017724	Etv4	3104	-0.442846	-0.647151	-0.238541	7.05611	-4.69288	0.000444716	0.00489964	-0.51942	104.822	153.22	124.892	167.626	142.047	156.542	113.071	149.211	90.0958	146.909
ENSMUSG00000051278	Zgrf1	10553	-0.566253	-0.827517	-0.30499	5.14706	-4.69242	0.00044508	0.0049006	-0.395493	27.9607	32.5495	24.2126	43.0208	32.6265	53.641	31.2339	33.3436	19.8452	37.8435
ENSMUSG00000038241	Cep250	10373	-0.440258	-0.643428	-0.237087	6.83857	-4.69149	0.000445814	0.00490562	-0.52643	92.8565	127.13	69.8967	95.5324	101.155	157.447	88.9459	117.368	92.8869	110.836
ENSMUSG00000045867	Cradd	4759	-0.831762	-1.21578	-0.447749	2.1094	-4.68941	0.000447474	0.00492083	0.0909295	2.82261	6.55979	3.45894	5.28811	3.4034	6.26169	3.09614	6.71405	3.61897	4.61506
ENSMUSG00000040658	Dnph1	1190	-0.673729	-0.985002	-0.362455	4.65745	-4.68606	0.000450153	0.00494199	-0.384427	11.8935	18.981	26.9536	24.7779	14.6627	28.0705	14.2918	23.7117	13.0803	31.5072
ENSMUSG00000027102	Hoxd8	2744	-1.00049	-1.46301	-0.537969	1.0915	-4.68325	0.000452416	0.00495194	0.147473	1.76111	4.11546	1.97965	4.17969	1.66331	2.59515	1.65953	5.24093	2.05785	2.46968
ENSMUSG00000042532	Golga7b	2988	-1.7218	-2.51781	-0.925797	0.642417	-4.68309	0.000452545	0.00495194	0.217336	0.892619	5.76164	1.32702	3.48692	0.793273	4.9284	1.85768	2.46465	0.780562	2.07054
ENSMUSG00000029993	Nfu1	4822	-0.493933	-0.722403	-0.265463	4.92808	-4.68063	0.000454539	0.0049584	-0.372639	20.8197	35.3929	31.6091	38.1714	25.9221	37.8796	23.5554	35.44	25.7586	32.6048
ENSMUSG00000059447	Hadhb	6595	-0.448835	-0.656538	-0.241132	6.06259	-4.67852	0.000456248	0.00497398	-0.504489	53.1953	72.2076	47.2722	73.9643	54.3776	90.2112	60.4119	64.2793	53.3857	66.5817
ENSMUSG00000040760	Appl1	8719	-0.353432	-0.517271	-0.189594	6.13454	-4.67042	0.000462897	0.00502757	-0.51651	55.8973	72.2076	57.9318	77.4281	69.7824	90.0207	66.8518	79.7471	58.1637	74.4148
ENSMUSG00000020186	Csrp2	2171	-0.754495	-1.10427	-0.404715	4.2806	-4.67011	0.000463155	0.00502757	-0.238366	17.2975	26.1643	20.0358	23.8542	17.1705	27.8324	15.7779	34.0235	14.263	32.4052
ENSMUSG00000047419	Cmya5	11850	-2.76999	-4.05484	-1.48513	-1.15227	-4.66755	0.000465271	0.00504434	0.113663	0.217124	4.86372	0.065263	1.96284	0.639736	1.40471	0.520151	0.934868	0.165574	0.623657
ENSMUSG00000028068	Iqgap3	11384	-0.776047	-1.13649	-0.4156	5.86677	-4.66136	0.000470449	0.00508488	-0.526165	66.4157	61.8815	24.8217	60.617	51.8698	79.0211	32.72	65.6391	31.1988	71.1219
ENSMUSG00000025066	Sfr1	1915	-0.394216	-0.577342	-0.211091	7.69024	-4.6607	0.000471003	0.00508705	-0.596875	188.294	271.895	205.861	229.929	192.049	256.396	184.406	260.488	154.67	199.645
ENSMUSG00000028465	Tln1	9801	-0.445353	-0.652245	-0.238461	8.87846	-4.66043	0.000471225	0.00508705	-0.616173	474.463	738.264	324.379	500.2	509.921	583.48	383.054	558.909	419.115	489.471
ENSMUSG00000102418	Sh2d1b1	2544	-4.49349	-6.5814	-2.40559	-2.90135	-4.65949	0.000472019	0.00509251	-0.903433	0.0241248	0.872976	0.0217543	0.484936	0.0767683	2.11897	0.0743073	1.67143	0.0236534	0.224517
ENSMUSG00000103669	2900042K21Rik	653	-1.02241	-1.49791	-0.546909	1.73158	-4.65521	0.000475641	0.0051222	0.0128011	2.00236	3.36719	3.71999	4.82627	3.4034	8.30924	1.75861	2.91792	1.0171	4.26582
ENSMUSG00000041187	Prkd2	5051	-0.535388	-0.784546	-0.286229	4.63829	-4.65219	0.000478218	0.00514055	-0.414299	28.8292	40.7805	16.9466	33.5991	21.8278	31.2132	23.2582	30.6807	18.6152	22.1274
ENSMUSG00000047562	Mmp10	1722	-1.43531	-2.10333	-0.767288	3.07093	-4.65178	0.000478567	0.00514118	-0.0740335	13.4858	20.2281	6.02595	15.0792	6.7812	27.2133	4.23552	20.4821	5.2274	12.6977
ENSMUSG00000050944	Efcab5	5164	-1.06022	-1.55415	-0.566279	1.05286	-4.64716	0.00048254	0.00517129	0.121007	1.13387	3.76627	1.06596	2.23994	1.15152	2.26183	1.56045	3.14456	1.49016	1.97076
ENSMUSG00000018569	Cldn7	1948	-1.49982	-2.19876	-0.800878	3.63875	-4.64583	0.000483691	0.00517998	-0.228904	4.75259	30.6041	10.8554	23.0691	5.65527	30.4513	9.43703	22.2952	10.7623	9.1054
ENSMUSG00000094942	Gm3604	2310	-0.704119	-1.03229	-0.375944	2.53691	-4.6452	0.000484231	0.00517998	-0.0960664	3.35335	7.05864	5.19929	5.98088	4.58051	8.07115	5.12721	7.90388	3.52436	6.46109
ENSMUSG00000021488	Nsd1	17483	-0.556546	-0.816186	-0.296905	5.46981	-4.64081	0.000488052	0.00520643	-0.541809	28.3467	62.4802	32.0877	50.4103	34.4178	51.9744	46.4421	48.4148	36.7337	46.5248
ENSMUSG00000028873	Cdca8	5177	-0.802716	-1.17725	-0.428184	5.76847	-4.64022	0.000488568	0.00520746	-0.558712	48.0326	50.9569	44.4441	54.2436	37.4885	71.6404	29.1533	60.8797	24.5286	79.454
ENSMUSG00000025002	Cyp2c55	1995	-1.07002	-1.56932	-0.570715	2.25884	-4.63974	0.00048899	0.00520756	-0.0810284	2.72611	5.56211	2.2407	3.57929	2.1751	9.07111	1.3623	4.33439	3.8082	3.86668
ENSMUSG00000031434	Morc4	6051	-0.976507	-1.43219	-0.520821	6.10249	-4.63954	0.000489167	0.00520756	-0.540815	59.2265	164.244	58.2364	112.667	49.4132	140.733	60.6596	99.4076	48.5604	54.7072
ENSMUSG00000074886	Grk6	4202	-0.601987	-0.882926	-0.321047	6.65541	-4.63916	0.000489494	0.00520791	-0.614515	71.6266	84.4293	75.5528	90.175	88.4627	131.829	63.9786	103.487	60.4345	142.867
ENSMUSG00000042064	Myo3b	7039	-4.53787	-6.6567	-2.41904	-3.39383	-4.63683	0.000491543	0.00521149	-0.995603	0.0241248	2.0702	0.0217543	1.36244	0.0255894	0.833305	0.123846	0.651575	0.0236534	0.0748389
ENSMUSG00000039629	Strip2	8329	-1.69671	-2.48915	-0.904268	-1.75426	-4.63559	0.000492633	0.00521618	0.0923436	0.120624	0.473901	0.15228	0.346383	0.0255894	0.309513	0.27246	0.594916	0.165574	0.47398
ENSMUSG00000061815	Rufy4	2329	-4.55701	-6.68709	-2.42694	-2.46874	-4.63181	0.000495981	0.00524221	-0.849975	0.0723745	3.41708	0.065263	1.13152	0.179126	6.35692	0.0247691	0.198305	0.0236534	0.124731
ENSMUSG00000060147	Serpinb6a	5409	-0.406629	-0.597088	-0.21617	7.95443	-4.62234	0.000504463	0.00531913	-0.672753	216.038	273.641	237.318	266.599	214.977	348.821	221.56	285.021	205.383	283.066
ENSMUSG00000018995	Nars2	6967	-0.657041	-0.96528	-0.348802	4.47818	-4.61498	0.000511157	0.00537576	-0.494887	14.6438	22.423	17.3382	19.0049	16.6587	37.7368	12.657	16.0627	15.5403	28.813
ENSMUSG00000070315	4930581F22Rik	5954	-0.767645	-1.12783	-0.407458	4.95881	-4.61421	0.000511867	0.00537576	-0.504173	16.3325	36.6401	26.8666	33.322	26.5874	46.4032	24.1499	24.6748	13.8372	40.4379
ENSMUSG00000074218	Cox7a1	535	-1.32697	-1.94967	-0.704281	-0.752483	-4.61375	0.00051229	0.00537576	0.0916344	0.410122	1.1224	0.413333	0.715858	0.179126	0.73807	0.222922	0.594916	0.449415	0.972906
ENSMUSG00000020911	Krt19	1855	-1.44878	-2.12878	-0.768771	4.26204	-4.61269	0.000513261	0.00537981	-0.21646	14.0165	64.1263	23.8645	47.6854	16.9658	52.8791	18.0071	64.1093	12.9857	15.9407
ENSMUSG00000019883	Echdc1	4125	-0.916044	-1.34619	-0.485897	1.72349	-4.61067	0.000515123	0.00539293	-0.0509619	1.95411	3.46696	1.24	3.81021	1.91921	4.30937	3.54198	4.16441	3.00398	5.41335
ENSMUSG00000086784	Isoc2a	2244	-0.782561	-1.15064	-0.41448	2.29288	-4.60299	0.00052227	0.00545965	-0.136501	3.44985	5.86141	3.58947	4.78008	3.35222	7.30927	3.49245	7.56393	4.09204	5.76259
ENSMUSG00000033671	Cep350	16520	-0.576026	-0.847039	-0.305013	5.96802	-4.60169	0.000523488	0.00546754	-0.633349	47.7431	81.6856	37.7873	75.7655	63.5898	82.4495	71.9047	70.455	48.1347	82.1482
ENSMUSG00000022912	Pros1	4088	-0.995223	-1.46392	-0.526527	5.13582	-4.5972	0.00052772	0.00550849	-0.534214	33.7507	57.9906	21.7761	57.1994	34.2131	41.1176	36.584	106.83	26.5155	51.7137
ENSMUSG00000027360	Hdc	6389	-2.42135	-3.56201	-1.28069	-3.43072	-4.59585	0.000529003	0.00551536	-0.165177	0.0241248	0.324248	0.0217543	0.0230922	0.0255894	0.261896	0.0247691	0.084988	0.0236534	0.124731
ENSMUSG00000006498	Ptbp1	4740	-0.371097	-0.545986	-0.196208	8.34607	-4.59398	0.000530778	0.00552735	-0.733544	322.139	363.383	240.755	322.621	287.804	401.296	264.856	324.229	269.057	377.263
ENSMUSG00000042268	Slc26a9	5226	-2.32319	-3.4185	-1.22787	-0.325445	-4.59209	0.000532588	0.00553966	0.0187447	0.217124	1.57136	0.369824	1.87047	0.127947	2.88085	0.371537	0.42494	0.449415	1.12258
ENSMUSG00000038252	Ncapd2	6267	-0.6124	-0.901273	-0.323526	6.62181	-4.58978	0.000534796	0.00555609	-0.702816	97.8262	95.6034	59.3676	98.5806	88.3092	143.352	58.3808	85.5263	56.2241	122.411
ENSMUSG00000027597	Ahcy	2805	-0.38348	-0.564387	-0.202573	6.04908	-4.58937	0.000535197	0.00555699	-0.676085	52.7128	58.24	52.5803	67.3599	52.8422	77.9259	46.1449	62.6362	55.7984	74.0656
ENSMUSG00000029094	Afap1	12651	-0.421093	-0.619943	-0.222243	7.52463	-4.58476	0.000539641	0.00559656	-0.733563	191.913	215.475	135.377	170.397	201.466	291.299	146.063	186.775	159.968	262.759
ENSMUSG00000060716	Plekhh1	6718	-0.563969	-0.830414	-0.297524	4.31209	-4.58261	0.000541734	0.00561497	-0.487633	19.4205	30.9532	12.6393	27.041	16.6587	21.6897	21.4748	23.0317	16.9122	24.9214
ENSMUSG00000074221	Zfp568	7354	-0.469785	-0.69187	-0.247699	5.07775	-4.57977	0.000544498	0.00562382	-0.59805	25.7895	41.0798	26.127	39.326	26.7921	33.356	34.0575	35.4967	27.2724	44.2298
ENSMUSG00000018166	Erbb3	6016	-1.82928	-2.69521	-0.963359	2.88017	-4.57369	0.000550487	0.00566582	-0.073885	8.03357	51.3559	5.85192	29.4425	7.7536	25.4039	9.68472	24.9015	6.88314	9.05551
ENSMUSG00000039693	Msantd3	1973	-0.676703	-0.997132	-0.356275	4.04555	-4.57228	0.000551885	0.0056769	-0.410296	13.5823	24.7676	20.5143	24.3623	11.592	26.1181	13.0038	20.3121	12.2761	17.5871
ENSMUSG00000027001	Dusp19	2992	-0.753586	-1.11049	-0.396684	2.58614	-4.57139	0.000552765	0.00568264	-0.281086	4.12535	7.10852	2.98035	6.95075	2.68689	7.21404	4.58229	5.92083	5.937	6.26152
ENSMUSG00000028337	Coro2a	6459	-0.723681	-1.06647	-0.38089	4.50368	-4.5707	0.00055345	0.00568638	-0.59763	16.8633	26.2641	18.4694	18.035	14.458	37.7844	13.6973	19.9722	10.7623	22.3768
ENSMUSG00000060301	2610008E11Rik	5940	-0.732191	-1.07942	-0.384962	4.70366	-4.56535	0.000558801	0.00572566	-0.551368	17.6353	45.4696	17.8603	30.7357	21.0601	30.6418	32.2246	36.5732	19.5614	33.7523
ENSMUSG00000112203	Gm49167	2915	-1.29518	-1.90947	-0.680896	-0.218538	-4.56483	0.000559325	0.00572566	0.0218106	0.603121	1.72101	0.456841	1.31625	0.486199	0.880922	0.767843	1.50145	0.449415	1.37205
ENSMUSG00000022070	Bora	5153	-0.664765	-0.980102	-0.349429	5.10121	-4.56414	0.000560016	0.00572566	-0.633016	27.0922	30.6539	26.5621	33.1835	26.1268	41.4986	24.0013	40.9925	17.1014	45.078
ENSMUSG00000014606	Slc25a11	2120	-0.351374	-0.51814	-0.184608	5.86906	-4.56171	0.000562474	0.00573546	-0.710209	47.4053	68.7656	51.8406	59.7857	52.5863	62.3074	46.8384	59.5199	49.5539	66.4819
ENSMUSG00000022881	Rfc4	1533	-0.611049	-0.901152	-0.320945	4.34749	-4.56024	0.000563959	0.00574095	-0.524574	16.0913	16.1875	16.5551	21.2217	12.9738	26.7848	15.6789	24.9015	12.5127	24.4224
ENSMUSG00000049588	Ccdc69	1848	-2.09894	-3.09554	-1.10233	-1.29479	-4.55976	0.000564453	0.00574267	-0.00469442	0.265373	0.374133	0.195789	0.623489	0.0255894	0.642835	0.222922	0.991527	0.0709602	0.374194
ENSMUSG00000020231	Dip2a	8215	-0.452013	-0.66674	-0.237286	6.86065	-4.55753	0.000566722	0.00576243	-0.769876	103.809	136.159	73.769	105.554	112.824	169.732	85.0819	129.663	100.551	112.084
ENSMUSG00000048895	Cdk5r1	4162	-0.733162	-1.08153	-0.384792	2.19181	-4.55643	0.000567841	0.00577037	-0.227539	2.87086	4.81384	4.37262	5.01101	2.1751	4.02367	3.39337	5.6942	2.4363	5.51313
ENSMUSG00000024743	Syt7	7487	-1.30496	-1.92506	-0.684851	1.83113	-4.55612	0.000568156	0.00577037	-0.111167	1.66461	7.90667	3.93754	5.84232	1.81685	9.35682	2.89799	5.24093	2.76745	4.06625
ENSMUSG00000097993	Ptprv	6987	-2.11369	-3.11942	-1.10796	2.47067	-4.55014	0.000574311	0.00582953	-0.272575	2.43661	41.429	2.50175	19.7438	3.86401	17.3565	7.10874	9.54698	4.28127	2.41979
ENSMUSG00000045545	Krt14	1758	-4.13298	-6.10071	-2.16525	3.62188	-4.54739	0.00057716	0.00585173	-0.0116023	2.91911	130.672	8.94104	155.249	4.01754	107.02	6.81151	156.236	7.16698	14.9927
ENSMUSG00000030672	Mylpf	1062	-1.53096	-2.26002	-0.8019	-0.150879	-4.54638	0.000578213	0.00585729	-0.0067973	0.361873	0.972745	0.456841	1.40862	0.332663	1.30948	0.470613	1.04819	0.402108	1.07269
ENSMUSG00000027901	Dennd2d	6868	-1.07144	-1.58226	-0.560626	2.79166	-4.54119	0.000583645	0.00590731	-0.263933	4.12535	18.532	6.19999	13.6475	7.70242	16.8804	7.50504	11.8133	7.3089	8.35701
ENSMUSG00000026344	Lypd1	7038	-2.02076	-2.98448	-1.05704	-1.52492	-4.53971	0.000585195	0.00590995	-0.282609	0.168874	1.07251	0.195789	0.762042	0.179126	0.499983	0.27246	1.10484	0.118267	0.424087
ENSMUSG00000097254	C430042M11Rik	1642	-0.823148	-1.21572	-0.430576	1.58042	-4.53967	0.000585243	0.00590995	-0.199451	1.23037	3.21754	1.7621	3.67166	2.53335	3.92844	1.80815	3.59783	2.19977	2.46968
ENSMUSG00000022286	Grhl2	8613	-0.868646	-1.28312	-0.454169	4.74241	-4.53741	0.000587629	0.00592389	-0.548861	23.4252	64.0266	26.6491	44.5448	21.316	50.8316	27.568	41.0492	23.7244	27.9648
ENSMUSG00000085438	Oip5os1	8306	-0.388619	-0.574183	-0.203056	7.10855	-4.53416	0.000591085	0.00595533	-0.823709	104.05	156.412	97.9163	147.167	118.454	158.399	144.875	153.12	117.297	141.47
ENSMUSG00000002297	Dbf4	8728	-0.620064	-0.91651	-0.323617	6.09627	-4.52851	0.000597131	0.00598214	-0.791644	55.1735	57.4418	57.8013	66.3439	48.2361	96.5919	42.5286	68.8686	38.5314	85.0918
ENSMUSG00000035200	Chrnb4	3723	-2.81239	-4.15749	-1.46728	-2.55955	-4.52673	0.000599055	0.00599802	-0.21823	0.0723745	0.0748265	0.0217543	0.254014	0.0255894	0.642835	0.0247691	0.0283293	0.0236534	0.424087
ENSMUSG00000048490	Nrip1	11457	-0.613286	-0.906667	-0.319906	6.67225	-4.52582	0.000600036	0.00600104	-0.814561	80.6976	142.644	55.9739	107.402	102.537	115.591	94.2465	172.837	92.3192	111.036
ENSMUSG00000079553	Kifc1	3414	-0.691834	-1.02285	-0.360818	5.60556	-4.52499	0.000600932	0.00600328	-0.747699	49.1905	49.0114	35.7424	52.7657	42.2482	65.2596	26.4286	52.5509	26.2316	66.2324
ENSMUSG00000024269	Tpgs2	6840	-0.592714	-0.876306	-0.309123	3.59831	-4.52499	0.00060094	0.00600328	-0.466692	7.88882	13.1445	10.4203	12.7238	8.98189	13.0234	10.5764	20.3121	9.48502	13.2465
ENSMUSG00000066878	Gm10184	1988	-1.43421	-2.12052	-0.747904	0.696549	-4.52438	0.000601595	0.00600643	-0.0971878	1.13387	1.1224	0.935437	4.54916	0.383842	2.11897	0.866919	2.1247	0.96979	1.92086
ENSMUSG00000027459	Fam110a	2207	-0.530839	-0.78498	-0.276697	4.2793	-4.52222	0.000603941	0.00602305	-0.581734	21.833	27.5611	20.0358	27.7799	16.1981	25.4039	15.877	24.3916	12.5127	19.2336
ENSMUSG00000095115	Itpripl2	6865	-0.389309	-0.575722	-0.202896	7.16788	-4.52151	0.000604716	0.00602738	-0.847479	138.018	153.818	110.186	146.52	104.533	135.448	110.198	163.885	130.732	176.395
ENSMUSG00000015944	Castor2	7560	-0.43518	-0.643989	-0.22637	4.73361	-4.51214	0.00061503	0.0061095	-0.688742	31.0969	38.3361	19.7312	23.2538	17.6311	27.4514	18.0071	30.5107	25.049	30.8586
ENSMUSG00000001227	Sema6b	3968	-0.582903	-0.862614	-0.303192	4.85564	-4.51182	0.000615387	0.00610961	-0.740203	19.8065	22.9219	24.2561	23.9466	17.5799	33.3084	12.4589	23.5417	18.5206	35.5485
ENSMUSG00000049230	Gm9833	1830	-0.543745	-0.804704	-0.282786	3.12695	-4.51116	0.000616123	0.00611349	-0.459248	6.53783	8.50528	6.02595	9.12142	6.01352	9.73776	7.80227	9.49033	5.60586	9.55443
ENSMUSG00000028771	Ptpn12	3509	-0.332371	-0.491952	-0.172791	6.71566	-4.50929	0.000618202	0.00612752	-0.848088	103.423	122.79	93.0869	116.269	86.5691	122.21	106.582	123.828	94.6846	123.359
ENSMUSG00000024870	Rab1b	2272	-0.374998	-0.555223	-0.194772	6.84332	-4.50482	0.000623214	0.00616999	-0.866634	98.3087	153.868	97.2637	120.518	98.1355	137.638	107.671	131.476	92.3192	101.457
ENSMUSG00000022021	Diaph3	5569	-0.747815	-1.10745	-0.388182	5.18973	-4.50193	0.000626471	0.00619274	-0.752706	31.4347	30.0553	22.2112	33.2758	27.3039	64.0692	21.8711	33.1736	18.3314	46.0758
ENSMUSG00000037965	Zc3h7a	9160	-0.402851	-0.596652	-0.209051	6.84208	-4.50044	0.000628167	0.00619837	-0.872743	111.24	120.496	85.3858	118.578	101.206	130.591	104.204	174.084	93.8804	116.674
ENSMUSG00000026174	Cnot9	3826	-0.385249	-0.570803	-0.199694	6.21388	-4.49505	0.000634305	0.00625178	-0.8552	60.5775	71.8584	67.5037	78.0285	54.6335	86.0208	62.0466	79.5771	55.6092	76.5602
ENSMUSG00000113836	Gm3325	2775	-1.6982	-2.51627	-0.880129	-0.495235	-4.49432	0.000635153	0.00625664	-0.0929813	0.217124	1.82078	0.239298	1.36244	0.230305	1.21424	1.26322	1.33148	0.402108	0.972906
ENSMUSG00000069301	H2ac11	485	-2.24074	-3.32059	-1.1609	-2.24042	-4.49258	0.000637145	0.00626928	-0.268517	0.168874	0.374133	0.0217543	0.346383	0.127947	0.261896	0.0247691	0.481599	0.165574	0.623657
ENSMUSG00000071862	Lrrtm2	6022	-1.00206	-1.48521	-0.518907	1.15751	-4.4903	0.000639782	0.00628473	-0.206656	1.66461	2.81847	1.19649	2.79416	0.89563	2.16659	2.0063	2.91792	1.44286	3.41764
ENSMUSG00000037447	Arid5a	12540	-0.449005	-0.665603	-0.232408	6.09283	-4.48811	0.000642321	0.0062959	-0.860567	66.6087	93.7078	53.1894	80.0144	64.9204	64.6406	63.8796	101.674	52.1558	72.8681
ENSMUSG00000031821	Gins2	4097	-0.577901	-0.856679	-0.299124	4.79911	-4.48809	0.000642344	0.0062959	-0.763462	18.6003	24.568	26.6056	27.5952	22.749	41.3081	21.2767	32.2671	13.4115	27.416
ENSMUSG00000030086	Chchd6	2529	-0.575561	-0.853495	-0.297628	3.18536	-4.48349	0.000647712	0.00634138	-0.484294	6.77908	9.55285	8.33192	10.5531	9.03307	12.7853	5.91982	11.5867	5.74778	8.95572
ENSMUSG00000078435	AU041133	2634	-0.749428	-1.11137	-0.387487	2.24359	-4.48288	0.00064842	0.00634138	-0.298233	3.44985	6.36026	4.37262	6.2118	3.86401	5.07125	4.87952	8.35715	3.47705	7.95787
ENSMUSG00000048087	Gm4737	2093	-0.385275	-0.57161	-0.198941	5.01759	-4.47654	0.000655897	0.00641096	-0.795687	26.1272	30.1551	27.8673	35.7698	25.0521	37.832	22.0197	30.2274	27.7454	34.3511
ENSMUSG00000029311	Hsd17b11	3265	-0.757296	-1.12366	-0.390932	4.92444	-4.47526	0.000657425	0.00642234	-0.760499	21.833	63.1785	23.908	40.3421	24.8473	31.118	28.7074	57.9335	27.4143	28.2642
ENSMUSG00000022636	Alcam	7121	-0.693462	-1.02902	-0.3579	7.49757	-4.47419	0.000658694	0.00642838	-0.938686	197.944	358.893	116.059	236.025	174.853	207.969	197.435	407.744	155.616	188.819
ENSMUSG00000020941	Map3k14	6550	-0.479875	-0.712087	-0.247663	5.68508	-4.47413	0.000658771	0.00642838	-0.851775	49.9625	64.8746	37.8308	65.9282	46.0866	52.2125	45.9467	53.7407	40.7548	70.9722
ENSMUSG00000025427	Rnf165	10149	-2.85857	-4.24224	-1.47489	-0.439099	-4.4728	0.000660361	0.00643376	-0.172832	0.265373	0.872976	0.413333	1.1777	0.230305	2.4523	0.27246	3.37119	0.0709602	1.77119
ENSMUSG00000024007	Ppil1	2496	-0.447984	-0.66483	-0.231137	6.11927	-4.47275	0.000660414	0.00643376	-0.899782	48.6598	69.0649	69.1136	67.4985	44.8071	73.3546	52.5353	73.6279	48.182	73.1675
ENSMUSG00000027087	Itgav	10744	-0.424884	-0.630653	-0.219115	7.99605	-4.4705	0.000663116	0.00643616	-0.960974	196.883	262.367	149.866	251.405	241.59	330.822	249.202	247.457	199.942	286.907
ENSMUSG00000041836	Ptpre	10201	-0.384227	-0.570499	-0.197955	6.13455	-4.46587	0.000668696	0.00647873	-0.896638	61.5907	82.1346	58.9325	80.4763	73.7232	104.354	67.8426	72.3814	58.9679	80.5017
ENSMUSG00000026434	Nucks1	6779	-0.378772	-0.562415	-0.195129	7.90636	-4.46548	0.000669168	0.00647974	-0.963711	189.935	242.014	237.144	257.547	212.827	260.681	195.948	284.115	181.209	274.684
ENSMUSG00000020513	Tubd1	2070	-0.59657	-0.886225	-0.306915	2.14953	-4.45908	0.000676965	0.00653733	-0.406133	2.96736	4.26511	2.71929	4.08732	2.68689	4.07129	3.19522	4.22107	3.19321	5.7127
ENSMUSG00000024799	Tm7sf2	4403	-0.641524	-0.953071	-0.329977	3.26277	-4.45815	0.000678112	0.00654484	-0.476552	6.58608	11.3487	9.50665	12.5391	7.39535	12.452	9.53611	14.9296	8.06581	12.9471
ENSMUSG00000007646	Rad51c	4384	-0.617813	-0.917897	-0.31773	3.34603	-4.45739	0.000679043	0.00654864	-0.595274	7.11683	9.65262	7.7663	9.90655	5.75762	12.7377	7.7032	10.0003	6.26815	10.9015
ENSMUSG00000062190	Lancl2	3020	-0.580192	-0.862018	-0.298366	4.13206	-4.45714	0.000679352	0.00654864	-0.694379	13.2928	21.0263	10.9424	20.2057	18.5523	25.5944	16.8182	19.6889	11.4246	17.9863
ENSMUSG00000106674	Gm20005	299	-1.02098	-1.51708	-0.524888	1.40798	-4.45573	0.000681088	0.00655923	-0.305577	1.42337	3.31731	1.19649	2.97889	0.690915	3.11894	2.15491	3.20121	2.24707	2.46968
ENSMUSG00000054150	Syne3	5548	-0.638182	-0.948329	-0.328035	6.81408	-4.45494	0.000682064	0.00656505	-0.956851	90.058	102.637	53.755	88.6047	122.548	180.684	75.1743	98.841	65.4963	162.974
ENSMUSG00000067851	Arfgef1	11318	-0.360797	-0.536227	-0.185368	6.93923	-4.45272	0.000684809	0.00657714	-0.961557	95.9927	140	97.5247	132.388	114.154	151.733	139.921	146.434	109.066	138.577
ENSMUSG00000028438	Kif24	8014	-0.872853	-1.29732	-0.448388	3.46662	-4.4521	0.000685585	0.00658071	-0.58889	9.72231	12.7455	4.28561	9.21378	9.59604	16.6899	8.99119	17.8191	6.45738	14.4439
ENSMUSG00000029554	Mad1l1	3649	-0.474424	-0.705484	-0.243363	4.90298	-4.44535	0.000694022	0.00665073	-0.831506	20.6267	29.6562	26.04	26.8562	23.8749	42.8795	20.2364	28.8676	25.8059	35.2491
ENSMUSG00000037370	Enpp1	10257	-1.66843	-2.48138	-0.855478	4.76271	-4.44333	0.000696569	0.00666474	-0.676256	24.728	98.4468	10.7684	58.7234	17.017	90.354	31.8779	106.207	32.9492	23.7738
ENSMUSG00000055240	Zfp101	7749	-0.476104	-0.708305	-0.243902	4.33613	-4.43917	0.000701844	0.00670431	-0.715377	16.5255	25.3662	14.5972	22.284	17.6311	22.5468	22.5647	27.7911	16.581	23.5743
ENSMUSG00000001175	Calm1	4706	-0.434619	-0.646617	-0.222621	9.46585	-4.43856	0.000702626	0.00670817	-1.0341	576.318	676.457	691.244	740.728	594.417	840.233	504.72	701.406	473.47	865.013
ENSMUSG00000096687	Mfsd4b4	4479	-0.645777	-0.960859	-0.330694	4.68833	-4.43735	0.000704169	0.00671927	-0.785952	18.6003	38.1366	23.0814	33.6915	22.3908	45.1651	25.2893	35.61	22.2579	23.9235
ENSMUSG00000025525	Apool	3486	-0.617442	-0.918777	-0.316108	3.88589	-4.43622	0.00070561	0.00672213	-0.698403	11.3628	18.8313	12.3782	21.2217	10.3125	20.2136	15.2825	23.315	12.0396	11.5501
ENSMUSG00000028270	Gbp2	2516	-0.585222	-0.870938	-0.299505	4.95994	-4.43456	0.000707742	0.00673517	-0.819789	30.6144	46.0183	21.5586	44.3139	20.1901	33.2131	28.0139	37.0831	31.6719	35.5984
ENSMUSG00000073591	Pcdhb22	6609	-0.723842	-1.07736	-0.37032	3.84597	-4.43294	0.000709818	0.00674766	-0.738758	9.19156	22.5727	12.6828	21.8683	13.7927	14.69	12.1616	24.4482	8.82272	11.5002
ENSMUSG00000069755	Zfp125	3109	-0.788242	-1.17339	-0.403099	3.24684	-4.43101	0.000712311	0.00676772	-0.582643	8.37132	15.9381	5.93894	12.031	5.91116	12.0234	12.013	18.3291	7.11967	9.20518
ENSMUSG00000097357	Gm16793	1680	-2.28987	-3.40902	-1.17073	-2.46758	-4.42985	0.000713807	0.00677829	-0.396395	0.0723745	0.324248	0.065263	0.300198	0.0255894	0.166661	0.222922	0.42494	0.0236534	0.374194
ENSMUSG00000055884	Fancm	10440	-0.619844	-0.922823	-0.316865	4.21011	-4.4293	0.000714531	0.00677952	-0.767111	13.727	18.6817	9.46314	20.0671	14.2021	20.3088	15.9265	15.0429	12.6546	26.2685
ENSMUSG00000035310	Lin54	5820	-0.518328	-0.771872	-0.264784	4.64918	-4.42605	0.000718754	0.00679164	-0.813201	21.833	22.6226	18.861	23.9928	18.2453	33.2608	19.3447	28.2443	17.1014	29.1622
ENSMUSG00000076432	Ywhaq	3061	-0.333179	-0.496186	-0.170173	7.73437	-4.42526	0.000719791	0.00679495	-1.03212	206.05	249.048	206.949	232.654	196.45	261.634	206.203	276.466	185.656	243.052
ENSMUSG00000021537	Cetn3	3113	-0.390397	-0.581488	-0.199306	6.0595	-4.42315	0.000722545	0.00681003	-0.984464	45.6683	66.9697	61.4125	72.8097	55.1964	70.3071	62.5916	76.9141	50.7366	72.7185
ENSMUSG00000021185	Dglucy	4599	-0.885346	-1.31918	-0.451507	5.30827	-4.41824	0.000729018	0.00685914	-0.922091	25.8377	67.5684	14.1621	44.8219	33.8548	49.4507	46.7393	54.4206	30.1581	48.4208
ENSMUSG00000096094	A630095N17Rik	1123	-1.57316	-2.34407	-0.802243	-1.68972	-4.41805	0.000729269	0.00685914	-0.264297	0.168874	0.523786	0.239298	0.623489	0.127947	0.642835	0.27246	0.368281	0.118267	0.47398
ENSMUSG00000058076	Sdhc	3250	-0.307054	-0.457525	-0.156584	6.96909	-4.41802	0.000729308	0.00685914	-1.03202	97.1507	131.919	112.057	126.476	115.076	140.638	114.062	141.278	102.538	128.349
ENSMUSG00000027330	Cdc25b	3728	-0.605729	-0.902795	-0.308663	5.86849	-4.41459	0.000733875	0.00689843	-0.993634	49.4318	56.3943	36.4385	51.7496	42.4017	85.0685	32.5218	55.4405	40.0452	58.6986
ENSMUSG00000045349	Sh2d5	3740	-1.64706	-2.45557	-0.838539	4.91848	-4.41046	0.000739397	0.00693557	-0.825402	18.0213	45.7689	37.1347	37.1092	29.4534	109.591	11.1213	55.2139	8.91733	78.2066
ENSMUSG00000075703	Selenoi	13135	-0.395139	-0.58915	-0.201128	6.59662	-4.4095	0.000740692	0.0069417	-1.03702	75.8244	96.4514	87.2132	97.5645	73.2626	123.734	76.6604	93.8551	86.5951	115.576
ENSMUSG00000049299	Trappc1	1112	-0.448381	-0.668574	-0.228189	5.00518	-4.40869	0.000741781	0.0069417	-0.901738	24.4385	35.6424	25.9094	33.0449	22.4419	38.0701	29.4505	35.4967	24.292	30.2599
ENSMUSG00000007950	Abhd8	4079	-0.688094	-1.02601	-0.350175	5.98086	-4.40859	0.000741915	0.0069417	-1.01035	52.0373	104.882	50.5353	60.5246	42.2482	76.0212	46.4916	106.32	47.5197	51.0651
ENSMUSG00000110388	Gm30329	3077	-1.49954	-2.23627	-0.762813	-0.770392	-4.40673	0.000744433	0.00695697	-0.238224	0.168874	0.424017	0.282807	0.854411	0.281484	2.02374	0.470613	0.42494	0.212881	0.47398
ENSMUSG00000033313	Fbxl8	2103	-0.484033	-0.721939	-0.246126	3.44579	-4.40488	0.000746939	0.00696366	-0.697613	8.61257	10.1515	6.72209	11.9848	6.83238	9.64252	9.73426	13.7397	9.67424	12.3983
ENSMUSG00000025393	Atp5b	4237	-0.354307	-0.528458	-0.180157	10.0726	-4.40474	0.00074712	0.00696366	-1.1018	875.949	1004.6	961.346	1076.49	924.47	1203.22	838.509	1067.08	844.214	1354.71
ENSMUSG00000054000	Tusc1	1374	-1.5565	-2.32168	-0.791325	-0.911716	-4.40405	0.000748057	0.00696872	-0.242494	0.168874	0.374133	0.239298	1.13152	0.230305	0.73807	0.27246	1.27482	0.307494	0.324302
ENSMUSG00000006517	Mvd	1859	-0.799449	-1.1929	-0.405995	3.71629	-4.39908	0.000754846	0.0070148	-0.610516	9.81881	12.8452	15.0758	18.6816	12.4109	26.2134	8.7435	16.856	9.01195	21.9777
ENSMUSG00000019564	Arid3a	5562	-0.784207	-1.17017	-0.398246	2.25496	-4.39898	0.000754988	0.0070148	-0.573761	3.4016	9.10389	3.58947	6.30417	2.84043	6.78548	5.3749	5.92083	3.57166	4.21592
ENSMUSG00000045394	Epcam	2195	-1.20523	-1.7986	-0.611868	7.45277	-4.39758	0.000756913	0.00701793	-0.992911	168.367	752.131	217.087	535.115	210.473	459.675	257.624	556.133	189.866	234.57
ENSMUSG00000035914	Cd276	3658	-0.591896	-0.883491	-0.300301	6.01434	-4.39472	0.000760866	0.00705087	-1.01921	57.007	110.918	62.2827	94.8396	65.5857	87.5922	68.7838	135.443	53.8115	51.5141
ENSMUSG00000042978	Sbk1	4478	-0.463561	-0.692014	-0.235109	5.0419	-4.39315	0.00076304	0.00706362	-0.943786	33.4612	50.8571	31.7831	49.6713	30.477	36.4987	33.1163	49.6613	29.3066	33.6027
ENSMUSG00000024383	Map3k2	13950	-0.526099	-0.785942	-0.266257	6.52769	-4.38352	0.000776533	0.00714726	-1.04856	81.3248	118.45	56.8441	105.785	111.698	120.734	104.154	137.596	83.3783	134.386
ENSMUSG00000037999	Arap2	12451	-1.58143	-2.36285	-0.800017	4.26378	-4.38161	0.000779231	0.00715705	-0.54854	9.14331	50.5578	12.5523	34.4766	18.3476	58.0694	25.6856	44.0521	12.2288	38.1928
ENSMUSG00000063628	Gm7665	297	-1.04486	-1.56177	-0.527944	0.561447	-4.37627	0.000786849	0.0072085	-0.370843	0.892619	1.57136	1.45754	3.76403	0.793273	1.9285	1.26322	1.89807	0.685949	1.37205
ENSMUSG00000003863	Ppfia3	7899	-1.06023	-1.5848	-0.535654	1.44239	-4.37581	0.000787512	0.00721084	-0.407644	1.61636	4.51453	1.32702	2.33231	2.48218	3.26179	1.56045	4.731	2.10515	4.26582
ENSMUSG00000062981	Mrpl42	3682	-0.439779	-0.657603	-0.221954	5.66624	-4.37112	0.00079427	0.00725625	-1.05194	34.7639	46.9661	48.0989	46.5308	33.1895	50.3554	41.2901	63.656	37.8691	58.05
ENSMUSG00000040562	Gstm2	1679	-0.937861	-1.4024	-0.473327	2.95615	-4.37105	0.000794364	0.00725625	-0.697632	4.3666	8.65494	4.54666	14.3403	6.52531	14.0709	4.48321	5.86417	3.95012	4.71485
ENSMUSG00000059273	Zc3h4	9147	-0.371134	-0.554967	-0.187302	6.57286	-4.37094	0.000794525	0.00725625	-1.10682	73.9426	118.75	73.856	97.8878	88.3603	108.306	83.6948	94.195	80.5398	98.8622
ENSMUSG00000007827	Ankrd26	7253	-0.505398	-0.755773	-0.255023	4.84497	-4.37026	0.000795503	0.00725877	-0.956455	16.1395	26.6133	23.6905	27.2719	19.5247	34.594	25.1902	32.1538	21.4063	29.6113
ENSMUSG00000021177	Tdp1	7988	-0.390723	-0.584314	-0.197132	5.00811	-4.36967	0.000796371	0.00726186	-0.986795	26.7062	29.0576	25.3873	34.6614	24.3356	36.4035	23.9022	27.8477	24.2447	35.5485
ENSMUSG00000048612	Myof	12603	-0.486273	-0.727233	-0.245313	9.19724	-4.36919	0.000797065	0.00726444	-1.15896	500.711	674.661	428.278	581.946	683.622	1076.22	435.02	470.409	390.352	673.026
ENSMUSG00000017740	Slc12a5	7447	-1.04753	-1.56754	-0.527527	2.72165	-4.36139	0.00080847	0.00734942	-0.678068	7.30983	27.5611	3.7635	14.017	6.26941	8.26162	11.8149	15.3828	4.18665	5.0641
ENSMUSG00000033213	AA467197	1203	-1.28687	-1.92576	-0.647982	1.2494	-4.36088	0.000809226	0.00735251	-0.467888	1.03737	2.81847	2.06666	2.00902	1.35624	4.30937	1.31276	4.44771	1.34824	4.76474
ENSMUSG00000031078	Cttn	4192	-0.429495	-0.642861	-0.216128	8.9857	-4.35808	0.000813361	0.00737492	-1.1803	467.564	741.855	400.824	619.263	496.921	627.193	473.61	606.616	464.245	518.259
ENSMUSG00000035829	Ppp1r26	5619	-1.06449	-1.59357	-0.535414	2.81076	-4.35599	0.000816465	0.00739547	-0.681323	4.2701	19.1805	5.32982	14.7559	5.14348	9.21397	7.7032	11.4734	5.13279	4.86453
ENSMUSG00000049164	Zfp518a	6840	-0.765093	-1.14542	-0.384767	3.8317	-4.35535	0.000817421	0.00740034	-0.820303	8.46782	21.3256	11.508	20.1133	10.2614	15.4518	18.1558	17.9891	7.78197	17.9863
ENSMUSG00000021468	Sptlc1	3556	-0.396635	-0.593974	-0.199296	5.9342	-4.35154	0.000823128	0.00743677	-1.09996	50.7828	81.2367	61.3255	64.9121	50.6415	73.8784	57.935	75.3844	53.9061	66.6815
ENSMUSG00000095193	Gm20939	3773	-0.610301	-0.913976	-0.306626	2.62028	-4.35111	0.000823773	0.00743879	-0.631131	5.13859	7.05864	4.59017	8.5672	3.4034	5.30934	5.96936	7.84722	4.99087	7.90798
ENSMUSG00000059248	Septin9	7565	-0.321426	-0.481454	-0.161398	8.5702	-4.3486	0.000827548	0.00746525	-1.18949	380.087	473.378	360.752	403.675	376.804	451.342	308.697	391.03	314.992	454.097
ENSMUSG00000026563	Tada1	4110	-0.497133	-0.744679	-0.249587	4.93513	-4.34792	0.000828571	0.00746847	-1.03535	21.254	31.8512	16.7291	28.9345	24.182	38.6415	27.2708	25.4114	21.3117	30.1102
ENSMUSG00000004980	Hnrnpa2b1	6584	-0.327604	-0.490766	-0.164441	10.1182	-4.34704	0.000829909	0.0074751	-1.20995	995.994	1243.69	899.695	1073.63	868.071	1158.79	1125.19	1297	911.247	1237.21
ENSMUSG00000070814	Zswim9	11875	-0.471884	-0.707031	-0.236738	3.84127	-4.34472	0.000833425	0.00750294	-0.893256	9.33631	15.8383	12.9438	14.7559	10.0055	12.9757	11.4681	17.1392	10.9515	15.1923
ENSMUSG00000031628	Casp3	3357	-0.523865	-0.785095	-0.262634	8.80373	-4.34171	0.000838024	0.00753667	-1.2085	348.001	530.395	330.862	484.728	377.675	612.05	474.007	549.051	308.937	452.85
ENSMUSG00000062044	Lmtk3	5744	-1.05453	-1.581	-0.528055	1.69573	-4.33658	0.000845913	0.00758831	-0.424894	2.43661	6.36026	4.41613	8.70576	4.1199	7.83306	3.09614	7.67725	1.82131	2.81893
ENSMUSG00000097519	4930558J18Rik	2052	-1.49296	-2.23874	-0.747183	0.127519	-4.33415	0.000849674	0.00761432	-0.373889	0.458372	1.07251	0.282807	0.623489	0.588557	1.54757	0.767843	2.01138	0.544028	2.32001
ENSMUSG00000032783	Troap	3520	-0.703912	-1.05605	-0.351778	4.35882	-4.32788	0.000859454	0.00767712	-0.974153	20.9162	20.278	13.6835	20.5751	16.8123	26.5467	10.4773	20.8787	9.57963	26.1188
ENSMUSG00000043998	Mgat2	2614	-0.362395	-0.543692	-0.181099	6.77387	-4.32771	0.000859723	0.00767712	-1.19168	91.8915	122.242	115.972	127.123	84.0613	106.068	89.4413	128.53	90.8054	121.314
ENSMUSG00000026404	Ddx59	2953	-0.462737	-0.694429	-0.231045	3.63963	-4.32402	0.000865536	0.00771335	-0.839823	8.80557	14.1422	10.6379	16.1876	10.9267	14.4519	9.98195	12.2099	11.2827	13.9949
ENSMUSG00000027298	Tyro3	6198	-0.604738	-0.907576	-0.3019	4.02887	-4.32337	0.000866569	0.00771335	-0.972046	14.7885	21.4752	15.4238	19.0511	10.2102	22.9278	11.7653	19.5756	12.2288	15.0925
ENSMUSG00000019791	Hint3	5519	-0.714806	-1.07279	-0.356825	3.04098	-4.32308	0.000867021	0.00771335	-0.729576	5.86234	12.7953	5.63438	11.3845	6.47413	10.6901	8.04996	11.4734	7.82928	8.65636
ENSMUSG00000053797	Krt16	1565	-2.74543	-4.12127	-1.36959	-1.28917	-4.32024	0.00087153	0.00774343	-0.578828	0.361873	1.27205	0.239298	0.94678	0.127947	1.16663	0.0247691	1.78475	0.165574	0.723443
ENSMUSG00000021391	Cenpp	2564	-0.865566	-1.29952	-0.431616	2.15644	-4.31842	0.000874432	0.00775704	-0.654239	3.8841	4.36488	2.45824	4.31824	3.04514	7.30927	2.50168	3.82446	1.82131	5.01421
ENSMUSG00000026972	Arrdc1	2510	-0.471736	-0.708439	-0.235034	6.152	-4.3148	0.000880238	0.00779337	-1.16835	63.2312	113.063	61.6301	88.0967	74.9003	100.83	75.6201	95.5548	58.6841	68.4277
ENSMUSG00000039470	Zdhhc2	5528	-0.472869	-0.710306	-0.235432	6.24238	-4.31179	0.000885102	0.00782467	-1.20716	66.2709	110.02	45.1403	77.5667	61.1332	88.0684	83.0013	104.904	63.1309	62.1911
ENSMUSG00000045031	Cetn4	4032	-0.744792	-1.11886	-0.370722	2.5002	-4.3107	0.000886876	0.00783644	-0.702297	4.12535	9.70251	4.2421	7.87444	5.19466	8.214	5.7712	10.3969	4.75433	4.56517
ENSMUSG00000021027	Ralgapa1	12315	-0.46551	-0.699359	-0.231661	6.08056	-4.30981	0.000888307	0.00784403	-1.19457	53.2435	84.7785	43.0954	66.5748	53.3028	84.2114	78.9392	80.427	54.9942	70.2737
ENSMUSG00000073792	Alg6	8544	-0.463222	-0.695932	-0.230512	4.08284	-4.30962	0.000888623	0.00784403	-0.9646	12.4725	17.7339	13.0309	18.543	15.8399	19.8326	14.2422	16.4593	12.3707	20.5807
ENSMUSG00000024376	Epb41l4a	9071	-1.78499	-2.68195	-0.888038	1.65443	-4.30855	0.000890368	0.00784856	-0.500503	1.18212	5.11315	2.7628	3.48692	2.94279	9.3092	2.6503	23.9383	1.67939	2.46968
ENSMUSG00000061991	H2ac10	399	-2.46389	-3.70201	-1.22578	-0.937802	-4.30848	0.000890469	0.00784856	-0.466974	0.168874	0.374133	0.369824	1.03915	0.0767683	1.69042	0.222922	0.651575	0.260187	2.46968
ENSMUSG00000054945	Gm9958	1869	-0.801978	-1.20596	-0.397997	1.76621	-4.298	0.000907719	0.00797277	-0.632603	2.48486	4.66419	2.71929	3.02508	1.61213	4.16652	3.0466	4.22107	1.7267	3.96646
ENSMUSG00000070044	Fam149a	5954	-0.428917	-0.645206	-0.212629	5.12495	-4.29345	0.000915312	0.00801953	-1.13078	27.5747	36.8895	27.3452	44.4987	34.776	51.6411	30.6889	32.3804	26.8466	33.6027
ENSMUSG00000085609	1700016P03Rik	863	-1.75965	-2.64707	-0.872223	0.917348	-4.29299	0.000916076	0.00802225	-0.47321	0.892619	7.85679	0.891928	4.96482	1.91921	3.35703	2.30353	3.82446	0.96979	2.46968
ENSMUSG00000025144	Cenpx	1077	-0.469387	-0.7065	-0.232273	3.89199	-4.28587	0.000928103	0.00809948	-0.990919	9.86706	15.2397	12.8133	16.6495	8.41893	15.5471	12.2112	14.5329	9.95808	11.6499
ENSMUSG00000033075	Senp1	11873	-0.396028	-0.596213	-0.195844	5.39909	-4.28312	0.00093278	0.00812824	-1.17948	33.7989	45.5195	34.8722	40.4344	32.0636	48.2126	38.2683	44.1654	32.618	47.5227
ENSMUSG00000007039	Ddah2	1593	-0.448736	-0.675685	-0.221787	6.75008	-4.28083	0.000936706	0.00815844	-1.28039	87.8868	131.37	117.495	155.11	111.084	113.734	85.4782	140.372	83.6621	119.767
ENSMUSG00000079523	Tmsb10	1276	-0.441759	-0.665241	-0.218277	8.51383	-4.27964	0.000938749	0.00817221	-1.31705	325.323	422.296	444.246	481.218	323.425	418.486	324.203	591.318	284.858	397.968
ENSMUSG00000026275	Ppp1r7	10495	-0.370254	-0.557633	-0.182876	5.8208	-4.27805	0.000941486	0.00818796	-1.2206	43.7383	65.8723	53.929	64.1732	49.4644	62.4978	49.8602	65.3558	47.6616	58.3494
ENSMUSG00000041794	Myrip	5537	-2.74826	-4.13957	-1.35695	-2.78369	-4.2766	0.000943999	0.00820578	-0.599176	0.0241248	0.0249422	0.0217543	0.115461	0.0255894	0.309513	0.0247691	0.0283293	0.0236534	0.87312
ENSMUSG00000026662	Sephs1	5925	-0.395775	-0.596239	-0.195311	7.04732	-4.27442	0.000947769	0.0082345	-1.30499	90.83	122.391	105.139	137.745	94.8601	149.638	123.722	128.643	103.673	140.972
ENSMUSG00000026831	1700007K13Rik	965	-2.67176	-4.02538	-1.31813	-2.27677	-4.27331	0.000949701	0.00824718	-0.474673	0.0241248	0.0249422	0.0217543	0.0692766	0.0255894	0.357131	0.0743073	0.0283293	0.0236534	1.47183
ENSMUSG00000042320	Prox2	3946	-0.665344	-1.00247	-0.328216	2.32492	-4.27284	0.00095052	0.00824718	-0.719994	3.7876	5.2628	3.63298	5.79614	3.19868	6.64263	4.53275	7.054	4.56511	6.46109
ENSMUSG00000040936	Ulk4	8503	-0.931203	-1.40312	-0.459291	2.20651	-4.27217	0.000951697	0.0082524	-0.741978	3.5946	5.46234	1.50105	4.45679	4.17108	8.45209	3.64106	5.80751	2.48361	4.46539
ENSMUSG00000020212	Mdm1	4116	-0.456387	-0.687764	-0.225011	4.5092	-4.27051	0.000954595	0.00826941	-1.11229	17.201	19.4798	16.8596	19.9286	17.2729	23.9277	16.4219	24.3349	16.4864	28.4138
ENSMUSG00000068735	Trp53i11	3690	-1.01056	-1.52307	-0.49804	6.04242	-4.26892	0.00095737	0.00828939	-1.28465	44.9446	117.602	38.4834	104.4	60.4167	97.0681	51.2968	145.868	45.9586	44.8285
ENSMUSG00000048965	Mrgpre	3761	-0.70648	-1.06485	-0.348115	3.53897	-4.26814	0.000958747	0.0082935	-1.00024	7.50283	14.7408	10.8554	8.65957	7.90714	15.8328	7.40597	14.4196	5.79508	11.6
ENSMUSG00000029528	Pxn	8777	-0.393343	-0.592869	-0.193817	7.7935	-4.26812	0.000958784	0.0082935	-1.33077	234.566	277.881	184.107	204.02	218.764	278.157	178.858	246.55	172.93	294.142
ENSMUSG00000007080	Pole	11160	-0.664741	-1.00202	-0.327457	5.87888	-4.26699	0.000960771	0.00829851	-1.26351	50.9758	55.2968	28.6505	48.9785	47.5708	87.116	46.2935	53.5708	27.2724	69.7249
ENSMUSG00000022296	Baalc	4141	-1.42795	-2.15286	-0.703036	0.227817	-4.26474	0.000964743	0.00832347	-0.472802	0.603121	2.12009	0.717893	3.02508	0.793273	2.26183	0.916457	1.27482	0.685949	1.22237
ENSMUSG00000044350	Lacc1	3644	-0.518208	-0.781355	-0.255061	3.6891	-4.26354	0.000966864	0.00832672	-0.927249	9.43281	12.6457	9.7677	16.7418	15.1745	19.1184	11.7158	15.7794	8.53888	13.2465
ENSMUSG00000066113	Adamtsl1	12767	-2.43217	-3.66792	-1.19643	-3.27	-4.26118	0.00097107	0.00834667	-0.624393	0.0241248	0.124711	0.0217543	0.300198	0.127947	0.119044	0.0247691	0.594916	0.0709602	0.174624
ENSMUSG00000082809	Gm14150	1354	-1.31631	-1.98545	-0.647172	-0.619224	-4.259	0.000974955	0.00835406	-0.485891	0.458372	0.623554	0.50035	1.91665	0.281484	1.02377	0.56969	1.10484	0.260187	0.523872
ENSMUSG00000063286	Gm8995	7433	-0.95177	-1.43582	-0.467719	5.52426	-4.25702	0.000978501	0.00837389	-1.13886	44.1726	61.1333	29.8687	59.1391	47.2637	72.4023	50.851	81.3902	26.7993	105.747
ENSMUSG00000028479	Gne	6358	-0.746663	-1.12643	-0.3669	4.56438	-4.25674	0.000979009	0.00837417	-1.08861	16.2843	38.5357	26.6491	33.2297	15.2769	39.0701	17.7099	32.947	22.9675	22.7261
ENSMUSG00000040990	Sh3kbp1	10100	-1.21761	-1.83704	-0.59819	5.12005	-4.25586	0.000980593	0.00838367	-1.18074	19.4205	52.8525	19.3831	50.2255	24.7962	69.5452	20.4345	73.5713	19.5141	15.5415
ENSMUSG00000090258	Churc1	5693	-0.640613	-0.966797	-0.314429	2.93031	-4.25205	0.000987464	0.00843425	-0.877367	5.91059	8.7547	7.33122	11.2459	5.29701	9.64252	7.7032	10.0003	4.99087	8.75615
ENSMUSG00000036944	Tmem71	2988	-0.958456	-1.44716	-0.469755	2.67757	-4.24614	0.000998238	0.00849343	-0.829749	3.93235	7.20829	6.85262	12.8162	4.8364	15.309	3.6906	3.14456	3.1459	6.96002
ENSMUSG00000052151	Plpp2	1654	-0.531006	-0.801809	-0.260204	6.49176	-4.24533	0.000999716	0.00850191	-1.3309	69.8897	108.074	88.4749	81.4	66.0463	108.972	64.3254	122.071	69.8485	100.309
ENSMUSG00000038009	Dnajc22	1850	-0.527878	-0.797134	-0.258622	4.76332	-4.24457	0.00100112	0.00850976	-1.16613	20.5785	40.98	23.734	34.7076	20.0877	27.5467	27.8653	32.3804	22.3998	29.711
ENSMUSG00000097503	3110045C21Rik	1135	-1.48503	-2.24272	-0.727337	-0.219914	-4.24333	0.00100339	0.00851693	-0.52704	0.410122	0.523786	0.84842	0.900595	0.332663	1.59518	0.421075	1.84141	0.260187	1.72129
ENSMUSG00000022528	Hes1	2037	-0.412795	-0.623508	-0.202082	5.47139	-4.24139	0.00100697	0.00853029	-1.27019	47.1158	81.8353	49.4041	61.3098	34.2643	44.5937	61.4522	73.9679	39.6195	48.6203
ENSMUSG00000036678	Aaas	2798	-0.46829	-0.707341	-0.229239	4.82602	-4.24121	0.00100731	0.00853029	-1.20051	25.9825	27.5112	21.08	28.9807	23.312	33.356	18.2053	30.2841	22.589	33.6027
ENSMUSG00000039137	Whrn	7337	-1.12793	-1.70374	-0.552113	2.65951	-4.24095	0.00100779	0.00853029	-0.737308	2.72611	14.6909	5.41683	13.4166	6.88356	11.452	6.26659	10.2269	7.64005	12.6478
ENSMUSG00000020152	Actr2	5204	-0.339285	-0.512494	-0.166076	8.55131	-4.2409	0.00100788	0.00853029	-1.39116	310.849	355.301	328.686	378.827	347.888	458.579	334.903	448.992	335.571	467.02
ENSMUSG00000021262	Evl	2940	-1.72163	-2.60109	-0.842166	-1.40107	-4.23825	0.0010128	0.0085575	-0.532914	0.0723745	0.57367	0.195789	0.484936	0.179126	0.690452	0.173384	0.991527	0.260187	0.274409
ENSMUSG00000035783	Acta2	2196	-1.71985	-2.59859	-0.841108	0.503745	-4.23735	0.00101447	0.00856559	-0.518961	0.79612	3.21754	1.10947	4.50298	1.15152	1.73804	0.817381	5.01429	0.96979	2.22022
ENSMUSG00000031557	Plekha2	5579	-0.415055	-0.627223	-0.202887	7.0113	-4.23536	0.00101819	0.00858463	-1.3725	113.411	183.998	109.925	149.245	146.5	169.494	133.332	175.16	109.586	137.828
ENSMUSG00000004631	Sgce	10612	-1.56715	-2.3695	-0.764796	-0.830725	-4.22873	0.00103067	0.00865689	-0.544522	0.313623	0.324248	0.282807	0.715858	0.230305	0.595218	0.27246	1.61477	0.260187	1.0228
ENSMUSG00000073705	Cenps	1909	-0.530805	-0.802605	-0.259006	3.70876	-4.22816	0.00103175	0.00866178	-1.04572	11.604	11.0494	10.8554	15.9105	9.13543	15.8804	9.58565	14.5329	8.0185	13.6955
ENSMUSG00000029366	Dck	3781	-0.630887	-0.954039	-0.307734	4.99768	-4.22678	0.00103438	0.00867976	-1.25651	23.1357	29.6562	22.0372	25.1474	23.6702	42.0224	25.6856	33.6269	15.7768	41.0866
ENSMUSG00000097373	Gm26877	633	-2.28151	-3.45093	-1.11209	-0.722365	-4.22393	0.00103981	0.00871703	-0.575505	0.410122	1.82078	0.282807	0.715858	0.332663	1.78565	0.470613	3.31453	0.260187	1.62151
ENSMUSG00000055485	Soga1	7984	-0.567024	-0.857719	-0.276328	5.62843	-4.22307	0.00104145	0.00872666	-1.33965	45.7166	63.0289	18.861	45.6533	47.5708	64.7359	39.3086	53.7974	38.9572	47.1236
ENSMUSG00000029516	Cit	16417	-0.695686	-1.05276	-0.338614	5.35071	-4.21815	0.00105091	0.00878927	-1.30295	46.2473	40.8303	18.0779	35.4003	36.6697	62.1645	24.6453	39.6327	21.2644	53.7593
ENSMUSG00000050549	Fam241a	2265	-0.651429	-0.986221	-0.316637	3.17765	-4.21267	0.00106157	0.00885032	-1.00539	5.42809	7.10852	9.28911	10.7841	5.70644	9.92823	6.46474	11.0201	5.65316	11.9493
ENSMUSG00000028587	Orc1	3479	-0.761444	-1.15283	-0.370057	3.54495	-4.21208	0.00106272	0.00885032	-1.07913	8.27482	9.55285	10.5509	12.0772	6.73002	16.8804	8.44627	11.9266	5.03818	15.342
ENSMUSG00000087489	Gm15656	615	-1.40803	-2.13184	-0.684224	-0.85308	-4.21167	0.00106352	0.00885278	-0.560892	0.168874	1.07251	0.326315	0.715858	0.742094	0.880922	0.321999	1.1615	0.212881	0.67355
ENSMUSG00000099681	1700052K11Rik	3708	-0.575282	-0.871075	-0.279488	2.9338	-4.21072	0.00106537	0.00886005	-0.915825	5.91059	11.3487	6.28701	9.02905	5.91116	9.97585	7.75273	10.1702	6.55199	7.80819
ENSMUSG00000021785	Ngly1	7555	-0.492821	-0.746261	-0.239381	4.32003	-4.20997	0.00106685	0.00886213	-1.17192	17.1045	26.2641	16.6856	26.3944	14.8163	24.8325	20.5336	25.8647	16.3918	17.188
ENSMUSG00000105801	C430019N01Rik	1567	-1.8306	-2.77218	-0.889012	-0.734851	-4.20918	0.00106839	0.00886476	-0.638138	0.410122	1.17228	0.326315	1.40862	0.332663	1.16663	0.520151	1.55811	0.260187	1.22237
ENSMUSG00000029570	Lfng	2505	-0.622577	-0.942904	-0.302249	4.89263	-4.20789	0.00107095	0.00887284	-1.26934	21.7847	49.6599	31.8701	38.0328	20.3436	25.7372	35.6923	56.1771	23.0621	36.9455
ENSMUSG00000018648	Dusp14	1945	-0.86238	-1.30643	-0.41833	3.56264	-4.20467	0.0010773	0.00891709	-1.07845	8.66082	13.6434	12.2912	10.6455	4.98994	18.9279	5.57305	12.7765	6.36277	12.6977
ENSMUSG00000031200	Mtcp1	4478	-0.7751	-1.17461	-0.375589	3.25244	-4.20043	0.00108574	0.00897305	-1.0106	6.15183	17.0854	5.80841	11.9848	8.16303	15.8804	12.5579	13.2865	6.03162	7.35916
ENSMUSG00000064043	Trerf1	9070	-0.410795	-0.622543	-0.199047	5.23497	-4.2002	0.00108619	0.00897305	-1.32853	34.8604	50.3583	25.0393	37.4786	41.5317	44.1175	34.0575	39.6327	25.6166	40.2384
ENSMUSG00000019992	Mtfr2	2140	-0.901321	-1.36627	-0.436373	2.98241	-4.19701	0.0010926	0.00901418	-0.985799	5.37984	6.90898	6.46104	6.11943	4.37579	8.64256	4.13644	10.2835	3.05129	11.9493
ENSMUSG00000049382	Krt8	1958	-0.550395	-0.834408	-0.266382	10.4146	-4.19566	0.00109531	0.00902392	-1.49595	1117.05	1715.25	1781.27	1532.61	1185.64	2059.1	1098.54	1669.08	988.547	1914.8
ENSMUSG00000020671	Rab10	3513	-0.313021	-0.474565	-0.151476	7.90608	-4.19513	0.00109638	0.00902853	-1.46721	255.603	299.032	212.344	280.131	224.854	291.204	211.553	280.149	220.663	246.794
ENSMUSG00000054280	Prr14l	10402	-0.489827	-0.742739	-0.236915	5.76082	-4.19312	0.00110045	0.00905357	-1.39194	40.0714	72.1078	31.7396	54.9363	41.6852	58.117	65.7125	65.979	44.8232	57.2019
ENSMUSG00000054115	Skp2	7875	-0.525049	-0.796193	-0.253905	5.63508	-4.19242	0.00110187	0.00905918	-1.39792	36.7421	47.6645	46.0975	45.9304	30.9888	63.355	40.8443	51.4177	29.5431	55.6552
ENSMUSG00000024298	Zfp871	11116	-0.357141	-0.541642	-0.17264	6.56849	-4.19089	0.00110497	0.00907814	-1.43936	90.1063	109.371	61.543	94.7934	87.9509	106.258	108.068	116.689	79.5937	113.181
ENSMUSG00000097471	5830432E09Rik	6112	-1.13237	-1.71742	-0.547316	0.993025	-4.19042	0.00110594	0.00908183	-0.692771	0.844369	2.66881	0.84842	3.39455	2.1751	3.59511	1.90722	1.78475	0.96979	2.66925
ENSMUSG00000026966	Ssna1	1276	-0.482256	-0.731651	-0.232861	5.44525	-4.18653	0.00111388	0.00913436	-1.39052	32.8339	41.1795	46.6196	47.7316	24.4891	42.3081	30.0449	52.7775	29.4958	42.3838
ENSMUSG00000041975	Mettl8	5594	-0.48141	-0.730448	-0.232372	4.20644	-4.18518	0.00111666	0.0091529	-1.22672	10.3496	19.0808	13.4224	20.9446	13.7415	20.9755	17.6604	18.1024	15.8714	19.034
ENSMUSG00000041324	Inhba	6390	-0.828617	-1.25732	-0.39991	7.07607	-4.18464	0.00111778	0.00915732	-1.47106	105.546	288.057	104.486	215.658	145.834	170.923	143.735	337.487	112.519	125.804
ENSMUSG00000097164	Cep83os	6566	-0.796737	-1.20897	-0.384502	3.43632	-4.18442	0.00111824	0.00915732	-1.05256	8.51607	18.6817	10.3768	13.7399	7.7536	22.5945	9.88288	13.2865	7.11967	8.75615
ENSMUSG00000052812	Atad2b	15110	-0.468136	-0.71037	-0.225901	5.35384	-4.18409	0.00111891	0.00915861	-1.35765	33.5577	50.458	29.5206	51.3339	40.7128	47.4507	44.1138	48.0182	33.4696	50.9154
ENSMUSG00000003948	Mmd	3581	-0.624983	-0.948584	-0.301383	6.14441	-4.18143	0.00112442	0.009186	-1.42345	66.0779	116.605	49.6652	93.2694	46.2913	58.0694	66.6042	136.916	61.6171	60.6444
ENSMUSG00000021193	Pitrm1	4787	-0.314877	-0.478282	-0.151471	6.6876	-4.17195	0.00114424	0.00929157	-1.48249	88.7553	107.925	85.7339	99.7352	90.1004	118.258	88.8964	104.11	90.7108	123.908
ENSMUSG00000022285	Ywhaz	4118	-0.271872	-0.412966	-0.130778	9.46243	-4.17176	0.00114462	0.00929157	-1.53408	642.565	814.986	653.261	740.774	636.588	793.33	611.971	726.959	616.715	743.175
ENSMUSG00000082223	Gm15079	216	-2.4032	-3.65091	-1.15549	-2.76903	-4.17006	0.00114823	0.00931658	-0.705782	0.0241248	0.0748265	0.0217543	0.254014	0.0767683	0.357131	0.0247691	0.708233	0.118267	0.174624
ENSMUSG00000026669	Mcm10	7692	-0.857122	-1.30231	-0.411939	5.30191	-4.1684	0.00115175	0.00934066	-1.40008	30.9039	31.7015	27.7803	39.2798	22.1349	56.498	27.2213	34.5901	14.7834	60.2453
ENSMUSG00000020492	Ska2	3272	-0.513899	-0.780837	-0.246962	5.27788	-4.16806	0.00115248	0.00934066	-1.37265	30.4214	38.835	38.962	43.6211	29.4023	40.2605	31.432	43.7688	22.9201	50.5661
ENSMUSG00000074825	Itpripl1	3738	-0.521617	-0.792589	-0.250645	5.22085	-4.16766	0.00115331	0.00934066	-1.4185	25.2587	33.6969	31.7396	30.1353	23.6702	41.8795	28.7074	37.1398	20.6967	43.9304
ENSMUSG00000018293	Pfn1	2405	-0.392811	-0.597016	-0.188606	9.05036	-4.16469	0.00115966	0.00937915	-1.54302	398.325	548.154	584.605	561.533	415.854	550.338	392.318	622.367	405.49	571.894
ENSMUSG00000068246	Apol9b	1821	-0.8932	-1.35759	-0.428805	4.73528	-4.16415	0.00116081	0.00938415	-1.15399	16.2843	51.755	40.9634	65.1893	33.4966	34.4036	24.6453	54.4773	23.6771	47.9717
ENSMUSG00000066894	Vsig10	5305	-0.532737	-0.809777	-0.255696	5.20951	-4.16327	0.0011627	0.0093866	-1.39842	26.4167	52.9024	26.7361	44.4987	31.8077	46.2127	33.1163	42.3524	30.6785	30.8087
ENSMUSG00000100625	1700016G22Rik	740	-2.20554	-3.35306	-1.05803	-2.8449	-4.16123	0.00116709	0.0094177	-0.954351	0.0241248	0.174595	0.065263	0.300198	0.179126	0.595218	0.0743073	0.198305	0.0236534	0.224517
ENSMUSG00000026779	Mastl	5777	-0.785118	-1.19381	-0.376425	5.40302	-4.15914	0.0011716	0.00944546	-1.41374	36.4044	36.1412	24.7782	40.8963	34.3154	60.5931	29.3019	40.5393	17.4326	65.6836
ENSMUSG00000034854	Mfsd12	3971	-0.518716	-0.788776	-0.248656	4.07977	-4.15848	0.00117302	0.0094526	-1.27191	8.61257	16.0877	14.2491	16.3724	11.8479	15.309	12.657	17.5925	12.1342	19.5828
ENSMUSG00000022797	Tfrc	6185	-0.391808	-0.595808	-0.187808	7.42191	-4.15822	0.00117358	0.0094528	-1.52754	135.268	175.069	165.094	183.745	205.969	275.062	167.959	204.056	131.962	219.702
ENSMUSG00000030946	Lhpp	2416	-0.859188	-1.30669	-0.411682	0.45586	-4.15675	0.00117676	0.00946027	-0.729307	1.13387	1.82078	1.02245	2.60942	0.997988	1.97612	1.3623	1.89807	0.780562	1.27226
ENSMUSG00000066721	Zfp575	2741	-0.790993	-1.203	-0.378987	2.81873	-4.15656	0.00117718	0.00946027	-1.00862	6.34483	10.7002	4.32912	6.02706	5.75762	14.1186	6.71243	7.62059	5.55855	12.2486
ENSMUSG00000024067	Dpy30	1146	-0.394587	-0.600352	-0.188822	5.51152	-4.1518	0.00118756	0.0095307	-1.4342	32.9304	46.4174	55.2343	58.4002	34.2643	46.0222	38.8132	49.888	32.76	51.4642
ENSMUSG00000042115	Klhdc8a	4269	-1.07117	-1.62995	-0.512393	3.41058	-4.15035	0.00119075	0.00955194	-1.00539	5.52459	19.6295	11.8126	22.8844	6.73002	16.7375	8.24812	19.009	8.6808	9.00561
ENSMUSG00000025475	Adgra1	5386	-1.63119	-2.48414	-0.77825	1.26931	-4.14047	0.00121267	0.00970135	-0.737544	1.56811	8.90436	1.32702	2.19376	1.40742	5.11887	2.35307	5.24093	1.44286	4.41549
ENSMUSG00000020375	Rufy1	2764	-0.386311	-0.588376	-0.184247	4.76882	-4.13916	0.00121561	0.00972051	-1.37147	23.2322	32.4498	22.5593	32.6754	20.6507	29.9275	22.6637	28.2443	27.367	28.5136
ENSMUSG00000037466	Tedc1	4299	-0.72693	-1.1072	-0.34666	5.7053	-4.13872	0.0012166	0.009724	-1.47227	55.1253	50.5578	32.8708	52.5809	37.6421	71.2594	33.6117	60.7664	29.212	73.866
ENSMUSG00000046341	Gm11223	450	-0.725389	-1.10528	-0.345495	2.44743	-4.13403	0.00122719	0.00979976	-1.03076	4.99384	5.16303	3.28491	6.02706	5.34819	7.97591	3.64106	6.14746	2.48361	6.76045
ENSMUSG00000037795	N4bp2	14946	-0.556691	-0.848438	-0.264944	5.45719	-4.13116	0.0012337	0.00983845	-1.46841	35.1016	68.9651	24.9087	54.2897	39.0239	47.165	56.2011	60.3698	37.0649	46.4251
ENSMUSG00000111313	Gm18942	1121	-2.56779	-3.91436	-1.22123	-3.1835	-4.12855	0.00123967	0.0098727	-1.04929	0.0723745	0.324248	0.0217543	0.808227	0.0255894	0.119044	0.0743073	0.198305	0.0709602	0.174624
ENSMUSG00000022587	Ly6e	3784	-1.426	-2.17422	-0.677779	4.5703	-4.12625	0.00124496	0.00991033	-1.0468	12.3278	70.6612	19.0786	44.2677	21.316	36.3083	25.636	53.4574	15.3038	44.579
ENSMUSG00000037007	Zfp113	6754	-0.411097	-0.626867	-0.195327	4.33433	-4.12495	0.00124796	0.00992972	-1.34579	18.359	30.3546	20.5579	25.7016	16.5052	20.6421	22.3665	28.7543	19.4668	24.173
ENSMUSG00000028044	Cks1b	1126	-0.370079	-0.564334	-0.175825	7.09205	-4.12467	0.0012486	0.00993033	-1.58754	115.003	126.731	132.071	153.355	114.717	141.257	102.173	163.319	93.4073	134.186
ENSMUSG00000060860	Ube2s	5141	-0.499185	-0.761401	-0.236968	6.57476	-4.1216	0.0012557	0.00997337	-1.57535	85.1848	91.9119	95.8279	95.7171	66.0463	111.687	65.4152	112.552	63.8878	116.873
ENSMUSG00000030393	Zik1	4199	-0.576599	-0.879625	-0.273573	2.93877	-4.11964	0.00126028	0.0100052	-1.13742	5.28334	8.50528	7.15718	8.84431	5.75762	8.40447	7.35643	10.7368	4.75433	8.45679
ENSMUSG00000000861	Bcl11a	13175	-0.654169	-0.99833	-0.310008	3.70259	-4.11523	0.0012706	0.0100555	-1.19731	11.2181	21.2757	10.0288	22.2378	13.025	14.1662	14.8367	20.1988	11.0461	16.5893
ENSMUSG00000035021	Baz1a	7159	-0.486742	-0.742869	-0.230614	6.2882	-4.11441	0.00127252	0.0100662	-1.57372	57.2482	67.718	70.9409	84.402	51.4604	91.973	67.694	74.0245	60.2925	117.073
ENSMUSG00000057835	Zfp119a	2018	-0.705481	-1.07677	-0.33419	2.69867	-4.11374	0.0012741	0.0100743	-1.11093	4.41485	9.30343	3.63298	9.1676	4.78523	6.92833	7.40597	6.82737	3.71358	5.96216
ENSMUSG00000022367	Has2	4237	-0.881804	-1.34626	-0.41735	6.24799	-4.1105	0.00128176	0.0101303	-1.56625	93.1943	127.529	67.4167	179.588	55.5547	83.5923	93.2062	102.977	46.7628	159.781
ENSMUSG00000038980	Rbbp8nl	2319	-3.56569	-5.4452	-1.68617	-2.46306	-4.10736	0.00128923	0.0101802	-1.43723	0.0723745	2.31962	0.065263	0.992964	0.127947	1.11901	0.222922	1.4448	0.0236534	0.124731
ENSMUSG00000030002	Dusp11	8754	-0.325518	-0.497144	-0.153892	7.10136	-4.10636	0.0012916	0.0101943	-1.61857	139.659	194.225	101.049	128.323	106.938	133.162	138.038	163.319	130.354	154.642
ENSMUSG00000030522	Mtmr10	7873	-0.425036	-0.649245	-0.200826	4.82234	-4.10428	0.0012966	0.0102247	-1.44296	23.4252	31.4521	28.0414	34.061	24.182	36.9273	28.212	32.1538	19.6087	30.3596
ENSMUSG00000021703	Serinc5	6679	-0.588584	-0.899161	-0.278006	4.29476	-4.10301	0.00129963	0.010244	-1.31956	20.8197	38.6354	12.8568	25.7478	20.753	26.88	18.9979	24.3916	18.8045	22.5265
ENSMUSG00000005103	Wdr1	8899	-0.328862	-0.50245	-0.155273	8.39837	-4.10164	0.00130295	0.010261	-1.65314	298.834	337.792	303.625	339.617	310.988	394.058	272.237	363.38	285.709	417.726
ENSMUSG00000114828	AI463229	2636	-2.17747	-3.32691	-1.02803	-1.05094	-4.10139	0.00130354	0.0102611	-0.950311	0.217124	1.02263	0.239298	1.7781	0.332663	1.83327	0.421075	1.33148	0.260187	0.623657
ENSMUSG00000032491	Nradd	1817	-1.06791	-1.63177	-0.504057	1.9367	-4.10046	0.00130579	0.0102696	-0.987533	2.82261	6.06095	5.41683	4.64153	1.35624	4.21414	3.14568	10.1702	1.77401	4.66496
ENSMUSG00000029790	Cep41	4979	-0.632381	-0.966542	-0.29822	3.6551	-4.0972	0.00131369	0.0103226	-1.28224	9.91531	20.6272	8.767	12.031	7.54888	13.5472	13.3506	22.6351	12.2761	12.4981
ENSMUSG00000042812	Foxf1	2415	-0.790361	-1.2084	-0.372324	2.20213	-4.09332	0.00132317	0.0103879	-1.06693	1.85761	6.60968	4.19859	7.04312	3.1475	4.40461	3.78967	6.20412	3.95012	4.91442
ENSMUSG00000057134	Ado	4558	-0.448394	-0.685819	-0.21097	6.68792	-4.08884	0.0013342	0.0104567	-1.64084	89.1895	123.938	93.3044	110.912	90.4587	94.211	90.3825	138.672	76.2349	135.932
ENSMUSG00000026162	Nhej1	1118	-0.755361	-1.15541	-0.355316	1.87245	-4.088	0.00133627	0.0104628	-1.03869	1.61636	3.41708	2.06666	3.44074	1.76567	4.07129	3.09614	2.8046	2.62553	4.91442
ENSMUSG00000028944	Prkag2	6480	-0.498287	-0.762284	-0.23429	4.32807	-4.08645	0.00134012	0.0104883	-1.43399	12.762	19.5796	19.3831	18.4968	11.7967	23.4516	16.7192	25.978	16.0134	20.9798
ENSMUSG00000071267	Zfp942	5259	-0.473728	-0.724977	-0.222479	4.17957	-4.08215	0.00135083	0.0105462	-1.39022	13.4858	20.6272	15.3803	21.8221	15.9934	19.3089	17.7099	19.4056	13.8845	24.622
ENSMUSG00000043262	Uevld	7549	-0.405029	-0.619848	-0.190209	5.18678	-4.08204	0.0013511	0.0105462	-1.54933	31.7724	39.5832	30.3038	42.4665	37.2838	51.5458	29.8468	35.0434	28.8335	40.6874
ENSMUSG00000037553	Zdhhc18	5382	-0.359036	-0.54954	-0.168531	6.20692	-4.08035	0.00135534	0.0105654	-1.63438	70.1792	99.2948	72.1157	74.6109	62.515	81.2591	66.3565	82.92	55.0888	80.5516
ENSMUSG00000030471	Zdhhc13	2410	-0.445518	-0.681943	-0.209092	5.0626	-4.07977	0.00135681	0.0105721	-1.5479	24.921	37.1888	30.4778	31.059	24.6426	37.832	31.7292	37.763	23.2986	39.7395
ENSMUSG00000033596	Rfwd3	6937	-0.363462	-0.5565	-0.170425	7.03565	-4.07645	0.00136518	0.0106093	-1.6776	111.819	129.275	94.5661	126.938	119.375	146.971	116.985	132.043	94.8265	154.692
ENSMUSG00000118280	Gm41804	653	-1.51444	-2.31919	-0.709681	-0.886066	-4.07429	0.00137065	0.0106331	-0.789465	0.120624	0.673439	0.369824	0.808227	0.230305	0.690452	0.470613	0.538257	0.118267	0.67355
ENSMUSG00000021067	Sav1	5265	-0.394435	-0.604126	-0.184744	6.38456	-4.0725	0.0013752	0.0106637	-1.6537	70.3239	98.6463	63.5444	94.932	78.534	88.9731	78.8896	97.9912	66.3478	88.0355
ENSMUSG00000020235	Fzr1	4488	-0.369194	-0.5655	-0.172888	6.42057	-4.07179	0.00137701	0.010673	-1.66148	78.1886	91.4131	79.2076	84.171	77.3057	97.3062	62.7897	90.2289	61.3806	98.962
ENSMUSG00000020778	Ten1	2728	-0.501589	-0.768446	-0.234732	3.6231	-4.06944	0.00138304	0.0107104	-1.30694	9.09506	14.5413	11.2905	13.2318	9.49368	16.5947	11.1213	14.7596	9.01195	11.9493
ENSMUSG00000028995	Fam126a	10117	-0.527997	-0.808932	-0.247063	5.74218	-4.06904	0.00138405	0.0107135	-1.63011	36.4044	67.3688	52.7108	46.0227	37.5397	70.8309	43.3707	61.0497	45.722	67.3301
ENSMUSG00000097352	C920009B18Rik	6564	-0.713759	-1.09378	-0.333742	3.10797	-4.06643	0.00139077	0.0107561	-1.25335	4.70434	9.00413	4.72069	8.42865	6.16705	13.8329	6.71243	6.54408	4.84895	6.96002
ENSMUSG00000022205	Sub1	3930	-0.389457	-0.597052	-0.181862	7.58434	-4.0617	0.00140303	0.0108367	-1.71569	134.689	215.625	248.108	239.258	166.306	237.492	182.325	223.887	143.363	205.932
ENSMUSG00000028702	Rad54l	7706	-0.68147	-1.04483	-0.318112	3.86021	-4.06048	0.00140622	0.0108566	-1.39988	13.92	12.5459	7.46174	13.0009	8.67482	16.8804	11.4681	14.8729	8.20773	22.0775
ENSMUSG00000029012	Orc5	6166	-0.511156	-0.783792	-0.23852	4.74639	-4.05915	0.00140968	0.0108738	-1.52371	21.3022	29.8059	27.3452	32.0289	18.1941	38.3082	24.8434	27.2811	20.129	31.4074
ENSMUSG00000000732	Icosl	4620	-0.979175	-1.50184	-0.45651	1.0333	-4.05603	0.00141786	0.0109255	-0.929119	1.80936	3.018	1.50105	2.19376	1.86803	2.35706	1.41184	3.71114	1.0644	3.86668
ENSMUSG00000039943	Plcb4	8970	-0.493185	-0.756464	-0.229905	5.21213	-4.05563	0.00141893	0.0109255	-1.63076	22.3155	30.9532	19.8617	31.0128	30.2211	52.1649	34.6025	32.947	24.1501	36.8457
ENSMUSG00000042699	Dhx9	9603	-0.341971	-0.524536	-0.159406	8.32037	-4.05543	0.00141946	0.0109255	-1.74116	246.676	335.098	216.565	294.587	280.639	350.012	316.822	337.091	274.072	365.588
ENSMUSG00000104415	Gm37069	4142	-1.21884	-1.86959	-0.568087	-0.129813	-4.05504	0.00142047	0.0109255	-0.84444	0.410122	0.872976	0.282807	0.762042	0.742094	1.11901	0.767843	1.50145	0.402108	1.82108
ENSMUSG00000072421	Gm10357	264	-0.856153	-1.31327	-0.399038	1.05957	-4.055	0.00142058	0.0109255	-0.997168	2.00236	1.87066	1.58807	3.30218	0.946809	2.92847	1.65953	2.46465	0.96979	2.22022
ENSMUSG00000057497	Fam136a	2702	-0.525056	-0.805448	-0.244664	5.61072	-4.0542	0.00142269	0.0109265	-1.63383	37.3211	49.6599	55.6694	52.0729	32.6777	51.2601	40.4975	63.7127	33.6115	69.4255
ENSMUSG00000117634	Gm50069	2365	-0.950417	-1.45809	-0.442745	0.0258287	-4.05318	0.00142538	0.0109376	-0.848163	0.361873	1.07251	0.674385	1.22389	0.742094	1.49995	0.866919	1.38814	0.780562	1.37205
ENSMUSG00000031386	Hcfc1	8360	-0.401007	-0.615239	-0.186775	7.36167	-4.05259	0.00142695	0.0109449	-1.73102	157.125	207.594	85.3423	154.002	153.665	189.065	146.509	177.597	136.078	154.293
ENSMUSG00000084957	Bbip1	4402	-0.501085	-0.768846	-0.233324	4.70335	-4.05163	0.0014295	0.0109549	-1.55114	19.2275	27.0124	19.3396	30.6895	18.2964	34.356	26.7754	29.6042	17.5272	21.1295
ENSMUSG00000047205	Dusp18	4632	-0.45387	-0.696435	-0.211306	5.58706	-4.05106	0.001431	0.0109617	-1.63672	44.5103	53.4012	41.6161	46.5308	33.4454	61.8788	35.8904	60.0299	42.1267	49.6681
ENSMUSG00000070690	Albfm1	2919	-1.22783	-1.88455	-0.57111	-0.243149	-4.04783	0.00143961	0.0110038	-0.863973	0.410122	1.37182	0.50035	0.854411	0.793273	2.21421	0.767843	0.878209	0.165574	0.623657
ENSMUSG00000072621	Slfn10-ps	3621	-1.38172	-2.12087	-0.642577	2.48216	-4.04721	0.00144127	0.011007	-1.09562	3.35335	22.2235	3.85052	10.6455	4.73405	13.2138	7.20781	7.96054	3.76089	6.4112
ENSMUSG00000026839	Upp2	7761	-0.743114	-1.1408	-0.345433	1.54892	-4.04562	0.00144553	0.01103	-1.05107	2.58136	4.66419	1.58807	3.71784	1.71449	3.35703	3.44291	4.10775	2.19977	3.0185
ENSMUSG00000042389	Tsen2	6715	-0.480403	-0.737624	-0.223182	3.2333	-4.04356	0.00145107	0.0110627	-1.33556	6.44133	9.25355	6.72209	8.05917	7.19063	10.833	7.50504	9.49033	7.49813	11.9493
ENSMUSG00000034686	Prr7	1359	-1.04036	-1.59754	-0.483183	2.43637	-4.04254	0.00145382	0.0110789	-1.22528	3.3051	5.01338	5.50385	4.31824	2.27746	5.11887	1.3623	6.26078	2.19977	9.30497
ENSMUSG00000080875	Gm7332	454	-0.580146	-0.891322	-0.268969	2.3475	-4.03641	0.00147047	0.0111913	-1.19967	3.44985	3.81615	5.72139	8.52102	3.96636	6.21407	3.54198	5.97749	2.24707	3.81678
ENSMUSG00000027479	Mapre1	7811	-0.308736	-0.474356	-0.143117	7.70352	-4.03591	0.00147184	0.0111921	-1.77017	162.433	199.612	170.097	194.736	186.266	255.205	179.056	223.603	169.429	205.133
ENSMUSG00000040029	Ipo8	15793	-0.33814	-0.519548	-0.156732	6.2353	-4.03557	0.00147275	0.0111929	-1.72049	64.7752	79.6404	52.1452	73.3177	66.3534	81.7829	68.8829	78.8972	68.997	91.0789
ENSMUSG00000006705	Pknox1	6933	-0.395835	-0.608204	-0.183465	4.52	-4.0354	0.00147322	0.0111929	-1.56614	20.675	26.5634	20.5143	21.4065	15.4304	25.1182	19.2951	26.2613	17.8583	24.0732
ENSMUSG00000027797	Dclk1	15296	-0.582578	-0.895335	-0.269821	3.63741	-4.03285	0.00148023	0.0112365	-1.2969	13.3893	16.7362	8.98455	11.8925	11.9503	18.4041	8.84257	15.5528	8.53888	14.9428
ENSMUSG00000022620	Arsa	3680	-0.341858	-0.525452	-0.158263	6.92828	-4.03135	0.00148436	0.011263	-1.76733	105.112	116.255	77.2497	102.46	110.828	130.781	101.875	118.842	97.3811	157.037
ENSMUSG00000110545	Gm7730	454	-0.854309	-1.31334	-0.39528	0.221238	-4.0294	0.00148975	0.0112894	-0.907165	0.603121	0.922861	1.54456	3.20981	0.639736	1.16663	0.866919	1.50145	0.733256	1.22237
ENSMUSG00000043439	Epop	2314	-0.543755	-0.836077	-0.251432	3.66173	-4.02723	0.00149577	0.011312	-1.40504	9.48106	15.4392	17.1642	22.5149	12.3085	16.0709	10.4773	13.7397	8.6808	16.24
ENSMUSG00000033847	Pla2g4c	3747	-1.05291	-1.62042	-0.485397	0.549275	-4.01681	0.00152501	0.0115032	-1.08045	0.458372	1.17228	0.978946	0.623489	0.332663	1.21424	0.619228	1.95472	1.11171	2.61936
ENSMUSG00000021932	Rnaseh2b	6243	-0.521409	-0.802554	-0.240264	3.73416	-4.01526	0.00152941	0.0115289	-1.44322	8.66082	11.7976	10.2028	14.5712	12.2573	21.3564	10.5764	11.2467	8.87003	14.0947
ENSMUSG00000030752	Kdm8	2389	-0.652286	-1.00403	-0.300541	2.07276	-4.0149	0.00153045	0.0115289	-1.2017	2.67786	4.16534	3.54596	3.62547	2.48218	4.6427	2.30353	4.56102	2.67283	4.51528
ENSMUSG00000039200	Atf7ip2	4843	-1.48526	-2.28628	-0.684245	-0.386898	-4.01446	0.00153171	0.0115332	-0.88905	0.361873	1.27205	0.587367	0.94678	0.486199	1.49995	0.56969	0.764892	0.212881	1.52172
ENSMUSG00000037465	Klf10	4179	-0.598438	-0.921339	-0.275536	6.63495	-4.01249	0.00153731	0.0115631	-1.79014	88.0315	112.015	91.6946	83.1088	56.6294	105.115	66.0592	130.683	62.1848	118.769
ENSMUSG00000074519	Zfp971	2145	-0.806921	-1.24233	-0.371515	1.73796	-4.01237	0.00153765	0.0115631	-1.13703	2.05061	3.31731	1.32702	4.87245	2.58453	4.26176	3.78967	4.50436	2.29438	3.56732
ENSMUSG00000008036	Ap2s1	1472	-0.413817	-0.637176	-0.190457	5.43595	-4.01115	0.00154116	0.0115846	-1.70639	36.9834	53.5509	45.5754	43.344	29.9141	47.6888	36.3858	56.9136	34.2265	42.733
ENSMUSG00000020849	Ywhae	2568	-0.25747	-0.396501	-0.118439	9.53828	-4.00941	0.00154614	0.0116122	-1.84087	686.038	756.521	697.684	851.986	674.717	862.042	675.578	790.927	646.66	783.389
ENSMUSG00000021182	Ccdc88c	11386	-0.403141	-0.620948	-0.185334	5.95722	-4.00729	0.00155226	0.0116465	-1.75597	56.3797	81.6357	42.9648	71.5627	58.1136	73.0689	61.1054	65.979	55.5618	68.0784
ENSMUSG00000030652	Coq7	6434	-0.441115	-0.679568	-0.202661	3.61527	-4.00509	0.00155863	0.011679	-1.46389	7.88882	10.351	9.68068	12.4005	10.3125	15.8804	10.1306	12.7199	9.3904	13.1467
ENSMUSG00000044573	Acp1	3634	-0.402952	-0.621035	-0.184869	5.36806	-4.00033	0.00157248	0.0117451	-1.69477	36.5009	44.0728	38.6575	49.5789	40.201	55.8314	35.8409	45.5252	34.4157	50.7158
ENSMUSG00000021377	Dek	3185	-0.370409	-0.570927	-0.169891	7.41521	-3.99939	0.00157524	0.011752	-1.82914	131.215	145.188	155.739	176.678	138.925	216.35	145.122	168.814	122.406	193.808
ENSMUSG00000113585	Gm19605	2316	-0.774524	-1.19387	-0.355177	1.71841	-3.99877	0.00157707	0.011759	-1.1469	1.61636	4.66419	2.32772	3.16363	2.37982	4.02367	3.14568	4.61768	2.76745	4.41549
ENSMUSG00000031880	Rrad	1577	-0.652021	-1.00506	-0.298982	2.29482	-3.99857	0.00157766	0.011759	-1.29777	2.67786	3.71638	4.19859	5.05719	2.58453	4.30937	2.84845	3.7678	2.38899	6.26152
ENSMUSG00000022781	Pak2	6795	-0.428112	-0.660231	-0.195993	7.56087	-3.99311	0.00159375	0.0118639	-1.84222	166.051	207.444	163.005	193.351	174.75	229.778	175.489	327.402	165.361	200.294
ENSMUSG00000074749	Kiz	2278	-0.443592	-0.684276	-0.202908	4.8935	-3.99026	0.00160223	0.0118969	-1.70645	28.2984	35.3929	17.8603	29.812	20.5483	34.356	28.1129	39.2361	25.2855	24.3725
ENSMUSG00000029924	Slc37a3	5409	-0.387639	-0.598264	-0.177014	5.80675	-3.98458	0.00161929	0.0119883	-1.7814	52.9058	80.0394	44.6182	58.7696	49.925	65.4025	53.2288	80.2003	60.9548	59.3971
ENSMUSG00000001948	Spa17	1061	-1.20039	-1.85277	-0.548011	0.412469	-3.98371	0.00162192	0.0120027	-1.00407	1.13387	2.36951	0.891928	1.54718	0.43502	3.07132	0.866919	1.95472	1.0644	1.27226
ENSMUSG00000055760	Gemin6	1428	-0.462934	-0.714601	-0.211267	3.71917	-3.98252	0.00162552	0.0120093	-1.52118	7.69582	10.5007	13.9445	14.3864	7.70242	13.3091	10.725	13.853	9.3904	15.8409
ENSMUSG00000026675	Hsd17b7	5104	-0.514879	-0.794961	-0.234798	4.88045	-3.98002	0.00163308	0.0120539	-1.66728	15.85	20.5773	32.2182	33.553	26.8945	49.0697	21.4748	30.0574	21.359	36.1971
ENSMUSG00000028933	Xrcc2	5216	-0.422348	-0.652155	-0.19254	3.76263	-3.97897	0.00163628	0.0120636	-1.5368	10.6391	11.4485	10.7249	13.9708	10.1078	16.0233	10.4278	13.7397	10.5731	15.2921
ENSMUSG00000046157	Tmem229b	4732	-0.618852	-0.95564	-0.282064	3.73767	-3.97828	0.00163839	0.0120741	-1.54385	7.93707	18.6318	9.50665	15.8643	8.57246	11.6425	13.0533	18.5557	9.72155	10.8516
ENSMUSG00000037234	Hook3	28486	-0.360399	-0.556583	-0.164215	6.8017	-3.97728	0.00164145	0.0120785	-1.85718	93.0978	133.964	84.2546	117.239	101.564	132.114	122.731	135.782	97.0972	117.572
ENSMUSG00000002055	Spag5	5624	-0.604631	-0.934171	-0.275092	6.31341	-3.97235	0.00165658	0.0121575	-1.84067	79.7808	77.9443	56.148	71.7936	67.4794	107.83	48.919	79.6904	42.3159	107.244
ENSMUSG00000042826	Fgf11	3044	-0.991589	-1.53218	-0.451001	4.34672	-3.97127	0.00165992	0.0121719	-1.60461	11.3628	38.4359	12.1172	37.8481	28.2763	41.0224	24.893	27.6211	9.72155	18.1859
ENSMUSG00000026121	Sema4c	4593	-0.92975	-1.43716	-0.422338	6.86002	-3.96708	0.00167295	0.0122521	-1.85535	97.392	343.529	93.4784	206.975	104.84	283.871	129.815	130.627	103.626	118.021
ENSMUSG00000028693	Nasp	7518	-0.559335	-0.86468	-0.253991	6.78759	-3.96595	0.00167647	0.0122728	-1.88079	81.8556	94.8551	98.7865	101.259	66.7117	128.924	91.8687	121.731	70.6054	160.929
ENSMUSG00000100605	Gm29243	418	-2.09763	-3.24328	-0.951984	-3.09228	-3.96409	0.00168231	0.0123003	-1.12625	0.0241248	0.0748265	0.065263	0.115461	0.0255894	0.261896	0.0743073	0.084988	0.0236534	0.374194
ENSMUSG00000029676	Pot1a	8669	-0.414608	-0.641235	-0.187981	4.1994	-3.96088	0.00169241	0.0123486	-1.62228	16.7185	21.3754	13.988	20.3442	18.3988	23.1182	17.4622	22.2952	15.8714	22.3269
ENSMUSG00000029521	Chek2	3001	-0.586392	-0.906945	-0.265839	3.57406	-3.96053	0.00169351	0.0123487	-1.54565	11.6523	11.5981	7.89683	10.5993	7.7536	16.4518	8.0995	11.3601	6.64661	13.0968
ENSMUSG00000037921	Ddx60	8684	-0.865236	-1.33823	-0.39224	3.97807	-3.96043	0.00169382	0.0123487	-1.55232	9.23981	31.2027	9.50665	16.5109	17.1705	21.0707	14.7872	23.4284	11.0461	19.0839
ENSMUSG00000017969	Ptgis	2567	-1.90652	-2.94993	-0.863112	-1.54509	-3.95596	0.00170799	0.0124315	-0.99254	0.0241248	0.324248	0.15228	0.484936	0.0767683	0.261896	0.0247691	1.1615	0.449415	0.124731
ENSMUSG00000027650	Tti1	4129	-0.36658	-0.567317	-0.165843	4.81582	-3.95373	0.00171511	0.0124628	-1.77899	22.5567	27.4613	15.6849	26.1173	22.8002	28.5466	25.3883	27.1678	23.4878	30.9584
ENSMUSG00000021928	Ebpl	14296	-0.587706	-0.909644	-0.265769	3.64617	-3.95234	0.00171958	0.012485	-1.55393	7.98532	17.3348	10.5944	16.6495	10.0055	12.5948	11.4186	17.7058	9.15387	10.3527
ENSMUSG00000034795	Ccdc122	1985	-0.628332	-0.972669	-0.283994	2.81454	-3.95066	0.00172497	0.0125138	-1.36754	4.51134	9.50297	8.94104	11.5692	7.54888	12.69	5.87028	7.90388	3.76089	5.51313
ENSMUSG00000114771	Gm49064	1289	-0.696478	-1.07818	-0.314773	1.56347	-3.95043	0.0017257	0.012514	-1.24516	2.53311	5.66187	1.84912	3.11745	1.4586	2.78562	2.69983	4.16441	2.62553	2.46968
ENSMUSG00000028862	Map3k6	4604	-0.434518	-0.672687	-0.196349	4.60619	-3.94992	0.00172736	0.0125209	-1.74258	17.8765	25.017	16.6421	16.3724	23.1584	29.4514	15.3816	20.8787	15.5403	28.9627
ENSMUSG00000045165	AI467606	1932	-0.422444	-0.654344	-0.190543	5.2229	-3.94395	0.00174669	0.0126402	-1.80655	30.5179	52.3037	35.2203	37.1553	29.3511	33.975	35.0978	55.3272	31.1988	40.2883
ENSMUSG00000040447	Spns2	4083	-0.525509	-0.814186	-0.236832	6.32182	-3.94124	0.00175555	0.0126793	-1.85929	57.586	113.911	86.9521	95.3938	88.8721	154.923	86.469	136.576	76.8026	78.955
ENSMUSG00000056260	Lrif1	9192	-0.421044	-0.652345	-0.189743	4.81849	-3.94107	0.00175611	0.0126793	-1.76322	21.061	32.5994	30.3038	38.6332	25.2056	36.0702	31.0357	30.9073	17.1487	26.9171
ENSMUSG00000117313	Gm49838	1708	-1.50954	-2.33884	-0.680235	-0.691003	-3.94091	0.00175665	0.0126793	-1.01278	0.313623	0.274364	0.195789	1.13152	0.383842	1.3571	0.56969	0.764892	0.165574	1.0228
ENSMUSG00000020952	Scfd1	13162	-0.287934	-0.446123	-0.129745	5.97396	-3.94077	0.0017571	0.0126793	-1.88199	57.393	71.0104	60.8904	68.9302	56.6806	75.4022	55.7553	66.0357	52.6288	64.7855
ENSMUSG00000024228	Nudt12	4401	-0.667356	-1.03419	-0.300521	2.30598	-3.93869	0.00176392	0.0127233	-1.31172	3.64285	7.45771	4.63368	8.2901	4.01754	7.1188	5.47397	8.07386	4.84895	5.01421
ENSMUSG00000023232	Serinc2	2319	-0.511934	-0.793414	-0.230454	7.20878	-3.93759	0.00176754	0.0127338	-1.94146	155.581	287.658	116.582	172.522	150.031	219.778	161.371	223.433	136.409	143.716
ENSMUSG00000070544	Top1	10426	-0.300899	-0.466376	-0.135421	7.36862	-3.93683	0.00177006	0.0127468	-1.95111	160.068	187.84	142.556	154.695	116.662	153.638	156.318	194.594	140.099	190.814
ENSMUSG00000097336	Fendrr	3322	-0.529539	-0.821618	-0.23746	3.8763	-3.92521	0.00180889	0.0129982	-1.68099	10.3978	19.3801	7.85332	16.8804	12.2573	14.4995	13.6973	18.1591	13.8372	13.8951
ENSMUSG00000052125	F730043M19Rik	4610	-0.354877	-0.55064	-0.159113	5.40932	-3.92474	0.00181047	0.0129982	-1.84337	40.1679	56.6437	45.6189	58.2616	40.3034	49.3078	38.3178	51.8143	37.8218	43.2818
ENSMUSG00000113128	Gm47813	1040	-1.06791	-1.65775	-0.478077	0.383011	-3.91985	0.00182708	0.0130827	-1.08351	0.989118	2.21985	0.761402	1.91665	1.30506	1.97612	1.21369	1.84141	0.354801	1.32215
ENSMUSG00000031631	Cfap97	5157	-0.375667	-0.58319	-0.168144	5.30245	-3.91924	0.00182919	0.0130925	-1.87488	27.6712	46.2179	35.7859	45.5147	30.9888	44.308	41.4387	42.5223	34.7942	41.5356
ENSMUSG00000031807	Pgls	3770	-0.344746	-0.535291	-0.154201	6.67432	-3.91712	0.00183643	0.0131369	-1.95925	85.9568	121.643	121.542	138.715	99.0567	117.829	84.7847	118.955	80.0195	98.5628
ENSMUSG00000055184	Fam72a	2191	-0.923544	-1.43401	-0.413075	1.50685	-3.91699	0.00183688	0.0131369	-1.25365	1.47162	2.91823	3.67648	3.39455	1.4586	3.97605	1.51092	3.31453	1.44286	3.96646
ENSMUSG00000029136	Rbks	1489	-0.9673	-1.50205	-0.43255	1.20348	-3.9163	0.00183927	0.0131487	-1.21323	1.80936	2.26974	1.02245	2.93271	1.04917	2.738	1.65953	3.59783	1.77401	2.56947
ENSMUSG00000013878	Rnf170	6237	-0.574845	-0.892696	-0.256993	4.12846	-3.91553	0.00184189	0.0131621	-1.71301	12.5208	24.0692	17.9908	25.1012	12.4621	27.7848	19.3942	22.7485	15.2564	15.8409
ENSMUSG00000068220	Lgals1	903	-0.550354	-0.854791	-0.245917	11.6939	-3.9139	0.00184753	0.013191	-2.03418	2183.61	3021.77	3148.62	3507.91	2006.9	4328.06	2527.86	2527.51	1960.37	3971.08
ENSMUSG00000036641	Ccdc148	9929	-0.976922	-1.51735	-0.436496	-0.155673	-3.91371	0.00184817	0.013191	-1.07313	0.506622	0.773208	0.761402	1.40862	0.742094	1.26186	0.421075	1.21816	0.733256	1.57162
ENSMUSG00000031820	Babam1	2406	-0.355199	-0.551788	-0.15861	6.20238	-3.91181	0.00185476	0.0132273	-1.94975	62.604	89.2681	65.0237	76.2735	69.9871	83.259	62.9879	92.4953	58.9679	68.9266
ENSMUSG00000023935	Spats1	4856	-1.16643	-1.81223	-0.520638	0.387479	-3.91048	0.00185937	0.0132495	-1.1444	0.506622	1.47159	1.15298	2.6556	0.844452	1.40471	1.11461	0.934868	0.496722	2.56947
ENSMUSG00000004085	Map3k20	10175	-0.299421	-0.465254	-0.133589	7.17115	-3.90912	0.0018641	0.0132779	-1.99904	133.483	171.926	119.584	162.869	146.244	180.637	138.435	145.471	138.68	171.606
ENSMUSG00000059791	Nrm	1466	-0.589434	-0.916051	-0.262817	4.0008	-3.90717	0.00187092	0.0133157	-1.70828	11.3628	16.8859	12.4652	15.033	14.7139	21.8326	13.4001	15.7228	7.02506	18.1859
ENSMUSG00000104391	Gm37960	1897	-1.29352	-2.01036	-0.57668	-0.455671	-3.90675	0.00187236	0.0133163	-1.07136	0.313623	0.773208	0.15228	1.03915	0.486199	1.21424	0.817381	1.04819	0.544028	1.22237
ENSMUSG00000052299	Ltn1	7844	-0.291796	-0.453504	-0.130087	6.29203	-3.90671	0.00187251	0.0133163	-1.96638	64.7752	75.2007	57.0181	69.1149	70.0895	83.3543	82.4564	103.544	67.4359	88.0854
ENSMUSG00000037868	Egr2	3398	-1.06239	-1.65121	-0.473566	2.80559	-3.90628	0.00187401	0.0133216	-1.44471	6.53783	14.8406	4.11157	13.1856	9.74958	8.59494	7.25735	11.87	3.8082	13.4959
ENSMUSG00000116114	Gm35853	3542	-1.78406	-2.77339	-0.794721	0.187022	-3.90418	0.0018814	0.0133634	-1.07803	0.651371	4.16534	1.02245	3.20981	0.639736	3.73797	1.16415	2.74795	1.0171	1.62151
ENSMUSG00000027201	Myef2	5936	-0.313654	-0.487641	-0.139667	7.06933	-3.903	0.00188555	0.0133771	-2.00631	107.766	134.613	104.617	137.606	118.761	163.971	127.932	134.309	108.593	134.885
ENSMUSG00000085327	Gm16104	401	-1.42261	-2.21175	-0.633469	0.41853	-3.90299	0.0018856	0.0133771	-1.09681	1.08562	1.4217	0.717893	2.88652	0.742094	1.88089	1.21369	2.06804	0.638642	3.11829
ENSMUSG00000015702	Anxa9	2073	-0.523251	-0.813782	-0.23272	3.29498	-3.89926	0.00189877	0.0134382	-1.6258	7.55107	10.6004	7.02665	12.1696	7.60006	11.2615	8.29765	7.28064	6.41007	11.5002
ENSMUSG00000020974	Pole2	2881	-0.591556	-0.920636	-0.262475	4.22631	-3.89187	0.00192522	0.0135981	-1.78142	13.341	15.5889	14.2056	15.5872	11.8479	21.5469	15.877	21.2187	11.5192	28.1145
ENSMUSG00000028344	Invs	11431	-0.453051	-0.705114	-0.200988	4.35689	-3.89138	0.00192699	0.0136048	-1.81767	17.0563	32.6493	13.7705	20.2057	17.8358	18.2613	18.7502	26.8845	18.6152	20.5308
ENSMUSG00000027318	Adam33	5394	-0.789963	-1.22971	-0.350215	4.05078	-3.88927	0.0019346	0.0136425	-1.76377	10.6391	36.3408	10.6814	15.9567	17.5288	26.7372	20.0878	19.6889	10.0527	19.3833
ENSMUSG00000041238	Rbbp8	12521	-0.428966	-0.667801	-0.190131	5.3649	-3.88857	0.00193712	0.0136549	-1.92247	33.6059	34.5948	33.1319	40.3421	31.8589	50.6411	32.5218	39.5761	25.9478	46.8741
ENSMUSG00000090035	Galnt4	5089	-0.523082	-0.814357	-0.231808	5.01079	-3.88806	0.00193898	0.0136626	-1.89256	24.1972	52.4035	28.781	34.4305	25.3591	32.7846	30.5403	51.1911	30.6785	33.0538
ENSMUSG00000045294	Insig1	3093	-0.552343	-0.859974	-0.244712	6.53867	-3.88727	0.00194187	0.0136774	-1.99362	90.444	103.086	69.2006	142.687	117.839	185.875	91.9182	110.456	80.3979	120.765
ENSMUSG00000027203	Dut	2410	-0.350171	-0.545345	-0.154996	6.77923	-3.88438	0.00195238	0.0137247	-2.03992	78.8158	103.286	100.266	114.607	86.8761	126.067	96.2776	105.13	68.5239	97.5151
ENSMUSG00000004099	Dnmt1	7377	-0.388307	-0.604799	-0.171816	7.83723	-3.88329	0.00195636	0.0137466	-2.06251	199.826	214.727	150.17	188.04	194.557	302.061	175.291	194.424	145.019	239.759
ENSMUSG00000026274	Pask	9060	-0.521687	-0.812559	-0.230816	4.50782	-3.88307	0.00195719	0.013747	-1.81481	21.447	21.2258	15.0758	20.7599	19.4736	36.7368	18.2548	24.5049	14.0265	24.2229
ENSMUSG00000086161	Gm15389	666	-2.59502	-4.04203	-1.14801	-3.15958	-3.88271	0.00195849	0.0137507	-1.34259	0.0241248	0.22448	0.0217543	0.0692766	0.0255894	0.452365	0.0247691	0.084988	0.0236534	0.0748389
ENSMUSG00000067642	Adgrf3	3285	-2.26997	-3.53715	-1.0028	-1.89031	-3.87836	0.00197449	0.0138301	-1.19877	0.0723745	0.523786	0.108772	0.115461	0.0767683	0.690452	0.0743073	0.084988	0.0236534	0.424087
ENSMUSG00000026029	Casp8	2893	-0.273773	-0.426615	-0.120931	6.41558	-3.87804	0.00197569	0.0138304	-2.01909	78.1886	98.1475	76.162	94.193	79.5064	87.4017	81.7629	102.75	76.2822	91.7275
ENSMUSG00000030177	Ccdc77	6685	-0.43231	-0.67367	-0.19095	3.70224	-3.87788	0.00197628	0.0138304	-1.71951	11.2663	14.1422	11.073	13.3242	7.65124	12.8329	13.1029	15.8361	10.2419	15.5415
ENSMUSG00000026646	Suv39h2	4410	-0.493694	-0.769501	-0.217887	4.23642	-3.87541	0.00198545	0.0138628	-1.8288	12.2795	14.7408	17.2077	20.1133	11.3361	17.6422	15.1835	17.4225	9.86347	22.0276
ENSMUSG00000054065	Pkp3	3616	-0.368402	-0.574248	-0.162556	6.74353	-3.87475	0.00198788	0.0138694	-2.03569	118.718	169.781	123.848	136.082	121.729	164.78	99.0517	129.097	88.8185	115.027
ENSMUSG00000058126	Tpm3-rs7	2147	-0.311306	-0.485251	-0.137362	8.03522	-3.87473	0.00198795	0.0138694	-2.07837	254.252	254.485	259.029	312.183	242.102	308.823	214.922	291.594	195.117	275.183
ENSMUSG00000005656	Snx6	2998	-0.306621	-0.478074	-0.135169	7.26234	-3.8719	0.00199852	0.0139321	-2.07027	136.86	169.033	133.245	159.913	145.578	178.637	150.373	161.675	120.136	177.742
ENSMUSG00000026024	Als2	9496	-0.373375	-0.582166	-0.164585	5.38307	-3.87168	0.00199935	0.0139323	-1.97698	34.1849	43.0751	22.6028	39.1874	34.2643	39.4034	36.1381	42.4657	38.3422	48.0216
ENSMUSG00000018983	E2f2	4882	-0.799559	-1.24682	-0.352293	3.75524	-3.87035	0.00200436	0.0139562	-1.72794	10.4943	12.496	10.4203	15.1254	11.4897	17.1661	10.626	13.9097	5.60586	25.9192
ENSMUSG00000041852	Tcf20	8245	-0.28034	-0.437176	-0.123505	6.4629	-3.86997	0.00200578	0.0139606	-2.04322	74.3769	90.7646	74.2911	100.613	93.5806	102.449	81.2675	93.9684	79.1206	99.86
ENSMUSG00000096858	Olfr805	3314	-1.41133	-2.20115	-0.621509	3.60735	-3.8687	0.00201053	0.0139827	-1.78662	3.35335	7.30806	8.11437	9.12142	13.2809	32.9751	5.42444	8.92374	2.57822	32.2057
ENSMUSG00000034848	Ttc21b	9282	-0.359628	-0.560982	-0.158273	5.54161	-3.86684	0.00201754	0.0140168	-1.99734	35.1499	51.4058	34.1326	40.2035	36.6697	51.2125	41.3892	41.2192	41.9375	59.7963
ENSMUSG00000074890	Lcmt2	3350	-0.641902	-1.00131	-0.282496	2.54707	-3.86677	0.0020178	0.0140168	-1.54574	3.93235	8.20598	5.32982	5.70377	3.71047	7.26165	5.7712	6.54408	3.05129	5.96216
ENSMUSG00000040296	Ddx58	7050	-0.519061	-0.809839	-0.228283	5.19634	-3.86476	0.00202544	0.0140532	-1.95668	28.5879	43.5241	19.1221	25.4707	24.4891	31.9275	31.0357	45.6386	30.8204	47.1236
ENSMUSG00000053012	Krcc1	1913	-0.398783	-0.622224	-0.175343	6.05208	-3.86402	0.00202823	0.0140619	-2.03223	47.8878	75.6995	67.5472	78.5827	45.9842	77.2592	71.4094	82.9766	57.5014	64.7855
ENSMUSG00000021115	Vrk1	5122	-0.402274	-0.627675	-0.176873	5.8255	-3.86395	0.0020285	0.0140619	-1.9926	50.8793	53.8502	48.6645	67.129	59.8025	77.3069	49.1667	60.3131	42.5998	73.3172
ENSMUSG00000090841	Myl6	3187	-0.343606	-0.536147	-0.151064	8.893	-3.86368	0.00202954	0.0140619	-2.11103	374.924	489.49	453.643	453.646	392.363	462.151	432.444	679.762	393.001	534.973
ENSMUSG00000038605	Samd10	2448	-0.570017	-0.889642	-0.250393	4.09635	-3.86112	0.0020393	0.0141106	-1.78421	12.569	26.3639	16.2505	20.3904	13.2809	27.9752	16.9668	19.009	12.7492	13.945
ENSMUSG00000061082	Plac1	1395	-2.19805	-3.43079	-0.965314	-1.22109	-3.86039	0.00204206	0.0141119	-1.1449	0.217124	0.473901	0.326315	0.438752	0.230305	4.49984	0.222922	0.821551	0.0709602	0.324302
ENSMUSG00000021256	Vash1	2599	-2.00891	-3.13563	-0.882203	-1.53105	-3.86023	0.00204267	0.0141119	-1.15032	0.120624	0.922861	0.065263	0.715858	0.383842	0.642835	0.27246	1.50145	0.449415	0.623657
ENSMUSG00000027253	Lrp4	10504	-3.2068	-5.00549	-1.40812	-0.0730133	-3.85995	0.00204375	0.0141138	-1.14599	0.361873	12.1967	0.50035	11.6154	0.89563	5.83313	1.11461	7.50727	1.11171	0.523872
ENSMUSG00000009470	Tnpo1	11212	-0.307062	-0.479313	-0.13481	7.97683	-3.85947	0.0020456	0.0141159	-2.10503	201.225	254.335	199.335	275.374	242.818	278.871	264.807	279.752	228.374	312.253
ENSMUSG00000021540	Smad5	7420	-0.282001	-0.440249	-0.123754	7.23838	-3.85815	0.00205066	0.0141339	-2.09355	130.395	179.309	134.899	155.711	131.555	168.351	145.816	161.449	138.443	163.523
ENSMUSG00000001025	S100a6	1367	-0.451634	-0.705088	-0.19818	10.8277	-3.85791	0.00205158	0.0141347	-2.13827	1302.77	1687.66	1788.49	1649.08	1475.1	2614.5	1250.77	1887.27	1159.37	1737.63
ENSMUSG00000037151	Lrrc20	3216	-0.525802	-0.820994	-0.23061	3.83535	-3.8564	0.0020574	0.0141693	-1.77674	10.9286	15.2397	15.0323	15.1254	9.85193	16.9756	10.8736	20.7087	11.803	16.9884
ENSMUSG00000031217	Efnb1	3452	-0.73224	-1.14351	-0.320974	5.1383	-3.85474	0.00206382	0.0142024	-1.90248	39.5406	81.7355	44.1396	48.6552	30.9888	82.9733	28.1625	50.1146	30.3	34.3511
ENSMUSG00000051329	Nup160	8761	-0.329779	-0.515184	-0.144374	5.82707	-3.85094	0.00207857	0.0142917	-2.05068	45.0893	55.6959	38.614	42.9284	46.0354	63.355	50.4052	56.7437	45.3909	66.2324
ENSMUSG00000045659	Plekha7	12933	-0.372283	-0.581641	-0.162925	5.39578	-3.84989	0.00208267	0.0142988	-1.99216	37.0316	49.7098	33.4364	48.7476	40.5593	57.4028	38.1197	42.8623	37.2068	42.6332
ENSMUSG00000086924	Gm11766	3018	-0.878957	-1.37339	-0.384529	2.01449	-3.84884	0.00208678	0.0143214	-1.4485	2.48486	6.90898	1.71859	5.14956	3.19868	3.69035	4.48321	4.56102	2.10515	4.56517
ENSMUSG00000024952	Rps6ka4	3595	-0.357859	-0.559177	-0.156541	6.52907	-3.84852	0.002088	0.0143242	-2.08519	81.1801	98.347	90.9984	90.7754	83.7031	131.115	71.7561	99.1243	76.0457	100.758
ENSMUSG00000102748	Pcdhgb2	4882	-1.78873	-2.7957	-0.781766	-0.986167	-3.84588	0.00209838	0.0143736	-1.16849	0.120624	1.17228	0.065263	1.1777	0.281484	0.785687	0.56969	0.821551	0.449415	0.723443
ENSMUSG00000090610	Gm3571	1060	-1.28354	-2.00612	-0.560969	-1.29909	-3.84585	0.00209847	0.0143736	-1.16858	0.217124	0.22448	0.413333	1.36244	0.383842	0.73807	0.222922	0.878209	0.212881	0.47398
ENSMUSG00000034765	Dusp5	2473	-0.627377	-0.980579	-0.274174	4.67973	-3.84565	0.00209927	0.0143736	-1.88618	19.9995	31.901	32.9143	29.7658	20.3436	36.8797	20.0878	34.1935	12.6546	27.4659
ENSMUSG00000043881	Kbtbd7	4526	-0.562375	-0.879035	-0.245716	3.11443	-3.84502	0.00210174	0.014385	-1.66458	5.71759	13.0448	6.33052	9.72181	7.80478	9.26158	9.63519	12.2099	6.69391	8.90583
ENSMUSG00000035697	Arhgap45	4478	-0.823894	-1.28818	-0.359612	3.17171	-3.84198	0.00211378	0.01445	-1.58671	6.73083	12.3464	8.15788	13.278	8.21421	14.309	4.92905	10.0003	5.55855	9.00561
ENSMUSG00000073968	Trim68	3477	-0.605614	-0.946907	-0.264321	3.506	-3.84179	0.00211452	0.01445	-1.6266	7.98532	17.6341	11.6386	14.9406	10.2102	19.0708	12.1121	14.5329	10.1473	13.1467
ENSMUSG00000004677	Myo9b	7496	-0.318999	-0.49887	-0.139127	7.56102	-3.83965	0.00212303	0.014497	-2.13406	191.624	247.501	145.993	201.433	206.532	242.063	176.876	220.487	168.152	195.005
ENSMUSG00000073421	H2-Ab1	2568	-0.517156	-0.808857	-0.225454	3.63458	-3.83838	0.00212809	0.0145147	-1.86173	8.99857	15.3893	8.15788	10.2298	10.5173	15.4995	11.5672	22.6351	9.67424	8.20733
ENSMUSG00000097589	Dleu2	11334	-0.520549	-0.814208	-0.22689	4.37655	-3.83781	0.00213038	0.0145247	-1.87291	18.2143	21.2258	14.7712	23.808	15.1234	25.4039	23.5554	22.5785	13.9792	28.314
ENSMUSG00000041133	Smc1a	5769	-0.35462	-0.554763	-0.154476	7.65342	-3.83607	0.00213733	0.0145665	-2.14432	190.031	234.781	144.819	190.118	157.605	251.682	191.589	240.091	161.624	170.059
ENSMUSG00000030986	Dhx32	4172	-0.362334	-0.566855	-0.157814	5.5311	-3.83564	0.00213906	0.0145726	-2.04103	47.8396	62.3305	41.181	50.9645	40.3545	65.593	41.4883	50.0013	40.7548	44.8784
ENSMUSG00000029290	Zfp326	7217	-0.325357	-0.509182	-0.141532	6.34152	-3.83196	0.00215386	0.0146509	-2.10613	69.2624	100.741	68.0258	85.418	80.6323	100.973	79.0383	88.5858	68.6185	82.3976
ENSMUSG00000030206	Gsg1	1586	-1.04563	-1.63704	-0.454227	0.213433	-3.82788	0.00217041	0.0147521	-1.26444	0.265373	1.37182	1.15298	1.73191	0.946809	2.02374	1.06507	1.95472	0.733256	1.37205
ENSMUSG00000113491	Gm19221	1477	-0.785881	-1.23063	-0.341133	2.2517	-3.82567	0.00217943	0.0147907	-1.53941	3.25685	6.60968	1.7621	5.93469	4.22226	5.45219	6.31612	7.50727	4.23396	7.00991
ENSMUSG00000034947	Tmem106a	3138	-0.537976	-0.842528	-0.233423	3.76306	-3.82442	0.00218456	0.0148121	-1.85359	8.61257	18.5819	11.334	12.3081	7.85596	15.7852	11.369	15.2695	12.0396	12.4981
ENSMUSG00000020228	Helb	5011	-0.37494	-0.587222	-0.162659	4.70475	-3.82397	0.00218637	0.014815	-1.96921	21.9295	22.2734	21.3845	26.1173	22.6978	32.0227	19.8896	26.2613	20.3656	31.7067
ENSMUSG00000020064	Herc4	8729	-0.384633	-0.602538	-0.166728	6.22237	-3.82159	0.00219619	0.0148716	-2.12109	64.6304	80.5383	61.1515	70.7314	65.3298	90.5445	77.0567	86.8294	59.5356	99.9099
ENSMUSG00000016619	Nup50	4894	-0.305304	-0.478286	-0.132322	5.90906	-3.82118	0.00219788	0.0148716	-2.10305	58.2615	65.2737	50.4483	60.3861	47.8778	60.1646	53.2784	63.486	49.5539	71.1718
ENSMUSG00000023963	Cyp39a1	3053	-0.529151	-0.828964	-0.229338	3.66194	-3.82115	0.00219799	0.0148716	-1.78207	13.6788	17.9334	9.68068	17.2499	12.6668	20.0231	9.63519	12.2099	9.53232	12.1488
ENSMUSG00000113540	Gm47206	2267	-2.01824	-3.16237	-0.874117	-2.14882	-3.81913	0.00220634	0.0149217	-1.27482	0.0723745	0.424017	0.0217543	0.623489	0.127947	0.452365	0.123846	0.254964	0.260187	0.374194
ENSMUSG00000057842	Zfp595	5440	-0.691183	-1.08311	-0.299253	1.48847	-3.81812	0.00221053	0.0149443	-1.46221	2.62961	3.81615	1.15298	2.23994	1.56096	2.78562	3.34383	4.67434	2.19977	3.76689
ENSMUSG00000113079	Gm48709	1263	-0.990488	-1.55259	-0.428389	2.45447	-3.81506	0.00222325	0.0150056	-1.57311	8.17832	6.60968	3.93754	11.6154	3.04514	8.69018	4.43367	7.62059	4.94356	13.5957
ENSMUSG00000066441	Rdh11	3455	-0.361073	-0.566026	-0.156121	5.4626	-3.81423	0.00222672	0.0150056	-2.04883	42.0978	48.0636	39.5712	46.1613	42.2993	59.7836	41.7855	49.378	38.4841	59.9958
ENSMUSG00000030638	Sh3gl3	4319	-0.879441	-1.37866	-0.380224	2.40304	-3.81401	0.00222764	0.0150056	-1.57647	3.35335	7.05864	4.45964	5.98088	3.81283	12.3567	3.34383	5.29758	4.09204	5.61292
ENSMUSG00000045962	Wnk1	22825	-0.295027	-0.462559	-0.127496	8.46426	-3.81269	0.00223318	0.0150342	-2.20232	287.544	357.247	250.545	341.187	389.446	409.581	340.65	413.523	310.356	399.764
ENSMUSG00000026202	Tuba4a	3701	-0.679274	-1.06534	-0.293204	6.14728	-3.80929	0.00224749	0.0151248	-2.15105	45.1376	71.2598	84.5591	74.0567	36.6697	113.734	50.8015	74.5345	41.3225	72.02
ENSMUSG00000071180	Smim15	2208	-0.380865	-0.597467	-0.164264	5.84788	-3.80693	0.00225744	0.0151744	-2.1341	43.5453	60.1356	56.8006	53.4584	42.1458	64.9739	51.6931	73.7412	45.3909	60.2952
ENSMUSG00000035311	Gnptab	5883	-0.359797	-0.564439	-0.155155	5.68322	-3.80652	0.00225918	0.0151803	-2.10677	43.0146	59.7864	42.4862	46.5308	40.6616	65.9263	44.9559	55.3838	49.3173	56.3038
ENSMUSG00000028832	Stmn1	1922	-0.604753	-0.94874	-0.260766	6.74188	-3.80628	0.00226021	0.0151814	-2.17627	91.3608	102.338	93.7395	111.235	95.0648	161.875	79.5336	121.788	52.2977	123.709
ENSMUSG00000022408	Fam83f	2993	-0.919496	-1.44283	-0.396161	1.74549	-3.80395	0.00227014	0.0152366	-1.4481	3.4016	8.40551	5.15578	6.2118	3.71047	8.07115	3.54198	5.58088	2.15246	5.16388
ENSMUSG00000079470	Utp14b	7679	-0.696026	-1.09229	-0.299762	3.78012	-3.80282	0.00227494	0.0152514	-1.78552	10.4943	14.4914	8.59297	16.5571	9.90311	12.3091	13.6478	25.9213	12.5127	21.5785
ENSMUSG00000029923	Rab19	1575	-1.22442	-1.92239	-0.526452	1.35783	-3.79804	0.00229546	0.0153656	-1.48069	0.940869	6.50991	2.63228	4.31824	1.4586	3.21417	2.30353	7.16732	1.86862	1.52172
ENSMUSG00000028524	Sgip1	10136	-0.774033	-1.21529	-0.332772	1.24959	-3.79777	0.00229662	0.0153676	-1.39181	2.43661	4.01569	1.84912	3.34837	2.37982	3.64273	1.75861	2.06804	1.53747	3.86668
ENSMUSG00000021222	Dcaf4	3633	-0.376171	-0.590662	-0.161679	4.22416	-3.79699	0.00229999	0.0153786	-1.94181	13.6305	18.4822	15.3803	19.5129	14.7139	18.7374	17.6604	22.8618	16.6283	21.828
ENSMUSG00000063146	Clip2	5187	-0.296094	-0.465003	-0.127185	6.57852	-3.79527	0.00230745	0.0154109	-2.1968	91.409	110.519	81.209	85.2795	86.2108	102.592	82.2087	118.672	80.5872	103.203
ENSMUSG00000050271	Prag1	9606	-0.420059	-0.65975	-0.180367	5.54702	-3.79422	0.00231199	0.0154354	-2.04626	50.4933	74.8515	55.7564	66.2515	56.0665	65.1644	47.4329	72.6647	43.0729	58.7485
ENSMUSG00000045136	Tubb2b	2294	-0.706796	-1.1102	-0.303394	3.92626	-3.79334	0.00231583	0.0154454	-1.77961	14.0648	19.0808	14.1186	30.5048	18.3476	19.4993	13.3506	26.5446	11.2354	20.1816
ENSMUSG00000078771	Evi2a	2297	-0.647542	-1.01726	-0.277822	4.196	-3.79192	0.00232199	0.015473	-1.97575	9.81881	12.8951	11.6386	15.4025	18.5523	23.5944	12.013	15.3262	8.16042	26.6676
ENSMUSG00000117751	Gm50256	342	-1.29112	-2.02898	-0.553256	-0.913725	-3.7884	0.00233743	0.0155582	-1.26377	0.313623	0.823092	0.239298	0.854411	1.25388	2.11897	0.321999	0.708233	0.260187	0.923013
ENSMUSG00000026153	Fam135a	7773	-0.520754	-0.818577	-0.22293	4.83154	-3.78563	0.00234961	0.0156275	-2.06473	18.8415	36.9892	21.1235	38.3099	25.0521	37.5463	30.788	35.7799	23.7717	23.0753
ENSMUSG00000116010	Gm36026	1649	-0.942961	-1.48254	-0.403378	1.02776	-3.78356	0.00235877	0.015659	-1.51935	1.08562	1.47159	1.06596	0.94678	0.793273	2.16659	1.06507	1.38814	0.733256	3.51743
ENSMUSG00000031641	Cbr4	6259	-0.645542	-1.01508	-0.276008	4.21908	-3.78211	0.0023652	0.0156841	-1.9157	11.1216	32.8987	19.5136	31.4747	22.5955	32.2132	19.4933	24.4482	16.8176	18.585
ENSMUSG00000030726	Pold3	4601	-0.387701	-0.609703	-0.165699	5.68031	-3.78098	0.00237024	0.0157115	-2.1638	40.9399	52.8026	37.8743	45.1914	45.7795	59.7836	46.1449	50.6245	38.011	65.2346
ENSMUSG00000074196	Clca4c-ps	3037	-2.71198	-4.26515	-1.15882	-2.89088	-3.78036	0.00237299	0.0157238	-1.46061	0.0241248	0.0249422	0.0217543	0.20783	0.0255894	0.214278	0.0247691	0.0283293	0.0236534	0.823228
ENSMUSG00000019779	Frk	5256	-0.402407	-0.63302	-0.171794	5.65525	-3.77787	0.00238416	0.0157683	-2.15992	43.9313	57.6414	38.9185	50.6874	42.5041	57.0695	54.2691	74.5345	47.1412	60.4948
ENSMUSG00000057789	Bak1	2407	-0.390584	-0.614544	-0.166624	5.25677	-3.77581	0.00239341	0.0158058	-2.12959	31.4829	40.1818	39.5712	43.2979	26.2804	41.5462	30.9366	47.1117	31.7665	37.1949
ENSMUSG00000023066	Rttn	12075	-0.425282	-0.669246	-0.181317	3.61769	-3.77411	0.00240107	0.0158428	-1.88599	10.2531	13.2443	8.28841	11.9387	12.2573	14.8804	13.0038	15.3828	9.72155	16.0904
ENSMUSG00000030322	Mbd4	5280	-0.402953	-0.634117	-0.171789	3.57177	-3.77397	0.0024017	0.0158428	-1.86521	11.3145	13.0946	8.15788	12.4005	7.80478	10.9758	8.69396	11.7567	10.0054	12.2985
ENSMUSG00000015749	Anp32e	3566	-0.346877	-0.545887	-0.147866	8.21886	-3.77367	0.00240305	0.0158458	-2.27547	247.207	262.117	229.922	315.693	275.982	334.869	223.145	260.998	206.944	332.509
ENSMUSG00000021811	Dnajc9	2377	-0.455553	-0.717078	-0.194029	5.18974	-3.7713	0.00241376	0.0158809	-2.12521	27.4299	33.8964	36.395	34.6614	23.9773	41.6414	25.7351	39.6327	23.1094	37.1949
ENSMUSG00000020900	Myh10	10458	-0.38707	-0.609319	-0.164821	7.95443	-3.77064	0.00241678	0.0158809	-2.27452	222.503	301.177	154.608	270.386	263.034	314.727	230.229	292.104	211.911	225.639
ENSMUSG00000021116	Eif2s1	4951	-0.389677	-0.613458	-0.165897	7.48551	-3.77005	0.00241945	0.0158809	-2.26668	136.715	167.636	180.8	185.13	132.118	209.826	166.622	192.215	138.869	233.373
ENSMUSG00000042312	S100a13	715	-0.544476	-0.857174	-0.231778	4.42378	-3.7698	0.00242061	0.0158809	-2.07763	13.1963	25.9648	21.9501	19.79	12.0014	24.8325	15.2825	24.7882	13.3642	15.4418
ENSMUSG00000015217	Hmgb3	2234	-0.502004	-0.790324	-0.213685	6.23772	-3.76963	0.00242136	0.0158809	-2.21363	60.6257	86.275	78.5549	98.9962	61.8497	116.115	65.2171	106.66	57.1703	58.7485
ENSMUSG00000029122	Evc	7701	-0.549992	-0.866064	-0.233919	4.84441	-3.76734	0.00243183	0.0159183	-2.10158	23.8595	35.1435	15.9459	30.9204	23.2096	39.1177	27.1717	39.9727	23.5351	22.1773
ENSMUSG00000018570	2810408A11Rik	2368	-0.872068	-1.37324	-0.370897	2.75851	-3.76729	0.00243206	0.0159183	-1.57915	6.24833	13.5436	7.15718	18.6354	11.2849	20.6898	7.50504	10.6802	6.78853	7.85808
ENSMUSG00000050288	Fzd2	3663	-0.465432	-0.732953	-0.197911	5.05641	-3.76672	0.00243467	0.0159236	-2.0928	32.7857	55.8954	33.2189	47.4083	24.9497	30.737	36.3858	60.3131	34.6049	33.6526
ENSMUSG00000003226	Ranbp2	11728	-0.401231	-0.631916	-0.170545	7.59508	-3.76564	0.00243962	0.0159442	-2.27624	152.107	219.766	156.61	189.194	174.955	224.302	220.767	222.98	147.384	262.011
ENSMUSG00000103509	Gm38372	4028	-1.71801	-2.70591	-0.730104	-0.409362	-3.76509	0.00244215	0.0159548	-1.30414	0.313623	0.823092	0.239298	1.7781	0.281484	1.26186	1.11461	1.21816	0.449415	2.27011
ENSMUSG00000062075	Lmnb2	4286	-0.306909	-0.48352	-0.130298	5.27577	-3.76233	0.00245483	0.0160198	-2.15274	36.1149	43.8234	35.3073	39.5569	33.7013	41.4509	35.8904	46.0918	33.1857	44.7287
ENSMUSG00000039116	Adgrg6	12228	-0.433323	-0.682701	-0.183944	7.22874	-3.76199	0.00245641	0.0160242	-2.27953	110.033	147.234	87.0827	98.6267	155.865	180.494	137.444	205.756	107.978	183.68
ENSMUSG00000020658	Efr3b	10382	-1.23345	-1.94342	-0.523477	1.61761	-3.76136	0.00245935	0.0160375	-1.57624	1.85761	2.96812	1.24	1.91665	1.76567	3.69035	1.11461	2.52131	1.58478	7.7583
ENSMUSG00000014633	Cmc2	2043	-0.413753	-0.652074	-0.175432	3.85127	-3.75875	0.00247143	0.0161016	-2.02102	9.33631	14.2919	11.9431	11.7539	9.74958	13.7852	9.28842	14.5896	10.0054	12.8972
ENSMUSG00000025016	Tm9sf3	8096	-0.304037	-0.479218	-0.128857	8.83627	-3.75756	0.00247697	0.0161277	-2.31138	403.102	582.125	373.848	509.391	449.376	571.242	488.075	498.001	419.351	470.911
ENSMUSG00000034110	Kctd7	4368	-0.669657	-1.05559	-0.283723	2.02343	-3.75668	0.00248106	0.0161419	-1.66452	2.87086	4.51453	3.28491	3.76403	1.71449	4.30937	2.99706	4.05109	2.81476	4.91442
ENSMUSG00000024589	Nedd4l	19400	-0.367616	-0.579488	-0.155745	4.12357	-3.75654	0.00248175	0.0161419	-1.96182	17.0563	20.1782	17.4252	21.1755	18.3476	24.023	15.2825	21.8419	14.8307	19.9321
ENSMUSG00000048285	Frmd6	6392	-0.298648	-0.470935	-0.126361	6.99841	-3.75294	0.0024986	0.0162276	-2.28915	104.388	147.184	103.137	137.145	128.331	155.59	134.174	141.222	113.513	133.538
ENSMUSG00000107185	Gm42642	355	-1.84962	-2.91699	-0.782261	-3.46924	-3.75177	0.00250411	0.0162574	-1.38267	0.0241248	0.124711	0.0217543	0.0230922	0.0255894	0.119044	0.0247691	0.0283293	0.0236534	0.274409
ENSMUSG00000110181	Gm45508	299	-2.20578	-3.47879	-0.932778	-2.82852	-3.75143	0.0025057	0.0162616	-1.4667	0.0723745	0.324248	0.108772	0.53112	0.0255894	0.166661	0.173384	0.254964	0.0236534	0.274409
ENSMUSG00000097908	4933404O12Rik	4748	-0.467655	-0.737562	-0.197747	3.45778	-3.75124	0.00250659	0.0162616	-1.919	8.80557	8.85447	8.50595	9.99892	6.83238	11.5472	9.1398	13.0598	7.87658	13.6456
ENSMUSG00000049709	Nlrp10	4504	-3.37422	-5.32286	-1.42558	-2.91322	-3.74893	0.00251752	0.016309	-1.55406	0.0241248	2.31962	0.0217543	0.392567	0.0255894	0.5476	0.123846	0.42494	0.260187	0.124731
ENSMUSG00000025507	Pidd1	4528	-0.777463	-1.22712	-0.327807	3.1895	-3.74338	0.00254396	0.0164294	-1.87934	5.91059	9.90204	9.89823	9.07523	4.88758	14.4519	6.31612	7.3373	3.76089	11.151
ENSMUSG00000111375	Btbd8	7838	-0.570931	-0.901147	-0.240714	2.90907	-3.74326	0.00254455	0.0164294	-1.7981	5.37984	8.95424	5.98245	9.07523	5.04112	11.071	7.65366	8.18718	7.49813	9.20518
ENSMUSG00000051000	Fam160a1	5290	-0.766851	-1.2105	-0.323199	5.21487	-3.74226	0.00254936	0.0164491	-2.17027	29.1187	62.8792	17.2947	45.6071	33.1895	52.4506	32.8686	68.302	34.9834	25.57
ENSMUSG00000001999	Blvra	2446	-0.378118	-0.596876	-0.159359	4.27525	-3.7422	0.00254962	0.0164491	-2.09244	14.2095	19.2304	16.207	17.9426	16.0446	25.7372	17.3136	21.2187	15.6822	19.6826
ENSMUSG00000035095	Fam167a	4274	-1.08406	-1.71177	-0.456358	5.58262	-3.73907	0.00256469	0.0165201	-2.08651	61.6872	209.24	54.1901	112.805	52.6375	127.305	81.0198	193.631	54.2846	49.0195
ENSMUSG00000024758	Rtn3	5022	-0.284515	-0.449698	-0.119331	7.77715	-3.72908	0.0026134	0.0167515	-2.35091	192.058	266.407	178.799	228.959	212.827	266.919	226.068	239.298	183.716	208.626
ENSMUSG00000024910	Ctsw	1887	-1.29349	-2.04498	-0.541997	0.640114	-3.72652	0.00262605	0.0168143	-1.43823	0.940869	4.11546	1.45754	5.14956	1.10035	2.02374	1.60999	4.05109	1.39555	1.12258
ENSMUSG00000087179	Gm14230	1066	-0.843108	-1.33322	-0.352999	0.600378	-3.7244	0.00263658	0.0168512	-1.55241	0.989118	0.922861	0.630876	2.10139	0.844452	1.83327	0.520151	1.33148	1.34824	1.52172
ENSMUSG00000028280	Gabrr1	2286	-2.51791	-3.98396	-1.05186	-2.95751	-3.7184	0.00266654	0.0169888	-1.42055	0.0241248	0.0249422	0.0217543	0.0692766	0.0255894	0.166661	0.0743073	0.0283293	0.0236534	1.52172
ENSMUSG00000054999	Naaladl1	2491	-0.854978	-1.35279	-0.357162	1.7715	-3.71835	0.00266676	0.0169888	-1.69709	3.0156	3.61662	2.32772	3.30218	2.73807	4.45223	1.70907	2.8046	0.875176	4.41549
ENSMUSG00000027978	Prss12	2602	-2.08334	-3.29681	-0.869859	0.728201	-3.717	0.00267358	0.01702	-1.38778	0.892619	7.45771	1.45754	6.35035	1.66331	5.07125	1.11461	2.8046	0.638642	2.56947
ENSMUSG00000079144	A130010J15Rik	4403	-0.470895	-0.745572	-0.196218	3.38625	-3.71165	0.00270067	0.0171677	-1.978	7.30983	13.9427	10.1158	11.2921	7.95832	12.8329	8.29765	8.92374	8.0185	10.9514
ENSMUSG00000041959	S100a10	1212	-0.541063	-0.856855	-0.225271	9.167	-3.70947	0.00271181	0.01722	-2.40952	400.014	518.274	655.741	540.103	375.064	691.095	396.033	726.166	327.15	595.144
ENSMUSG00000056486	Chn1	6365	-0.472536	-0.748375	-0.196698	4.81962	-3.7089	0.00271471	0.0172322	-2.21327	24.1972	38.835	20.9929	30.1815	26.4851	47.3079	24.992	25.3548	24.1501	28.1145
ENSMUSG00000001942	Siae	10497	-0.605918	-0.95998	-0.251856	5.86223	-3.7051	0.00273423	0.0173138	-2.3303	40.6504	91.463	28.6505	65.0969	52.2792	83.5923	53.0802	55.1005	51.3515	48.8199
ENSMUSG00000021870	Slmap	8054	-0.282272	-0.447222	-0.117323	7.2968	-3.70495	0.00273499	0.0173138	-2.38821	138.452	158.009	123.717	149.291	134.728	192.779	145.271	172.271	144.546	164.421
ENSMUSG00000024742	Fen1	2422	-0.561829	-0.890366	-0.233293	2.56503	-3.70242	0.00274809	0.0173754	-1.85047	4.94559	4.66419	4.2421	6.35035	4.17108	5.69028	3.39337	6.14746	3.76089	7.45894
ENSMUSG00000024667	Tmem216	3281	-0.426559	-0.676043	-0.177074	3.80677	-3.70169	0.00275184	0.0173867	-2.02399	13.534	22.7722	15.2063	19.6053	10.5684	14.7852	16.6696	21.502	12.7965	14.1446
ENSMUSG00000018326	Ywhab	3382	-0.253167	-0.401295	-0.105039	8.01421	-3.70028	0.00275918	0.0174268	-2.41279	221.442	267.854	224.005	258.471	215.642	288.68	241.524	282.925	230.597	253.38
ENSMUSG00000040264	Gbp2b	2823	-0.45072	-0.714889	-0.186552	4.4453	-3.69395	0.00279234	0.0175988	-2.11777	24.0525	31.7015	16.9031	27.1333	14.0998	21.4993	18.0071	26.6012	23.1094	23.7738
ENSMUSG00000114470	Gm49395	1724	-1.51573	-2.40461	-0.626858	-1.20529	-3.69187	0.00280328	0.0176521	-1.42382	0.265373	0.723323	0.15228	0.854411	0.281484	0.976157	0.470613	0.708233	0.260187	0.523872
ENSMUSG00000024858	Grk2	4476	-0.270048	-0.428416	-0.111679	6.92499	-3.69179	0.0028037	0.0176521	-2.39933	117.802	130.423	110.577	125.044	111.851	147.543	95.8812	124.734	107.126	127.351
ENSMUSG00000020089	Ppa1	2902	-0.555892	-0.881978	-0.229806	6.58547	-3.69083	0.00280883	0.0176647	-2.39564	64.6787	87.6718	109.229	88.5586	57.3971	111.068	66.2574	107.34	59.7722	122.611
ENSMUSG00000004642	Slbp	6076	-0.327158	-0.519251	-0.135065	6.28955	-3.68731	0.0028275	0.0177568	-2.39	68.3939	73.0556	66.329	72.1631	54.5823	85.5923	64.3749	79.5204	59.4883	82.5473
ENSMUSG00000043671	Dpy19l3	11367	-0.453781	-0.720304	-0.187258	4.88048	-3.68618	0.00283355	0.0177822	-2.25546	24.149	37.1389	24.7782	29.9044	28.9417	32.6417	24.348	28.6976	22.1159	42.5833
ENSMUSG00000036555	Iqce	12037	-0.305268	-0.484587	-0.125949	5.45466	-3.68571	0.00283609	0.0177918	-2.33068	40.7469	54.1994	30.8259	34.2919	32.473	41.5462	41.736	54.364	39.0045	45.3773
ENSMUSG00000006651	Aplp1	3017	-1.08236	-1.7185	-0.44623	1.98652	-3.68375	0.00284658	0.0178512	-1.77725	2.91911	9.10389	3.02385	8.24391	4.06872	4.54746	4.53275	15.5528	3.47705	3.41764
ENSMUSG00000024772	Ehd1	3705	-0.38363	-0.609208	-0.158051	7.4615	-3.68197	0.00285617	0.017905	-2.43587	169.429	238.622	178.93	163.239	127.103	193.017	136.948	178.673	117.155	174.549
ENSMUSG00000035258	Abi3bp	7416	-1.56636	-2.48755	-0.645175	-1.38522	-3.68137	0.00285938	0.0179188	-1.44211	0.120624	0.872976	0.195789	0.438752	0.332663	0.595218	0.123846	1.10484	0.638642	1.0228
ENSMUSG00000055976	Cldn23	1848	-1.21637	-1.93195	-0.500791	0.906239	-3.68022	0.00286562	0.0179515	-1.46561	2.53311	3.61662	2.06666	3.57929	1.2027	3.5475	1.3623	4.56102	1.49016	4.71485
ENSMUSG00000085145	Gm11614	736	-1.20857	-1.91975	-0.497386	-1.32317	-3.67922	0.00287104	0.0179639	-1.44469	0.265373	0.57367	0.326315	0.484936	0.179126	0.642835	0.371537	0.651575	0.118267	0.47398
ENSMUSG00000025466	Fuom	3272	-0.518377	-0.823427	-0.213326	2.64845	-3.67907	0.00287182	0.0179639	-1.87701	4.65609	8.15609	5.54736	7.87444	5.19466	7.73783	5.62259	7.84722	4.89625	5.66281
ENSMUSG00000022177	Haus4	2378	-0.39802	-0.632264	-0.163777	4.53841	-3.67877	0.00287345	0.0179639	-2.20963	17.973	20.2281	20.2098	21.9145	17.017	29.1657	16.7192	21.9552	15.493	22.3768
ENSMUSG00000007050	Lsm2	3152	-0.449432	-0.714055	-0.184808	5.38775	-3.67706	0.00288276	0.0180137	-2.33255	32.0137	38.0368	46.4455	44.3139	27.611	49.0697	28.3111	39.4628	25.3328	44.6788
ENSMUSG00000028973	Abcb8	4739	-0.469619	-0.746156	-0.193081	5.18226	-3.67669	0.00288477	0.018014	-2.25794	31.0969	52.0044	25.9094	42.0971	36.1067	44.4985	35.3455	48.8681	34.3684	37.5941
ENSMUSG00000039304	Tnfsf10	5266	-0.91434	-1.45285	-0.375828	2.85265	-3.67602	0.00288843	0.0180208	-1.85002	3.9806	12.1468	5.37332	10.4146	6.47413	5.02364	6.31612	13.5697	4.32857	9.50454
ENSMUSG00000084979	Gm16267	732	-0.877658	-1.3946	-0.360714	0.296261	-3.67576	0.00288982	0.0180208	-1.54613	0.79612	1.82078	0.630876	1.59336	1.61213	1.9285	1.06507	1.89807	0.780562	1.47183
ENSMUSG00000067321	Gm7931	271	-1.59333	-2.53191	-0.654751	-2.5206	-3.67536	0.00289203	0.0180275	-1.47707	0.0723745	0.124711	0.065263	0.577305	0.0767683	0.261896	0.27246	0.311623	0.0709602	0.274409
ENSMUSG00000034303	Ccdc15	5773	-0.874527	-1.39	-0.359051	1.93361	-3.67307	0.00290452	0.0180926	-1.77254	2.00236	4.96349	3.2414	5.14956	2.68689	8.64256	2.69983	2.40799	2.95668	4.56517
ENSMUSG00000024695	Zfp91	9199	-0.275405	-0.437802	-0.113007	7.24051	-3.67162	0.0029125	0.0181295	-2.44736	119.587	141.896	135.682	146.612	151.873	194.065	140.168	157.709	119.142	167.764
ENSMUSG00000058704	Memo1	7079	-0.282531	-0.449233	-0.115829	6.43445	-3.66937	0.00292492	0.0181906	-2.42837	68.2009	81.8852	76.5971	89.8979	79.404	103.401	77.8989	83.2032	67.0101	90.7796
ENSMUSG00000049038	Mterf2	1752	-0.543906	-0.864948	-0.222864	2.39586	-3.66798	0.00293257	0.0182287	-1.89154	3.25685	5.56211	4.37262	4.96482	3.50575	5.88075	5.42444	6.82737	3.28782	5.61292
ENSMUSG00000106820	D5Ertd605e	1081	-0.674196	-1.07218	-0.276213	3.19057	-3.66764	0.00293445	0.0182341	-1.99521	6.24833	10.2014	7.37472	8.05917	5.70644	11.5948	8.89211	13.7964	5.2274	10.1033
ENSMUSG00000040351	Ankib1	8541	-0.285544	-0.454179	-0.11691	6.28529	-3.666	0.00294358	0.0182676	-2.42871	60.095	76.6972	67.8083	79.5526	66.1487	91.0207	73.589	75.6676	65.4963	82.9963
ENSMUSG00000022371	Col14a1	7013	-1.68186	-2.67536	-0.688368	0.496668	-3.66513	0.00294838	0.0182885	-1.63402	0.603121	1.72101	0.978946	1.08533	0.537378	3.40464	0.866919	10.0569	2.53091	3.41764
ENSMUSG00000003623	Crot	5456	-0.351472	-0.559103	-0.143842	5.57873	-3.66493	0.0029495	0.0182889	-2.37033	43.2558	58.7887	38.1789	48.4705	34.9296	57.498	49.0676	49.7746	45.4382	53.4599
ENSMUSG00000113716	Gm47518	1739	-1.76059	-2.80145	-0.719729	-1.8552	-3.66211	0.00296529	0.0183616	-1.47567	0.168874	0.823092	0.108772	0.161645	0.0767683	0.5476	0.371537	0.254964	0.0236534	0.47398
ENSMUSG00000110438	Gm45756	407	-1.19978	-1.90995	-0.489606	-0.392028	-3.65765	0.00299033	0.0185032	-1.52472	0.603121	1.27205	0.369824	0.854411	0.332663	1.3571	0.668766	1.84141	0.449415	0.47398
ENSMUSG00000041782	Lad1	3400	-0.783001	-1.24656	-0.319447	7.38424	-3.65702	0.00299392	0.0185189	-2.43579	192.926	455.669	184.803	347.561	243.228	379.868	226.216	400.548	187.406	228.284
ENSMUSG00000095253	Zfp799	6382	-0.584221	-0.930111	-0.23833	3.86446	-3.65681	0.00299508	0.0185196	-2.11418	10.6391	22.4729	11.7256	18.1274	12.6668	19.2136	16.7687	15.8928	10.1	16.3897
ENSMUSG00000018761	Mpdu1	2420	-0.440518	-0.701384	-0.179653	5.27786	-3.65605	0.00299937	0.0185397	-2.32899	31.9172	57.4418	39.7017	46.2537	32.3706	42.7842	33.5126	54.0807	34.7942	35.748
ENSMUSG00000049775	Tmsb4x	1371	-0.646815	-1.02987	-0.263759	8.11388	-3.6558	0.00300082	0.0185406	-2.49553	242.382	427.684	267.818	352.826	183.348	324.489	283.978	745.43	242.376	208.975
ENSMUSG00000047789	Slc38a9	16704	-0.335529	-0.534244	-0.136815	4.31359	-3.65566	0.00300161	0.0185406	-2.19797	15.85	20.7269	18.9045	24.4084	17.887	23.023	20.4841	22.7485	17.5272	23.225
ENSMUSG00000068394	Cep152	5768	-0.50485	-0.803864	-0.205836	4.51229	-3.65541	0.00300303	0.0185428	-2.27643	17.4905	20.6272	15.6849	25.1936	19.4224	35.4035	18.7998	17.3659	16.2026	26.9171
ENSMUSG00000109231	Gm45737	1612	-0.806559	-1.2843	-0.328822	1.06534	-3.65521	0.00300418	0.0185434	-1.68169	1.85761	2.46928	0.978946	2.84034	1.61213	3.64273	2.20445	2.18136	1.39555	2.61936
ENSMUSG00000021993	Mipep	5389	-0.476779	-0.759211	-0.194348	3.98852	-3.65485	0.00300622	0.0185496	-2.16236	14.692	17.7339	13.5094	16.3724	9.28897	19.2612	15.7284	23.485	15.4457	18.6349
ENSMUSG00000074733	Zfp950	10615	-0.566718	-0.902516	-0.23092	4.14422	-3.65388	0.00301172	0.0185646	-2.16055	15.1745	27.4115	17.7298	22.2378	12.4621	14.8328	19.8401	32.8904	12.2288	19.0839
ENSMUSG00000021245	Mlh3	7554	-0.464006	-0.738958	-0.189053	5.16001	-3.65368	0.00301286	0.0185646	-2.36323	25.9825	44.0728	27.6498	45.9304	25.0521	39.6415	40.7452	39.916	31.0569	35.4986
ENSMUSG00000084817	Gm5526	423	-1.01695	-1.61966	-0.414254	1.41922	-3.65313	0.00301598	0.0185774	-1.78653	1.37512	2.41939	2.37122	10.1375	1.97039	2.21421	1.51092	3.71114	2.15246	2.3699
ENSMUSG00000021714	Cenpk	5231	-0.830682	-1.32305	-0.338313	2.86741	-3.65266	0.00301868	0.0185875	-1.96902	5.95884	6.31037	6.15648	7.45878	4.73405	11.5948	5.47397	8.47047	2.34169	9.40475
ENSMUSG00000015133	Lrrk1	10307	-0.39304	-0.62609	-0.15999	7.18536	-3.65134	0.00302617	0.0186207	-2.48733	132.614	186.044	104.095	179.357	173.164	191.446	144.33	172.384	120.514	147.408
ENSMUSG00000029093	Sorcs2	8802	-2.08366	-3.31925	-0.84808	3.80479	-3.65107	0.00302773	0.0186237	-1.72982	10.9768	67.8677	7.33122	62.6029	10.5684	72.0689	17.1155	39.3494	11.8977	13.6955
ENSMUSG00000028251	Tstd3	1588	-0.915715	-1.45877	-0.37266	2.33637	-3.65075	0.00302959	0.0186287	-1.90361	3.4016	5.2628	4.41613	3.8564	2.89161	7.73783	3.0466	7.11066	2.01054	6.31141
ENSMUSG00000067430	Zfp763	3557	-0.443495	-0.706607	-0.180384	3.25914	-3.64934	0.00303766	0.0186654	-1.99571	10.2531	13.7431	8.15788	11.3845	7.39535	9.88061	9.63519	15.4961	9.10656	10.4026
ENSMUSG00000021036	Sptlc2	8115	-0.346771	-0.552582	-0.140959	6.56469	-3.64786	0.00304618	0.0187047	-2.47101	83.4478	103.286	104.443	104.123	71.4201	113.353	86.3699	110.853	79.3099	105.797
ENSMUSG00000040258	Nxph4	1675	-1.08986	-1.73694	-0.442783	0.739295	-3.64653	0.00305382	0.0187321	-1.67923	0.844369	5.61199	0.978946	1.54718	1.15152	1.11901	1.21369	1.67143	1.30094	2.41979
ENSMUSG00000039738	Slx4	7657	-0.362475	-0.577784	-0.147167	5.1111	-3.64487	0.00306342	0.0187751	-2.35875	31.8689	32.5994	23.4294	34.1995	28.481	37.7844	29.4009	43.4289	28.5497	34.4508
ENSMUSG00000039000	Ube3c	9544	-0.275354	-0.438917	-0.11179	7.08607	-3.64477	0.00306402	0.0187751	-2.49925	107.331	129.974	109.62	120.795	111.135	156.637	117.331	135.103	120.183	144.015
ENSMUSG00000040599	Mis12	3003	-0.380277	-0.606287	-0.154267	5.17341	-3.64282	0.00307529	0.0188311	-2.37171	29.3117	33.2479	33.8715	36.9706	24.6426	32.356	30.3917	39.1795	24.1028	43.4814
ENSMUSG00000048574	Ccnb1-ps	1287	-1.37542	-2.19303	-0.557811	-1.05803	-3.64212	0.00307936	0.0188495	-1.52323	0.217124	0.623554	0.239298	0.94678	0.127947	0.785687	0.470613	0.708233	0.260187	0.274409
ENSMUSG00000094410	Gm38394	10156	-1.07992	-1.72206	-0.437785	5.02903	-3.64108	0.00308545	0.0188802	-2.32487	13.5823	46.3675	9.02805	55.0287	35.5949	51.7363	57.2414	48.3015	26.8466	60.844
ENSMUSG00000030313	Dennd5b	18081	-1.7669	-2.81759	-0.71622	-1.43128	-3.64087	0.00308663	0.0188809	-1.50856	0.0723745	0.723323	0.326315	0.623489	0.383842	0.5476	0.371537	0.934868	0.0236534	0.573765
ENSMUSG00000062248	Cks2	692	-0.549381	-0.876174	-0.222588	5.33935	-3.6397	0.00309347	0.0189031	-2.39576	38.8169	34.3953	39.7452	45.099	28.8905	48.4983	24.1994	45.1286	23.2513	51.7137
ENSMUSG00000043068	Fam89a	1338	-0.655283	-1.0451	-0.265468	2.15519	-3.63945	0.00309497	0.0189048	-1.89185	3.4016	3.91592	3.50245	4.91864	2.27746	4.26176	4.0869	7.90388	3.1459	5.21378
ENSMUSG00000026491	Ahctf1	15116	-0.356505	-0.568596	-0.144413	7.29815	-3.63921	0.00309635	0.0189048	-2.51156	116.499	144.49	128.068	154.51	131.402	182.256	149.085	144.735	123.636	210.123
ENSMUSG00000115667	Gm10389	4332	-1.00374	-1.60091	-0.40658	0.68743	-3.63911	0.00309696	0.0189048	-1.57454	0.79612	1.57136	0.891928	2.51705	1.25388	2.4523	2.10537	2.29468	0.922483	2.71915
ENSMUSG00000033147	Slc22a15	14239	-0.721444	-1.15073	-0.292154	5.99743	-3.63846	0.00310078	0.0189216	-2.47104	48.4668	127.08	28.2589	82.1389	61.4402	72.7832	62.4925	83.6565	44.7759	43.182
ENSMUSG00000000127	Fer	4680	-0.416038	-0.663632	-0.168443	4.57306	-3.63795	0.00310372	0.018933	-2.30243	18.359	23.0216	16.381	20.1133	21.6231	25.4515	19.0475	29.2642	21.7375	32.7545
ENSMUSG00000044072	Eml6	9279	-0.8166	-1.3027	-0.330499	1.86513	-3.63704	0.00310911	0.0189593	-1.86409	2.00236	3.86604	1.24	4.22587	3.60811	4.6427	4.0869	4.39105	2.76745	6.16174
ENSMUSG00000028572	Hook1	8318	-0.493646	-0.787587	-0.199705	4.90918	-3.63597	0.00311536	0.0189909	-2.26322	24.149	28.0101	22.7768	41.4505	35.7484	44.4985	27.6176	32.0971	24.7178	42.8328
ENSMUSG00000051444	Bbs12	2436	-0.463614	-0.739785	-0.187443	4.90907	-3.63449	0.00312409	0.019031	-2.37921	19.5652	38.5357	31.4785	36.9244	19.1153	29.8799	36.2372	38.9528	19.3721	26.3682
ENSMUSG00000035247	Hectd1	14950	-0.416056	-0.663987	-0.168125	8.06891	-3.63317	0.00313192	0.0190721	-2.53809	223.131	315.843	176.624	310.844	283.557	336.822	279.371	252.443	212.431	335.553
ENSMUSG00000025204	Ndufb8	3146	-0.393746	-0.628448	-0.159045	5.35598	-3.63217	0.00313783	0.0190883	-2.40208	29.8424	47.5148	49.9262	46.2075	33.0871	52.0696	32.2246	42.8056	29.212	38.5919
ENSMUSG00000022681	Ntan1	2585	-0.399292	-0.637301	-0.161282	5.06633	-3.63213	0.00313807	0.0190883	-2.37775	28.3467	37.7375	30.3908	34.7999	28.7881	39.3082	30.5899	54.024	27.2251	29.2121
ENSMUSG00000031661	Nkd1	4558	-1.66304	-2.65446	-0.671621	-1.21172	-3.6317	0.0031406	0.0190921	-1.52737	0.120624	0.523786	0.108772	0.346383	0.127947	0.261896	0.173384	0.481599	0.0709602	0.274409
ENSMUSG00000105741	C79130	4296	-1.00962	-1.61165	-0.407594	-0.360459	-3.63085	0.00314569	0.0191099	-1.5642	0.265373	0.623554	0.282807	0.577305	0.690915	0.785687	0.520151	1.61477	0.922483	1.82108
ENSMUSG00000101549	Gm29630	359	-0.879519	-1.40403	-0.355009	1.28526	-3.63042	0.00314824	0.0191188	-1.68787	1.32687	4.01569	2.37122	5.05719	2.99396	5.59504	2.74937	3.25787	1.20632	1.6714
ENSMUSG00000030319	Cand2	5474	-0.365464	-0.583469	-0.147459	5.13038	-3.62947	0.00315389	0.0191334	-2.40041	31.2417	42.6761	25.5614	35.4003	31.603	39.451	34.3052	38.2163	25.522	34.2513
ENSMUSG00000026425	Srgap2	12560	-0.303312	-0.484341	-0.122284	6.30301	-3.6275	0.00316564	0.0191909	-2.49459	68.8764	91.6625	56.5395	76.2273	79.7111	91.973	69.0811	81.4468	71.0785	83.2957
ENSMUSG00000031592	Pcm1	7458	-0.439694	-0.702282	-0.177106	7.64077	-3.62527	0.00317905	0.0192357	-2.54296	168.03	249.696	135.16	249.557	225.059	269.3	233.449	239.298	166.827	227.635
ENSMUSG00000022157	Mcpt8	998	-3.14965	-5.03068	-1.26862	-0.441722	-3.6252	0.00317945	0.0192357	-1.57883	0.506622	3.6665	0.630876	3.07126	0.89563	6.16645	0.421075	6.3741	0.0236534	1.0228
ENSMUSG00000024177	Nme4	1582	-0.736812	-1.17689	-0.296736	3.75618	-3.62489	0.00318133	0.0192404	-2.19468	7.79232	24.8175	14.2491	25.6554	14.7139	17.1185	14.1432	23.5417	11.6611	13.3962
ENSMUSG00000078862	Gm14326	2863	-0.652309	-1.04194	-0.262682	2.04325	-3.62468	0.00318258	0.0192414	-1.86314	2.72611	3.71638	2.50175	4.82627	3.50575	6.21407	4.0869	5.24093	4.09204	6.36131
ENSMUSG00000054537	Tmprss11e	3416	-0.529227	-0.84558	-0.212874	7.97649	-3.62189	0.00319943	0.0193004	-2.55823	246.869	332.604	233.576	246.001	251.519	467.817	225.919	327.119	215.033	352.067
ENSMUSG00000102742	Pcdhga11	4756	-3.19009	-5.09756	-1.28263	-3.0741	-3.62086	0.00320568	0.0193281	-1.71756	0.0241248	0.57367	0.0217543	0.300198	0.0255894	0.214278	0.0247691	0.141647	0.165574	0.573765
ENSMUSG00000035245	Eogt	4900	-0.488198	-0.78047	-0.195927	4.58053	-3.61639	0.00323287	0.0194722	-2.33612	19.2275	34.1957	20.5143	25.9325	18.1941	36.2607	24.0013	29.3775	21.1225	20.3312
ENSMUSG00000107868	Gm5112	2368	-1.05924	-1.69341	-0.425066	-0.584426	-3.6162	0.00323404	0.0194726	-1.56988	0.265373	0.872976	0.543859	1.22389	0.588557	1.3571	0.421075	0.934868	0.780562	1.0228
ENSMUSG00000026787	Gad2	5876	-1.23349	-1.97229	-0.494694	-1.47357	-3.61473	0.00324305	0.0195094	-1.56836	0.120624	0.22448	0.195789	0.392567	0.127947	0.642835	0.123846	0.084988	0.118267	0.374194
ENSMUSG00000034518	Hmgxb4	5227	-0.331522	-0.530091	-0.132954	5.26402	-3.61466	0.00324347	0.0195094	-2.43425	31.0004	41.6285	28.0849	41.1734	35.1343	40.7367	40.4975	42.9189	36.1661	47.0238
ENSMUSG00000087502	Gm16091	963	-0.503025	-0.804396	-0.201654	2.87738	-3.61371	0.00324928	0.019531	-2.00935	6.73083	8.30575	5.80841	9.81418	6.32059	9.88061	7.40597	9.37701	6.41007	8.80604
ENSMUSG00000105134	Gm42923	2896	-1.86362	-2.98151	-0.745737	-0.784657	-3.60932	0.00327637	0.0196738	-1.62833	0.120624	0.374133	0.282807	0.392567	0.0767683	0.976157	0.520151	0.0283293	0.118267	2.22022
ENSMUSG00000069833	Ahnak	19938	-0.45144	-0.722303	-0.180578	11.715	-3.60842	0.003282	0.0197009	-2.61613	2582.88	5253.3	2255.29	3609.56	3734.8	4439.01	3737.63	3863.47	2558.23	3057.84
ENSMUSG00000026429	Ube2t	4836	-0.427537	-0.684076	-0.170997	4.31789	-3.60815	0.00328365	0.0197041	-2.3186	16.7668	16.6863	17.2077	19.0049	15.1234	22.2611	12.8056	20.0288	13.7426	23.9734
ENSMUSG00000031756	Cenpn	3294	-0.565207	-0.904413	-0.226001	4.66261	-3.60752	0.00328754	0.0197208	-2.40187	20.4337	20.278	16.033	21.1755	20.446	32.5465	16.3724	20.3121	11.803	32.1059
ENSMUSG00000030879	Mrpl17	7605	-0.358552	-0.573819	-0.143285	5.19745	-3.60611	0.00329634	0.0197601	-2.44886	25.0175	36.8396	39.0926	39.7878	24.8985	40.6415	29.9459	34.5901	28.5024	36.0973
ENSMUSG00000106951	5930430L01Rik	3994	-0.459202	-0.734936	-0.183469	3.55454	-3.60561	0.00329944	0.0197721	-2.19123	7.11683	11.6979	9.85472	11.1073	7.80478	15.0233	10.2792	11.9266	9.72155	11.6998
ENSMUSG00000106535	Gm43031	1887	-1.00138	-1.60283	-0.399924	1.47157	-3.60463	0.0033056	0.0197955	-1.75193	1.56811	2.91823	1.41403	3.57929	2.431	4.69031	3.59152	3.82446	1.30094	4.51528
ENSMUSG00000002274	Metrn	3771	-0.496521	-0.794792	-0.19825	4.11172	-3.60406	0.00330919	0.0198103	-2.32551	8.22657	13.6434	17.2512	15.4025	10.0566	21.4516	9.58565	14.7029	14.878	18.9841
ENSMUSG00000101603	Gm28730	764	-1.51557	-2.42611	-0.60503	-2.29807	-3.60365	0.00331174	0.0198188	-1.60627	0.120624	0.523786	0.108772	0.346383	0.0255894	0.166661	0.173384	0.368281	0.165574	0.224517
ENSMUSG00000035133	Arhgap5	10887	-0.359545	-0.5756	-0.14349	6.38634	-3.60291	0.00331636	0.0198398	-2.54125	73.6049	98.8957	63.4139	101.398	82.1677	103.211	105.194	105.017	78.2691	101.207
ENSMUSG00000048277	Syngr2	1776	-0.326077	-0.522143	-0.130011	5.93518	-3.60067	0.00333045	0.0199106	-2.52726	46.6816	61.9314	59.7157	63.9423	43.2717	65.6406	50.9501	69.5485	52.7234	56.0044
ENSMUSG00000029703	Lrwd1	6943	-0.338231	-0.541764	-0.134697	5.35683	-3.59785	0.00334829	0.0199877	-2.47818	34.2331	46.3176	34.8722	36.7397	29.6582	46.8793	34.8997	37.933	32.9492	43.3317
ENSMUSG00000020042	Btbd11	10033	-0.455783	-0.730152	-0.181413	4.60685	-3.59655	0.0033565	0.0200189	-2.41643	21.64	27.2119	15.9894	25.8402	27.048	39.9272	21.1281	24.2216	16.5337	22.6762
ENSMUSG00000038059	Smim3	6828	-0.442738	-0.709439	-0.176038	5.96132	-3.59409	0.00337221	0.0200969	-2.51491	51.41	74.4524	53.0153	61.2174	63.078	63.7835	58.7771	92.1553	43.0255	75.8118
ENSMUSG00000020262	Adarb1	11272	-0.353893	-0.567104	-0.140682	7.30536	-3.59358	0.00337546	0.0200969	-2.60028	181.009	231.039	101.136	134.789	185.395	221.016	137.939	178.163	142.796	186.174
ENSMUSG00000017561	Crlf3	4261	-0.291474	-0.467089	-0.115859	5.74314	-3.59337	0.00337675	0.0200969	-2.52724	46.8263	51.7051	45.8364	50.8721	40.3545	57.2599	41.3892	51.3044	47.5197	60.6444
ENSMUSG00000052488	Cherp	4621	-0.251775	-0.403473	-0.100077	6.84126	-3.59334	0.00337698	0.0200969	-2.58588	115.534	130.323	95.3928	115.438	107.706	121.162	95.1877	124.337	99.9356	119.368
ENSMUSG00000082457	Gm13776	1261	-1.40017	-2.24412	-0.55622	-2.13427	-3.59194	0.0033859	0.0201264	-1.59312	0.0723745	0.274364	0.15228	0.762042	0.127947	0.261896	0.27246	0.311623	0.118267	0.324302
ENSMUSG00000029778	Adcyap1r1	6601	-2.81825	-4.51715	-1.11934	-3.6745	-3.5915	0.00338876	0.0201366	-2.07345	0.0241248	0.174595	0.0217543	0.53112	0.179126	0.499983	0.0247691	0.254964	0.0236534	0.124731
ENSMUSG00000026433	Rab29	1468	-0.836258	-1.34068	-0.33184	1.23343	-3.58934	0.00340263	0.0202054	-1.87431	1.47162	3.71638	1.41403	3.30218	1.66331	2.40468	2.0063	5.29758	2.57822	1.87097
ENSMUSG00000033356	Pus7l	3291	-0.594096	-0.952542	-0.23565	2.88503	-3.58837	0.00340886	0.0202356	-2.12915	3.6911	6.2106	7.67928	8.19773	3.71047	7.16642	5.96936	6.94069	4.80164	9.90368
ENSMUSG00000027184	Caprin1	10219	-0.259218	-0.415661	-0.102775	8.90326	-3.58735	0.00341548	0.0202681	-2.6404	445.562	506.201	348.048	474.799	413.96	525.387	481.239	513.526	459.893	538.117
ENSMUSG00000026277	Stk25	5812	-0.283067	-0.453927	-0.112208	7.22055	-3.58688	0.00341853	0.0202726	-2.60852	154.568	200.311	122.151	150.723	143.224	152.399	143.636	203.716	143.269	157.935
ENSMUSG00000072980	Oip5	1778	-0.622252	-0.997985	-0.246519	3.28584	-3.58552	0.00342735	0.0203045	-2.19728	8.32307	8.00644	8.59297	8.5672	5.85998	14.309	6.06843	10.1136	5.2274	11.7996
ENSMUSG00000049932	H2ax	1384	-0.478655	-0.767815	-0.189494	6.45709	-3.58384	0.00343825	0.0203622	-2.59844	76.4034	81.1868	83.0363	97.3336	59.9049	98.4014	56.3993	82.0701	47.8508	85.6905
ENSMUSG00000044702	Palb2	7342	-0.466773	-0.748853	-0.184694	3.27573	-3.58262	0.00344623	0.0203908	-2.16562	7.69582	8.50528	7.98385	9.768	7.95832	12.452	7.4555	9.20703	6.69391	12.4981
ENSMUSG00000118576	AC117663.1	749	-1.7519	-2.81065	-0.693141	-2.60615	-3.58243	0.00344744	0.0203908	-1.60479	0.0723745	0.274364	0.065263	0.161645	0.179126	0.642835	0.0743073	0.0283293	0.0236534	0.424087
ENSMUSG00000024421	Lama3	10745	-2.81394	-4.51455	-1.11333	3.89468	-3.58241	0.00344757	0.0203908	-1.86797	7.55107	95.1045	7.89683	61.864	9.59604	152.066	13.5982	58.8967	7.82928	9.90368
ENSMUSG00000063975	Slco1a5	3722	-1.75816	-2.82071	-0.695607	0.592966	-3.58239	0.0034477	0.0203908	-1.68604	1.08562	1.02263	0.413333	1.03915	0.332663	2.40468	0.56969	1.61477	0.544028	4.51528
ENSMUSG00000110148	5830408C22Rik	4169	-0.535556	-0.859427	-0.211685	3.05492	-3.58012	0.00346253	0.0204547	-2.10069	9.19156	13.7431	8.98455	13.5551	8.00949	9.3092	10.1306	14.363	5.70047	9.65422
ENSMUSG00000039853	Trim14	4338	-0.571977	-0.917928	-0.226027	3.50255	-3.57956	0.0034662	0.0204591	-2.23296	9.72231	18.2327	9.94174	15.3101	10.8243	11.9282	8.79304	9.32035	7.73466	15.1923
ENSMUSG00000028018	Gstcd	5401	-0.275908	-0.442823	-0.108993	6.0755	-3.57877	0.00347141	0.0204762	-2.56955	62.3145	68.0173	57.5838	77.151	65.6369	76.0212	54.8636	66.6023	61.3333	77.2587
ENSMUSG00000019865	Nmbr	3228	-1.65241	-2.65323	-0.6516	-3.38363	-3.57462	0.00349877	0.0205929	-1.67236	0.0241248	0.0249422	0.065263	0.161645	0.0255894	0.119044	0.0247691	0.0283293	0.0236534	0.274409
ENSMUSG00000000142	Axin2	5506	-1.09429	-1.75708	-0.431496	-0.966696	-3.57454	0.00349935	0.0205929	-1.64035	0.313623	0.723323	0.282807	0.484936	0.127947	0.357131	0.222922	0.651575	0.354801	0.573765
ENSMUSG00000064372	mt-Tp	67	-0.448419	-0.720112	-0.176725	3.72126	-3.5733	0.00350755	0.0206206	-2.24768	8.66082	14.3916	14.1186	15.9567	10.9267	15.4518	12.4093	14.8162	8.06581	12.6977
ENSMUSG00000042331	Specc1	14840	-0.311494	-0.500312	-0.122677	7.11999	-3.57168	0.00351834	0.0206771	-2.6368	131.794	137.057	115.798	136.636	125.619	180.303	112.328	128.474	117.723	171.406
ENSMUSG00000070003	Ssbp4	3164	-0.429569	-0.690019	-0.16912	6.89175	-3.57088	0.0035237	0.0207017	-2.62961	94.8347	178.411	122.194	145.319	106.222	136.495	109.108	171.534	99.4626	96.8665
ENSMUSG00000022718	Dgcr8	7696	-0.411115	-0.660513	-0.161716	5.6363	-3.5689	0.00353693	0.0207657	-2.55741	32.4479	53.2515	60.1073	62.7415	38.9215	56.8314	53.7738	56.7437	33.233	54.807
ENSMUSG00000026750	Psmb7	3421	-0.297184	-0.477477	-0.116891	6.88466	-3.56871	0.00353815	0.0207659	-2.64135	83.5926	115.258	110.099	113.775	93.3759	128.4	95.2373	102.411	97.0972	129.197
ENSMUSG00000035469	Rcbtb1	6010	-0.306261	-0.49214	-0.120382	5.77519	-3.5672	0.00354835	0.020813	-2.54511	52.568	75.4501	57.0181	69.6691	56.9365	66.5929	53.0802	71.2483	54.663	57.2019
ENSMUSG00000038860	Garnl3	12352	-0.588486	-0.945761	-0.231211	3.99122	-3.56614	0.00355545	0.0208398	-2.3577	11.0251	20.4775	13.1179	15.6796	15.4816	25.9277	13.2515	19.7455	8.82272	11.7497
ENSMUSG00000050628	Ubald2	1532	-0.337157	-0.542026	-0.132288	6.21756	-3.56305	0.00357633	0.0209524	-2.60459	79.7326	99.3946	77.0321	100.613	80.4788	80.5925	62.4429	88.9258	62.6106	86.7383
ENSMUSG00000001151	Pcnt	12154	-0.399759	-0.642733	-0.156784	6.44808	-3.56207	0.00358299	0.0209734	-2.63095	81.1318	98.0976	49.0125	75.2113	88.8721	106.163	78.7906	80.8802	61.5698	108.342
ENSMUSG00000019891	Dcbld1	7282	-0.663092	-1.06628	-0.259902	3.37917	-3.56065	0.00359263	0.0210229	-2.151	9.77056	19.0808	11.9866	16.5109	8.726	16.8328	10.725	19.7455	8.39696	8.10755
ENSMUSG00000015189	Casd1	4037	-0.359731	-0.578567	-0.140896	6.44909	-3.55899	0.00360397	0.0210543	-2.64117	63.5207	105.181	60.4988	86.2031	73.7232	84.7828	95.3363	109.436	80.0195	89.7318
ENSMUSG00000044734	Serpinb1a	2303	-2.67789	-4.30704	-1.04873	-2.20097	-3.55873	0.00360572	0.0210576	-2.04714	0.0723745	1.32194	0.15228	0.900595	0.179126	0.499983	0.123846	1.04819	0.118267	0.47398
ENSMUSG00000026566	Mpzl1	3550	-0.295306	-0.475025	-0.115586	7.36011	-3.55748	0.00361428	0.0211006	-2.66682	140.141	215.675	166.138	203.881	178.384	219.207	169.743	177.143	157.555	180.836
ENSMUSG00000097108	Gm26581	4479	-1.12893	-1.81677	-0.441093	-0.938438	-3.55342	0.00364216	0.0212283	-1.65823	0.506622	1.1224	0.195789	0.484936	0.332663	0.976157	0.371537	0.42494	0.260187	0.623657
ENSMUSG00000006204	Cdcp3	9202	-2.30585	-3.71089	-0.900797	-2.87718	-3.55307	0.00364458	0.0212335	-1.69265	0.0241248	0.174595	0.108772	0.0692766	0.0255894	0.642835	0.0247691	0.42494	0.0709602	0.124731
ENSMUSG00000021048	Mthfd1	4442	-0.353224	-0.568467	-0.137982	6.60817	-3.55295	0.00364545	0.0212335	-2.65764	68.8282	87.123	73.769	93.9159	82.8842	104.83	85.825	83.1466	68.9024	117.372
ENSMUSG00000025329	Padi1	3754	-0.965671	-1.5543	-0.377039	2.93489	-3.55182	0.00365325	0.0212719	-2.13227	4.84909	15.9381	5.67788	5.6114	3.96636	16.547	5.3749	6.65739	6.45738	9.20518
ENSMUSG00000040725	Hnrnpul1	8654	-0.282401	-0.454622	-0.110181	7.61921	-3.55015	0.00366481	0.0213111	-2.69049	196.352	238.472	141.338	205.266	208.682	237.73	154.881	184.736	180.546	200.443
ENSMUSG00000107215	Gm43197	2583	-1.05848	-1.70407	-0.412892	1.98132	-3.5497	0.00366794	0.0213189	-1.9993	1.51986	7.95655	1.32702	5.47285	4.47815	4.78555	6.16751	6.88403	2.81476	5.96216
ENSMUSG00000020290	Xpo1	7181	-0.357012	-0.574767	-0.139258	8.14254	-3.54961	0.00366856	0.0213189	-2.70107	232.105	249.048	185.238	255.007	241.692	310.489	269.562	287.231	222.413	378.061
ENSMUSG00000071866	Ppia	3508	-0.344002	-0.553893	-0.13411	10.2721	-3.54838	0.00367712	0.0213617	-2.72556	1113.96	1147.96	1024.17	1230.47	1047.04	1421.26	1150.01	1379.27	935.469	1528.63
ENSMUSG00000004054	Map3k11	4393	-0.290126	-0.467219	-0.113033	5.64359	-3.54692	0.00368733	0.0214069	-2.60254	45.6201	62.4303	49.1431	58.4925	41.1222	53.7362	41.2901	48.6981	42.6944	46.2754
ENSMUSG00000113668	Gm47451	388	-1.81411	-2.92179	-0.706426	-3.22555	-3.54579	0.00369521	0.0214456	-1.71875	0.0241248	0.124711	0.0217543	0.0692766	0.0255894	0.261896	0.0743073	0.0283293	0.0236534	0.124731
ENSMUSG00000032047	Acat1	3758	-0.363944	-0.586231	-0.141656	6.48896	-3.54474	0.00370261	0.0214815	-2.67904	60.3362	77.4455	66.068	88.2814	75.2074	123.877	77.5521	70.5117	60.1033	81.0006
ENSMUSG00000031097	Tnni2	1497	-0.699283	-1.12645	-0.272114	4.82652	-3.5442	0.00370637	0.0214892	-2.46938	18.359	33.198	36.482	37.3401	25.0521	26.3086	31.8779	67.9054	16.5337	46.0758
ENSMUSG00000029106	Add1	8561	-0.302394	-0.487162	-0.117627	7.97558	-3.54334	0.00371243	0.0215172	-2.70767	234.325	336.994	208.602	290.153	260.526	326.346	238.502	278.789	238.308	231.527
ENSMUSG00000051705	Senp8	3965	-0.439936	-0.708829	-0.171043	3.13123	-3.54222	0.00372031	0.0215558	-2.28319	6.58608	9.95193	7.46174	9.44471	4.06872	7.73783	9.63519	12.4932	9.15387	9.80389
ENSMUSG00000061353	Cxcl12	8176	-2.19688	-3.53972	-0.854036	-3.30075	-3.54198	0.00372201	0.0215586	-1.69773	0.0241248	0.0249422	0.065263	0.115461	0.0255894	0.261896	0.123846	0.878209	0.0709602	0.573765
ENSMUSG00000013629	Cad	8183	-0.305583	-0.492393	-0.118773	7.12466	-3.54155	0.00372504	0.021562	-2.69959	115.196	119.099	92.6953	130.171	107.041	154.257	101.628	106.433	118.243	154.443
ENSMUSG00000031799	Tpm4	4269	-0.353083	-0.569104	-0.137062	9.3386	-3.53872	0.00374511	0.0216357	-2.73593	624.278	647.374	548.362	694.313	644.675	834.281	584.526	919.145	564.394	717.88
ENSMUSG00000022906	Parp9	4872	-0.408349	-0.658356	-0.158341	5.50123	-3.53625	0.00376262	0.0217156	-2.58797	40.6504	62.4802	34.4371	52.4885	40.5081	44.2604	50.2565	76.4042	46.5736	48.4707
ENSMUSG00000061242	Gm9104	483	-1.13237	-1.82572	-0.439022	-1.45053	-3.53592	0.00376503	0.0217224	-1.68449	0.120624	0.274364	0.369824	0.808227	0.230305	0.357131	0.173384	0.254964	0.118267	0.523872
ENSMUSG00000014686	Ceacam16	1635	-0.950538	-1.5329	-0.368174	0.32818	-3.53378	0.00378029	0.0217891	-1.75287	0.989118	1.32194	0.84842	1.73191	1.25388	2.54753	0.371537	1.1615	0.875176	1.57162
ENSMUSG00000103285	Gm37274	1682	-1.10965	-1.78965	-0.42966	0.138948	-3.53303	0.00378568	0.0218066	-1.79962	0.361873	1.77089	0.456841	1.50099	0.997988	1.83327	1.90722	1.55811	0.591335	1.92086
ENSMUSG00000066861	Oas1g	2340	-0.736425	-1.18775	-0.285102	2.45674	-3.5327	0.0037881	0.02181	-2.10183	3.93235	9.80228	3.63298	4.7339	4.68287	5.11887	4.3346	7.054	4.13935	8.50669
ENSMUSG00000034659	Tmem109	3798	-0.328695	-0.530153	-0.127236	5.79574	-3.53242	0.00379009	0.02181	-2.64582	46.4403	59.7864	48.0989	46.6693	43.9882	65.3549	43.3707	55.4405	46.0532	60.844
ENSMUSG00000027293	Ehd4	4007	-0.450886	-0.727257	-0.174515	6.89726	-3.53215	0.00379198	0.0218104	-2.70667	116.837	120.047	113.362	126.245	111.084	228.397	74.877	96.9713	87.7778	136.132
ENSMUSG00000079109	Pms2	8117	-0.31779	-0.512641	-0.122938	4.40502	-3.53103	0.00380008	0.0218426	-2.48956	17.5388	19.9288	16.9901	19.6976	16.7611	22.6421	17.6108	22.2385	17.0068	22.8259
ENSMUSG00000025492	Ifitm3	678	-0.530298	-0.855472	-0.205125	7.76503	-3.53077	0.00380193	0.0218426	-2.72536	195.725	331.656	170.097	245.816	166.459	223.778	193.967	344.23	192.704	206.63
ENSMUSG00000009545	Kcnq1	4093	-3.69418	-5.9596	-1.42875	-0.416584	-3.53047	0.00380409	0.0218479	-1.84475	0.361873	11.5482	0.456841	5.93469	0.383842	8.07115	0.668766	6.65739	0.402108	0.324302
ENSMUSG00000001507	Itga3	5710	-0.288142	-0.464887	-0.111398	10.3447	-3.5296	0.0038104	0.021877	-2.76205	1371.33	1530.53	974.007	1329.67	1284.92	1623.02	1197.51	1473.32	1279.96	1467.52
ENSMUSG00000027259	Adal	5317	-0.420122	-0.677965	-0.162279	3.08856	-3.52765	0.00382453	0.021951	-2.25817	7.59932	10.2014	6.89613	9.35234	6.73002	9.69014	7.15827	10.5102	7.40352	8.25722
ENSMUSG00000118157	Gm9902	2027	-3.04496	-4.91462	-1.17531	-3.83119	-3.52602	0.00383633	0.0220116	-1.97973	0.0241248	0.324248	0.065263	0.20783	0.0255894	0.833305	0.0247691	0.0283293	0.0236534	0.424087
ENSMUSG00000039458	Mtmr12	7041	-0.339626	-0.548177	-0.131076	5.70079	-3.52579	0.00383804	0.0220142	-2.65886	49.673	59.1878	37.4827	54.0588	50.3856	65.8311	47.5815	45.4119	40.5183	60.6943
ENSMUSG00000031629	Cenpu	3999	-0.63499	-1.02518	-0.244802	3.09727	-3.52337	0.00385571	0.0221012	-2.25335	7.79232	7.75702	4.67718	7.82825	7.29299	13.7852	6.0189	7.39396	4.89625	10.9015
ENSMUSG00000026235	Epha4	8054	-1.77495	-2.86627	-0.683625	0.942683	-3.52125	0.00387121	0.0221757	-1.73462	2.14711	3.86604	1.06596	3.256	1.50978	5.64266	1.16415	10.6235	1.39555	3.66711
ENSMUSG00000022724	Riox2	5290	-0.611372	-0.987695	-0.235049	3.97965	-3.51731	0.00390028	0.0223133	-2.44908	9.81881	14.242	15.0758	11.5692	9.03307	13.4995	11.0718	28.0744	10.6204	20.3312
ENSMUSG00000028334	Nans	4581	-0.299633	-0.484207	-0.115059	6.22016	-3.51466	0.0039199	0.0224038	-2.71516	59.5642	81.7355	79.2511	77.151	62.7709	81.3067	53.3279	69.4918	60.8129	77.109
ENSMUSG00000007207	Stx1a	2666	-0.684287	-1.10585	-0.262728	4.76377	-3.51435	0.00392224	0.0224099	-2.54342	22.7015	68.8654	22.9073	40.4344	23.3632	25.9277	30.3917	51.7577	30.6785	29.1123
ENSMUSG00000020935	Dcakd	2556	-0.255237	-0.412573	-0.0979021	5.83937	-3.51223	0.00393801	0.0224855	-2.69799	47.9843	60.7841	54.4946	59.5086	42.76	55.7838	52.6344	61.3897	47.8508	55.4057
ENSMUSG00000039270	Megf9	8226	-0.595358	-0.962468	-0.228248	3.08501	-3.51113	0.00394623	0.0225106	-2.23853	6.24833	8.80459	6.50455	10.7379	6.21823	14.8328	7.55458	7.90388	7.40352	9.40475
ENSMUSG00000082691	Dynlt1-ps1	342	-0.720703	-1.16568	-0.275726	0.791844	-3.50658	0.00398044	0.0226473	-1.96509	1.08562	1.47159	1.50105	3.44074	1.10035	1.69042	1.3623	2.63463	1.15902	1.17248
ENSMUSG00000034818	Celf5	6709	-1.15935	-1.87559	-0.443113	0.835627	-3.50447	0.00399644	0.0227164	-1.9582	1.08562	4.41477	1.37052	1.96284	1.04917	1.88089	1.21369	4.56102	0.96979	0.923013
ENSMUSG00000029344	Tpst2	2793	-0.434215	-0.702618	-0.165811	5.79494	-3.50253	0.0040112	0.0227929	-2.69866	43.8348	60.9836	58.3234	52.1191	42.8623	74.307	36.9308	65.1858	44.5394	53.7094
ENSMUSG00000003033	Ap1m1	3184	-0.26889	-0.435133	-0.102646	6.24229	-3.50182	0.00401657	0.0228048	-2.74352	58.4062	73.6542	60.7164	69.4844	69.5777	80.2115	69.2297	80.087	56.1295	74.1653
ENSMUSG00000006304	Arpc2	2033	-0.254804	-0.412365	-0.0972436	8.23057	-3.50126	0.00402087	0.0228112	-2.79079	265.06	315.893	322.465	342.48	302.288	356.154	258.614	329.952	262.245	333.806
ENSMUSG00000032902	Slc16a1	4426	-0.371872	-0.601863	-0.141882	8.0085	-3.50066	0.00402545	0.0228299	-2.79393	174.543	255.533	236.492	242.63	172.805	226.825	209.522	277.089	196.962	274.534
ENSMUSG00000036990	Otud4	8096	-0.398594	-0.645152	-0.152035	8.18716	-3.50006	0.00403002	0.0228411	-2.7978	207.691	258.825	214.694	258.979	280.025	336.536	255.295	289.497	207.653	402.608
ENSMUSG00000026950	Neb	26675	-0.650458	-1.05309	-0.247829	2.02137	-3.49767	0.00404831	0.02292	-2.15641	2.82261	4.56442	4.02455	5.3343	2.63571	4.83317	3.39337	3.0879	1.7267	4.66496
ENSMUSG00000028656	Cap1	3494	-0.450919	-0.730045	-0.171793	8.78197	-3.49755	0.00404928	0.02292	-2.8081	415.309	480.012	318.853	379.797	439.447	577.909	345.405	458.397	349.621	693.083
ENSMUSG00000025498	Irf7	3776	-1.00627	-1.62923	-0.383311	2.92287	-3.4972	0.00405197	0.0229214	-2.26019	5.23509	12.7455	2.32772	8.05917	8.16303	6.92833	5.87028	9.77362	4.65972	11.9992
ENSMUSG00000030555	Ttc23	8474	-0.380257	-0.615809	-0.144705	4.00925	-3.49506	0.0040684	0.0229776	-2.43287	13.2445	20.4775	15.3803	21.5912	15.584	18.547	16.1742	18.2158	16.1553	20.5308
ENSMUSG00000027506	Tpd52	7487	-0.245908	-0.398309	-0.0935062	7.4775	-3.4934	0.0040813	0.0230283	-2.78881	187.619	211.834	184.107	231.73	210.78	230.254	174.944	217.881	159.069	192.96
ENSMUSG00000032688	Malt1	18040	-0.372065	-0.602677	-0.141454	4.74749	-3.49304	0.0040841	0.0230368	-2.57043	26.9957	39.6331	22.5157	34.3843	24.182	33.4036	27.2708	32.4937	25.1436	23.9235
ENSMUSG00000038126	Mphosph9	8544	-0.51731	-0.837976	-0.196644	2.84732	-3.49271	0.0040866	0.0230435	-2.26478	3.4981	6.11083	5.2428	5.98088	5.24584	8.73779	5.62259	6.82737	6.83583	10.3527
ENSMUSG00000028268	Gbp3	3265	-0.69445	-1.12495	-0.263946	2.91482	-3.49244	0.00408874	0.0230439	-2.16434	6.68258	9.15378	4.37262	7.59733	5.60409	6.16645	5.91982	9.9436	4.99087	11.5002
ENSMUSG00000030536	Iqgap1	16538	-0.26709	-0.432717	-0.101462	9.30624	-3.49132	0.00409746	0.0230826	-2.82552	647.824	781.164	490.017	636.536	715.967	790.616	600.626	671.207	622.771	812.775
ENSMUSG00000058833	Rex1bd	1822	-0.382742	-0.620397	-0.145088	6.05735	-3.48678	0.00413285	0.023234	-2.7473	47.8396	75.8492	76.2055	77.6129	57.3459	79.9258	52.139	85.3563	52.3923	54.1584
ENSMUSG00000030630	Fah	2218	-0.601852	-0.975857	-0.227847	6.20705	-3.48399	0.00415481	0.0233087	-2.77156	55.8973	126.631	44.4441	96.5023	71.8807	89.4017	85.0819	122.581	62.8944	56.4036
ENSMUSG00000052833	Sae1	2597	-0.395449	-0.641194	-0.149704	7.15281	-3.48394	0.00415521	0.0233087	-2.80705	116.161	134.862	153.346	137.791	115.843	169.827	100.587	152.667	99.6991	170.358
ENSMUSG00000104369	Gm38082	6882	-1.11286	-1.80445	-0.421271	0.016963	-3.48384	0.00415605	0.0233087	-1.83957	0.79612	0.972745	0.543859	1.36244	0.332663	0.976157	0.767843	1.27482	0.685949	2.17033
ENSMUSG00000027109	Sp3	4933	-0.314208	-0.509552	-0.118865	6.70055	-3.48244	0.00416705	0.0233529	-2.7977	86.1498	114.011	66.1115	106.617	91.8917	112.163	104.303	109.663	101.781	110.787
ENSMUSG00000110558	Gm45779	4064	-1.01436	-1.64533	-0.383397	1.33764	-3.48058	0.00418179	0.0234085	-1.95926	1.42337	1.62124	2.06666	4.59535	1.2027	3.35703	2.50168	2.74795	1.67939	5.66281
ENSMUSG00000063904	Dpp3	7753	-0.299115	-0.485211	-0.113018	6.51088	-3.47988	0.00418735	0.0234174	-2.78706	78.4299	111.467	93.87	98.6267	78.3293	112.401	82.8527	102.014	78.553	83.9942
ENSMUSG00000020847	Rph3al	3814	-0.742975	-1.20524	-0.280705	3.09467	-3.47972	0.00418868	0.0234174	-2.26926	6.39308	16.2872	6.59157	12.4929	7.24181	12.8329	9.58565	17.6492	9.05925	6.61077
ENSMUSG00000040829	Zmynd15	4409	-1.07544	-1.74476	-0.406112	0.358667	-3.47867	0.00419701	0.023435	-1.84367	1.90586	3.96581	0.891928	3.90258	1.10035	1.69042	1.21369	2.35133	1.11171	1.27226
ENSMUSG00000034101	Ctnnd1	7319	-0.265121	-0.430134	-0.100108	5.57824	-3.47849	0.00419846	0.023435	-2.72331	47.4536	59.3374	47.6638	54.9363	47.1102	54.1648	43.3212	56.4037	46.1005	53.6096
ENSMUSG00000030051	Aplf	5925	-0.387053	-0.628036	-0.146069	3.56426	-3.47734	0.0042076	0.0234745	-2.41874	9.38456	13.8928	10.7684	12.8624	8.11185	12.3091	9.93242	13.1731	11.0461	12.1488
ENSMUSG00000017897	Eya2	2963	-0.538197	-0.87346	-0.202933	5.00461	-3.47552	0.0042222	0.0235303	-2.6548	35.4394	69.6635	35.5684	41.6814	35.9532	65.1168	41.5873	47.225	28.9754	37.9433
ENSMUSG00000026632	Tatdn3	2786	-0.451815	-0.733426	-0.170203	3.09567	-3.47356	0.00423797	0.0235805	-2.28579	5.52459	9.60274	8.41893	11.5692	7.60006	10.1187	6.71243	8.9804	7.9712	9.15529
ENSMUSG00000006567	Atp7b	6505	-1.41809	-2.30202	-0.534163	-1.24906	-3.47338	0.00423939	0.0235805	-1.81279	0.506622	0.972745	0.108772	1.13152	0.844452	0.928539	0.371537	0.708233	0.0709602	0.424087
ENSMUSG00000020150	Gamt	1444	-0.59987	-0.973798	-0.225942	3.2169	-3.47324	0.00424053	0.0235805	-2.39405	6.24833	10.2512	6.93964	7.87444	5.96234	10.8806	7.35643	10.7935	4.61241	7.50884
ENSMUSG00000028434	Epb41l4b	8858	-0.85929	-1.39506	-0.323519	3.20319	-3.47237	0.00424756	0.0236047	-2.28407	6.58608	20.6771	11.3775	12.8624	7.19063	16.4042	9.58565	23.5983	9.3904	8.90583
ENSMUSG00000024346	Pfdn1	1109	-0.337677	-0.548585	-0.126769	6.04334	-3.46636	0.00429627	0.0238397	-2.7555	52.761	68.2169	80.7739	75.3498	55.2988	79.4496	58.4799	75.8943	51.6354	75.6122
ENSMUSG00000042284	Itga1	18599	-0.897921	-1.45879	-0.337054	6.4408	-3.46612	0.00429825	0.0238414	-2.80739	56.8622	179.659	31.9571	109.434	73.8767	115.734	113.715	110.456	66.8209	92.2265
ENSMUSG00000054648	Zfp869	8031	-0.298833	-0.485661	-0.112005	5.71738	-3.463	0.0043238	0.0239681	-2.7574	45.5236	66.1217	45.7059	57.7536	53.6611	58.3551	50.8015	63.656	46.6209	52.3124
ENSMUSG00000056201	Cfl1	2844	-0.280511	-0.455918	-0.105103	9.25725	-3.46231	0.00432945	0.0239895	-2.88013	502.014	642.037	741.149	698.7	547.844	738.094	517.6	655.739	498.306	641.793
ENSMUSG00000087168	Gm15983	4814	-1.91378	-3.11072	-0.716828	-2.03278	-3.46163	0.00433504	0.0240055	-1.80253	0.0723745	0.773208	0.195789	0.53112	0.0255894	0.309513	0.123846	0.651575	0.260187	0.124731
ENSMUSG00000097893	1700034P13Rik	3101	-1.08068	-1.75661	-0.40476	-0.319153	-3.46152	0.00433599	0.0240055	-1.8896	0.410122	0.723323	0.50035	0.808227	0.127947	0.976157	0.421075	0.311623	0.496722	1.22237
ENSMUSG00000047037	Nipa1	3183	-0.455258	-0.740043	-0.170472	2.95164	-3.46102	0.00434008	0.0240206	-2.34814	4.80084	7.30806	8.02735	9.39852	5.50173	9.49967	8.44627	10.9068	6.93045	8.85594
ENSMUSG00000018841	Rad51d	3714	-0.345383	-0.561523	-0.129243	4.05909	-3.45964	0.00435147	0.0240536	-2.54306	13.727	18.0332	12.7263	18.543	16.7099	19.3089	14.5395	19.2356	14.7361	16.6392
ENSMUSG00000002997	Prkar2b	3652	-0.472304	-0.767895	-0.176713	5.6111	-3.45936	0.0043538	0.0240555	-2.78162	32.9787	39.1343	27.6933	58.3078	39.3821	55.8314	41.2901	39.1228	36.2134	54.2083
ENSMUSG00000035798	Zdhhc17	7048	-0.37433	-0.608704	-0.139957	6.01727	-3.4579	0.00436593	0.0241033	-2.79337	50.9758	78.1438	41.8336	60.2937	74.5932	74.0213	69.3783	79.4638	55.9403	82.2978
ENSMUSG00000072934	Trpc5os	3587	-2.5812	-4.19838	-0.964013	-3.15691	-3.45562	0.00438481	0.0241849	-2.02622	0.0241248	0.623554	0.15228	0.392567	0.127947	0.357131	0.0247691	0.368281	0.0236534	0.174624
ENSMUSG00000010760	Phlda2	1121	-0.93892	-1.52794	-0.349896	3.67576	-3.45113	0.00442244	0.0243622	-2.43828	8.32307	13.8429	18.0344	15.9567	5.55291	21.8326	8.49581	29.0942	9.3431	15.8409
ENSMUSG00000091625	Lsm5	792	-0.474787	-0.772655	-0.176919	4.47919	-3.45096	0.00442385	0.0243622	-2.63289	15.5605	19.0808	24.0386	23.0691	19.2688	26.261	14.0441	29.3775	14.5468	24.3725
ENSMUSG00000058070	Eml1	7436	-0.401656	-0.653692	-0.14962	5.40122	-3.4503	0.0044294	0.0243776	-2.7908	32.1584	41.6784	29.9992	24.7779	30.0676	46.9269	29.4009	46.0352	28.0766	42.0345
ENSMUSG00000027353	Mcm8	3718	-0.542437	-0.883264	-0.20161	3.45758	-3.44573	0.00446805	0.0245626	-2.4913	8.03357	10.0517	9.55016	9.02905	7.13945	15.8804	7.55458	10.9068	8.91733	15.0426
ENSMUSG00000025899	Alkbh8	8740	-0.374236	-0.609401	-0.139072	5.18883	-3.44539	0.00447088	0.0245626	-2.76377	26.8509	45.2701	28.4329	42.0047	33.7013	38.9748	35.4446	36.5165	30.3473	37.1949
ENSMUSG00000027708	Dcun1d1	9023	-0.326144	-0.531091	-0.121196	6.39918	-3.44534	0.00447136	0.0245626	-2.85394	75.6796	88.0708	72.4202	117.932	75.6168	88.8303	75.8183	90.5122	76.8972	89.0333
ENSMUSG00000054400	Cklf	6124	-0.313897	-0.511222	-0.116571	4.80335	-3.44405	0.00448232	0.024607	-2.71958	21.833	30.5043	20.9059	29.5811	22.5443	28.5942	28.9551	31.5305	26.0424	28.3639
ENSMUSG00000022463	Srebf2	7184	-0.421368	-0.686311	-0.156425	7.23117	-3.44329	0.00448874	0.0246275	-2.87863	173.771	163.795	128.807	171.598	178.077	226.206	118.074	171.081	111.857	209.025
ENSMUSG00000012535	Tnpo3	13100	-0.244619	-0.39845	-0.0907875	6.65002	-3.44279	0.00449309	0.024636	-2.86418	86.97	107.027	97.6988	106.155	88.3092	101.068	93.2062	108.02	92.0827	121.264
ENSMUSG00000031479	Vps36	3706	-0.27846	-0.453749	-0.103171	5.71067	-3.43933	0.00452272	0.0247524	-2.8133	41.8083	53.7504	53.9725	56.6451	44.7559	60.6408	45.5009	52.6076	45.2017	56.4535
ENSMUSG00000031910	Has3	6380	-0.576251	-0.939157	-0.213345	2.58349	-3.43781	0.00453575	0.0248083	-2.34834	4.51134	7.55748	4.50315	5.14956	4.52933	11.071	6.51428	9.26369	4.84895	4.86453
ENSMUSG00000028444	Cntfr	2782	-2.43744	-3.97377	-0.901115	-4.05447	-3.43491	0.00456081	0.0249377	-1.98603	0.0241248	0.0249422	0.0217543	0.0230922	0.0255894	0.214278	0.0247691	0.651575	0.0236534	0.0748389
ENSMUSG00000026074	Map4k4	9579	-0.261735	-0.426722	-0.096749	9.15756	-3.43463	0.00456331	0.0249437	-2.9342	529.854	687.98	402.434	549.848	547.844	611.955	574.421	670.98	557.156	596.391
ENSMUSG00000084372	Gm13988	288	-2.0441	-3.33272	-0.755469	-3.2289	-3.43431	0.00456607	0.024951	-1.86537	0.0241248	0.0249422	0.0217543	0.0230922	0.0255894	0.357131	0.0247691	0.0283293	0.0236534	0.374194
ENSMUSG00000040350	Trim7	7597	-0.621329	-1.01336	-0.2293	2.56544	-3.43138	0.00459155	0.0250748	-2.24446	6.48958	11.9473	6.37402	11.7077	6.37177	10.5949	6.16751	6.82737	5.27471	6.56088
ENSMUSG00000047821	Trim16	4568	-0.579005	-0.944366	-0.213643	4.73817	-3.43103	0.0045946	0.0250836	-2.64764	24.1007	27.9602	28.1284	26.9024	17.6823	29.118	20.1373	46.8284	16.9122	29.9605
ENSMUSG00000021024	Psma6	1234	-0.314781	-0.513433	-0.116129	7.53556	-3.43069	0.00459759	0.0250922	-2.91365	150.177	185.046	224.396	222.678	153.716	215.016	156.367	202.47	152.352	205.832
ENSMUSG00000097339	Gm26671	1609	-0.884202	-1.4424	-0.326003	0.190142	-3.42948	0.0046082	0.0251365	-2.03223	0.844369	3.06789	0.543859	1.40862	0.844452	0.928539	1.01553	1.4448	1.0171	1.17248
ENSMUSG00000049699	Ucn2	1155	-0.65949	-1.07585	-0.243128	2.55624	-3.42927	0.00460997	0.0251365	-2.37513	5.33159	10.0018	10.7684	9.95273	6.42295	13.2614	5.52351	8.64045	2.4363	5.26367
ENSMUSG00000062933	Gm10123	490	-0.399034	-0.650992	-0.147077	7.02598	-3.42885	0.00461368	0.0251475	-2.90483	110.757	116.056	109.229	205.544	114.717	131.686	117.084	127.454	100.125	159.532
ENSMUSG00000032827	Ppp1r9a	14531	-0.50544	-0.824612	-0.186269	6.04105	-3.42856	0.00461626	0.0251475	-2.85973	47.3088	96.0024	33.6975	71.6551	66.2511	71.1642	83.2985	87.1694	55.9403	68.4277
ENSMUSG00000065537	Mir132	66	-2.11467	-3.4505	-0.778845	-3.02282	-3.42734	0.00462692	0.0251978	-1.98733	0.0723745	0.623554	0.065263	0.438752	0.230305	0.261896	0.0743073	0.254964	0.0236534	0.174624
ENSMUSG00000070699	Sars2	3313	-0.428406	-0.699081	-0.157732	3.02226	-3.42668	0.00463274	0.0252217	-2.41856	6.39308	7.85679	5.7649	8.93668	6.47413	8.64256	7.10874	8.75376	6.88314	9.55443
ENSMUSG00000086641	Gm13663	1045	-1.08805	-1.77554	-0.400554	0.822896	-3.42645	0.00463481	0.0252252	-2.00208	1.08562	2.36951	1.37052	2.3785	1.97039	3.07132	0.817381	1.72809	1.15902	3.86668
ENSMUSG00000097007	4930432B10Rik	3634	-2.58708	-4.22184	-0.952317	-3.73922	-3.42626	0.00463647	0.0252265	-2.24802	0.0241248	0.0748265	0.108772	0.53112	0.0255894	0.119044	0.0247691	0.141647	0.0236534	0.374194
ENSMUSG00000025228	Actr1a	4320	-0.30053	-0.490451	-0.11061	7.10302	-3.42595	0.00463919	0.0252302	-2.90999	129.575	166.09	137.205	145.412	129.559	190.16	108.315	150.627	124.441	127.251
ENSMUSG00000041605	Inava	4977	-0.530241	-0.865404	-0.195077	5.74934	-3.42516	0.00464614	0.0252302	-2.79585	68.0079	122.99	65.6329	125.829	55.4011	81.9734	57.935	80.8802	65.9693	55.2062
ENSMUSG00000058446	Znrf2	6176	-0.305507	-0.498633	-0.112382	5.71044	-3.42489	0.00464858	0.0252302	-2.8388	41.8566	53.4012	46.4455	50.6412	49.055	67.831	50.8015	61.7863	46.4316	57.3016
ENSMUSG00000030064	Frmd4b	14302	-1.39411	-2.27565	-0.512561	1.20511	-3.42386	0.00465764	0.025263	-1.9725	1.03737	5.71176	2.19719	4.7339	1.4586	6.8331	1.31276	3.14456	2.19977	1.77119
ENSMUSG00000052776	Oas1a	1885	-0.80807	-1.31912	-0.297018	3.1275	-3.42333	0.00466236	0.025263	-2.44216	6.63433	13.2942	2.80631	6.95075	7.24181	7.9283	8.00042	11.1901	6.41007	13.4959
ENSMUSG00000083900	Gm13294	1330	-1.92246	-3.13838	-0.706536	-3.58024	-3.42307	0.00466462	0.025263	-1.93045	0.0241248	0.124711	0.0217543	0.161645	0.0255894	0.0714261	0.0247691	0.141647	0.0236534	0.0249463
ENSMUSG00000084096	Vmn1r-ps135	595	-1.77201	-2.89345	-0.650569	-3.45605	-3.42102	0.00468291	0.0253465	-1.87044	0.0241248	0.0249422	0.0217543	0.0230922	0.0255894	0.0714261	0.0247691	0.084988	0.0236534	0.424087
ENSMUSG00000017679	Ttpal	5951	-0.305759	-0.499339	-0.112179	5.28015	-3.41967	0.00469491	0.0253649	-2.84059	29.3599	37.9371	32.0006	36.2778	22.186	34.4512	37.0794	39.0095	30.8204	38.1429
ENSMUSG00000085228	Gm14376	297	-1.57234	-2.56836	-0.576317	-1.21904	-3.41776	0.00471195	0.025439	-1.87979	0.313623	1.22217	0.108772	0.900595	0.43502	0.785687	0.421075	0.481599	0.260187	0.723443
ENSMUSG00000020248	Nfyb	5068	-0.335572	-0.548153	-0.122991	5.42518	-3.41764	0.0047131	0.025439	-2.81626	40.3609	49.9093	47.4462	44.7296	37.6932	55.0219	36.9803	51.9277	34.0846	46.5747
ENSMUSG00000030309	Caprin2	14140	-0.593118	-0.968868	-0.217368	3.56639	-3.41749	0.0047144	0.025439	-2.51751	8.37132	21.8244	8.33192	12.9085	12.1038	15.2138	13.3506	13.6264	9.91078	14.6934
ENSMUSG00000059796	Eif4a1	4334	-0.252232	-0.412095	-0.0923686	10.2744	-3.41599	0.0047279	0.0254885	-2.97798	1095.58	1226.08	1199.99	1327.27	1061.73	1375.64	1199.64	1295.76	1029.47	1424.56
ENSMUSG00000034209	Rasl10a	1413	-0.656043	-1.07193	-0.240152	2.38585	-3.41521	0.00473487	0.0255183	-2.33888	4.1736	6.60968	3.85052	4.68771	3.71047	4.54746	3.54198	8.35715	4.94356	7.85808
ENSMUSG00000044042	Fmn1	16077	-0.430469	-0.70341	-0.157528	4.28157	-3.41458	0.00474054	0.0255328	-2.68636	12.955	20.6771	14.6842	18.9125	15.3281	29.3085	17.5118	18.1591	17.811	18.9342
ENSMUSG00000035376	Hacd2	3749	-0.397318	-0.649257	-0.145379	4.54003	-3.41435	0.00474269	0.0255328	-2.77693	17.3458	24.1191	19.4266	20.298	14.2021	25.7848	16.1742	23.9949	19.5614	20.2813
ENSMUSG00000060260	Pwwp2b	5963	-0.369162	-0.603253	-0.135072	5.56769	-3.41427	0.00474333	0.0255328	-2.83593	40.8434	71.9083	51.188	54.9363	37.3862	53.3077	50.1079	66.0357	46.952	47.5726
ENSMUSG00000039529	Atp8b1	6719	-3.71644	-6.07368	-1.35921	-1.41161	-3.41342	0.00475109	0.025559	-2.20347	0.0723745	5.81153	0.282807	4.68771	0.127947	2.4523	0.56969	3.59783	0.260187	0.523872
ENSMUSG00000025792	Slc25a10	3455	-0.407558	-0.666084	-0.149033	4.53813	-3.41312	0.00475373	0.0255654	-2.71588	21.3022	26.6632	18.2084	24.4546	19.1153	28.5466	18.9979	22.4652	15.966	21.828
ENSMUSG00000037514	Pank2	4912	-0.256282	-0.419008	-0.093557	6.12396	-3.4098	0.00478389	0.0256773	-2.91365	58.0685	70.2621	54.8862	70.9623	65.2787	80.7353	62.1953	66.2623	60.671	71.2217
ENSMUSG00000038976	Ppp1r9b	5083	-0.481483	-0.787207	-0.17576	6.98993	-3.40971	0.00478471	0.0256773	-2.94221	117.85	222.958	96.0019	146.659	89.128	116.163	115.003	198.334	140.809	113.88
ENSMUSG00000026827	Gpd2	6549	-0.374153	-0.611795	-0.136512	6.63294	-3.40873	0.00479364	0.0257174	-2.93963	79.7808	92.8098	74.6827	74.0567	82.4748	122.496	79.5336	96.858	71.3623	123.958
ENSMUSG00000017376	Nlk	5447	-0.274879	-0.449561	-0.100197	5.29361	-3.4069	0.00481031	0.0257756	-2.83188	32.6409	39.0345	39.0055	44.4063	30.3235	36.7844	35.0978	45.1286	37.9164	46.475
ENSMUSG00000103525	Gm37262	1818	-1.78188	-2.91525	-0.648516	-2.66227	-3.40388	0.00483805	0.0259006	-1.91296	0.0723745	0.124711	0.0217543	0.254014	0.0255894	0.166661	0.173384	0.254964	0.118267	0.47398
ENSMUSG00000090031	4732440D04Rik	5428	-0.470866	-0.770686	-0.171046	2.28305	-3.40018	0.00487222	0.0260363	-2.36072	4.02885	6.2106	4.2421	6.16561	4.22226	5.45219	5.07767	5.92083	3.61897	5.51313
ENSMUSG00000040836	Gpr161	6962	-0.373237	-0.610977	-0.135497	4.81231	-3.39897	0.00488346	0.0260569	-2.78795	21.6882	28.8082	29.4771	31.3823	25.4615	32.8798	22.7628	33.4003	22.0686	30.4095
ENSMUSG00000020056	Washc3	4536	-0.391819	-0.641411	-0.142228	4.46273	-3.39877	0.0048853	0.0260589	-2.74476	16.1878	25.1168	20.9494	24.2699	19.013	30.2609	21.0785	27.6778	18.9937	19.6327
ENSMUSG00000037337	Map4k1	3077	-1.11865	-1.83142	-0.40589	0.887505	-3.39794	0.00489303	0.0260768	-2.06447	1.76111	4.41477	1.02245	4.45679	1.81685	3.0237	1.06507	2.29468	1.0644	1.0228
ENSMUSG00000062937	Mtap	3226	-0.290849	-0.476184	-0.105514	9.84144	-3.39763	0.0048959	0.0260839	-3.01084	835.805	1036.07	759.423	999.315	897.805	983.085	921.684	1002.72	757.548	1067.58
ENSMUSG00000021669	Col4a3bp	8236	-0.258059	-0.422534	-0.0935837	7.2399	-3.3969	0.00490265	0.0261041	-2.97573	146.848	162.847	125.327	151	151.822	179.399	143.19	160.316	124.582	172.254
ENSMUSG00000044795	Cyb5d1	1605	-0.36591	-0.599177	-0.132644	4.19257	-3.39615	0.00490966	0.0261178	-2.69297	14.2095	21.4752	12.7263	18.4507	15.9934	18.2613	15.7284	16.2894	14.9726	19.9321
ENSMUSG00000042759	Apobr	3779	-0.34312	-0.562198	-0.124043	6.49365	-3.39089	0.00495906	0.0263489	-2.96202	79.1536	122.79	71.2455	90.3597	82.9866	123.496	93.6025	113.232	94.8738	87.5864
ENSMUSG00000034075	Zdhhc5	5047	-0.241657	-0.396064	-0.0872499	6.59631	-3.38842	0.00498242	0.0264492	-2.9749	93.0495	109.92	71.1585	86.0646	76.8963	103.639	88.9459	98.1045	92.3665	100.608
ENSMUSG00000019302	Atp6v0a1	6556	-0.573331	-0.939836	-0.206825	5.62996	-3.3868	0.00499777	0.0265227	-2.88904	43.5453	101.29	27.4757	58.6311	53.354	67.7834	54.3682	62.5795	50.4527	49.4685
ENSMUSG00000066975	Cryba4	838	-1.50436	-2.46618	-0.54254	-2.43784	-3.38628	0.00500276	0.0265316	-1.93133	0.0241248	0.0748265	0.108772	0.300198	0.127947	0.642835	0.123846	0.141647	0.0709602	0.174624
ENSMUSG00000031584	Gsr	2754	-0.293618	-0.481402	-0.105835	7.365	-3.38525	0.00501255	0.0265617	-3.00351	145.207	166.439	184.716	180.835	150.031	205.731	115.3	166.435	138.916	174.05
ENSMUSG00000002603	Tgfb1	5042	-0.349649	-0.573268	-0.126031	6.27384	-3.38524	0.00501263	0.0265617	-2.95424	79.1536	123.289	58.4539	86.0184	90.2028	80.3544	71.1617	91.702	65.2597	82.8467
ENSMUSG00000028443	Nudt2	845	-0.584622	-0.958646	-0.210598	2.5583	-3.38408	0.00502375	0.0266029	-2.4585	4.02885	7.65725	3.89403	5.3343	4.8364	6.49978	6.46474	10.3969	4.37588	5.86238
ENSMUSG00000020027	Socs2	9531	-0.704259	-1.15489	-0.253626	3.57573	-3.38356	0.00502866	0.0266147	-2.43628	9.52931	23.8697	12.3347	20.529	14.6627	15.928	15.4312	26.6579	9.43771	12.997
ENSMUSG00000027115	Kif18a	9832	-0.412205	-0.675997	-0.148413	4.44919	-3.38311	0.00503301	0.0266297	-2.81101	18.8897	16.7861	13.9445	17.0189	17.3752	25.7372	14.0441	19.6889	13.6953	24.7717
ENSMUSG00000070372	Capza1	3781	-0.258262	-0.423566	-0.0929576	7.25435	-3.38253	0.00503859	0.0266513	-3.00424	148.874	148.68	113.841	148.09	126.284	157.352	146.014	168.361	134.375	176.246
ENSMUSG00000044881	Coa4	2627	-0.453226	-0.743424	-0.163028	2.64142	-3.38131	0.00505027	0.0266971	-2.4359	5.71759	7.45771	6.37402	6.99693	4.22226	6.45216	5.17675	7.16732	5.2274	8.45679
ENSMUSG00000025132	Arhgdia	2258	-0.241715	-0.396578	-0.0868514	9.12333	-3.37924	0.00507017	0.0267863	-3.03759	508.19	579.482	519.994	555.529	525.991	653.049	445.175	582.536	454.973	531.581
ENSMUSG00000079092	Prl2c2	1090	-2.73705	-4.49236	-0.981749	-2.24646	-3.37595	0.00510206	0.0268985	-1.95956	0.0723745	0.324248	0.282807	0.161645	0.0255894	0.261896	0.0247691	1.1615	0.0236534	0.87312
ENSMUSG00000000001	Gnai3	3262	-0.220886	-0.362557	-0.0792149	8.25791	-3.37561	0.00510537	0.0269079	-3.03385	271.766	302.075	300.232	339.986	290.517	343.964	275.408	333.974	277.525	330.264
ENSMUSG00000089808	Gm7241	357	-1.26993	-2.08498	-0.45487	0.16839	-3.37331	0.00512778	0.0269938	-2.01536	0.74787	1.87066	0.543859	2.74797	0.946809	2.88085	1.41184	1.38814	0.449415	0.773335
ENSMUSG00000103321	4933403L11Rik	1121	-2.47986	-4.07164	-0.888086	-3.83259	-3.37296	0.0051312	0.0270038	-2.34759	0.0723745	0.274364	0.065263	0.346383	0.0255894	0.261896	0.0743073	0.594916	0.0236534	0.0748389
ENSMUSG00000091269	Gm6682	1346	-1.51438	-2.48677	-0.541985	-0.90085	-3.37177	0.00514284	0.0270409	-1.96456	0.217124	0.623554	0.935437	4.59535	0.230305	0.357131	0.470613	0.708233	0.212881	0.523872
ENSMUSG00000007036	Abhd16a	3220	-0.263939	-0.433448	-0.094431	5.5826	-3.37115	0.00514888	0.0270565	-2.93928	44.1726	56.7933	39.1796	46.0689	43.1182	51.2601	37.1784	49.888	46.0532	47.8221
ENSMUSG00000020399	Havcr2	2721	-1.70013	-2.79218	-0.608078	-0.280626	-3.37057	0.00515452	0.0270781	-1.96921	0.554871	0.922861	0.369824	0.992964	0.332663	0.880922	0.173384	3.20121	0.354801	0.374194
ENSMUSG00000022960	Donson	3130	-0.390181	-0.640896	-0.139467	4.54248	-3.36939	0.00516611	0.027105	-2.81869	20.6267	18.3325	18.1649	25.055	15.021	23.4992	20.0878	31.1339	18.9937	24.4723
ENSMUSG00000037071	Scd1	4892	-0.455581	-0.748324	-0.162837	5.7286	-3.36933	0.00516675	0.027105	-2.82924	52.4715	54.4488	42.7908	68.376	56.3735	77.8783	54.4673	60.5398	60.9548	111.535
ENSMUSG00000034773	Hrob	3032	-0.630785	-1.03613	-0.225445	3.4878	-3.3692	0.00516798	0.027105	-2.62585	9.81881	10.351	7.28771	10.4146	9.85193	11.5472	6.36566	9.77362	4.80164	16.24
ENSMUSG00000056014	A430033K04Rik	4097	-0.499389	-0.820414	-0.178364	2.96849	-3.36794	0.00518038	0.0271494	-2.54634	7.26158	11.2988	6.02595	8.79812	4.93876	9.35682	7.95089	9.88694	7.07237	7.55873
ENSMUSG00000015889	Lta4h	6102	-0.307375	-0.505083	-0.109668	6.02323	-3.36597	0.00519985	0.0272353	-2.97177	66.1744	72.1078	51.6231	61.4483	65.8416	75.9259	57.5882	83.0333	58.5895	78.7555
ENSMUSG00000026269	Rnpepl1	9467	-0.319803	-0.525584	-0.114022	5.933	-3.36467	0.00521272	0.0272946	-2.97978	60.5292	77.2958	45.4013	66.2977	50.2321	60.2122	56.2011	78.7839	58.4003	56.2539
ENSMUSG00000103543	Gm37669	820	-1.71737	-2.82251	-0.612235	-1.34322	-3.36444	0.00521502	0.0272985	-1.96061	0.120624	0.374133	0.108772	0.438752	0.332663	1.21424	0.371537	0.254964	0.165574	1.27226
ENSMUSG00000036099	Vezt	20631	-0.324834	-0.534032	-0.115637	6.20047	-3.36179	0.00524139	0.0274122	-2.98884	68.5387	90.7646	57.2792	71.886	90.1004	87.1637	75.5706	92.5519	61.7117	96.9663
ENSMUSG00000037936	Scarb1	8500	-0.412085	-0.677549	-0.14662	6.09858	-3.36081	0.00525116	0.027447	-3.00534	51.9408	63.5776	57.7143	50.087	51.5627	92.4492	47.9778	68.8686	42.5525	64.6359
ENSMUSG00000022678	Nde1	3205	-0.352556	-0.580068	-0.125043	6.09589	-3.35496	0.00530996	0.0277298	-2.99903	58.5027	60.9337	67.2862	68.7916	59.5978	75.8783	53.1793	93.6284	53.6223	76.3606
ENSMUSG00000031026	Trim66	10125	-1.90134	-3.12867	-0.674012	-0.766064	-3.35401	0.00531963	0.0277721	-1.98308	0.313623	1.4217	0.369824	0.392567	0.230305	1.54757	0.470613	2.46465	0.354801	1.27226
ENSMUSG00000021786	Oxsm	4125	-0.566909	-0.93292	-0.200898	2.6929	-3.35339	0.00532586	0.02778	-2.53237	4.70434	9.10389	4.02455	5.14956	4.8364	9.35682	5.27582	6.54408	5.60586	6.4112
ENSMUSG00000085180	AI838599	4243	-1.7115	-2.81681	-0.606191	-3.19637	-3.35242	0.00533576	0.0278152	-2.00958	0.0241248	0.124711	0.065263	0.0230922	0.0255894	0.214278	0.0247691	0.084988	0.0236534	0.124731
ENSMUSG00000032624	Eml4	6038	-0.338494	-0.557135	-0.119853	6.08408	-3.35185	0.00534157	0.0278338	-3.01185	53.0988	83.3817	60.0202	80.0606	57.3971	59.5932	69.4774	79.6904	58.1164	75.1632
ENSMUSG00000020737	Jpt1	2149	-0.314259	-0.517252	-0.111267	7.69254	-3.35176	0.00534248	0.0278338	-3.06988	167.354	217.271	242.104	228.174	174.136	231.397	174.598	244.794	150.412	197.001
ENSMUSG00000007379	Dennd2c	6858	-0.486579	-0.801517	-0.171642	2.98462	-3.34498	0.00541183	0.0281288	-2.57853	6.87558	8.55517	7.89683	10.0451	7.60006	11.8329	6.91058	10.0569	5.08548	7.65851
ENSMUSG00000074781	Ube2n	4221	-0.352815	-0.581242	-0.124388	6.71866	-3.34398	0.00542213	0.0281643	-3.061	92.953	109.421	102.224	92.438	79.967	120.734	90.1348	131.59	82.8579	120.715
ENSMUSG00000021577	Sdha	4126	-0.271952	-0.448031	-0.095872	6.91046	-3.34386	0.00542345	0.0281643	-3.06272	102.699	134.413	92.2602	124.213	109.037	139.733	105.789	113.742	115.358	121.663
ENSMUSG00000031196	F8	9905	-1.43148	-2.35905	-0.50392	-0.710484	-3.34124	0.00545053	0.0282883	-2.04623	0.361873	2.02032	0.15228	1.13152	0.332663	0.642835	1.06507	1.21816	0.307494	0.374194
ENSMUSG00000014303	Glis2	4373	-0.317634	-0.52351	-0.111759	6.01885	-3.34031	0.00546015	0.0283299	-3.03067	62.99	84.9281	58.7585	73.5024	54.9405	57.5456	72.4001	114.932	57.596	60.1954
ENSMUSG00000082419	Gm11425	498	-1.51352	-2.49472	-0.532311	0.333945	-3.33959	0.00546774	0.028361	-2.06657	1.23037	2.81847	1.63158	10.4146	0.793273	2.02374	0.916457	1.55811	0.827869	1.07269
ENSMUSG00000101641	Gm29560	881	-1.52341	-2.51161	-0.535221	-1.38917	-3.33765	0.0054879	0.0284489	-2.01544	0.168874	0.374133	0.326315	0.577305	0.127947	0.309513	0.173384	1.04819	0.118267	0.47398
ENSMUSG00000038564	Ift172	6617	-0.354706	-0.584808	-0.124605	5.80975	-3.33745	0.00549002	0.0284515	-3.0042	51.8925	71.7586	37.4827	66.6672	57.2436	57.5932	55.6067	61.9562	54.4738	67.4298
ENSMUSG00000112932	Gm48308	1627	-0.808338	-1.33293	-0.283742	1.24313	-3.33605	0.00550462	0.0285021	-2.30087	2.05061	2.02032	1.24	3.02508	2.02157	2.26183	1.95676	3.48451	0.827869	2.91872
ENSMUSG00000026032	Ndufb3	763	-0.307634	-0.507324	-0.107944	5.32998	-3.33536	0.00551195	0.0285215	-2.97256	28.4914	41.8779	40.0933	40.9425	31.0912	44.0699	34.3052	43.5988	35.693	39.1906
ENSMUSG00000018931	Natd1	4247	-0.350858	-0.57875	-0.122966	4.41031	-3.33325	0.0055341	0.0286044	-2.86757	21.7847	31.1528	13.727	21.9145	18.45	19.2612	20.7318	25.9213	19.6087	21.6284
ENSMUSG00000013495	Tmem175	5928	-0.422781	-0.697508	-0.148053	3.94381	-3.3318	0.00554945	0.0286617	-2.81479	11.2181	21.3754	8.94104	14.525	11.5408	15.2614	14.5395	16.0627	14.4995	13.7454
ENSMUSG00000109829	Gm45605	4269	-0.874117	-1.44214	-0.306097	0.0258367	-3.33174	0.00555005	0.0286617	-2.13876	0.989118	1.52147	0.50035	1.08533	0.43502	1.02377	0.866919	1.10484	0.544028	1.32215
ENSMUSG00000023021	Cers5	3542	-0.258881	-0.427148	-0.0906135	6.56309	-3.33093	0.00555863	0.0286778	-3.07705	89.672	118.201	83.6455	89.7132	85.392	114.591	87.8065	102.467	84.7028	93.5736
ENSMUSG00000030629	Zfand6	4508	-0.285518	-0.471168	-0.0998676	6.06607	-3.32968	0.00557183	0.0287235	-3.04536	68.5387	95.6034	60.4553	79.5988	72.0855	77.2116	76.066	99.0677	65.2597	67.9288
ENSMUSG00000024295	Cyp4f41-ps	2314	-0.775373	-1.2797	-0.271049	0.0166492	-3.32864	0.00558295	0.028756	-2.148	0.651371	1.22217	0.674385	0.762042	0.588557	0.928539	0.767843	1.67143	0.875176	1.62151
ENSMUSG00000029575	Mmab	3670	-0.420079	-0.693346	-0.146813	4.14709	-3.3282	0.00558755	0.0287713	-2.81942	13.3893	19.5796	12.6828	17.8503	16.8634	26.1181	17.7595	18.4991	14.4049	18.136
ENSMUSG00000038172	Ttc39b	10199	-0.369375	-0.609778	-0.128972	6.63559	-3.32654	0.00560526	0.0288373	-3.09752	76.7411	90.8145	69.2876	91.2834	85.9037	127.067	88.401	80.9369	76.9918	129.247
ENSMUSG00000089883	Gm3355	487	-1.4779	-2.43989	-0.515917	-3.39238	-3.32615	0.00560941	0.0288503	-2.05173	0.0241248	0.0249422	0.195789	0.484936	0.0255894	0.119044	0.0743073	0.141647	0.0236534	0.174624
ENSMUSG00000028978	Nos3	4132	-1.36137	-2.24776	-0.474988	-2.0158	-3.32522	0.00561942	0.0288849	-2.02446	0.265373	0.374133	0.065263	0.20783	0.179126	0.928539	0.123846	0.311623	0.165574	0.274409
ENSMUSG00000046623	Gjb4	1446	-0.553284	-0.913565	-0.193003	4.28334	-3.32484	0.0056234	0.028897	-2.79418	21.5917	25.0669	26.6056	27.7337	14.9186	26.5467	18.7502	29.2075	14.3103	32.0061
ENSMUSG00000019988	Nedd1	4091	-0.320715	-0.529577	-0.111852	5.89267	-3.32448	0.00562734	0.0289088	-3.05705	52.375	59.8862	40.8764	47.593	46.5472	65.3549	57.4396	63.486	49.27	72.1696
ENSMUSG00000028282	Casp8ap2	6826	-0.445511	-0.735696	-0.155326	5.29377	-3.3239	0.00563352	0.0289322	-2.9954	32.9787	37.9869	33.4799	35.6313	28.5322	37.7368	37.2775	48.5848	24.292	54.1584
ENSMUSG00000073433	Arhgdig	1566	-0.503397	-0.831328	-0.175465	3.55663	-3.32347	0.00563812	0.0289389	-2.68245	7.69582	11.9972	19.1656	21.2679	11.8991	14.4519	11.6167	19.1223	8.63349	16.3897
ENSMUSG00000078247	Airn	4623	-0.525131	-0.867307	-0.182956	3.47501	-3.32264	0.00564702	0.0289762	-2.68943	6.73083	16.6364	7.46174	10.7379	9.59604	10.1663	14.0441	15.6661	9.53232	14.5437
ENSMUSG00000002221	Paxip1	10271	-0.311432	-0.514393	-0.108471	5.93246	-3.32212	0.00565264	0.0289967	-3.05541	52.0855	61.0834	46.8371	59.0467	51.1021	77.3069	58.034	58.7267	50.027	64.3864
ENSMUSG00000027424	Mgme1	3348	-0.473796	-0.782775	-0.164818	4.06911	-3.31993	0.00567633	0.0291097	-2.8646	12.3278	13.8928	15.4238	13.3242	9.13543	18.7851	10.8241	15.8361	11.7084	21.3291
ENSMUSG00000023345	Poc1a	3336	-0.552145	-0.912457	-0.191834	3.17321	-3.31773	0.00570016	0.0291811	-2.68506	9.57756	8.05632	5.7649	9.62944	7.70242	13.5948	5.3749	8.52713	4.80164	8.50669
ENSMUSG00000028369	Svep1	16117	-1.31121	-2.16711	-0.455311	-1.91994	-3.31676	0.00571064	0.0292011	-2.04127	0.0241248	0.124711	0.195789	0.346383	0.0767683	0.166661	0.222922	0.708233	0.165574	0.374194
ENSMUSG00000027167	Elp4	3318	-0.377436	-0.623817	-0.131055	4.00218	-3.31666	0.00571171	0.0292011	-2.85118	11.1698	17.8835	13.5965	17.7117	15.021	21.4993	13.1524	14.7029	13.7899	15.0925
ENSMUSG00000051396	Gm45902	4347	-0.59233	-0.978994	-0.205665	3.01562	-3.31661	0.00571232	0.0292011	-2.66882	7.69582	6.26049	6.2435	9.12142	5.14348	9.49967	5.96936	8.18718	4.56511	11.4504
ENSMUSG00000094595	Fsbp	4358	-0.83387	-1.37835	-0.289386	0.748234	-3.31572	0.00572194	0.0292305	-2.21423	1.27862	1.77089	0.717893	1.50099	1.50978	2.40468	1.31276	2.18136	1.30094	2.96861
ENSMUSG00000073555	Gm4951	2645	-2.56746	-4.24395	-0.890958	-1.74355	-3.31562	0.00572305	0.0292305	-2.09842	0.0241248	1.92055	0.065263	0.808227	0.281484	0.452365	0.520151	1.33148	0.165574	0.87312
ENSMUSG00000000579	Dynlt1c	3777	-0.695	-1.14924	-0.240756	2.93526	-3.31253	0.00575682	0.0293358	-2.58712	6.00708	13.7431	4.54666	10.9688	7.08827	12.0234	7.80227	10.7368	6.5993	4.96431
ENSMUSG00000107460	Gm44186	2752	-1.73208	-2.86418	-0.599989	-3.27931	-3.31246	0.00575759	0.0293358	-2.04815	0.0723745	0.0249422	0.0217543	0.0692766	0.0255894	0.357131	0.0247691	0.0283293	0.0236534	0.224517
ENSMUSG00000045672	Col27a1	13022	-1.41511	-2.34013	-0.490083	1.68565	-3.31209	0.00576174	0.0293358	-2.40564	8.08182	14.3916	1.15298	10.276	1.4586	6.40454	1.56045	5.63754	2.01054	1.17248
ENSMUSG00000027777	Schip1	5102	-0.626454	-1.03601	-0.216904	1.4839	-3.31167	0.00576634	0.0293447	-2.32328	2.53311	3.46696	2.63228	4.27206	2.37982	3.45226	2.20445	3.14456	2.01054	3.76689
ENSMUSG00000026027	Stradb	7256	-0.450851	-0.745604	-0.156097	3.87676	-3.31161	0.00576698	0.0293447	-2.82858	14.5955	19.3801	8.89753	15.9105	8.41893	15.7376	15.2825	17.5359	13.2223	13.1966
ENSMUSG00000081187	3110067C02Rik	2117	-1.13607	-1.87893	-0.393209	-1.66496	-3.31102	0.0057734	0.0293689	-2.05772	0.217124	0.274364	0.108772	0.53112	0.179126	0.214278	0.27246	0.651575	0.165574	0.424087
ENSMUSG00000050556	Kcnb1	11488	-1.35169	-2.23623	-0.467147	-1.71412	-3.30844	0.0058019	0.029489	-2.05171	0.217124	0.673439	0.065263	0.438752	0.0767683	0.166661	0.173384	0.481599	0.354801	0.424087
ENSMUSG00000044641	Pard6b	3399	-0.507906	-0.840398	-0.175415	4.01626	-3.30726	0.00581498	0.0295464	-2.77989	17.973	21.9242	21.6891	23.9928	14.5604	30.9275	12.5579	16.2894	14.0738	22.3269
ENSMUSG00000090100	Ttbk2	11406	-0.281772	-0.466269	-0.0972756	4.47428	-3.30655	0.00582286	0.0295694	-2.94342	18.3108	24.9172	15.6414	20.0671	18.8082	22.4516	24.8434	26.0913	20.6021	25.2706
ENSMUSG00000103984	Gm37447	2928	-0.930699	-1.54073	-0.320671	-0.079066	-3.30312	0.00586098	0.0297288	-2.20609	0.79612	1.92055	0.369824	1.31625	0.997988	1.9285	0.817381	0.821551	0.544028	0.67355
ENSMUSG00000079555	Haus3	3871	-0.379828	-0.629059	-0.130597	4.98215	-3.29951	0.00590143	0.02989	-2.99259	28.3949	31.1029	27.3887	30.32	22.6467	39.9272	28.0634	32.0405	22.0213	33.7523
ENSMUSG00000002957	Ap2a2	5663	-0.292391	-0.484297	-0.100485	6.47815	-3.29868	0.00591077	0.0299041	-3.13802	79.3948	98.9955	76.9886	82.1389	85.8526	90.8778	68.8334	103.26	77.4649	101.457
ENSMUSG00000092300	Cdk3	1548	-0.538091	-0.891295	-0.184886	2.68257	-3.29833	0.0059147	0.0299155	-2.65465	3.83585	6.36026	5.37332	4.54916	4.47815	6.69024	4.48321	5.92083	3.57166	8.4069
ENSMUSG00000035161	Ints6	16805	-0.297808	-0.49335	-0.102266	5.30066	-3.29733	0.00592605	0.0299643	-3.03494	35.3429	47.6645	31.522	41.7738	33.4966	41.3557	45.3027	43.5988	34.5576	45.8263
ENSMUSG00000070780	Rbm47	7163	-0.389558	-0.645377	-0.133739	5.11769	-3.29689	0.00593094	0.0299775	-3.0276	39.1546	51.5555	25.6484	36.324	32.473	41.5462	29.6486	44.3354	37.6326	41.2861
ENSMUSG00000029195	Klb	4549	-1.11175	-1.84189	-0.38161	-1.77599	-3.2966	0.0059343	0.0299775	-2.08237	0.0723745	0.274364	0.195789	0.392567	0.127947	0.404748	0.222922	0.254964	0.118267	0.224517
ENSMUSG00000051223	Bzw1	4033	-0.2502	-0.414522	-0.0858787	8.82437	-3.29654	0.00593494	0.0299775	-3.19323	365.274	425.04	452.077	448.243	381.615	488.674	407.031	482.024	382.263	520.355
ENSMUSG00000078546	Zfp995	3167	-0.421843	-0.698897	-0.14479	3.19184	-3.29649	0.00593546	0.0299775	-2.66336	7.55107	9.15378	8.07086	12.1234	8.00949	10.2139	8.99119	10.1136	7.54544	12.1488
ENSMUSG00000026657	Frmd4a	23468	-0.487917	-0.808446	-0.167388	7.33725	-3.29567	0.00594483	0.0300163	-3.16413	128.272	193.227	132.506	160.329	171.833	180.065	130.508	219.921	105.849	179.189
ENSMUSG00000024891	Slc29a2	3018	-0.5246	-0.869419	-0.17978	3.85026	-3.29383	0.00596565	0.0301048	-2.82771	9.09506	14.5912	19.0786	17.8041	9.49368	18.0708	10.3287	12.8332	8.6808	16.5893
ENSMUSG00000022210	Dhrs4	1754	-0.505389	-0.837597	-0.173181	3.5567	-3.29368	0.0059674	0.0301048	-2.68915	10.8803	18.2826	9.89823	17.3884	9.08425	14.8328	11.9139	14.7029	11.5192	10.4525
ENSMUSG00000027544	Nfatc2	10578	-0.700968	-1.16174	-0.240199	3.62962	-3.29367	0.00596746	0.0301048	-2.725	10.8803	27.9602	11.7691	18.8663	13.6392	17.3089	11.5176	20.0288	7.45082	8.20733
ENSMUSG00000028121	Bcar3	5604	-0.398384	-0.660349	-0.13642	5.46443	-3.29249	0.0059809	0.0301553	-3.07831	36.2596	38.0867	44.0526	46.6231	47.7243	57.5456	29.8963	48.3015	29.5431	55.0565
ENSMUSG00000037386	Rims2	10389	-0.764015	-1.26651	-0.261523	2.10167	-3.29184	0.00598836	0.030183	-2.48016	3.64285	8.05632	1.89263	5.70377	3.24986	5.49981	5.7712	6.94069	3.57166	3.81678
ENSMUSG00000102982	Gm38319	1266	-0.993548	-1.64703	-0.340068	-0.809652	-3.29171	0.0059898	0.030183	-2.11287	0.217124	0.623554	0.413333	0.669674	0.537378	1.26186	0.470613	0.651575	0.402108	0.87312
ENSMUSG00000039987	Phtf2	6929	-0.429489	-0.712266	-0.146712	4.16963	-3.28831	0.0060287	0.0303444	-2.90098	12.9068	19.4798	19.0351	21.037	12.3597	23.642	17.0659	19.9722	15.5876	19.1338
ENSMUSG00000031425	Plp1	5551	-0.864296	-1.4338	-0.294788	1.62462	-3.2857	0.00605882	0.0304786	-2.49551	1.56811	6.41014	1.89263	3.07126	1.66331	4.97602	3.6906	3.71114	2.38899	2.3699
ENSMUSG00000026667	Uhmk1	8101	-0.246103	-0.408295	-0.0839119	6.96233	-3.28515	0.00606519	0.0304957	-3.17871	105.257	135.511	104.878	119.086	112.414	120.782	126.347	157.143	115.594	138.826
ENSMUSG00000037710	Cisd1	1084	-0.49684	-0.824295	-0.169385	4.03435	-3.28496	0.00606731	0.0304957	-2.89525	8.99857	12.3963	16.9466	14.7559	9.08425	19.0708	11.7158	19.2356	10.5731	15.6413
ENSMUSG00000031608	Galnt7	5253	-0.295323	-0.490004	-0.100643	6.32624	-3.28428	0.00607524	0.0305265	-3.1654	65.7402	91.0639	59.7157	64.866	69.68	96.0205	73.2423	87.226	70.8893	79.6036
ENSMUSG00000049658	Bdp1	11005	-0.379705	-0.630031	-0.12938	5.78484	-3.28403	0.00607816	0.0305325	-3.10975	40.8434	56.3444	43.0083	53.9203	46.5984	56.4028	61.8485	58.5001	44.4447	83.146
ENSMUSG00000040434	Large2	5837	-0.537196	-0.891488	-0.182905	4.94327	-3.28274	0.00609301	0.030581	-3.03147	21.3022	37.4382	27.9978	28.4265	19.883	30.3561	26.8745	58.67	25.049	27.1665
ENSMUSG00000009013	Dynll1	3890	-0.342721	-0.568828	-0.116615	7.64025	-3.28166	0.00610563	0.0306304	-3.20671	167.354	231.239	238.493	215.288	117.737	184.398	161.569	229.043	179.127	214.314
ENSMUSG00000038312	Edem2	3463	-0.338421	-0.561836	-0.115006	5.16789	-3.27951	0.00613063	0.0307175	-3.06916	28.0572	43.4742	34.0456	38.4485	32.3706	43.1176	28.7569	42.6356	33.7061	31.5072
ENSMUSG00000067356	B430203G13Rik	1375	-0.777242	-1.29051	-0.263975	0.376352	-3.27852	0.00614225	0.0307582	-2.26889	1.03737	2.51916	1.28351	2.33231	1.4586	1.83327	1.65953	2.01138	0.685949	1.62151
ENSMUSG00000020955	Ap4s1	1137	-0.388998	-0.64593	-0.132065	3.90433	-3.27788	0.00614972	0.0307869	-2.84736	11.1698	17.684	15.5108	20.0671	11.029	17.1185	15.7284	16.346	12.3707	14.4938
ENSMUSG00000024789	Jak2	5030	-0.640079	-1.06305	-0.217113	8.34592	-3.27637	0.00616751	0.0308505	-3.21963	288.268	735.121	185.021	487.268	265.9	350.155	492.435	515.056	269.294	265.853
ENSMUSG00000010660	Plcd1	3093	-1.09822	-1.82429	-0.372146	2.72654	-3.27472	0.00618689	0.0309204	-2.71911	3.64285	14.7408	5.2428	8.19773	4.27344	12.3091	5.87028	18.7257	5.70047	2.22022
ENSMUSG00000003037	Rab8a	4678	-0.348549	-0.579097	-0.118002	6.60718	-3.27318	0.00620511	0.030994	-3.18616	75.5831	116.904	100.614	106.155	80.6835	112.21	89.4413	135.896	86.9736	84.5929
ENSMUSG00000095432	Zfp748	5662	-0.447845	-0.744166	-0.151525	3.52796	-3.27213	0.00621747	0.0310431	-2.82563	9.52931	14.1921	10.2898	11.6616	9.18661	12.9281	12.8056	13.3998	6.78853	13.2465
ENSMUSG00000021318	Gli3	9589	-0.283934	-0.471844	-0.0960243	5.73813	-3.2714	0.00622622	0.0310647	-3.13717	42.8698	60.7841	37.4827	48.2396	55.1452	58.4504	52.3867	60.0299	44.8232	54.358
ENSMUSG00000029913	Prdm5	9295	-1.89316	-3.14644	-0.639878	-3.32453	-3.27042	0.00623779	0.0311045	-2.12873	0.0241248	0.174595	0.065263	0.0230922	0.0255894	0.166661	0.173384	0.594916	0.0236534	0.224517
ENSMUSG00000104342	Gm36401	2028	-0.601122	-0.999373	-0.20287	1.61046	-3.26791	0.00626773	0.0312185	-2.45172	2.34011	2.61893	2.19719	3.39455	3.19868	3.73797	1.90722	3.88112	1.86862	3.717
ENSMUSG00000028453	Fancg	3795	-0.581224	-0.966389	-0.196059	3.26249	-3.26709	0.0062775	0.0312496	-2.69513	10.1083	14.7907	6.54806	13.9246	8.62364	11.7377	8.29765	14.6463	9.3904	9.50454
ENSMUSG00000036339	Tmem260	21065	-0.448881	-0.746369	-0.151394	4.25512	-3.26684	0.00628057	0.0312532	-2.9707	17.394	31.7015	17.1207	25.4245	14.151	16.8328	20.5336	29.6042	18.1895	17.4874
ENSMUSG00000021981	Cab39l	6841	-0.317564	-0.528053	-0.107074	4.90411	-3.26637	0.00628613	0.0312654	-3.0742	25.693	29.5066	23.2554	30.2277	20.3948	32.5941	25.4379	31.4172	28.2185	29.1123
ENSMUSG00000040648	Ppip5k2	14381	-0.25733	-0.427906	-0.0867535	6.82152	-3.26615	0.00628876	0.0312654	-3.20854	78.4299	106.877	118.975	128.554	104.891	125.734	109.603	114.422	103.578	137.729
ENSMUSG00000027997	Casp6	5584	-0.32373	-0.538335	-0.109125	5.54979	-3.26594	0.0062913	0.0312654	-3.14186	37.4659	50.2585	43.9655	53.6893	43.067	48.5459	44.3615	66.0923	42.9782	48.0715
ENSMUSG00000026154	Sdhaf4	874	-0.426104	-0.708827	-0.143382	3.25201	-3.26303	0.00632635	0.0314043	-2.77338	7.16508	11.7976	8.41893	12.4929	8.41893	9.59491	9.28842	13.2298	7.21429	7.70841
ENSMUSG00000030708	Dnajb13	2732	-1.15544	-1.92218	-0.388706	-1.22155	-3.26263	0.00633115	0.0314193	-2.21182	0.361873	0.424017	0.195789	0.392567	0.0767683	0.452365	0.421075	0.254964	0.0709602	0.773335
ENSMUSG00000026495	Efcab2	4151	-0.532405	-0.885735	-0.179076	2.57112	-3.26233	0.00633478	0.0314285	-2.61444	5.18684	8.50528	4.59017	7.18167	4.27344	7.69021	6.36566	5.86417	4.47049	6.4112
ENSMUSG00000103569	Gm38067	1911	-1.07955	-1.79657	-0.362541	-0.599728	-3.25973	0.00636619	0.0315489	-2.15232	0.313623	0.673439	0.326315	0.577305	0.43502	0.928539	0.56969	0.934868	0.496722	1.47183
ENSMUSG00000033845	Mrpl15	8487	-0.3023	-0.503146	-0.101454	5.56457	-3.25866	0.00637919	0.0316018	-3.13794	33.5094	47.9139	53.668	51.103	34.8784	48.6888	42.5781	50.5112	38.5314	50.2169
ENSMUSG00000045690	Wdr89	3192	-0.48342	-0.804611	-0.162228	2.61849	-3.25856	0.00638045	0.0316018	-2.68802	4.84909	6.11083	5.19929	6.67364	4.22226	6.73786	4.63182	4.84432	3.90281	7.50884
ENSMUSG00000032358	Fam83b	3879	-1.98612	-3.30659	-0.66565	-0.111764	-3.25643	0.00640637	0.0316971	-2.1532	0.69962	2.26974	0.630876	1.27007	0.946809	2.738	0.619228	1.27482	0.307494	6.4112
ENSMUSG00000005871	Apc	16116	-0.376878	-0.627451	-0.126306	6.17638	-3.25636	0.00640724	0.0316971	-3.17195	58.0202	88.9189	47.4897	80.9381	72.7508	91.7825	86.2708	84.2798	69.8958	80.6514
ENSMUSG00000003746	Man1a	9647	-0.54533	-0.907963	-0.182698	7.68079	-3.2558	0.00641408	0.0317044	-3.25703	170.297	220.165	124.674	117.701	171.475	258.872	153.395	216.918	143.505	359.401
ENSMUSG00000114540	Gm6421	409	-0.614377	-1.02294	-0.205815	1.06255	-3.25568	0.00641551	0.0317044	-2.44527	1.03737	2.36951	2.15368	3.39455	1.40742	2.40468	2.35307	2.8046	1.53747	1.87097
ENSMUSG00000000031	H19	2460	-1.45392	-2.42102	-0.486818	8.63737	-3.25487	0.00642547	0.0317358	-3.27878	154.713	701.05	247.63	1029.61	400.04	245.206	577.442	1775.99	183.811	789.575
ENSMUSG00000014074	Rnf168	4462	-0.385884	-0.642811	-0.128957	5.57753	-3.25171	0.00646426	0.0318829	-3.15735	35.2946	46.168	52.3627	50.7335	33.6501	54.2124	43.2221	68.7553	37.3014	44.6289
ENSMUSG00000033249	Hsf4	1753	-1.30063	-2.16672	-0.434531	-1.32495	-3.25126	0.00646986	0.0318932	-2.19679	0.265373	0.773208	0.15228	1.03915	0.43502	0.595218	0.222922	0.991527	0.307494	0.224517
ENSMUSG00000112297	Gm17816	2603	-0.921009	-1.53438	-0.307634	-0.167563	-3.2509	0.00647434	0.0319015	-2.26316	1.32687	1.52147	0.413333	0.900595	0.179126	0.690452	0.520151	1.4448	0.96979	1.57162
ENSMUSG00000092202	Stk19-ps1	517	-1.90408	-3.1722	-0.63597	-3.48978	-3.25082	0.00647525	0.0319015	-2.22766	0.0241248	0.0748265	0.0217543	0.0230922	0.0255894	0.166661	0.0247691	0.084988	0.0236534	0.174624
ENSMUSG00000079104	Prps1l3	1720	-0.278988	-0.464831	-0.0931444	5.33345	-3.25015	0.00648357	0.0319335	-3.13605	34.7639	42.6761	34.4806	42.5127	32.3706	40.2129	40.0021	40.8226	37.2068	50.5661
ENSMUSG00000106241	Gm43143	2023	-0.962616	-1.60415	-0.321081	-0.573931	-3.24861	0.0065026	0.0320095	-2.21473	0.168874	0.523786	0.282807	0.808227	0.639736	1.49995	0.470613	0.708233	0.733256	0.823228
ENSMUSG00000031985	Gnpat	3587	-0.240009	-0.399983	-0.0800356	6.38794	-3.24821	0.00650754	0.0320248	-3.22961	69.3107	92.4607	79.9472	87.2654	75.9239	87.9255	77.7998	96.7447	76.6607	84.1938
ENSMUSG00000034872	Gipc3	3521	-0.718686	-1.19778	-0.239592	0.371215	-3.24776	0.00651317	0.0320436	-2.40013	0.892619	2.21985	0.630876	1.22389	1.2027	1.88089	1.31276	1.33148	0.733256	1.07269
ENSMUSG00000027314	Dll4	3852	-0.592121	-0.98708	-0.197162	2.35602	-3.24581	0.00653742	0.032145	-2.63055	7.79232	10.2512	4.41613	6.76601	6.11588	10.5473	6.91058	8.64045	3.00398	5.86238
ENSMUSG00000019952	Poc1b	4190	-0.358499	-0.597656	-0.119343	4.35139	-3.24542	0.00654221	0.0321478	-2.99217	17.2975	23.3708	14.9017	17.7117	18.6547	23.404	18.8988	25.0715	18.0002	23.3248
ENSMUSG00000054770	Kctd18	12973	-0.328916	-0.548342	-0.109489	4.69281	-3.24535	0.0065432	0.0321478	-3.04787	23.2322	33.3976	21.515	26.9024	22.749	30.9275	25.0911	31.9838	26.1843	26.1188
ENSMUSG00000087598	Zfp111	10160	-0.354288	-0.590659	-0.117916	4.6107	-3.24508	0.00654648	0.0321538	-3.06648	17.5388	25.5158	24.2561	29.9968	23.1073	27.1657	24.4471	25.1848	17.9056	28.4138
ENSMUSG00000040253	Gbp7	5614	-0.349674	-0.583251	-0.116096	4.44824	-3.24113	0.006596	0.0323424	-3.03733	17.1045	24.8175	16.7726	23.6695	17.2217	17.5946	20.9794	23.9949	18.0475	25.0211
ENSMUSG00000030688	Stard10	2419	-0.576341	-0.961338	-0.191343	4.92789	-3.24106	0.00659693	0.0323424	-3.06371	29.6494	69.8132	39.3101	50.8259	29.3511	54.1648	33.1163	50.7378	31.2935	24.2229
ENSMUSG00000020441	2310033P09Rik	1285	-0.32053	-0.534649	-0.106411	3.85642	-3.24099	0.0065977	0.0323424	-2.9254	13.3893	17.5344	12.2477	17.0189	10.8243	13.7852	12.8056	13.6264	11.3773	13.6955
ENSMUSG00000029832	Nfe2l3	2973	-1.16676	-1.94632	-0.387204	2.58543	-3.2404	0.00660516	0.0323549	-2.49847	5.47634	10.5007	5.7649	12.1696	5.91116	8.73779	6.46474	26.2046	3.38244	7.30926
ENSMUSG00000020792	Exoc7	4367	-0.300976	-0.502148	-0.0998034	5.88336	-3.23913	0.0066212	0.0324217	-3.20399	53.5813	74.4025	44.2266	65.5587	62.5662	67.0691	56.102	62.8061	49.2227	56.2539
ENSMUSG00000036882	Arhgap33	5336	-0.723277	-1.20699	-0.239563	1.95279	-3.23729	0.00664451	0.0325088	-2.6054	3.4981	4.81384	1.7621	2.74797	2.27746	8.214	2.94752	3.37119	2.72014	3.36775
ENSMUSG00000058729	Lin9	7244	-0.332886	-0.555671	-0.110101	4.92104	-3.235	0.00667355	0.0326418	-3.10642	27.3817	26.4138	26.214	31.1052	23.8749	36.2607	24.5957	29.0942	23.1094	35.1493
ENSMUSG00000073821	8030451A03Rik	4083	-1.634	-2.72785	-0.540161	-0.954539	-3.23417	0.00668406	0.0326752	-2.20243	0.458372	1.47159	0.369824	1.54718	0.537378	0.785687	0.56969	1.84141	0.118267	0.623657
ENSMUSG00000025997	Ikzf2	11613	-0.636281	-1.06239	-0.210172	3.96409	-3.23291	0.00670021	0.032736	-2.90764	11.411	25.3163	8.81051	23.4848	15.4816	17.4042	17.3136	25.2414	14.7834	14.0448
ENSMUSG00000038781	Stap2	2569	-0.32908	-0.549531	-0.108629	5.27633	-3.23188	0.00671337	0.0327912	-3.16171	43.7383	60.3351	28.5199	42.7898	35.2878	44.6413	38.1197	47.9616	35.5511	32.8044
ENSMUSG00000023072	Cep89	5087	-0.324928	-0.542638	-0.107219	4.78513	-3.23129	0.00672096	0.0328073	-3.09228	25.5965	28.3094	23.0379	25.6554	25.4103	30.2609	23.3573	29.7175	20.744	34.1515
ENSMUSG00000021975	Ints9	6817	-0.278837	-0.465709	-0.0919648	4.70871	-3.23051	0.00673091	0.0328316	-3.09844	24.4867	27.162	20.6014	27.7799	22.186	28.3085	22.961	28.131	22.4944	25.3205
ENSMUSG00000071722	Spin4	4173	-0.57896	-0.967057	-0.190862	3.29308	-3.22978	0.00674035	0.0328685	-2.81466	9.91531	15.6886	7.37472	13.6013	6.52531	13.1662	9.3875	13.5131	9.57963	8.4069
ENSMUSG00000033102	Cdc14b	9179	-0.352535	-0.588937	-0.116132	5.17655	-3.2286	0.00675545	0.0329149	-3.16709	25.5	40.98	32.6098	40.9886	38.6656	48.0221	34.5529	42.409	30.5365	34.0018
ENSMUSG00000037221	Mospd3	1839	-0.407127	-0.680171	-0.134082	4.22425	-3.22821	0.00676053	0.0329306	-3.03584	13.8235	25.017	17.6863	17.2499	13.588	19.8326	15.8275	22.1819	15.8241	18.2856
ENSMUSG00000005087	Cd44	6776	-0.461135	-0.770599	-0.151671	9.2291	-3.22613	0.0067873	0.0330285	-3.33099	536.03	761.56	545.186	466.485	710.798	927.706	423.081	757.328	440.97	768.371
ENSMUSG00000106891	Gm43460	1057	-0.686133	-1.14671	-0.225557	0.534999	-3.22531	0.00679795	0.0330658	-2.45858	0.940869	1.97043	1.02245	1.50099	1.04917	1.30948	1.16415	1.1615	0.544028	1.52172
ENSMUSG00000002910	Arrdc2	3232	-0.501798	-0.838649	-0.164947	3.80789	-3.22519	0.00679951	0.0330658	-2.88264	11.5558	21.0761	17.1207	21.1294	12.9738	18.1184	11.5176	18.4424	11.6138	13.4461
ENSMUSG00000068134	Zfp120	4376	-0.389411	-0.65092	-0.127902	3.69866	-3.22394	0.00681573	0.0331173	-2.97426	10.0118	14.7408	13.3789	13.0933	9.34015	15.7376	10.6755	13.1165	9.57963	12.5979
ENSMUSG00000020621	Rdh14	1480	-0.340688	-0.56952	-0.111856	4.44888	-3.22333	0.00682373	0.0331324	-3.05832	16.9598	24.7676	25.9529	27.6414	22.4931	33.9274	21.2271	22.9751	16.3445	21.0796
ENSMUSG00000026873	Phf19	5039	-0.461807	-0.772039	-0.151575	5.12588	-3.22284	0.00683009	0.0331324	-3.20316	26.8992	26.1145	19.4266	23.6233	28.2252	39.2129	22.0197	27.1678	16.108	38.4921
ENSMUSG00000033610	Pank1	8267	-0.427791	-0.715362	-0.140221	3.69289	-3.22072	0.00685768	0.0332515	-2.87894	13.1963	17.235	10.0288	19.2358	10.8755	12.9281	13.5487	17.8758	11.8504	12.8473
ENSMUSG00000117500	Gm18085	835	-1.94094	-3.24593	-0.635943	-2.84799	-3.22009	0.00686598	0.0332609	-2.25894	0.168874	0.124711	0.0217543	0.20783	0.0767683	0.166661	0.0247691	0.254964	0.0236534	0.274409
ENSMUSG00000069601	Ank3	34838	-0.720354	-1.20486	-0.235851	5.24455	-3.21895	0.00688089	0.0333166	-3.10031	41.1811	88.1207	26.0835	62.5106	52.1257	98.8299	47.7796	41.1059	37.1595	47.9218
ENSMUSG00000105408	Gm7285	580	-0.813323	-1.36036	-0.266285	0.162671	-3.21892	0.00688125	0.0333166	-2.34191	0.554871	1.77089	0.84842	1.27007	0.793273	1.73804	0.817381	1.27482	1.0171	1.07269
ENSMUSG00000097793	Gm17259	4608	-0.847539	-1.41765	-0.277427	0.435246	-3.21858	0.00688574	0.0333282	-2.4353	0.74787	1.72101	1.06596	1.68573	0.588557	1.02377	1.3623	1.89807	0.875176	1.92086
ENSMUSG00000056629	Fkbp2	1640	-0.260219	-0.435321	-0.0851178	5.709	-3.21747	0.00690036	0.0333655	-3.21295	45.2823	59.4871	47.0111	50.2717	46.9054	55.8314	43.2221	56.1204	46.8574	53.3102
ENSMUSG00000003604	Aven	5001	-0.345052	-0.57724	-0.112864	3.31077	-3.21744	0.00690079	0.0333655	-2.93347	8.41957	10.1515	7.2442	7.73588	6.42295	9.78538	8.0995	10.6802	6.83583	8.85594
ENSMUSG00000033669	Zfp7	5816	-0.311282	-0.52085	-0.101715	4.59878	-3.21584	0.00692179	0.0334374	-3.08675	24.535	29.3071	24.8652	26.7638	15.6351	19.166	20.8308	27.7344	22.7782	32.3553
ENSMUSG00000002384	Bmp8b	3880	-1.49104	-2.49489	-0.487202	-2.557	-3.21581	0.00692227	0.0334374	-2.21195	0.0723745	0.124711	0.195789	0.346383	0.0767683	0.642835	0.123846	0.42494	0.118267	0.224517
ENSMUSG00000041037	Irgq	6083	-0.316856	-0.530188	-0.103524	5.07625	-3.21567	0.00692409	0.0334374	-3.18471	36.1149	42.1772	23.995	38.5409	31.04	35.0702	31.6302	34.9301	26.2316	33.5029
ENSMUSG00000040610	Tlx3	1533	-0.805847	-1.34862	-0.263079	0.894267	-3.21443	0.00694051	0.0334795	-2.47967	1.32687	2.56904	2.19719	2.3785	1.25388	1.97612	1.01553	2.97458	1.11171	2.27011
ENSMUSG00000079084	Ccdc82	9835	-0.598122	-1.0013	-0.194944	6.51907	-3.21187	0.00697447	0.0335787	-3.30137	59.3712	111.267	55.6694	110.958	76.1286	159.685	78.9887	69.6618	61.3333	68.4277
ENSMUSG00000024420	Zfp521	7030	-2.03492	-3.40693	-0.662911	-3.02518	-3.21111	0.00698454	0.0336049	-2.27573	0.0723745	0.124711	0.0217543	0.161645	0.0255894	0.166661	0.0743073	0.651575	0.0709602	0.124731
ENSMUSG00000003559	As3mt	3212	-0.431187	-0.721954	-0.140421	4.44529	-3.2106	0.00699136	0.0336129	-3.0994	17.394	28.0101	16.0765	20.7599	16.4028	20.785	19.3942	23.8816	17.7637	24.2229
ENSMUSG00000003585	Sec14l2	3505	-0.738773	-1.237	-0.240545	4.47823	-3.21032	0.0069951	0.0336129	-3.08814	21.1575	40.9301	18.8175	23.9466	12.2573	21.2612	23.3077	63.5427	21.4063	23.0254
ENSMUSG00000042607	Asb4	3932	-0.803004	-1.34461	-0.2614	1.66891	-3.20997	0.00699974	0.0336231	-2.65968	1.80936	6.36026	2.11017	6.35035	3.30104	3.69035	3.74014	4.78766	2.48361	2.22022
ENSMUSG00000039087	Rreb1	13994	-0.384717	-0.64423	-0.125204	5.81085	-3.20957	0.00700507	0.0336304	-3.24372	57.779	88.2704	38.0919	70.0848	65.1763	69.3071	56.746	66.0923	53.7169	57.9004
ENSMUSG00000031639	Tlr3	5207	-0.561881	-0.940973	-0.182788	4.58249	-3.20896	0.00701325	0.0336603	-3.11314	16.5738	35.3431	15.5979	23.7619	14.7139	31.4989	28.0139	32.1538	22.8255	20.431
ENSMUSG00000103505	Gm38374	2033	-1.44245	-2.41739	-0.467498	-2.42071	-3.20319	0.00709082	0.0339775	-2.22092	0.120624	0.124711	0.108772	0.392567	0.0767683	0.309513	0.321999	0.594916	0.0236534	0.224517
ENSMUSG00000028292	Rars2	2771	-0.363108	-0.608618	-0.117598	4.76654	-3.20207	0.00710598	0.0340409	-3.16175	18.745	26.5135	28.781	26.5329	20.7019	29.5466	27.7166	34.9301	21.0279	32.7046
ENSMUSG00000075284	Wipf1	5896	-0.317055	-0.531457	-0.102654	6.48341	-3.20164	0.00711185	0.0340525	-3.32569	76.9341	91.1138	75.8139	81.2152	92.4546	114.639	67.7931	84.3364	65.1178	99.8101
ENSMUSG00000102415	A430110C17Rik	4348	-1.49535	-2.50671	-0.483986	-1.35743	-3.20111	0.00711901	0.0340756	-2.22578	0.168874	0.773208	0.326315	0.715858	0.127947	0.404748	0.27246	0.42494	0.307494	1.12258
ENSMUSG00000027175	Tcp11l1	6877	-0.392316	-0.65782	-0.126812	4.90848	-3.19911	0.00714622	0.0341781	-3.14082	31.5312	35.5426	24.7347	41.1734	30.477	43.2604	27.7662	32.6071	31.1042	37.7437
ENSMUSG00000085696	Hoxaas3	2889	-0.475572	-0.797715	-0.153428	2.57353	-3.19618	0.00718625	0.0343286	-2.81871	5.47634	9.50297	2.98035	6.30417	4.78523	5.16649	6.96012	8.0172	5.32202	6.11184
ENSMUSG00000086213	A330040F15Rik	2323	-2.23306	-3.7461	-0.720015	-1.4329	-3.19531	0.00719815	0.0343545	-2.23761	0.168874	3.81615	0.195789	0.669674	0.690915	0.73807	0.27246	0.878209	0.0709602	0.424087
ENSMUSG00000039480	Nt5dc1	3505	-0.478515	-0.802758	-0.154271	4.4111	-3.19514	0.00720061	0.0343545	-3.12857	12.1348	22.7223	18.948	18.8663	19.6271	28.7847	19.3942	20.992	15.5876	28.0646
ENSMUSG00000107745	Gm43917	2360	-1.35451	-2.27289	-0.436128	-0.617387	-3.19319	0.00722743	0.0344639	-2.31481	0.313623	1.32194	0.282807	0.484936	0.281484	1.9285	1.26322	1.33148	0.260187	0.723443
ENSMUSG00000027852	Nras	5331	-0.231078	-0.387789	-0.0743663	8.16188	-3.19244	0.00723773	0.0345037	-3.38198	250.15	293.544	280.696	334.767	255.766	277.157	264.361	329.159	265.32	312.901
ENSMUSG00000039901	Armh3	4385	-0.443015	-0.743664	-0.142367	4.14643	-3.19025	0.00726797	0.0346292	-3.06391	14.7403	27.2618	18.9915	20.4366	15.6351	28.4514	16.9668	18.9523	13.1749	14.3441
ENSMUSG00000104164	Gm38248	5783	-1.23496	-2.07344	-0.396482	0.104311	-3.18879	0.00728826	0.0346884	-2.32524	0.313623	1.22217	0.239298	1.82428	0.997988	1.88089	1.75861	1.67143	0.638642	1.62151
ENSMUSG00000017446	C1qtnf1	3131	-0.873454	-1.46749	-0.279423	5.41726	-3.18343	0.00736309	0.0349709	-3.19889	45.3306	123.588	20.3838	67.5447	39.7916	65.2596	65.762	111.419	43.404	34.4009
ENSMUSG00000028360	Slc44a5	7281	-1.64724	-2.76777	-0.526711	-3.01728	-3.18272	0.0073731	0.034998	-2.28553	0.0723745	0.0748265	0.065263	0.161645	0.0767683	0.309513	0.0247691	0.141647	0.0236534	0.124731
ENSMUSG00000028412	Slc44a1	6945	-0.382881	-0.643451	-0.122312	7.02446	-3.1813	0.00739307	0.0350551	-3.3741	127.838	185.146	96.2195	149.984	139.283	156.495	148.293	229.553	147.29	141.221
ENSMUSG00000022016	Akap11	11015	-0.308519	-0.518591	-0.0984469	6.74227	-3.17965	0.0074165	0.0351177	-3.3687	86.9218	111.766	75.3353	120.149	94.9112	125.829	118.223	112.779	98.3272	110.437
ENSMUSG00000035517	Tdrd7	3958	-0.348734	-0.586216	-0.111252	5.58395	-3.17928	0.00742163	0.0351245	-3.29405	42.0978	49.161	44.5311	42.9284	41.0199	64.0692	37.2775	46.9417	39.1937	59.0479
ENSMUSG00000026723	Trdmt1	3835	-0.364464	-0.612712	-0.116215	3.78021	-3.17858	0.0074316	0.0351623	-2.99025	11.99	14.8406	14.1621	18.4507	14.9698	18.2137	12.1121	13.0598	10.1473	16.8388
ENSMUSG00000059897	Zfp930	5216	-0.303333	-0.509989	-0.0966773	4.43308	-3.17788	0.00744155	0.035192	-3.14306	15.9465	20.8766	22.4287	27.1333	22.1349	28.6419	19.4933	26.148	21.5483	22.5265
ENSMUSG00000038014	Fam120a	5105	-0.216809	-0.364522	-0.069096	8.16377	-3.17778	0.00744294	0.035192	-3.41032	261.441	312.501	226.441	282.579	258.428	310.775	255.246	296.75	268.253	272.638
ENSMUSG00000030060	Hmces	2445	-0.32768	-0.551061	-0.104299	4.93188	-3.17591	0.00746953	0.0352644	-3.24194	23.3287	32.5495	31.4785	29.2578	22.3908	35.4988	24.249	28.131	24.6705	32.8543
ENSMUSG00000095205	Snord93	71	-0.567367	-0.954186	-0.180548	1.57917	-3.17557	0.0074744	0.0352704	-2.7187	1.95411	2.31962	1.63158	2.19376	2.63571	3.21417	3.34383	5.35424	2.05785	4.41549
ENSMUSG00000025135	Anapc11	5057	-0.247445	-0.416163	-0.0787274	6.02368	-3.17529	0.00747839	0.0352747	-3.33993	49.3353	61.7319	68.5044	72.394	55.5547	66.2596	58.4303	73.2313	50.3108	60.4449
ENSMUSG00000048440	Cyp4f16	3069	-0.339737	-0.571413	-0.108061	4.74042	-3.17487	0.00748431	0.0352861	-3.22272	20.5302	34.2955	25.4743	27.2257	18.5523	27.8324	23.5554	28.7543	26.4209	26.7674
ENSMUSG00000075053	Vdac3-ps1	853	-0.714186	-1.20123	-0.227147	0.609871	-3.17477	0.00748572	0.0352861	-2.5261	1.32687	1.62124	1.15298	2.47086	1.04917	1.40471	1.01553	2.29468	1.15902	1.72129
ENSMUSG00000025911	Adhfe1	3780	-0.465834	-0.783545	-0.148124	2.9896	-3.17443	0.0074907	0.0353002	-2.85848	5.23509	8.70482	4.72069	8.70576	7.95832	8.64256	7.85181	10.7935	7.21429	8.25722
ENSMUSG00000032261	Sh3bgrl2	7865	-0.336861	-0.566632	-0.107089	6.35673	-3.17409	0.00749545	0.0353131	-3.36232	65.5472	102.637	103.311	113.498	90.2028	105.401	77.4035	92.3253	62.8471	85.0419
ENSMUSG00000037020	Wdr62	5743	-0.708776	-1.19228	-0.225271	3.37883	-3.17375	0.00750034	0.0353268	-2.96941	11.3145	7.70713	5.19929	10.2298	7.13945	13.69	6.66289	9.9436	5.55855	16.4895
ENSMUSG00000043219	Hoxa6	874	-0.476009	-0.800799	-0.15122	3.93051	-3.17306	0.00751016	0.0353542	-3.107	13.1963	22.7722	7.94034	18.9587	12.7691	12.69	17.2641	19.009	13.9319	15.9906
ENSMUSG00000020091	Eif4ebp2	5784	-0.235867	-0.396885	-0.0748491	7.18019	-3.17145	0.00753332	0.0354255	-3.40502	141.54	160.653	132.027	138.53	121.985	141.686	121.79	158.729	116.635	146.859
ENSMUSG00000099966	2810402E24Rik	3040	-0.554387	-0.933232	-0.175542	2.33391	-3.16823	0.00757977	0.0355965	-2.78496	2.96736	5.16303	5.32982	4.68771	3.60811	7.9283	3.6906	5.12761	3.8082	5.7127
ENSMUSG00000002781	Tmem143	7518	-0.469631	-0.790644	-0.148617	3.08161	-3.16737	0.00759222	0.0356182	-2.89479	6.20008	9.55285	5.46034	8.47483	7.13945	9.45205	7.50504	10.7935	8.11312	9.35486
ENSMUSG00000005102	Eif2ak4	7457	-0.259435	-0.436771	-0.0820989	5.35524	-3.16735	0.00759245	0.0356182	-3.30527	36.5974	42.8756	31.5656	37.6634	41.1734	51.8792	36.4354	41.1625	34.1792	41.9347
ENSMUSG00000041649	Klf8	5206	-0.812766	-1.36845	-0.25708	1.306	-3.16666	0.00760253	0.0356466	-2.58515	2.19536	5.21292	2.41473	3.20981	2.12392	4.45223	2.89799	3.88112	2.24707	4.16603
ENSMUSG00000000568	Hnrnpd	7354	-0.249526	-0.420253	-0.0787981	8.09731	-3.16429	0.00763688	0.0357791	-3.43396	233.89	274.638	262.118	271.172	290.722	355.107	232.904	279.809	209.12	278.825
ENSMUSG00000021486	Prelid1	2726	-0.267187	-0.450073	-0.0843002	8.05838	-3.16299	0.00765582	0.0358584	-3.43496	244.698	278.03	314.851	317.772	287.958	327.298	226.464	296.863	209.404	310.606
ENSMUSG00000040195	Nemp1	7822	-0.41175	-0.693657	-0.129843	5.41062	-3.16223	0.00766701	0.0358918	-3.31501	38.4309	39.7828	33.0884	34.4766	31.3982	40.8795	31.3825	40.7659	28.3604	63.1391
ENSMUSG00000042401	Crtac1	2810	-1.50918	-2.54361	-0.47474	-2.30066	-3.15865	0.00771952	0.0360898	-2.29161	0.313623	0.872976	0.239298	0.53112	0.0255894	0.499983	0.173384	0.368281	0.118267	0.124731
ENSMUSG00000026049	Tex30	1926	-0.486841	-0.820564	-0.153118	3.65225	-3.15839	0.00772327	0.0360978	-3.06376	10.3496	9.55285	14.8582	15.1716	7.13945	12.69	7.95089	13.6264	7.82928	15.8409
ENSMUSG00000040738	Ints8	7472	-0.30567	-0.515214	-0.0961253	6.03567	-3.15821	0.00772597	0.0361008	-3.39082	57.5377	62.7296	48.621	53.2737	49.6179	67.0691	63.1365	81.2202	54.19	75.1632
ENSMUSG00000031311	Nono	4375	-0.324582	-0.547292	-0.101873	8.86472	-3.15537	0.00776792	0.0362681	-3.46092	472.388	620.038	382.246	513.871	387.347	547.148	465.981	636.248	416.134	376.016
ENSMUSG00000108389	Gm45206	2285	-1.23686	-2.08602	-0.3877	-1.19127	-3.15352	0.0077954	0.0363484	-2.32583	0.217124	0.523786	0.282807	0.669674	0.230305	0.166661	0.173384	0.708233	0.307494	0.972906
ENSMUSG00000025193	Cutc	1422	-0.642955	-1.08493	-0.200981	1.83139	-3.14955	0.00785465	0.0366053	-2.70193	2.05061	4.76396	3.32842	5.51903	2.02157	4.16652	3.6906	3.37119	3.00398	3.86668
ENSMUSG00000024985	Tcf7l2	8894	-0.417465	-0.704655	-0.130275	5.36527	-3.14713	0.00789096	0.0367363	-3.3264	39.0099	65.8224	34.5241	52.6733	45.2165	64.8311	42.5781	50.1712	35.8822	33.6027
ENSMUSG00000085207	Gm11767	493	-0.731577	-1.23491	-0.228248	1.10866	-3.14683	0.00789554	0.0367429	-2.59549	1.61636	3.36719	1.50105	3.20981	2.07274	2.40468	2.0063	2.23802	1.34824	2.96861
ENSMUSG00000036197	Gxylt1	6722	-0.262205	-0.442608	-0.0818024	5.51731	-3.14676	0.00789665	0.0367429	-3.34996	41.3741	47.9139	40.8764	52.858	40.2522	53.0696	42.479	42.5223	37.396	46.3752
ENSMUSG00000085321	4930412F09Rik	1017	-1.62587	-2.74557	-0.506174	-2.98766	-3.14377	0.00794174	0.0369138	-2.32233	0.0241248	0.0249422	0.0217543	0.0230922	0.0255894	0.0714261	0.0247691	0.0283293	0.0236534	0.523872
ENSMUSG00000019853	Hebp2	3930	-0.378447	-0.63924	-0.117654	3.83255	-3.14177	0.00797209	0.037016	-3.04668	12.6655	16.5865	16.7726	18.3121	13.4856	19.0708	13.8459	18.8957	10.7623	14.9428
ENSMUSG00000084999	Gm15839	1146	-1.80105	-3.04273	-0.559374	-2.17501	-3.14038	0.00799322	0.037071	-2.34281	0.120624	0.623554	0.15228	0.484936	0.127947	0.642835	0.27246	0.821551	0.165574	0.274409
ENSMUSG00000093726	Gm20667	1930	-0.657948	-1.11169	-0.204205	1.32488	-3.1394	0.00800824	0.0371181	-2.69389	1.80936	2.56904	1.32702	1.82428	2.22628	2.30944	2.10537	3.14456	1.49016	4.51528
ENSMUSG00000071724	Smpd5	2149	-1.02233	-1.72822	-0.316433	0.921096	-3.13556	0.00806705	0.0373489	-2.5311	1.08562	4.26511	1.89263	5.01101	2.02157	2.69038	1.41184	2.97458	1.58478	1.72129
ENSMUSG00000028843	Sh3bgrl3	821	-0.460183	-0.778216	-0.14215	4.82169	-3.13274	0.00811066	0.0375017	-3.29293	22.798	28.3593	26.8231	22.1916	18.7059	34.5464	18.7502	36.1766	20.0344	27.9648
ENSMUSG00000036097	Slf2	7477	-0.358352	-0.60603	-0.110673	6.65693	-3.13247	0.00811484	0.0375113	-3.45676	88.0798	121.743	69.8532	111.235	88.4627	119.543	123.078	101.221	78.7422	111.984
ENSMUSG00000058690	Ccser2	8715	-0.312605	-0.528682	-0.0965276	6.07968	-3.13222	0.00811871	0.0375193	-3.42257	66.0297	64.9245	47.0982	64.4041	61.082	84.5923	64.8703	70.3984	59.4883	86.389
ENSMUSG00000039988	Ankrd13c	11511	-0.240262	-0.406479	-0.0740461	6.90914	-3.12952	0.00816062	0.0376933	-3.47594	100.094	121.693	119.062	140.331	95.423	113.448	109.851	134.933	110.958	122.162
ENSMUSG00000067219	Nipal1	4393	-0.812223	-1.37433	-0.250112	2.96517	-3.12837	0.00817846	0.037756	-2.98127	7.84057	8.20598	6.28701	6.99693	6.62766	18.0232	5.7712	7.22398	2.67283	11.5501
ENSMUSG00000059901	Adamts14	5197	-0.678817	-1.14896	-0.208678	6.2203	-3.12602	0.00821529	0.0378765	-3.45644	48.1291	60.4349	54.4076	45.7456	71.5225	121.353	46.4916	79.4638	39.7141	130.045
ENSMUSG00000008475	Arpc5	2276	-0.27492	-0.465369	-0.0844712	7.92997	-3.12531	0.00822634	0.0379175	-3.50384	203.397	268.802	256.027	257.963	230.228	288.871	222.897	307.288	223.359	252.082
ENSMUSG00000098832	Kdm4dl	1187	-0.776705	-1.31496	-0.238452	4.21717	-3.12417	0.00824424	0.0379803	-3.1875	11.1216	33.1482	9.15858	22.4225	10.159	19.4041	17.809	20.4821	17.0068	16.2899
ENSMUSG00000053317	Sec61b	1271	-0.266213	-0.450749	-0.081678	6.21634	-3.12331	0.00825777	0.0380227	-3.4511	58.7922	74.1032	90.3023	92.7151	59.649	67.7358	57.5882	84.4497	63.5567	75.1632
ENSMUSG00000021639	Gtf2h2	4661	-0.347437	-0.588306	-0.106567	4.78406	-3.12291	0.00826413	0.0380322	-3.3165	18.6485	25.9648	26.6926	26.302	20.2924	32.0703	24.348	26.9412	21.6429	30.6091
ENSMUSG00000110120	Gm45251	1465	-1.33712	-2.26463	-0.409623	-1.34524	-3.1212	0.00829103	0.038121	-2.37468	0.0723745	1.07251	0.239298	0.854411	0.43502	0.73807	0.767843	0.991527	0.260187	0.47398
ENSMUSG00000030587	2200002D01Rik	1564	-0.473566	-0.802064	-0.145068	4.66237	-3.12114	0.00829204	0.038121	-3.26301	17.9248	27.9103	31.9571	26.4867	19.9342	33.7369	16.2238	28.301	18.3787	27.9648
ENSMUSG00000001247	Lsr	2172	-0.308104	-0.521906	-0.0943022	5.09171	-3.11997	0.00831054	0.0381762	-3.33036	34.5709	48.0636	38.701	39.5569	34.7249	39.4986	30.144	45.1286	33.375	40.887
ENSMUSG00000027652	Ralgapb	12992	-0.293355	-0.496944	-0.0897654	6.55492	-3.11963	0.00831599	0.0381913	-3.48579	79.3466	78.2436	65.5458	75.5807	74.6956	104.163	72.5487	83.0899	82.8579	124.507
ENSMUSG00000063902	Gm7964	1378	-0.272798	-0.462149	-0.0834464	4.70867	-3.11916	0.00832344	0.0382156	-3.30163	23.763	27.5112	22.0807	27.8261	25.1544	28.2609	25.9333	29.8874	23.0621	31.3076
ENSMUSG00000074415	Mir100hg	23898	-0.645854	-1.09447	-0.197242	9.66289	-3.11694	0.00835879	0.038368	-3.54218	529.661	1360.82	733.578	1282.98	1040.19	1317.07	1129.1	862.883	402.037	872.597
ENSMUSG00000055612	Cdca7	3202	-0.471212	-0.798625	-0.1438	5.90907	-3.11592	0.00837504	0.0384226	-3.45845	35.4876	46.9661	76.2925	71.5165	36.9256	72.6403	49.3648	60.1432	39.3356	70.0243
ENSMUSG00000025326	Ube3a	20626	-0.233552	-0.395874	-0.0712293	6.14081	-3.11508	0.00838843	0.038474	-3.46688	62.3627	77.2958	65.9809	77.5667	57.9089	71.1642	77.0567	80.8236	63.1782	75.7619
ENSMUSG00000057098	Ebf1	9756	-1.52685	-2.5882	-0.4655	-2.12133	-3.1146	0.0083961	0.0384992	-2.36157	0.168874	0.424017	0.15228	0.762042	0.0255894	0.357131	0.27246	0.538257	0.307494	0.274409
ENSMUSG00000031827	Cotl1	1596	-0.554116	-0.939411	-0.168821	5.2963	-3.11367	0.00841108	0.0385379	-3.29946	53.5813	115.158	55.9304	105.231	47.7243	60.7836	59.867	90.0023	50.4054	40.1386
ENSMUSG00000013663	Pten	11507	-0.271041	-0.459607	-0.0824744	7.09981	-3.11197	0.00843836	0.0386228	-3.51247	120.118	149.229	101.571	152.986	124.953	158.304	136.899	131.363	126.475	141.87
ENSMUSG00000089762	Ier5l	2683	-0.389458	-0.660474	-0.118442	5.69745	-3.11122	0.00845048	0.0386683	-3.44555	46.6333	69.2644	45.3578	59.7395	45.3189	46.2127	36.9803	65.8657	44.7286	47.5227
ENSMUSG00000027555	Car13	2299	-0.563149	-0.955401	-0.170897	5.28798	-3.1083	0.00849765	0.0388631	-3.36608	37.5141	31.7514	30.3908	44.7296	31.5518	38.0701	26.9736	58.7267	27.982	57.9502
ENSMUSG00000097047	1110020A21Rik	1272	-1.1675	-1.9808	-0.354208	-1.41624	-3.10796	0.00850319	0.0388666	-2.39323	0.265373	0.424017	0.108772	0.484936	0.230305	0.595218	0.123846	0.198305	0.402108	0.723443
ENSMUSG00000082163	Gm14276	720	-0.812032	-1.37772	-0.24634	1.57146	-3.10784	0.00850517	0.0388666	-2.79452	2.58136	3.018	2.63228	4.36442	2.12392	2.97609	2.05584	3.42785	0.685949	3.11829
ENSMUSG00000029491	Pde6b	5026	-1.1476	-1.94716	-0.348031	-0.481198	-3.10742	0.00851192	0.038879	-2.49863	0.410122	0.424017	0.369824	0.53112	0.127947	1.26186	0.56969	0.594916	0.449415	1.42194
ENSMUSG00000079467	Gm14966	802	-0.836355	-1.41918	-0.253526	-0.329232	-3.10681	0.00852184	0.0389042	-2.48797	0.603121	1.57136	0.804911	1.08533	0.281484	0.785687	0.668766	1.04819	0.496722	0.623657
ENSMUSG00000114547	Gm3226	1342	-1.32184	-2.24309	-0.400596	-1.12339	-3.10648	0.00852713	0.0389183	-2.45499	0.361873	0.523786	0.587367	3.44074	0.179126	0.357131	0.222922	0.368281	0.354801	0.47398
ENSMUSG00000047248	C2cd3	11994	-0.344924	-0.585366	-0.104482	5.16057	-3.10583	0.00853778	0.0389367	-3.40143	35.8254	46.3176	17.7298	32.3983	31.3471	31.3084	37.872	41.3892	36.4026	47.7223
ENSMUSG00000083557	Gm6877	1101	-1.35817	-2.30511	-0.411235	-2.16805	-3.10527	0.00854696	0.0389584	-2.3765	0.168874	0.174595	0.195789	0.484936	0.127947	0.595218	0.123846	0.254964	0.0236534	0.124731
ENSMUSG00000026784	Pdss1	4248	-0.558067	-0.947194	-0.16894	4.5592	-3.10499	0.00855146	0.0389664	-3.31274	14.0648	19.4798	26.8666	21.6836	17.3752	29.5466	17.3632	23.1451	10.8569	32.1059
ENSMUSG00000031506	Ptpn7	6102	-1.7147	-2.91039	-0.519015	-0.256676	-3.10482	0.00855427	0.0389664	-2.4546	0.120624	3.71638	0.761402	2.93271	0.639736	2.02374	1.31276	1.33148	0.354801	0.523872
ENSMUSG00000051007	Gatd1	3633	-0.350316	-0.594602	-0.10603	4.44192	-3.10475	0.00855532	0.0389664	-3.27985	18.4073	27.9602	22.8638	24.5008	21.1625	27.6895	18.8493	27.2245	17.9056	19.7325
ENSMUSG00000015806	Qdpr	1788	-0.39863	-0.676666	-0.120594	4.41103	-3.10409	0.00856615	0.0390016	-3.27552	13.727	24.0193	22.1242	19.79	16.7099	27.6895	18.3044	22.8618	16.3445	20.7803
ENSMUSG00000051149	Adnp	5350	-0.477205	-0.810053	-0.144356	2.91592	-3.10401	0.00856747	0.0390016	-2.99574	6.00708	8.60505	4.7642	9.58326	7.65124	9.21397	7.00966	7.50727	6.07893	8.45679
ENSMUSG00000090307	1700071M16Rik	2883	-0.965799	-1.64005	-0.291549	0.980567	-3.10121	0.0086134	0.0391543	-2.6416	1.13387	3.81615	0.717893	2.51705	2.89161	2.83324	2.94752	3.42785	1.0171	2.96861
ENSMUSG00000001918	Slc1a5	4173	-0.56423	-0.95814	-0.17032	6.25508	-3.10116	0.00861418	0.0391543	-3.50632	40.8916	60.2852	96.35	73.3177	41.7364	78.3068	46.343	65.979	45.0597	110.288
ENSMUSG00000031077	Fadd	3903	-0.407926	-0.692722	-0.12313	3.79971	-3.10108	0.00861554	0.0391543	-3.19691	8.99857	17.684	16.5115	16.6033	10.3637	14.2138	12.2607	14.193	10.0527	13.945
ENSMUSG00000036983	Tfb1m	3609	-0.411976	-0.699618	-0.124335	3.03079	-3.10088	0.00861873	0.0391543	-3.02423	5.76584	7.90667	6.54806	8.52102	6.67884	8.45209	8.7435	8.86708	5.74778	10.5523
ENSMUSG00000022656	Nectin3	12747	-0.473777	-0.80473	-0.142823	5.96459	-3.09936	0.00864379	0.0392516	-3.47493	48.2738	61.0834	46.141	57.9845	55.8617	62.0693	64.474	134.479	53.0546	72.6187
ENSMUSG00000026674	Ddr2	9264	-0.260107	-0.441813	-0.0784002	7.89483	-3.09918	0.00864682	0.0392516	-3.5564	171.552	227.448	167.922	196.538	193.482	207.16	201.794	230.062	208.694	271.042
ENSMUSG00000009207	Lnpk	9154	-0.331011	-0.562274	-0.0997479	4.85447	-3.09885	0.00865213	0.0392656	-3.36564	22.5567	25.466	23.6905	27.549	25.8709	43.7842	24.893	30.5107	25.0963	28.0646
ENSMUSG00000040681	Hmgn1	3221	-0.357358	-0.607063	-0.107652	8.40836	-3.09842	0.00865935	0.0392782	-3.56355	282.333	330.658	350.267	349.362	301.674	380.201	289.031	542.025	274.072	342.887
ENSMUSG00000031098	Syt8	1894	-0.618407	-1.05059	-0.186218	7.02455	-3.09789	0.00866802	0.0393075	-3.52089	109.261	167.387	102.05	159.544	145.527	123.21	166.77	285.078	104.903	254.078
ENSMUSG00000050578	Mmp13	2673	-2.04638	-3.47672	-0.61604	3.76202	-3.09751	0.00867439	0.0393212	-2.75315	33.9436	197.667	29.9557	117.239	15.4304	129.876	19.3942	94.0251	20.9806	13.8452
ENSMUSG00000097207	6030443J06Rik	7595	-1.2209	-2.07447	-0.367335	-0.550247	-3.09676	0.00868668	0.0393517	-2.41023	0.651371	1.32194	0.195789	1.08533	0.332663	1.02377	0.619228	1.04819	0.96979	1.52172
ENSMUSG00000022672	Prkdc	13187	-0.434246	-0.737993	-0.130499	4.58158	-3.0952	0.00871267	0.0394423	-3.35752	15.7535	21.2757	12.7698	22.3301	19.4224	25.9277	26.5773	33.7969	22.7782	26.4181
ENSMUSG00000004562	Arhgef40	10366	-0.27987	-0.475641	-0.0840988	8.0085	-3.09508	0.00871456	0.0394423	-3.56442	269.547	321.031	184.325	244.754	278.08	292.49	231.666	293.407	199.043	249.588
ENSMUSG00000059970	Hspa2	2644	-0.600449	-1.02049	-0.180409	2.42246	-3.09493	0.00871716	0.0394423	-2.92943	3.6911	8.40551	4.98175	6.76601	5.85998	5.97598	4.82998	6.48742	3.57166	6.91012
ENSMUSG00000034601	2700049A03Rik	5879	-0.33289	-0.566117	-0.0996627	4.25055	-3.0902	0.00879617	0.0397415	-3.27172	19.0345	20.7768	14.6842	22.6534	18.45	24.1658	18.7007	20.2555	17.5272	22.8758
ENSMUSG00000084146	Gm12104	979	-1.01527	-1.72744	-0.303099	-0.625102	-3.08647	0.00885896	0.0399887	-2.527	0.313623	1.27205	0.891928	1.03915	0.43502	0.976157	0.817381	0.878209	0.165574	0.773335
ENSMUSG00000035842	Ddx11	6627	-0.330987	-0.563297	-0.0986763	5.4318	-3.08466	0.00888962	0.0400963	-3.47582	37.6106	38.6354	25.9529	40.2497	36.6185	37.8796	34.3548	39.5194	34.9361	56.7528
ENSMUSG00000118080	Gm41693	539	-2.61279	-4.44718	-0.778394	-3.93138	-3.08373	0.00890532	0.0401455	-2.67674	0.0241248	0.723323	0.0217543	0.0692766	0.0767683	0.261896	0.0247691	0.311623	0.0709602	0.124731
ENSMUSG00000099342	Gm18180	1484	-0.641008	-1.09107	-0.19095	0.742027	-3.08361	0.00890734	0.0401455	-2.71824	1.71286	1.82078	0.978946	2.10139	1.04917	2.07136	1.21369	2.01138	1.34824	1.6714
ENSMUSG00000022639	Dubr	4679	-0.305386	-0.5199	-0.0908728	4.75609	-3.08219	0.00893151	0.0402237	-3.41563	20.7232	22.3232	22.9943	24.5008	19.4736	25.642	26.8745	40.3126	23.204	29.0624
ENSMUSG00000051435	Fhad1	6141	-1.55513	-2.64774	-0.462521	-2.15207	-3.08153	0.00894278	0.0402594	-2.41393	0.0723745	0.374133	0.195789	0.438752	0.179126	0.785687	0.222922	0.141647	0.0236534	0.174624
ENSMUSG00000025917	Cops5	3766	-0.249051	-0.424086	-0.0740162	6.7553	-3.08055	0.00895949	0.0403086	-3.55891	81.3248	107.775	122.412	122.227	92.1988	126.448	91.1256	98.6144	92.9342	112.682
ENSMUSG00000075592	Nynrin	7518	-1.76497	-3.00548	-0.524458	-2.83411	-3.08036	0.00896275	0.040313	-2.43129	0.0241248	0.0748265	0.0217543	0.0692766	0.179126	0.261896	0.0247691	0.141647	0.0709602	0.523872
ENSMUSG00000055670	Zzef1	16450	-0.343519	-0.585079	-0.101958	6.3252	-3.07886	0.00898848	0.0404081	-3.53407	72.4951	105.63	45.4448	74.9342	93.5806	99.9727	78.9887	82.6367	69.8012	86.0897
ENSMUSG00000024386	Proc	2478	-1.94793	-3.31798	-0.577887	-1.69042	-3.07825	0.00899891	0.0404345	-2.44615	0.168874	1.02263	0.15228	1.03915	0.486199	0.404748	0.27246	1.50145	0.118267	0.573765
ENSMUSG00000057440	Mpp7	20164	-0.823294	-1.40267	-0.24392	1.76529	-3.07653	0.00902847	0.0405345	-2.68843	2.48486	5.76164	3.54596	5.01101	2.99396	7.21404	2.79891	2.46465	2.53091	5.21378
ENSMUSG00000025584	Pde8a	4045	-0.769453	-1.31104	-0.227862	0.128439	-3.07592	0.00903892	0.0405483	-2.55229	1.03737	1.97043	0.761402	1.40862	0.793273	1.02377	1.01553	1.33148	0.780562	1.77119
ENSMUSG00000054752	Fsd1l	9739	-0.500973	-0.8536	-0.148346	4.07043	-3.07584	0.00904032	0.0405483	-3.3006	13.341	13.7431	12.2042	11.2459	11.4897	15.8328	13.8955	26.4313	9.67424	20.6306
ENSMUSG00000003348	Mob3a	3254	-0.299431	-0.510203	-0.0886601	5.19874	-3.07575	0.00904195	0.0405483	-3.45731	32.8339	45.5195	35.0027	39.6493	30.2211	35.8797	34.008	36.7431	27.6035	38.542
ENSMUSG00000042842	Serpinb6b	2262	-1.26224	-2.15078	-0.373704	1.55728	-3.07561	0.00904428	0.0405483	-2.62131	1.85761	4.16534	4.28561	4.17969	1.4586	7.1188	2.50168	10.1136	2.53091	4.51528
ENSMUSG00000040424	Hipk4	3646	-0.663784	-1.13105	-0.196517	1.32794	-3.07558	0.00904491	0.0405483	-2.75975	2.09886	3.86604	1.45754	2.14757	1.66331	3.73797	2.10537	2.91792	2.05785	2.27011
ENSMUSG00000035171	1110059E24Rik	3067	-0.282892	-0.482127	-0.0836565	5.184	-3.07411	0.00907028	0.0406312	-3.43847	30.0837	38.2862	39.1361	42.4665	31.8589	45.8317	32.8191	33.5703	30.4892	39.939
ENSMUSG00000048833	Slc39a9	10155	-0.268982	-0.45849	-0.0794737	5.93521	-3.07298	0.0090898	0.040698	-3.53008	56.3797	68.3166	54.016	58.9544	50.9486	61.2122	56.4984	64.6759	48.0874	67.2802
ENSMUSG00000103400	Gm15853	2517	-0.777924	-1.32616	-0.229689	2.11283	-3.0721	0.00910514	0.0407357	-2.93558	3.3051	5.71176	2.71929	3.34837	3.81283	13.7852	3.19522	3.42785	2.86206	3.31786
ENSMUSG00000029270	Dipk1a	2892	-0.338774	-0.577823	-0.0997239	5.17564	-3.06822	0.00917275	0.0410054	-3.49719	25.5965	42.0276	32.4357	34.6614	31.6541	41.689	40.2498	43.7122	28.5024	37.4444
ENSMUSG00000062761	Zfp512	6886	-0.297254	-0.507049	-0.0874595	6.33876	-3.0676	0.00918361	0.0410249	-3.56504	72.9294	106.827	64.8062	87.681	76.1286	105.02	81.2179	90.3422	78.1272	71.3714
ENSMUSG00000081740	Gm14279	332	-1.93313	-3.2982	-0.568054	-3.36429	-3.06598	0.00921194	0.0410991	-2.49252	0.0241248	0.124711	0.065263	0.808227	0.0767683	0.119044	0.123846	0.141647	0.0236534	0.124731
ENSMUSG00000085569	Gm12602	1118	-0.399664	-0.68194	-0.117388	3.7752	-3.06539	0.00922228	0.0411244	-3.3033	11.7488	12.6956	10.8119	10.3222	8.98189	13.2138	11.9139	17.6492	8.77541	15.8409
ENSMUSG00000044937	Ttc41	5339	-0.503622	-0.859405	-0.147838	2.21744	-3.06467	0.00923508	0.0411711	-2.98527	2.24361	4.36488	3.85052	3.39455	3.09632	4.78555	2.74937	3.71114	3.42974	5.66281
ENSMUSG00000044340	Phlpp1	6752	-0.348559	-0.5949	-0.102218	5.9941	-3.06341	0.00925728	0.0412493	-3.54782	60.1432	75.3004	36.047	66.7595	76.0262	81.7829	62.3439	65.0158	54.19	70.6729
ENSMUSG00000030649	Anapc15	5161	-0.459982	-0.78536	-0.134605	2.57553	-3.06068	0.00930554	0.0414254	-3.03954	5.09034	6.2106	5.19929	6.30417	4.37579	8.07115	5.07767	5.58088	3.95012	6.46109
ENSMUSG00000045210	Vcpip1	9749	-0.22602	-0.385902	-0.0661383	5.92466	-3.06065	0.00930619	0.0414254	-3.54436	52.6163	68.4663	49.6652	61.0327	52.4328	59.0218	63.5328	67.2822	57.7853	66.2823
ENSMUSG00000020097	Sgpl1	6143	-0.273217	-0.466582	-0.0798516	7.33773	-3.0591	0.00933359	0.0415265	-3.61953	146.317	187.939	146.254	148.46	168.097	177.494	143.141	190.628	146.012	205.283
ENSMUSG00000042590	Ipo11	6452	-0.290307	-0.495811	-0.0848024	5.1509	-3.05845	0.00934526	0.041568	-3.47651	27.7677	34.2955	34.2631	36.0007	29.0952	42.07	36.2372	36.8565	30.4419	43.681
ENSMUSG00000024592	C330018D20Rik	3233	-0.612047	-1.04591	-0.17818	2.9044	-3.05417	0.00942179	0.0418557	-3.13547	5.23509	13.5935	6.15648	8.10536	4.68287	6.88071	7.80227	15.2129	7.02506	5.31356
ENSMUSG00000064565	Gm24145	163	-1.95425	-3.34011	-0.568392	-3.57703	-3.053	0.00944294	0.0419268	-2.52305	0.0241248	0.0748265	0.0217543	0.53112	0.0767683	0.166661	0.0743073	0.084988	0.0709602	0.224517
ENSMUSG00000056342	Usp34	18453	-0.416258	-0.71164	-0.120875	7.18953	-3.051	0.00947889	0.0420354	-3.62552	113.99	155.265	80.9479	156.034	137.031	181.208	186.437	152.61	127.894	191.662
ENSMUSG00000030613	Ccdc90b	1801	-0.322472	-0.551466	-0.0934785	3.58794	-3.04883	0.0095182	0.0421991	-3.2767	10.6873	14.3916	10.1158	12.4005	11.592	12.9757	12.6075	14.8162	9.43771	13.2964
ENSMUSG00000034194	R3hcc1	2766	-0.368633	-0.630468	-0.106798	4.71563	-3.04812	0.00953122	0.0422462	-3.40066	26.6579	37.5879	35.8294	43.9906	27.6622	37.1654	22.6637	36.4598	24.5759	22.9256
ENSMUSG00000089876	Tmem102	1933	-0.407512	-0.697119	-0.117905	3.65479	-3.04647	0.00956119	0.0423578	-3.26131	11.8935	17.7838	14.0316	17.8964	9.03307	13.3091	11.0718	16.7426	9.48502	8.85594
ENSMUSG00000004451	Ralb	4930	-0.293908	-0.502833	-0.084983	6.31823	-3.04569	0.00957537	0.04241	-3.60488	68.4422	77.3457	73.856	78.6751	71.7272	87.0684	62.9383	93.9684	65.922	84.4432
ENSMUSG00000114253	Gm47798	3815	-0.758397	-1.29772	-0.219073	1.09792	-3.04447	0.00959775	0.0424985	-2.75413	1.37512	4.01569	1.06596	2.51705	2.84043	3.26179	2.89799	3.31453	1.49016	2.71915
ENSMUSG00000030269	Mtmr14	3006	-0.341028	-0.583652	-0.0984045	4.86866	-3.04314	0.00962208	0.0425636	-3.45038	25.2105	29.6064	25.9964	36.6011	32.2683	31.4989	25.4379	30.7373	20.0817	33.6027
ENSMUSG00000041870	Ankrd13a	5983	-0.233523	-0.399697	-0.0673496	6.16336	-3.04252	0.00963357	0.0426037	-3.60768	65.6919	74.3027	64.4581	66.621	57.3971	75.9259	56.9442	72.7214	66.8682	76.5602
ENSMUSG00000084946	Dlx1as	1630	-0.789981	-1.35217	-0.227795	1.08955	-3.0423	0.00963759	0.0426108	-2.78907	0.892619	2.21985	1.41403	3.81021	1.40742	2.92847	3.19522	2.29468	1.91593	3.36775
ENSMUSG00000062115	Rai1	9591	-0.422114	-0.722757	-0.121471	7.08127	-3.03979	0.00968379	0.0427937	-3.64473	114.955	223.208	92.9128	171.09	149.314	167.732	137.345	159.126	122.075	112.233
ENSMUSG00000002804	Nudt14	1587	-0.454655	-0.778651	-0.130659	3.87041	-3.03814	0.00971433	0.0428966	-3.28333	10.7356	20.4276	14.0316	19.6976	17.4776	20.7374	17.3632	16.2894	11.0461	18.1859
ENSMUSG00000004356	Utp20	10199	-0.308437	-0.528236	-0.0886388	6.92478	-3.03814	0.00971436	0.0428966	-3.64719	81.6143	116.954	98.1339	95.2553	105.198	125.639	114.854	124.281	99.7937	161.278
ENSMUSG00000014837	4931428F04Rik	4045	-0.466668	-0.799377	-0.133959	3.89361	-3.03674	0.00974016	0.0429792	-3.27361	14.9815	21.7246	8.94104	16.1876	15.3281	18.6898	15.4312	21.2187	13.9792	16.0904
ENSMUSG00000031493	Ggn	2800	-0.554651	-0.950089	-0.159213	1.22223	-3.03673	0.00974037	0.0429792	-2.88888	1.66461	3.51685	1.54456	1.7781	1.86803	2.11897	2.0063	3.42785	1.96323	2.61936
ENSMUSG00000044501	Zfp758	2974	-0.560079	-0.959432	-0.160727	2.21937	-3.03639	0.00974668	0.0429963	-2.99007	3.5946	4.76396	2.63228	6.76601	3.50575	5.30934	4.68136	4.95763	4.89625	6.16174
ENSMUSG00000020380	Rad50	5375	-0.305599	-0.523567	-0.0876308	5.98641	-3.03545	0.00976416	0.0430627	-3.59663	49.866	67.4686	63.3704	66.8519	52.9446	81.1162	61.9971	64.1093	55.3253	70.7726
ENSMUSG00000061455	Stx17	5935	-0.364458	-0.624503	-0.104413	5.42674	-3.03434	0.00978501	0.0431224	-3.56284	29.6977	55.0973	47.1417	57.8921	44.2441	55.4981	43.767	45.2419	34.2265	41.2861
ENSMUSG00000096842	Gm10736	78	-0.292593	-0.501428	-0.0837571	8.20495	-3.03336	0.00980322	0.0431918	-3.67929	270.464	309.557	334.343	337.446	273.474	321.108	269.315	326.722	229.651	385.246
ENSMUSG00000075576	Gm12359	1823	-0.483179	-0.828077	-0.13828	1.48341	-3.03306	0.00980878	0.0431948	-2.88393	2.53311	3.91592	2.28421	2.84034	1.86803	2.78562	3.09614	4.33439	2.15246	2.86882
ENSMUSG00000001552	Jup	6436	-0.53933	-0.924394	-0.154267	6.92928	-3.03241	0.00982107	0.0432382	-3.60399	200.936	380.443	132.332	263.366	163.542	208.826	165.433	274.426	180.121	144.115
ENSMUSG00000114993	Gm6363	1074	-1.11238	-1.90685	-0.317908	-1.63886	-3.03138	0.00984038	0.0432913	-2.49609	0.168874	0.374133	0.239298	0.669674	0.127947	0.357131	0.222922	0.481599	0.307494	0.424087
ENSMUSG00000114994	Gm49097	3815	-1.88058	-3.22425	-0.536921	-2.24761	-3.03017	0.00986299	0.0433471	-2.4953	0.0723745	0.274364	0.108772	0.762042	0.0767683	0.214278	0.222922	0.821551	0.118267	0.324302
ENSMUSG00000021013	Ttc8	3782	-0.358874	-0.615506	-0.102243	5.86047	-3.02759	0.00991161	0.043532	-3.62645	50.445	60.7841	36.0034	52.35	51.6139	70.688	52.4858	57.9335	44.0663	57.3515
ENSMUSG00000003184	Irf3	3442	-0.264225	-0.453175	-0.0752746	5.51152	-3.02755	0.00991246	0.043532	-3.57215	42.2908	59.8862	47.1417	48.5167	37.5909	41.8795	47.2842	59.2366	42.7417	52.4122
ENSMUSG00000026062	Slc9a2	6984	-3.26681	-5.60379	-0.929833	-3.12683	-3.02646	0.00993311	0.0435826	-2.72905	0.0241248	0.872976	0.065263	1.08533	0.0767683	0.357131	0.123846	1.61477	0.0709602	0.124731
ENSMUSG00000031967	Afg3l1	4757	-0.25984	-0.445723	-0.0739578	6.69733	-3.02645	0.00993332	0.0435826	-3.66141	87.1148	102.837	88.2139	93.9159	91.5846	118.353	88.7973	100.144	89.9066	120.665
ENSMUSG00000034442	Trmt5	2139	-0.298065	-0.511346	-0.0847835	4.38283	-3.02568	0.00994782	0.0436223	-3.40169	17.4423	22.5228	21.8196	23.3	17.5799	23.8325	21.5244	23.315	18.4733	25.8693
ENSMUSG00000049235	Gm7324	2046	-1.08375	-1.85933	-0.308167	-0.630516	-3.02528	0.00995533	0.0436404	-2.59189	0.361873	0.57367	1.10947	3.34837	0.179126	0.595218	0.421075	0.651575	0.591335	0.773335
ENSMUSG00000071256	Zfp213	2686	-0.511545	-0.87764	-0.145449	2.8601	-3.0252	0.00995688	0.0436404	-3.08868	5.66934	13.3939	8.54946	10.4146	5.91116	6.49978	8.29765	12.04	6.22085	7.60862
ENSMUSG00000031805	Jak3	5352	-0.563427	-0.966701	-0.160153	7.90565	-3.02484	0.00996382	0.04366	-3.68804	319.147	570.602	158.045	421.871	341.798	325.774	286.554	473.072	251.317	233.921
ENSMUSG00000024942	Capn1	3344	-0.295195	-0.506519	-0.0838708	6.81289	-3.0243	0.00997403	0.0436889	-3.66431	112.591	161.95	99.2216	110.08	108.627	146.733	92.8099	129.607	105.329	96.5671
ENSMUSG00000034308	Sdr42e1	2957	-1.01623	-1.74379	-0.288657	0.233715	-3.024	0.00997981	0.0436975	-2.60666	1.76111	4.01569	1.15298	3.67166	1.30506	2.59515	1.75861	3.37119	1.20632	0.87312
ENSMUSG00000047090	Tmem198b	3363	-0.383203	-0.657777	-0.108628	4.09326	-3.02158	0.010026	0.0438779	-3.38352	15.5123	24.0692	14.3361	18.7278	19.9342	20.4041	14.6385	20.0288	12.9857	17.3377
ENSMUSG00000019763	Rmnd1	5894	-0.248536	-0.42665	-0.0704221	4.70293	-3.02104	0.0100362	0.0439079	-3.49794	20.5302	25.4161	21.167	23.2538	23.6702	28.2133	21.7721	25.4681	22.8255	28.4637
ENSMUSG00000043090	Zfp866	5601	-0.36027	-0.618485	-0.102055	5.57045	-3.02073	0.0100422	0.0439079	-3.59671	36.2596	65.573	37.4392	55.9062	39.0239	47.4984	54.071	60.9364	44.7759	41.8848
ENSMUSG00000094777	Hist1h2ap	482	-1.29575	-2.22446	-0.367043	-1.21288	-3.0207	0.0100428	0.0439079	-2.56218	0.410122	0.124711	0.326315	0.992964	0.127947	0.928539	0.222922	0.708233	0.165574	0.374194
ENSMUSG00000008892	Vdac3	5420	-0.303513	-0.521163	-0.0858638	7.43984	-3.01915	0.0100724	0.0440158	-3.6983	138.742	170.879	162.57	160.329	140.46	212.35	163.303	191.138	134.753	179.838
ENSMUSG00000032202	Rab27a	3879	-0.449893	-0.772588	-0.127198	3.32505	-3.01844	0.0100862	0.0440542	-3.3223	8.41957	11.9972	5.41683	11.6616	7.29299	10.2139	7.20781	9.37701	9.10656	7.65851
ENSMUSG00000106549	Gm42653	2839	-1.54801	-2.65856	-0.437466	-3.68722	-3.01788	0.0100968	0.0440794	-2.51814	0.0241248	0.0748265	0.0217543	0.0692766	0.0255894	0.0238087	0.0247691	0.0283293	0.0236534	0.274409
ENSMUSG00000069421	Olfr810	4811	-1.60627	-2.75871	-0.453826	-3.51907	-3.01762	0.0101019	0.0440794	-2.51521	0.0241248	0.0249422	0.0217543	0.0692766	0.0255894	0.166661	0.0743073	0.084988	0.0236534	0.174624
ENSMUSG00000031684	Slc10a7	9442	-0.291096	-0.500189	-0.0820041	5.14048	-3.01414	0.0101691	0.0443176	-3.56912	27.7194	44.5218	31.2175	32.4445	33.8036	41.5938	37.7234	43.6555	31.4827	36.3966
ENSMUSG00000022883	Robo1	16511	-1.14614	-1.97018	-0.322107	3.46879	-3.01132	0.0102239	0.0445235	-3.19401	7.59932	20.9265	3.85052	18.8201	7.60006	17.2137	11.369	22.8618	11.6611	11.8495
ENSMUSG00000015247	Nipsnap3b	1687	-0.647372	-1.11296	-0.181787	4.33945	-3.01037	0.0102425	0.0445935	-3.46503	13.7753	23.4706	16.9466	17.2961	14.7651	17.2613	16.2733	55.9504	19.5141	23.8736
ENSMUSG00000014039	Prdm15	11349	-0.324574	-0.558085	-0.0910632	4.19408	-3.00934	0.0102625	0.0446589	-3.44871	16.1878	19.9787	13.553	17.2499	10.5173	17.0232	20.1373	22.8618	17.6218	19.7325
ENSMUSG00000041684	Bivm	4206	-0.31965	-0.549632	-0.0896673	4.77151	-3.00916	0.0102662	0.0446638	-3.52912	20.868	32.799	23.8645	27.2719	19.1665	26.4038	27.2213	34.6468	26.0424	25.4203
ENSMUSG00000104010	Gm37366	2297	-0.941081	-1.61828	-0.263883	-0.679135	-3.00868	0.0102755	0.0446932	-2.62897	0.410122	1.1224	0.413333	0.577305	0.537378	1.21424	0.817381	1.4448	0.544028	0.87312
ENSMUSG00000033396	Spg11	8042	-0.312175	-0.536906	-0.0874443	5.50613	-3.00747	0.0102993	0.0447522	-3.62952	37.0799	49.5601	27.7368	39.2798	35.9532	54.3076	42.9249	39.4061	47.4724	53.3601
ENSMUSG00000101214	Gm28403	2710	-1.43271	-2.46456	-0.400872	-1.88445	-3.00616	0.0103251	0.0447987	-2.53639	0.168874	0.274364	0.239298	0.484936	0.127947	0.595218	0.321999	0.368281	0.0709602	0.67355
ENSMUSG00000021929	Kpna3	4298	-0.265699	-0.457078	-0.0743205	6.5522	-3.00581	0.0103319	0.0448171	-3.69297	88.0798	82.8829	76.9451	92.9461	76.4868	106.496	86.0727	101.674	79.6883	106.745
ENSMUSG00000028188	Spata1	4123	-0.419295	-0.721392	-0.117198	3.1313	-3.00496	0.0103487	0.0448682	-3.19238	7.84057	13.793	7.59227	9.35234	9.64722	9.64252	9.68472	13.0598	6.31546	9.25508
ENSMUSG00000037278	Tmem97	1375	-0.503727	-0.86671	-0.140745	5.1378	-3.00452	0.0103574	0.0448837	-3.5843	20.9162	26.8627	45.1403	33.7839	18.1941	41.1652	22.6637	33.9669	22.589	43.681
ENSMUSG00000103159	F830112A20Rik	3552	-1.82573	-3.14211	-0.50935	-2.59818	-3.00276	0.0103922	0.0449903	-2.54004	0.0723745	0.22448	0.108772	0.392567	0.0255894	0.357131	0.321999	0.538257	0.118267	0.374194
ENSMUSG00000039630	Hnrnpu	11599	-0.218144	-0.37551	-0.0607778	9.87747	-3.00121	0.0104228	0.0450853	-3.76341	893.994	969.777	805.933	991.325	828.1	950.229	896.072	939.089	842.321	1117.62
ENSMUSG00000084915	C230037L18Rik	2017	-0.64596	-1.11196	-0.179961	1.92799	-3.00114	0.0104243	0.0450853	-3.07287	3.16035	2.86835	2.02315	3.34837	2.431	5.54743	2.89799	2.91792	2.29438	5.41335
ENSMUSG00000039741	Bahcc1	11118	-0.929771	-1.6006	-0.258939	2.47903	-3.00073	0.0104324	0.0450905	-3.21256	2.29186	10.0018	3.15438	5.28811	2.431	4.83317	2.4026	2.52131	2.01054	2.27011
ENSMUSG00000054003	Tdrd9	5415	-1.94374	-3.34617	-0.541309	-3.71515	-3.00069	0.0104332	0.0450905	-2.56314	0.0241248	0.0249422	0.0217543	0.0230922	0.0255894	0.0714261	0.0247691	0.084988	0.0236534	0.573765
ENSMUSG00000107802	1700126G02Rik	725	-1.04282	-1.79592	-0.289723	-0.127727	-2.99794	0.010488	0.0452944	-2.68953	0.506622	1.82078	0.282807	1.03915	0.742094	1.16663	1.56045	1.33148	0.544028	1.52172
ENSMUSG00000041268	Dmxl2	13285	-0.937816	-1.61553	-0.260102	2.23061	-2.99596	0.0105277	0.0453989	-2.83959	4.1736	8.25586	2.58877	8.47483	3.86401	9.59491	6.56382	6.3741	3.8082	6.96002
ENSMUSG00000055805	Fmnl1	4886	-0.297189	-0.512279	-0.0820987	7.03538	-2.99142	0.0106193	0.0457493	-3.73346	133.82	141.946	104.182	115.484	125.977	162.78	96.228	118.558	103.011	154.143
ENSMUSG00000091183	Gm5141	3406	-0.535073	-0.922352	-0.147795	1.98674	-2.99127	0.0106223	0.0457514	-3.0518	2.43661	4.66419	2.98035	3.57929	2.431	5.40458	3.93829	4.56102	3.28782	3.61721
ENSMUSG00000024764	Naa40	9028	-0.244409	-0.421323	-0.0674954	5.6368	-2.99103	0.0106271	0.0457563	-3.65384	41.9531	58.6391	46.402	53.5046	46.7519	55.2124	47.2842	48.1315	40.944	49.0694
ENSMUSG00000037185	Krt80	6393	-1.29447	-2.23183	-0.3571	1.99765	-2.98983	0.0106515	0.0457987	-2.96367	4.70434	9.05401	5.46034	7.0893	1.66331	13.2614	1.75861	10.6235	4.18665	2.81893
ENSMUSG00000098164	Gm5493	1951	-1.42054	-2.44956	-0.391521	-2.64019	-2.98879	0.0106727	0.0458564	-2.55959	0.0241248	0.22448	0.282807	0.53112	0.0255894	0.166661	0.27246	0.42494	0.118267	0.274409
ENSMUSG00000066682	Pilrb2	1957	-1.58881	-2.74042	-0.437187	-1.19674	-2.98694	0.0107102	0.0459952	-2.61358	0.120624	0.174595	0.065263	0.20783	0.0255894	0.5476	0.371537	0.141647	0.212881	1.12258
ENSMUSG00000047146	Tet1	15457	-0.804541	-1.38785	-0.221235	2.12384	-2.98619	0.0107257	0.0460505	-2.98407	3.0156	7.10852	3.63298	8.52102	5.50173	5.07125	5.82074	13.3998	3.71358	4.76474
ENSMUSG00000020171	Yeats4	1415	-0.27125	-0.467951	-0.0745498	5.50866	-2.98559	0.0107379	0.0460919	-3.64911	35.1981	44.422	44.9227	49.6251	43.0158	44.927	42.7763	52.041	36.6391	53.1606
ENSMUSG00000049904	Tmem17	1568	-0.627152	-1.08207	-0.172236	1.81927	-2.98474	0.0107553	0.046133	-3.02689	1.42337	4.26511	3.7635	5.05719	2.99396	4.30937	3.74014	5.07095	2.34169	3.06839
ENSMUSG00000114019	Gm47155	2175	-0.608304	-1.0499	-0.166708	1.64221	-2.98236	0.0108041	0.0463086	-3.05296	2.38836	4.96349	2.32772	2.97889	1.97039	2.69038	2.6503	5.4109	2.81476	3.0185
ENSMUSG00000055926	Gm14137	3067	-0.401248	-0.692632	-0.109863	4.69496	-2.98134	0.0108252	0.0463879	-3.60368	22.2672	24.169	25.0828	23.3462	17.3241	29.6418	17.6108	21.1054	15.2564	29.8607
ENSMUSG00000022701	Ccdc191	4230	-0.490199	-0.846392	-0.134006	3.99131	-2.97956	0.010862	0.0464964	-3.41584	14.885	20.5274	11.5516	15.4949	11.3361	16.928	16.1742	32.8337	15.1618	14.0448
ENSMUSG00000026435	Slc45a3	3563	-0.591589	-1.02147	-0.161711	1.77181	-2.97948	0.0108637	0.0464964	-3.10561	2.72611	4.16534	2.54526	3.67166	1.66331	4.11891	2.60076	5.18427	4.18665	3.21807
ENSMUSG00000090263	D730045A05Rik	1269	-1.7734	-3.06303	-0.483771	-3.44779	-2.97719	0.0109111	0.0466425	-2.61106	0.0241248	0.0249422	0.0217543	0.0692766	0.0255894	0.119044	0.0247691	0.0283293	0.0236534	0.324302
ENSMUSG00000103517	Gm37432	341	-1.5379	-2.65653	-0.41926	-3.76174	-2.97648	0.0109259	0.0466947	-2.59986	0.0241248	0.0249422	0.0217543	0.161645	0.0255894	0.119044	0.0247691	0.0283293	0.0236534	0.0748389
ENSMUSG00000046314	Stxbp6	5297	-1.05833	-1.82818	-0.288487	2.58712	-2.97635	0.0109287	0.0466954	-3.09732	3.44985	7.05864	6.28701	6.35035	5.39937	7.97591	3.98783	14.9862	3.1459	11.5002
ENSMUSG00000020024	Cep83	7267	-0.315787	-0.545524	-0.0860506	5.93369	-2.97597	0.0109365	0.0467172	-3.71055	47.8396	56.2446	57.3227	49.7637	47.6219	73.1165	46.4421	63.3161	51.0677	71.6707
[truncated: 15,673 more rows]

## Sheet: CPM_Core-vs-rim_rn
ensembl_gene_id	external_gene_name	Length	logFC	CI.L	CI.R	AveExpr	t	P.Value	adj.P.Val	B	X3867in	X3867out	X3869in	X3869out	X3875in	X3875out	X3876in	X3876out	X3877in	X3877out
ENSRNOG00000007916	Ptk2	3635	-1.72902	-1.89687	-1.56118	5.71702	-22.5595	7.3e-11	5.62e-07	15.5222	25.3784	89.4941	25.3679	76.8954	23.0528	72.6692	25.4867	77.2304	24.3408	90.0455
ENSRNOG00000004290	Grb10	5221	-2.71601	-2.98046	-2.45155	5.80499	-22.4912	7.55e-11	5.62e-07	15.4818	22.9498	156.137	19.3804	117.669	19.8731	140.331	20.2349	139.058	17.0259	101.727
ENSRNOG00000007518	Nckap1	3282	-1.62616	-1.79572	-1.45659	6.64831	-21.0022	1.63e-10	6.62e-07	14.7572	52.0925	140.835	47.4269	138.847	48.1724	158.136	47.1118	167.251	53.6002	164.029
ENSRNOG00000014170	Dbn1	2898	-1.6449	-1.82827	-1.46153	6.13726	-19.6447	3.44e-10	6.62e-07	14.0138	60.1067	204.659	72.3221	229.894	67.8866	197.754	50.8189	160.611	49.8166	147.675
ENSRNOG00000025815	Cdr2l	3417	-2.35828	-2.62252	-2.09404	4.83463	-19.5449	3.64e-10	6.62e-07	13.921	15.4213	97.3462	16.2291	75.114	8.10823	60.873	16.8367	73.094	14.5036	55.3901
ENSRNOG00000006756	Maged1	3342	-2.61935	-2.91834	-2.32036	6.18068	-19.1855	4.48e-10	6.62e-07	13.7509	21.4927	204.457	39.5487	155.671	23.6888	169.71	28.2671	185.538	25.3497	123.922
ENSRNOG00000009594	Snai1	1834	-3.01551	-3.36065	-2.67036	5.08712	-19.1335	4.62e-10	6.62e-07	13.6898	13.2356	118.285	26.6284	111.137	13.1958	138.105	12.8206	98.0211	7.44097	99.7801
ENSRNOG00000036816	Wls	4346	-2.15563	-2.40316	-1.90809	6.23707	-19.0709	4.79e-10	6.62e-07	13.6829	27.3212	163.183	37.0277	152.306	36.7255	179.948	40.6243	135.466	27.1154	116.134
ENSRNOG00000015941	Fkbp10	2929	-2.68231	-2.99095	-2.37367	6.37896	-19.0324	4.9e-10	6.62e-07	13.6598	26.5927	268.482	49.9479	231.676	48.1724	302.139	42.7868	240.29	27.1154	179.994
ENSRNOG00000010890	Bmp1	3647	-2.97192	-3.32884	-2.61499	7.75245	-18.2346	7.89e-10	9.18e-07	13.1689	62.2924	756.321	113.919	697.006	99.6836	928.23	98.3941	486.296	53.8524	457.431
ENSRNOG00000053991	P3h1	2586	-1.59571	-1.78765	-1.40377	5.91823	-18.2067	8.02e-10	9.18e-07	13.1658	41.8925	142.446	44.2756	119.054	39.2693	119.186	39.0796	117.832	34.178	100.948
ENSRNOG00000016831	Serpinh1	2093	-2.58957	-2.9088	-2.27033	8.99073	-17.7645	1.05e-09	1.01e-06	12.8715	199.991	1734.21	287.555	1042.39	143.881	912.427	282.207	2041.35	199.393	1087.07
ENSRNOG00000008247	Ikbip	2318	-1.64886	-1.85262	-1.4451	5.82836	-17.7215	1.08e-09	1.01e-06	12.8647	30.7212	122.513	48.0572	121.231	31.956	115.848	41.5511	118.268	31.6556	93.1606
ENSRNOG00000014524	S1pr3	3695	-1.88086	-2.11404	-1.64768	5.83374	-17.6644	1.12e-09	1.01e-06	12.8364	50.6353	184.928	29.4646	137.462	34.8177	131.205	37.535	125.125	36.7004	118.471
ENSRNOG00000060614	Pxdn	4562	-2.58095	-2.90268	-2.25921	8.04978	-17.5679	1.19e-09	1.01e-06	12.7448	108.192	905.31	103.205	778.751	122.577	900.853	146.896	609.625	147.937	588.265
ENSRNOG00000006548	Mrc2	5566	-3.02934	-3.40912	-2.64955	6.07151	-17.468	1.27e-09	1.01e-06	12.7109	10.3213	185.532	22.8468	152.306	23.0528	188.406	27.0314	150.814	16.7737	115.94
ENSRNOG00000010626	Sphk1	3779	-2.23377	-2.51553	-1.952	4.27149	-17.3616	1.36e-09	1.01e-06	12.5818	8.37851	52.2468	17.1745	56.3108	11.2879	59.315	10.6581	38.8057	5.67531	35.7262
ENSRNOG00000011134	Lama2	9484	-2.7398	-3.0854	-2.39419	5.40918	-17.3611	1.36e-09	1.01e-06	12.646	8.13565	79.2259	20.0107	78.2809	28.1403	199.534	21.7795	100.851	10.2156	115.161
ENSRNOG00000012817	Lrrc17	2063	-5.18493	-5.84466	-4.5252	2.96317	-17.2113	1.5e-09	1.05e-06	11.6958	1.09285	118.688	6.46014	67.9886	2.38477	96.0391	1.69911	72.5498	1.13506	45.0714
ENSRNOG00000018373	Tln2	7884	-3.81867	-4.30597	-3.33137	4.19532	-17.1614	1.55e-09	1.05e-06	12.358	6.67852	113.453	3.62398	116.283	6.20041	103.161	11.8938	69.6108	5.92755	65.9036
ENSRNOG00000002146	Pkd2	4851	-1.70467	-1.92322	-1.48612	6.38163	-17.0812	1.63e-09	1.05e-06	12.4444	34.364	140.634	42.3848	142.806	55.1678	172.381	38.1528	106.947	40.2317	119.055
ENSRNOG00000026985	Phldb1	5671	-2.00099	-2.2588	-1.74317	6.65224	-16.997	1.72e-09	1.07e-06	12.3821	51.6067	262.04	66.9649	226.134	48.1724	250.725	61.6315	198.491	53.348	187.197
ENSRNOG00000005678	Lamb1	5645	-2.1755	-2.45794	-1.89305	8.3819	-16.8681	1.87e-09	1.1e-06	12.2828	143.163	861.016	231.462	1043.38	243.724	1156.36	207.755	612.564	161.81	793.276
ENSRNOG00000026504	Fam114a1	1704	-1.78079	-2.01264	-1.54894	5.56614	-16.8207	1.93e-09	1.1e-06	12.2879	28.5355	117.279	32.3007	107.178	37.3615	98.4874	37.8439	110.213	19.5483	88.8773
ENSRNOG00000017209	Tubb3	1767	-3.54787	-4.0165	-3.07925	3.61239	-16.5798	2.26e-09	1.19e-06	11.7644	5.94995	83.6553	9.92656	72.5409	3.02071	64.4341	5.7152	52.521	2.64848	33.1952
ENSRNOG00000003018	Olfml2b	3122	-2.5097	-2.84151	-2.17788	6.07934	-16.5639	2.29e-09	1.19e-06	12.1089	35.3354	347.608	45.221	199.809	52.624	304.588	53.9082	225.922	34.6825	181.356
ENSRNOG00000017560	Mdk	721	-2.58021	-2.92301	-2.23742	3.40124	-16.4838	2.41e-09	1.19e-06	11.803	3.5214	28.8918	6.46014	34.9344	6.20041	37.5031	5.40627	26.2877	2.90072	16.0622
ENSRNOG00000016541	Enc1	4509	-3.75943	-4.25898	-3.25988	5.79566	-16.4808	2.42e-09	1.19e-06	12.0721	15.6642	217.343	23.7922	131.128	15.4215	351.55	13.1295	196.967	10.4678	176.879
ENSRNOG00000015318	Heyl	4658	-3.08858	-3.50157	-2.67558	5.21496	-16.3777	2.59e-09	1.19e-06	12.0054	8.37851	155.734	13.7081	92.5317	18.6012	149.901	19.926	109.015	11.729	86.1516
ENSRNOG00000003031	Atp2b4	8531	-1.63565	-1.85471	-1.41659	6.01765	-16.3517	2.64e-09	1.19e-06	11.9635	44.5639	158.955	28.8343	110.345	31.0021	95.3714	48.3475	122.186	45.0242	127.427
ENSRNOG00000013452	Rcn1	1221	-2.39526	-2.717	-2.07352	7.22298	-16.3037	2.73e-09	1.19e-06	11.9037	48.4496	407.405	86.5029	347.662	79.6515	389.387	81.403	354.911	50.0689	277.145
ENSRNOG00000016687	Ssc5d	4495	-3.38241	-3.83683	-2.92799	4.4717	-16.3007	2.73e-09	1.19e-06	11.9125	6.43566	84.058	10.8719	67.1968	9.38011	93.3683	9.73129	96.1706	2.90072	53.6379
ENSRNOG00000058898	Nedd4	5352	-1.76635	-2.00495	-1.52775	8.87994	-16.2121	2.9e-09	1.23e-06	11.8325	210.677	932.692	256.042	834.963	270.433	922.888	296.727	922.138	236.219	702.16
ENSRNOG00000039473	Ccdc152	1038	-2.6947	-3.06585	-2.32355	5.97027	-15.9001	3.59e-09	1.26e-06	11.6576	24.8927	167.411	24.1074	102.626	8.4262	139.44	29.5028	237.351	31.4034	124.701
ENSRNOG00000030729	C4b	5317	-5.76762	-6.56301	-4.97224	6.38952	-15.8802	3.64e-09	1.26e-06	11.6678	6.67852	218.148	20.3258	259.782	8.10823	736.597	12.2027	959.148	7.6932	873.49
ENSRNOG00000007300	C1qtnf6	2966	-2.72238	-3.09798	-2.34679	5.56803	-15.8733	3.66e-09	1.26e-06	11.6565	32.664	237.275	36.3974	239.791	38.3154	351.327	35.6814	182.817	26.8632	135.604
ENSRNOG00000027936	Ccdc8	3299	-3.16714	-3.60413	-2.73014	3.50042	-15.8717	3.66e-09	1.26e-06	11.4223	2.79284	37.5493	7.72066	42.0599	4.29259	33.7194	5.09734	37.0641	1.63954	27.9384
ENSRNOG00000006987	Tmem263	2179	-1.47945	-1.6836	-1.27531	4.86497	-15.8708	3.67e-09	1.26e-06	11.6585	21.9784	57.6829	18.1199	53.1439	20.5091	52.1927	14.6742	52.8476	18.5394	45.6555
ENSRNOG00000014961	Pdpn	1852	-3.09731	-3.52525	-2.66937	6.74784	-15.8503	3.72e-09	1.26e-06	11.6161	17.607	264.657	31.9856	144.983	36.4076	197.086	32.5921	256.727	17.7827	241.906
ENSRNOG00000017428	Map1b	11866	-2.30618	-2.62502	-1.98735	5.73088	-15.8406	3.74e-09	1.26e-06	11.6252	21.7355	118.084	27.8889	154.286	20.5091	92.478	27.9581	145.263	26.3587	111.267
ENSRNOG00000011316	Fam167a	4023	-4.02966	-4.58729	-3.47202	4.30229	-15.8255	3.78e-09	1.26e-06	11.4228	3.5214	116.675	8.35092	118.856	5.88244	108.503	6.64199	49.2555	2.90072	44.8767
ENSRNOG00000008586	Aldh1l2	2769	-3.97974	-4.53151	-3.42796	3.4966	-15.7953	3.86e-09	1.26e-06	11.2918	2.30712	50.6361	5.19963	40.8723	2.38477	49.0768	3.55269	56.3308	1.89177	38.6466
ENSRNOG00000015655	Ptgfrn	5812	-1.93775	-2.20652	-1.66899	8.0139	-15.7892	3.88e-09	1.26e-06	11.5323	141.22	649.411	138.184	561.029	143.563	739.267	157.091	500.446	160.548	430.369
ENSRNOG00000010311	Dzip1	4027	-3.4597	-3.93979	-2.97962	2.43476	-15.7819	3.9e-09	1.26e-06	10.9115	0.607138	14.7982	2.36347	21.2774	2.38477	26.5972	2.93483	20.8451	0.882827	10.4161
ENSRNOG00000018992	Dpysl3	2656	-2.52112	-2.87422	-2.16801	4.77191	-15.6362	4.32e-09	1.37e-06	11.4971	10.5642	94.3262	11.5022	77.0933	18.2833	53.083	14.9831	82.7818	11.9812	64.7354
ENSRNOG00000053895	B3gnt9	1588	-2.74196	-3.12711	-2.35681	4.20957	-15.5908	4.46e-09	1.38e-06	11.4413	8.86422	62.1123	10.2417	54.7273	8.4262	61.3181	9.42236	57.6371	5.67531	45.4608
ENSRNOG00000005413	Creb3l1	2640	-2.46654	-2.81398	-2.1191	5.08364	-15.547	4.6e-09	1.4e-06	11.4317	15.6642	132.983	29.1494	99.2613	20.5091	103.606	17.7635	92.5785	13.4946	89.2667
ENSRNOG00000006197	Calu	3410	-1.27658	-1.45744	-1.09571	9.08381	-15.4571	4.9e-09	1.46e-06	11.2903	344.976	973.966	470.33	1077.43	446.271	1020.82	420.608	976.891	359.058	871.154
ENSRNOG00000026821	Arhgap42	3645	-2.48578	-2.8387	-2.13286	4.19768	-15.425	5.02e-09	1.46e-06	11.288	6.67852	46.4081	5.82989	45.6226	12.5598	55.9764	13.7474	49.9086	6.43202	46.4343
ENSRNOG00000017416	Ppic	1353	-2.9051	-3.31824	-2.49195	6.36053	-15.399	5.11e-09	1.46e-06	11.2829	19.5498	284.791	51.5236	249.093	32.9099	309.484	44.0225	207.2	16.5215	133.073
ENSRNOG00000007302	Fbn1	9891	-3.58999	-4.1038	-3.07617	8.53023	-15.3011	5.48e-09	1.54e-06	11.1814	49.9068	1145.1	131.881	964.408	168.683	1266.31	146.896	1600.72	61.4195	1207
ENSRNOG00000002449	Maged2	2293	-2.06707	-2.36448	-1.76965	5.41126	-15.2206	5.81e-09	1.6e-06	11.1819	17.8499	92.9168	16.2291	90.9483	23.0528	96.7068	23.6331	86.1562	23.8363	69.7974
ENSRNOG00000007090	Cacna1c	8000	-2.03405	-2.32849	-1.73961	4.49265	-15.1286	6.21e-09	1.63e-06	11.138	8.13565	43.5894	10.2417	40.8723	15.4215	56.8667	12.2027	36.8464	8.19768	38.2572
ENSRNOG00000051487	Kremen1	4421	-2.3009	-2.63398	-1.96782	6.59656	-15.128	6.21e-09	1.63e-06	11.0716	56.4638	472.638	75.1583	304.514	64.7069	361.12	73.3708	259.557	56.1225	223.021
ENSRNOG00000003720	Prrx1	862	-2.372	-2.71558	-2.02841	4.54753	-15.1188	6.25e-09	1.63e-06	11.1305	13.2356	91.5075	26.3133	98.6675	26.5505	118.964	14.9831	75.0534	9.71109	73.3019
ENSRNOG00000013481	Cdh11	5173	-3.19072	-3.65387	-2.72757	5.14307	-15.087	6.4e-09	1.64e-06	11.107	7.40709	141.64	15.5989	116.283	17.0114	138.995	15.9099	84.3058	6.43202	62.7885
ENSRNOG00000008709	Arhgap32	9935	-2.48522	-2.84739	-2.12306	4.725	-15.0278	6.68e-09	1.68e-06	11.064	5.7071	57.2803	10.5568	46.2164	16.6934	60.873	10.3491	56.8751	8.70215	55.3901
ENSRNOG00000005478	Fkbp9	3004	-2.34461	-2.68703	-2.00219	6.74283	-14.995	6.84e-09	1.7e-06	10.9634	41.164	302.71	83.9819	294.221	73.61	374.697	76.4601	317.14	38.466	245.021
ENSRNOG00000033835	Dnm1	3199	-2.67159	-3.06383	-2.27934	5.31397	-14.9159	7.25e-09	1.77e-06	10.9766	15.4213	184.928	21.5863	132.909	24.9606	191.522	30.1207	108.58	20.305	93.7447
ENSRNOG00000004279	Adgra3	4040	-1.78	-2.04179	-1.51821	5.04382	-14.8905	7.38e-09	1.77e-06	10.9515	17.3642	83.0513	23.4771	79.2705	27.1864	87.804	27.0314	73.2029	17.5304	57.9212
ENSRNOG00000013994	Enpp1	4098	-3.32772	-3.81897	-2.83647	5.3789	-14.8349	7.69e-09	1.79e-06	10.9239	15.6642	136.607	20.9561	240.78	10.0161	136.769	10.6581	103.573	13.7469	119.639
ENSRNOG00000010635	Igfbp4	2176	-2.6206	-3.00768	-2.23352	9.27355	-14.8264	7.74e-09	1.79e-06	10.8227	196.591	1460.39	401.002	1326.42	377.589	2642.02	353.879	2532.71	242.273	1737.15
ENSRNOG00000016071	P3h3	2024	-1.605	-1.84238	-1.36761	6.38692	-14.8066	7.86e-09	1.79e-06	10.8229	43.8354	169.425	59.7169	153.098	65.3428	162.142	55.144	181.075	41.9973	132.683
ENSRNOG00000008593	Ryk	1904	-1.36632	-1.56894	-1.1637	6.14048	-14.7673	8.09e-09	1.79e-06	10.803	45.2925	125.533	49.3177	111.731	43.0849	131.873	50.2011	117.397	40.9884	102.701
ENSRNOG00000023068	Cd5l	1965	-6.2031	-7.12379	-5.28241	0.230141	-14.7548	8.16e-09	1.79e-06	8.02469	0.121428	16.8116	0.157564	15.7353	0.158985	14.3558	0.772324	17.4707	0.126118	15.2834
ENSRNOG00000008332	Smo	3373	-3.08045	-3.53777	-2.62313	3.53258	-14.7514	8.18e-09	1.79e-06	10.7251	2.06427	39.5626	5.51476	34.9344	4.92853	30.6034	6.33306	37.0641	1.89177	22.0977
ENSRNOG00000011203	Farp1	4564	-2.09213	-2.40308	-1.78118	5.64185	-14.7346	8.29e-09	1.79e-06	10.8332	19.7927	96.3396	21.5863	101.241	25.9146	106.722	20.5438	77.9924	18.0349	68.4346
ENSRNOG00000028036	Adamts7	6115	-1.72513	-1.98282	-1.46745	5.3933	-14.6614	8.75e-09	1.86e-06	10.7611	39.464	129.157	33.8764	101.043	32.9099	121.635	21.4706	90.6192	26.1064	69.408
ENSRNOG00000016724	Epb41l3	5044	-3.0889	-3.5517	-2.6261	3.1511	-14.6167	9.05e-09	1.9e-06	10.4448	3.27855	43.7907	6.77527	53.1439	5.56447	55.0862	6.33306	27.9205	3.15295	29.496
ENSRNOG00000003832	Vash2	3761	-4.11674	-4.73448	-3.499	1.90712	-14.5944	9.2e-09	1.9e-06	9.87194	0.607138	24.2611	1.41808	20.8815	1.43086	29.0454	0.772324	17.3619	1.63954	8.46914
ENSRNOG00000027784	Tsku	2573	-3.14927	-3.62383	-2.67471	4.72642	-14.533	9.63e-09	1.96e-06	10.703	3.27855	98.9569	23.162	102.032	9.06214	96.0391	11.2759	89.3129	6.93649	60.8416
ENSRNOG00000060773	Sertad4	2927	-3.46938	-3.99359	-2.94516	4.01921	-14.4937	9.92e-09	1.97e-06	10.6366	3.5214	98.1516	15.2838	85.6042	6.20041	72.8918	8.18664	72.2232	2.64848	40.5935
ENSRNOG00000004332	Egfr	4158	-3.1247	-3.59692	-2.65249	3.58231	-14.4914	9.94e-09	1.97e-06	10.4836	2.79284	31.1065	3.93911	20.4856	5.2465	37.7257	2.31697	24.3284	2.14401	25.9915
ENSRNOG00000033192	Osmr	2894	-2.25944	-2.60195	-1.91693	5.93622	-14.4466	1.03e-08	1.99e-06	10.5751	17.1213	125.533	38.6033	102.428	32.274	153.462	23.6331	120.553	22.0707	123.338
ENSRNOG00000054957	Sfrp4	4591	-7.04441	-8.11243	-5.97639	4.107	-14.4445	1.03e-08	1.99e-06	10.4166	1.3357	117.077	20.0107	202.778	2.70274	400.96	5.09734	1558.81	1.3873	681.328
ENSRNOG00000024952	Atp8b1	6028	-1.63261	-1.88179	-1.38344	5.35875	-14.3488	1.11e-08	2.11e-06	10.5376	25.3784	70.5685	26.3133	91.938	35.7716	80.4592	30.7385	85.9385	26.8632	117.303
ENSRNOG00000002244	Pdgfra	6514	-3.76181	-4.33681	-3.18681	6.75551	-14.3273	1.13e-08	2.11e-06	10.4737	15.6642	520.153	39.8638	242.364	27.1864	500.895	38.7707	342.829	18.7916	226.72
ENSRNOG00000050539	Fbln5	2483	-1.80226	-2.07803	-1.52649	5.42972	-14.3121	1.14e-08	2.11e-06	10.5222	19.0641	86.4741	19.6956	76.3016	21.7809	78.6786	26.1046	96.3883	34.178	81.2843
ENSRNOG00000005783	Dlg5	5858	-2.02878	-2.3395	-1.71807	3.94633	-14.2993	1.15e-08	2.11e-06	10.5019	6.67852	38.7573	6.77527	23.4546	9.06214	35.7225	8.18664	27.5939	6.93649	25.4074
ENSRNOG00000012036	Pcsk5	5241	-2.74404	-3.16504	-2.32303	5.24464	-14.2739	1.17e-08	2.13e-06	10.4994	9.34993	87.6821	17.4897	143.202	25.5966	161.252	15.9099	132.854	25.0975	99.7801
ENSRNOG00000008016	Ckap4	2548	-1.80588	-2.08388	-1.52788	6.98326	-14.2259	1.22e-08	2.18e-06	10.3595	64.7209	316.602	116.125	302.138	86.3288	231.139	56.3797	251.067	60.1583	206.861
ENSRNOG00000004854	Has2	4174	-4.23768	-4.89165	-3.5837	3.66964	-14.1907	1.25e-08	2.21e-06	10.322	1.82141	80.434	7.40553	74.3223	4.61056	77.7883	8.8045	94.6467	1.63954	97.2491
ENSRNOG00000002365	Itm2a	1613	-5.09169	-5.87949	-4.3039	5.45462	-14.1543	1.28e-08	2.25e-06	10.4163	5.7071	1018.06	20.9561	404.072	8.10823	428.559	28.2671	389.418	11.9812	196.932
ENSRNOG00000046848	PCOLCE2	1541	-3.21246	-3.71014	-2.71478	4.72401	-14.1359	1.3e-08	2.25e-06	10.4035	8.37851	139.023	27.8889	165.567	13.5137	121.635	14.3652	98.0211	6.43202	92.7712
ENSRNOG00000021719	Slfn5	5893	-1.87349	-2.16404	-1.58293	7.48396	-14.121	1.32e-08	2.25e-06	10.2704	64.4781	322.239	94.6963	214.654	67.2506	258.961	104.264	361.334	92.4446	383.837
ENSRNOG00000007462	Septin8	5327	-1.32263	-1.52829	-1.11696	6.40562	-14.0838	1.36e-08	2.27e-06	10.257	45.7782	117.883	62.5531	116.283	54.2139	131.428	55.144	152.882	46.2853	136.772
ENSRNOG00000002176	Nectin3	1630	-2.64382	-3.05594	-2.23171	3.27385	-14.0493	1.39e-08	2.27e-06	9.91992	2.30712	15.8049	3.30885	12.7664	2.70274	19.4749	2.93483	14.6406	1.89177	17.425
ENSRNOG00000043007	Rcn3	1708	-3.05398	-3.53067	-2.57729	5.94272	-14.0303	1.41e-08	2.27e-06	10.2588	11.2928	212.511	47.1118	167.547	21.463	176.164	24.251	219.935	12.9902	130.931
ENSRNOG00000003613	Mid1	6183	-3.58837	-4.14848	-3.02827	3.42242	-14.0303	1.41e-08	2.27e-06	10.1393	2.06427	50.0321	2.6786	42.0599	5.56447	42.6222	6.64199	35.649	1.63954	28.5225
ENSRNOG00000003732	Flrt2	2900	-2.60839	-3.01587	-2.2009	4.12018	-14.0183	1.43e-08	2.27e-06	10.2773	3.5214	29.4958	4.8845	31.3717	7.15432	35.7225	6.95092	22.9133	2.39624	25.9915
ENSRNOG00000010695	Pdgfc	2716	-3.92815	-4.54214	-3.31416	2.55065	-14.0107	1.44e-08	2.27e-06	9.77275	1.3357	27.2811	1.10295	20.2877	0.794925	21.2555	4.17055	28.3559	2.14401	33.1952
ENSRNOG00000016968	Gramd4	4095	-1.54731	-1.78958	-1.30504	5.85887	-13.9869	1.46e-08	2.29e-06	10.1999	35.8212	97.9502	31.6705	89.7607	30.6841	99.8228	29.5028	115.655	37.9615	84.7888
ENSRNOG00000020482	Nfatc4	6040	-2.18248	-2.52526	-1.8397	5.01628	-13.9435	1.51e-08	2.3e-06	10.2211	11.7785	95.1315	27.2587	75.9057	21.463	85.8009	18.3813	77.9924	11.729	62.0097
ENSRNOG00000016177	Scara3	3373	-3.53507	-4.09038	-2.97976	3.80913	-13.9412	1.52e-08	2.3e-06	10.1901	1.09285	54.4615	9.2963	59.0818	8.4262	56.6442	7.25985	71.8966	1.89177	44.2926
ENSRNOG00000003242	Gulp1	2996	-3.05908	-3.5432	-2.57496	4.1599	-13.838	1.64e-08	2.44e-06	10.1708	5.46424	74.7965	8.03579	33.7469	6.51838	79.1238	10.967	66.3452	5.92755	52.2751
ENSRNOG00000016695	Mmp2	3071	-2.82519	-3.27287	-2.3775	8.77744	-13.8201	1.67e-08	2.45e-06	10.0216	123.249	1482.14	302.996	1180.35	256.125	2700.78	256.257	1383.78	153.738	1027.69
ENSRNOG00000022771	Arhgap23	4374	-1.45219	-1.6832	-1.22118	5.03355	-13.7667	1.74e-08	2.51e-06	10.0821	16.8784	61.7097	23.4771	54.5294	21.7809	52.4153	18.3813	59.7052	22.8274	51.3016
ENSRNOG00000015346	Obsl1	5418	-2.40567	-2.7884	-2.02295	4.21864	-13.7653	1.74e-08	2.51e-06	10.1134	5.7071	44.5961	8.98118	52.748	7.79026	38.3934	12.2027	37.4995	4.66637	26.1862
ENSRNOG00000013024	Csgalnact1	3258	-2.16775	-2.51519	-1.82032	4.19961	-13.664	1.89e-08	2.69e-06	10.0377	8.37851	38.3546	12.4476	44.8309	9.38011	51.0799	5.7152	49.582	13.2424	35.1421
ENSRNOG00000003772	Csrp2	1428	-2.29105	-2.65853	-1.92357	5.42168	-13.6532	1.9e-08	2.69e-06	9.97049	30.2355	127.547	42.3848	209.706	41.1771	105.387	14.0563	135.14	16.2692	102.701
ENSRNOG00000029205	Zfp354c	6031	-3.10757	-3.60908	-2.60607	3.43366	-13.5701	2.03e-08	2.85e-06	9.87439	1.82141	43.5894	7.0904	46.8102	3.65665	38.1708	8.18664	35.649	2.90072	25.018
ENSRNOG00000002746	Fstl1	3130	-2.16329	-2.51423	-1.81235	8.22179	-13.4995	2.15e-08	2.99e-06	9.75495	118.392	833.835	250.685	972.326	261.53	873.032	259.038	859.113	127.001	760.179
ENSRNOG00000050792	Tnfaip6	1363	-3.8578	-4.48563	-3.22998	4.34177	-13.4567	2.23e-08	3.02e-06	9.8704	2.06427	128.553	18.7502	155.077	6.51838	119.186	11.8938	101.722	4.1619	79.1427
ENSRNOG00000000142	Plxdc2	2735	-2.55085	-2.96601	-2.13569	5.89539	-13.4557	2.23e-08	3.02e-06	9.78526	13.9642	119.695	25.0528	105.397	24.6427	221.791	20.5438	142.106	27.3676	85.7623
ENSRNOG00000005034	Arhgef25	2104	-2.37672	-2.7636	-1.98984	4.86317	-13.4535	2.23e-08	3.02e-06	9.85107	11.5356	85.87	28.204	87.5835	19.8731	94.2585	18.3813	78.972	6.93649	69.0187
ENSRNOG00000002041	Boc	4148	-2.88027	-3.35094	-2.4096	5.01486	-13.4016	2.33e-08	3.12e-06	9.81427	4.49282	50.6361	13.393	65.8113	16.0575	92.478	12.2027	80.2782	5.92755	74.4701
ENSRNOG00000005033	Acvr1	3060	-1.45634	-1.69458	-1.21811	4.92475	-13.3873	2.35e-08	3.13e-06	9.78598	20.5213	54.2602	21.5863	62.0507	22.7349	66.8824	20.8528	50.4528	15.0081	43.3192
ENSRNOG00000007540	Msc	612	-3.8559	-4.48748	-3.22431	3.61804	-13.37	2.39e-08	3.14e-06	9.69675	1.3357	81.8433	11.5022	109.554	10.652	85.8009	7.25985	83.7615	1.89177	58.1158
ENSRNOG00000011789	Cdon	6166	-1.84796	-2.15103	-1.54489	5.29128	-13.3531	2.42e-08	3.16e-06	9.71774	19.7927	71.5752	15.914	72.5409	20.827	102.048	29.8117	73.7471	20.0528	64.7354
ENSRNOG00000012840	Sparc	2063	-2.03939	-2.37557	-1.70321	11.9146	-13.285	2.56e-08	3.28e-06	9.5905	1500.24	9851.9	3380.23	9877.94	2685.1	11355.6	2402.08	9178.66	1729.21	6536.33
ENSRNOG00000026902	Lyve1	3083	-4.11577	-4.79443	-3.43711	6.85459	-13.2812	2.57e-08	3.28e-06	9.66179	21.7355	100.366	25.0528	182.787	16.6934	332.854	6.33306	357.524	17.0259	585.928
ENSRNOG00000006490	Neo1	4682	-2.29949	-2.67931	-1.91967	4.47914	-13.2584	2.61e-08	3.28e-06	9.7121	6.43566	47.2134	12.1325	42.0599	8.74417	43.9576	8.49557	50.6705	8.44991	30.4694
ENSRNOG00000052469	Bmpr1a	3149	-2.43792	-2.84067	-2.03516	4.18468	-13.2561	2.62e-08	3.28e-06	9.70045	6.67852	29.2945	4.25424	32.7572	8.4262	41.9545	7.87771	31.7303	4.1619	30.0801
ENSRNOG00000004657	Sec23a	4042	-1.30241	-1.51759	-1.08724	5.50052	-13.2553	2.62e-08	3.28e-06	9.62162	33.3926	94.5275	35.452	75.9057	25.2786	72.2241	37.535	80.2782	30.1422	75.0541
ENSRNOG00000009096	Pon3	1451	-3.31379	-3.86511	-2.76247	3.59687	-13.1631	2.83e-08	3.5e-06	9.35477	1.57856	21.4423	0.787822	10.7871	2.0668	16.1363	1.39018	21.8248	3.15295	14.5046
ENSRNOG00000002881	Ddr2	3742	-1.90474	-2.22234	-1.58714	4.55546	-13.134	2.89e-08	3.56e-06	9.60241	15.907	53.4549	10.8719	47.7998	22.4169	55.7539	10.6581	42.1801	10.2156	56.3636
ENSRNOG00000015713	Parva	4257	-1.94599	-2.27149	-1.62049	6.92148	-13.0927	2.99e-08	3.65e-06	9.42629	46.9925	239.087	65.3893	246.322	77.7437	235.591	74.2976	225.051	40.2317	191.091
ENSRNOG00000030285	Epha3	6160	-5.01076	-5.85087	-4.17064	1.96823	-13.0617	3.07e-08	3.69e-06	8.66207	0.364283	14.3956	0.787822	21.2774	0.476955	25.9294	1.69911	24.1107	0.378354	18.5932
ENSRNOG00000000599	Lama4	5947	-1.9294	-2.25317	-1.60563	7.74031	-13.0502	3.1e-08	3.69e-06	9.37329	120.578	598.876	105.411	419.114	123.213	634.214	144.425	388.873	144.91	422.97
ENSRNOG00000055962	Bgn	2426	-2.78681	-3.2547	-2.31892	9.24081	-13.0437	3.12e-08	3.69e-06	9.37077	152.392	1359.73	323.165	1422.22	342.613	1665.61	264.289	1740.49	101.273	1281.76
ENSRNOG00000005326	Cnrip1	1650	-2.56445	-2.99558	-2.13333	3.0639	-13.0266	3.16e-08	3.69e-06	9.42114	2.54998	17.2143	6.46014	19.8919	4.29259	20.5878	2.00804	20.8451	1.63954	14.1152
ENSRNOG00000007422	Vav2	5164	-1.59393	-1.86224	-1.32562	5.28326	-13.0098	3.21e-08	3.69e-06	9.43704	15.1785	62.515	16.2291	54.7273	17.0114	72.0015	27.3403	59.3787	26.1064	56.9477
ENSRNOG00000051905	Wnt2	1329	-4.84532	-5.66142	-4.02923	0.373059	-13.0022	3.23e-08	3.69e-06	7.32023	0.121428	1.9127	0.157564	3.26583	0.158985	6.12068	0.154465	6.47669	0.126118	3.99121
[truncated: 14,753 more rows]

## Sheet: TPM_Core-vs-rim_mm
ensembl_gene_id	external_gene_name	Length	logFC	CI.L	CI.R	AveExpr	t	P.Value	adj.P.Val	B	X3867in	X3867out	X3869in	X3869out	X3875in	X3875out	X3876in	X3876out	X3877in	X3877out
[truncated: 17,672 more rows]

[truncated: 1 more sheets: TPM_Core-vs-rim_rn]
