# Supplementary material for: Metastasis from the tumor interior and necrotic core formation are regulated by breast cancer-derived angiopoietin-like 7
Source: Proc Natl Acad Sci U S A. 2023 Feb 28;120(10):e2214888120. doi: 10.1073/pnas.2214888120 (PMC10013750; doi:10.1073/pnas.2214888120)
Supplement: Supplementary file 3 — Dataset S02 (XLSX) [file pnas.2214888120.sd02.xlsx]

## Sheet: Annotation- MM Core
MyList	Gene ID	Type	Tax ID	Homologene Gene ID	Homologene Gene Tax ID	Gene Symbol	Description	Biological Process (GO)	Kinase Class (UniProt)	Protein Function (Protein Atlas)	Subcellular Location (Protein Atlas)	Drug (DrugBank)	Canonical Pathways_x000D_	Hallmark Gene Sets_x000D_	GO:0035239 tube morphogenesis	M5884 NABA CORE MATRISOME	GO:0030155 regulation of cell adhesion	R-HSA-1650814 Collagen biosynthesis and modi	GO:0008285 negative regulation of cell po	hsa04510 Focal adhesion	R-HSA-8953897 Cellular responses to stimuli	GO:0031344 regulation of cell projection	GO:0051272 positive regulation of cellula	hsa04142 Lysosome	GO:0048729 tissue morphogenesis	R-HSA-381426 Regulation of Insulin-like Gro	GO:0070482 response to oxygen levels	GO:0051493 regulation of cytoskeleton org	hsa04010 MAPK signaling pathway	WP3888 VEGFA-VEGFR2 signaling pathway	GO:0030162 regulation of proteolysis	GO:0008283 cell population proliferation	GO:0048534 hematopoietic or lymphoid orga	hsa05200 Pathways in cancer
ENSMUSG00000040938	216867	ensembl_gene_id	M. musculus	162515	H. sapiens	SLC16A11	solute carrier family 16 member 11	GO:1901475 pyruvate transmembrane transport;GO:0006848 pyruvate transport;GO:0015718 monocarboxylic acid transport		Disease related genes; Potential drug targets; Transporters:Electrochemical Potential-driven transporters					0.0	0.0	0.0	0.0	0.0	0.0	0.0	0.0	0.0	0.0	0.0	0.0	0.0	0.0	0.0	0.0	0.0	0.0	0.0	0.0
ENSMUSG00000027387	57432	ensembl_gene_id	M. musculus	84524	H. sapiens	ZC3H8	zinc finger CCCH-type containing 8	GO:0070245 positive regulation of thymocyte apoptotic process;GO:0033085 negative regulation of T cell differentiation in thymus;GO:0042796 snRNA transcription by RNA polymerase III		Transcription factors:Zinc-coordinating DNA-binding domains; Predicted intracellular proteins	Nucleoplasm (Supported); Additional: Nuclear bodies				0.0	0.0	1.0	0.0	0.0	0.0	0.0	0.0	0.0	0.0	0.0	0.0	0.0	0.0	0.0	0.0	0.0	0.0	0.0	0.0
ENSMUSG00000038416	69957	ensembl_gene_id	M. musculus	8881	H. sapiens	CDC16	cell division cycle 16	GO:0007091 metaphase/anaphase transition of mitotic cell cycle;GO:0044784 metaphase/anaphase transition of cell cycle;GO:0045842 positive regulation of mitotic metaphase/anaphase transition		Predicted intracellular proteins; Cancer-related genes:Candidate cancer biomarkers					0.0	0.0	0.0	0.0	0.0	0.0	1.0	0.0	0.0	0.0	0.0	0.0	0.0	1.0	0.0	0.0	0.0	0.0	0.0	0.0
ENSMUSG00000111394						None	None	None	None	None	None	None	None	None	nan	nan	nan	nan	nan	nan	nan	nan	nan	nan	nan	nan	nan	nan	nan	nan	nan	nan	nan	nan
ENSMUSG00000030105	67166	ensembl_gene_id	M. musculus	55207	H. sapiens	ARL8B	ADP ribosylation factor like GTPase 8B	GO:0002505 antigen processing and presentation of polysaccharide antigen via MHC class II;GO:0002747 antigen processing and presentation following phagocytosis;GO:0046754 viral exocytosis		Predicted intracellular proteins					0.0	0.0	0.0	0.0	0.0	0.0	0.0	0.0	0.0	0.0	0.0	0.0	0.0	0.0	0.0	0.0	0.0	0.0	0.0	0.0
ENSMUSG00000069806	81904	ensembl_gene_id	M. musculus	59284	H. sapiens	CACNG7	calcium voltage-gated channel auxiliary subunit gamma 7	GO:0099633 protein localization to postsynaptic specialization membrane;GO:0099645 neurotransmitter receptor localization to postsynaptic specialization membrane;GO:0098943 neurotransmitter receptor transport, postsynaptic endosome to lysosome		Transporters:Accessory Factors Involved in Transport; FDA approved drug targets:Small molecule drugs					0.0	0.0	0.0	0.0	0.0	0.0	0.0	0.0	0.0	0.0	0.0	0.0	0.0	0.0	1.0	0.0	0.0	0.0	0.0	0.0
ENSMUSG00000018906	18452	ensembl_gene_id	M. musculus	8974	H. sapiens	P4HA2	prolyl 4-hydroxylase subunit alpha 2	GO:0018401 peptidyl-proline hydroxylation to 4-hydroxy-L-proline;GO:0019511 peptidyl-proline hydroxylation;GO:0018126 protein hydroxylation		Predicted intracellular proteins; Human disease related genes:Nervous system diseases:Eye disease; Disease related genes; ENZYME proteins:Oxidoreductases; Potential drug targets; Enzymes	Endoplasmic reticulum;Vesicles (Enhanced)	Proline	(M3468)NABA ECM REGULATORS; (M5885)NABA MATRISOME ASSOCIATED; (M5889)NABA MATRISOME	(M5891)HALLMARK HYPOXIA; (M5937)HALLMARK GLYCOLYSIS; (M5945)HALLMARK HEME METABOLISM	0.0	1.0	0.0	1.0	0.0	0.0	0.0	0.0	0.0	0.0	0.0	0.0	0.0	0.0	0.0	1.0	0.0	0.0	0.0	0.0
ENSMUSG00000033538	12363	ensembl_gene_id	M. musculus	837	H. sapiens	CASP4	caspase 4	GO:2000494 positive regulation of interleukin-18-mediated signaling pathway;GO:2000492 regulation of interleukin-18-mediated signaling pathway;GO:1903265 positive regulation of tumor necrosis factor-mediated signaling pathway		ENZYME proteins:Hydrolases; Enzymes; Peptidases:Cysteine-type peptidases; Predicted intracellular proteins; Cancer-related genes:Candidate cancer biomarkers	Cytosol (Approved); Additional: Plasma membrane	Incadronic acid	(M220)PID CASPASE PATHWAY	(M5902)HALLMARK APOPTOSIS; (M5913)HALLMARK INTERFERON GAMMA RESPONSE; (M5921)HALLMARK COMPLEMENT	0.0	0.0	0.0	0.0	0.0	0.0	0.0	0.0	0.0	0.0	0.0	0.0	0.0	0.0	0.0	0.0	0.0	0.0	0.0	0.0
ENSMUSG00000029062	12537	ensembl_gene_id	M. musculus	984	H. sapiens	CDK11B	cyclin dependent kinase 11B	GO:0050684 regulation of mRNA processing;GO:1903311 regulation of mRNA metabolic process;GO:0001558 regulation of cell growth	CMGC Ser/Thr protein kinase family	ENZYME proteins:Transferases; Predicted intracellular proteins; Enzymes; Kinases:CMGC Ser/Thr protein kinases	Nuclear speckles (Approved)		(M58)PID AR PATHWAY		0.0	0.0	0.0	0.0	0.0	0.0	0.0	0.0	0.0	0.0	0.0	0.0	0.0	0.0	0.0	0.0	0.0	0.0	0.0	0.0
ENSMUSG00000000958	20540	ensembl_gene_id	M. musculus	9056	H. sapiens	SLC7A7	solute carrier family 7 member 7	GO:0000821 regulation of arginine metabolic process;GO:0000820 regulation of glutamine family amino acid metabolic process;GO:0006521 regulation of cellular amino acid metabolic process		Human disease related genes:Congenital disorders of metabolism:Congenital disorders of amino acid metabolism; Transporters:Electrochemical Potential-driven transporters; Disease related genes; Predicted intracellular proteins; FDA approved drug targets:Small molecule drugs		Fluciclovine (18F)			0.0	0.0	0.0	1.0	0.0	0.0	0.0	0.0	0.0	0.0	0.0	0.0	0.0	0.0	0.0	0.0	0.0	0.0	0.0	0.0
ENSMUSG00000028558	108802	ensembl_gene_id	M. musculus	811	H. sapiens	CALR	calreticulin	GO:0002397 MHC class I protein complex assembly;GO:0002502 peptide antigen assembly with MHC class I protein complex;GO:0051208 sequestering of calcium ion		Disease related genes; Predicted intracellular proteins; Cancer-related genes:Candidate cancer biomarkers; Human disease related genes:Cancers:Cancers of haematopoietic and lymphoid tissues	Endoplasmic reticulum (Supported)	Antihemophilic factor, human recombinant; Tenecteplase; Melatonin; Lanoteplase; Copper; Calcium citrate; Calcium Phosphate; Lonoctocog alfa; Moroctocog alfa; Calcium phosphate dihydrate		(M5923)HALLMARK PI3K AKT MTOR SIGNALING; (M5922)HALLMARK UNFOLDED PROTEIN RESPONSE; (M5924)HALLMARK MTORC1 SIGNALING	0.0	0.0	1.0	0.0	0.0	0.0	1.0	0.0	1.0	0.0	0.0	0.0	0.0	0.0	0.0	1.0	0.0	0.0	0.0	0.0
ENSMUSG00000110682	382036	ensembl_gene_id	M. musculus			None	None	None	None	None	None	None	None	None	nan	nan	nan	nan	nan	nan	nan	nan	nan	nan	nan	nan	nan	nan	nan	nan	nan	nan	nan	nan
ENSMUSG00000078588	381546	ensembl_gene_id	M. musculus	149473	H. sapiens	CCDC24	coiled-coil domain containing 24	GO:0001835 blastocyst hatching;GO:0035188 hatching;GO:0071684 organism emergence from protective structure		Predicted intracellular proteins	Plasma membrane (Approved); Additional: Cytosol;Nucleoli				0.0	0.0	0.0	0.0	0.0	0.0	0.0	0.0	0.0	0.0	0.0	0.0	0.0	0.0	0.0	0.0	0.0	0.0	0.0	0.0
ENSMUSG00000031618	110784	ensembl_gene_id	M. musculus	4306	H. sapiens	NR3C2	nuclear receptor subfamily 3 group C member 2	GO:0030518 intracellular steroid hormone receptor signaling pathway;GO:1901224 positive regulation of NIK/NF-kappaB signaling;GO:0043401 steroid hormone mediated signaling pathway		Disease related genes; Transcription factors:Zinc-coordinating DNA-binding domains; Nuclear receptors; Human disease related genes:Cardiovascular diseases:Hypertensive diseases; Human disease related genes:Urinary system diseases:Kidney diseases; Predicted intracellular proteins; FDA approved drug targets:Small molecule drugs	Nucleoplasm (Supported)	Nimodipine; Progesterone; Spironolactone; Fluticasone propionate; Testosterone; Fludrocortisone; Eplerenone; Clobetasol propionate; Felodipine; Desoxycorticosterone pivalate; Drospirenone; Stanolone; Metribolone; Aldosterone; Corticosterone; Desoxycorticosterone acetate; Fluticasone furoate; Fluticasone; Testosterone cypionate; Testosterone enanthate; Testosterone undecanoate; Stanolone acetate		(M5948)HALLMARK BILE ACID METABOLISM	0.0	0.0	0.0	0.0	0.0	0.0	1.0	0.0	0.0	0.0	0.0	0.0	0.0	0.0	0.0	0.0	0.0	0.0	0.0	0.0
ENSMUSG00000022483	12824	ensembl_gene_id	M. musculus	1280	H. sapiens	COL2A1	collagen type II alpha 1 chain	GO:0097065 anterior head development;GO:0060272 embryonic skeletal joint morphogenesis;GO:0060174 limb bud formation		Human disease related genes:Congenital malformations:Other congenital malformations; Human disease related genes:Congenital malformations:Congenital malformations of the musculoskeletal system; Cancer-related genes; Human disease related genes:Musculoskeletal diseases:Skeletal diseases; Predicted secreted proteins; Human disease related genes:Nervous system diseases:Eye disease; Disease related g…	Nucleoplasm (Approved)	Collagenase clostridium histolyticum	(M3005)NABA COLLAGENS; (M198)PID SYNDECAN 1 PATHWAY; (M18)PID INTEGRIN1 PATHWAY	(M5941)HALLMARK UV RESPONSE UP; (M5956)HALLMARK KRAS SIGNALING DN	0.0	1.0	0.0	1.0	0.0	1.0	0.0	0.0	0.0	0.0	0.0	0.0	0.0	0.0	0.0	0.0	0.0	0.0	0.0	0.0
ENSMUSG00000088605						None	None	None	None	None	None	None	None	None	nan	nan	nan	nan	nan	nan	nan	nan	nan	nan	nan	nan	nan	nan	nan	nan	nan	nan	nan	nan
ENSMUSG00000040652	18247	ensembl_gene_id	M. musculus	4947	H. sapiens	OAZ2	ornithine decarboxylase antizyme 2	GO:1902268 negative regulation of polyamine transmembrane transport;GO:1902267 regulation of polyamine transmembrane transport;GO:0006596 polyamine biosynthetic process		Predicted intracellular proteins	Golgi apparatus (Approved)				0.0	0.0	0.0	0.0	0.0	0.0	0.0	0.0	0.0	0.0	0.0	0.0	0.0	0.0	0.0	0.0	1.0	0.0	0.0	0.0
ENSMUSG00000047230	12738	ensembl_gene_id	M. musculus	9075	H. sapiens	CLDN2	claudin 2	GO:0016338 calcium-independent cell-cell adhesion via plasma membrane cell-adhesion molecules;GO:0070830 bicellular tight junction assembly;GO:0120192 tight junction assembly			Cell Junctions;Nucleoplasm (Supported)				0.0	0.0	0.0	0.0	0.0	0.0	0.0	0.0	0.0	0.0	0.0	0.0	0.0	0.0	0.0	0.0	0.0	0.0	0.0	0.0
ENSMUSG00000003299	66163	ensembl_gene_id	M. musculus	51073	H. sapiens	MRPL4	mitochondrial ribosomal protein L4	GO:0032543 mitochondrial translation;GO:0140053 mitochondrial gene expression;GO:0006412 translation		Ribosomal proteins; Predicted intracellular proteins					0.0	0.0	0.0	0.0	0.0	0.0	0.0	0.0	0.0	0.0	0.0	0.0	0.0	0.0	0.0	0.0	0.0	0.0	0.0	0.0
ENSMUSG00000029710	13846	ensembl_gene_id	M. musculus	2050	H. sapiens	EPHB4	EPH receptor B4	GO:0002042 cell migration involved in sprouting angiogenesis;GO:0043534 blood vessel endothelial cell migration;GO:0048013 ephrin receptor signaling pathway	Tyr protein kinase family	Human disease related genes:Congenital malformations:Congenital malformations of skin; Predicted intracellular proteins; Human disease related genes:Congenital malformations:Congenital malformations of the circulatory system; ENZYME proteins:Transferases; Transporters:Accessory Factors Involved in Transport; Disease related genes; Kinases:Tyr protein kinases; Potential drug targets; Enzymes; Canc…		Dasatinib; N-(5-chloro-1,3-benzodioxol-4-yl)-6-methoxy-7-(3-piperidin-1-ylpropoxy)quinazolin-4-amine; N'-(5-CHLORO-1,3-BENZODIOXOL-4-YL)-N-(3,4,5- TRIMETHOXYPHENYL)PYRIMIDINE-2,4-DIAMINE; N'-(3-CHLORO-4-METHOXY-PHENYL)-N-(3,4,5-TRIMETHOXYPHENYL)-1,3,5-TRIAZINE-2,4-DIAMINE; 3-({4-[(5-chloro-1,3-benzodioxol-4-yl)amino]pyrimidin-2-yl}amino)benzenesulfonamide; N'-(5-chloro-1,3-benzodioxol-4-yl)-N-(3-…	(M257)PID EPHRINB REV PATHWAY; (M62)PID EPHB FWD PATHWAY	(M5916)HALLMARK APICAL SURFACE	1.0	0.0	0.0	0.0	0.0	0.0	0.0	0.0	0.0	0.0	0.0	0.0	0.0	0.0	0.0	0.0	0.0	0.0	0.0	0.0
ENSMUSG00000037822	68552	ensembl_gene_id	M. musculus	201895	H. sapiens	SMIM14	small integral membrane protein 14	GO:0001835 blastocyst hatching;GO:0035188 hatching;GO:0071684 organism emergence from protective structure		Predicted intracellular proteins					0.0	0.0	0.0	0.0	0.0	0.0	0.0	0.0	0.0	0.0	0.0	0.0	0.0	0.0	0.0	0.0	0.0	0.0	0.0	0.0
ENSMUSG00000032051	14148	ensembl_gene_id	M. musculus	2230	H. sapiens	FDX1	ferredoxin 1	GO:0140647 P450-containing electron transport chain;GO:1904321 response to forskolin;GO:1904322 cellular response to forskolin		Predicted intracellular proteins	Mitochondria (Enhanced)	Mitotane		(M5921)HALLMARK COMPLEMENT; (M5936)HALLMARK OXIDATIVE PHOSPHORYLATION	0.0	0.0	0.0	0.0	0.0	0.0	0.0	0.0	0.0	0.0	0.0	0.0	0.0	0.0	0.0	0.0	0.0	0.0	0.0	0.0
ENSMUSG00000029821	54722	ensembl_gene_id	M. musculus	1687	H. sapiens	GSDME	gasdermin E	GO:0070269 pyroptosis;GO:0070265 necrotic cell death;GO:0060113 inner ear receptor cell differentiation		Human disease related genes:Nervous system diseases:Ear disease; Disease related genes; Potential drug targets; Predicted intracellular proteins; Transporters:Transporter channels and pores	Cytosol (Supported)			(M5898)HALLMARK DNA REPAIR	0.0	0.0	0.0	0.0	1.0	0.0	0.0	0.0	0.0	0.0	0.0	0.0	0.0	0.0	0.0	0.0	0.0	0.0	0.0	0.0
ENSMUSG00000006288	219022	ensembl_gene_id	M. musculus	91875	H. sapiens	TTC5	tetratricopeptide repeat domain 5	GO:0061014 positive regulation of mRNA catabolic process;GO:1903313 positive regulation of mRNA metabolic process;GO:0009267 cellular response to starvation		Predicted intracellular proteins	Nucleoplasm (Supported)		(M261)PID P53 REGULATION PATHWAY		0.0	0.0	0.0	0.0	0.0	0.0	0.0	0.0	0.0	0.0	0.0	0.0	0.0	0.0	0.0	0.0	1.0	0.0	0.0	0.0
ENSMUSG00000024052	64898	ensembl_gene_id	M. musculus	9663	H. sapiens	LPIN2	lipin 2	GO:0019432 triglyceride biosynthetic process;GO:0046460 neutral lipid biosynthetic process;GO:0046463 acylglycerol biosynthetic process		Predicted intracellular proteins; ENZYME proteins:Hydrolases; Human disease related genes:Immune system diseases:Other immune system diseases; Disease related genes; Potential drug targets; Enzymes	Cytosol (Approved); Additional: Actin filaments;Plasma membrane			(M5934)HALLMARK XENOBIOTIC METABOLISM; (M5945)HALLMARK HEME METABOLISM	0.0	0.0	0.0	0.0	0.0	0.0	0.0	0.0	0.0	0.0	0.0	0.0	0.0	0.0	0.0	0.0	0.0	0.0	0.0	0.0
ENSMUSG00000020142	55963	ensembl_gene_id	M. musculus	6509	H. sapiens	SLC1A4	solute carrier family 1 member 4	GO:0015826 threonine transport;GO:0034589 hydroxyproline transport;GO:0098718 serine import across plasma membrane		Disease related genes; Potential drug targets; Human disease related genes:Congenital malformations:Congenital malformations of the nervous system; Transporters:Electrochemical Potential-driven transporters	Centrosome (Enhanced)	Alanine		(M5922)HALLMARK UNFOLDED PROTEIN RESPONSE; (M5906)HALLMARK ESTROGEN RESPONSE EARLY; (M5907)HALLMARK ESTROGEN RESPONSE LATE	0.0	0.0	0.0	0.0	0.0	0.0	0.0	0.0	0.0	0.0	0.0	0.0	0.0	0.0	0.0	0.0	0.0	0.0	0.0	0.0
ENSMUSG00000112466	432500	ensembl_gene_id	M. musculus			None	None	None	None	None	None	None	None	None	nan	nan	nan	nan	nan	nan	nan	nan	nan	nan	nan	nan	nan	nan	nan	nan	nan	nan	nan	nan
ENSMUSG00000118537	113002583	ensembl_gene_id	M. musculus	112441434	H. sapiens	SHLD3	shieldin complex subunit 3	GO:0043247 telomere maintenance in response to DNA damage;GO:2001034 positive regulation of double-strand break repair via nonhomologous end joining;GO:2000042 negative regulation of double-strand break repair via homologous recombination		Predicted intracellular proteins	Nucleoplasm (Supported); Additional: Nucleoli				0.0	0.0	1.0	0.0	0.0	0.0	0.0	0.0	0.0	0.0	0.0	0.0	0.0	0.0	0.0	0.0	0.0	0.0	1.0	0.0
ENSMUSG00000028559	100273	ensembl_gene_id	M. musculus	114883	H. sapiens	OSBPL9	oxysterol binding protein like 9	GO:0006699 bile acid biosynthetic process;GO:0008206 bile acid metabolic process;GO:0015918 sterol transport		Predicted intracellular proteins	Golgi apparatus (Supported); Additional: Vesicles				0.0	0.0	0.0	0.0	0.0	0.0	0.0	0.0	0.0	0.0	0.0	0.0	0.0	0.0	0.0	0.0	0.0	0.0	0.0	0.0
ENSMUSG00000032288	102462	ensembl_gene_id	M. musculus	55272	H. sapiens	IMP3	IMP U3 small nucleolar ribonucleoprotein 3	GO:0006364 rRNA processing;GO:0016072 rRNA metabolic process;GO:0042254 ribosome biogenesis		Ribosomal proteins; Predicted intracellular proteins	Nucleoli;Nucleoplasm (Enhanced)			(M5922)HALLMARK UNFOLDED PROTEIN RESPONSE	0.0	0.0	0.0	0.0	0.0	0.0	0.0	0.0	0.0	0.0	0.0	0.0	0.0	0.0	0.0	0.0	0.0	0.0	0.0	0.0
ENSMUSG00000064339	17725	ensembl_gene_id	M. musculus			None	None	None	None	None	None	None	None	None	nan	nan	nan	nan	nan	nan	nan	nan	nan	nan	nan	nan	nan	nan	nan	nan	nan	nan	nan	nan
ENSMUSG00000110529						None	None	None	None	None	None	None	None	None	nan	nan	nan	nan	nan	nan	nan	nan	nan	nan	nan	nan	nan	nan	nan	nan	nan	nan	nan	nan
ENSMUSG00000040511	52118	ensembl_gene_id	M. musculus	5817	H. sapiens	PVR	PVR cell adhesion molecule	GO:0060370 susceptibility to T cell mediated cytotoxicity;GO:0042271 susceptibility to natural killer cell mediated cytotoxicity;GO:0002860 positive regulation of natural killer cell mediated cytotoxicity directed against tumor cell target		Predicted intracellular proteins; Predicted secreted proteins; CD markers	Nucleoplasm;Plasma membrane;Vesicles (Supported)	Sphingosine; Myristic acid	(M72)PID NECTIN PATHWAY; (M53)PID INTEGRIN3 PATHWAY	(M5930)HALLMARK EPITHELIAL MESENCHYMAL TRANSITION; (M5932)HALLMARK INFLAMMATORY RESPONSE	0.0	0.0	0.0	0.0	0.0	0.0	0.0	0.0	0.0	0.0	0.0	0.0	0.0	0.0	0.0	0.0	0.0	0.0	0.0	0.0
ENSMUSG00000038290	103677	ensembl_gene_id	M. musculus	23293	H. sapiens	SMG6	SMG6 nonsense mediated mRNA decay factor	GO:1904354 negative regulation of telomere capping;GO:1904353 regulation of telomere capping;GO:0032205 negative regulation of telomere maintenance		Predicted intracellular proteins	Nucleoli (Supported); Additional: Cytosol	Grn163l	(M105)PID TELOMERASE PATHWAY		0.0	0.0	0.0	0.0	0.0	0.0	0.0	0.0	0.0	0.0	0.0	0.0	0.0	0.0	0.0	0.0	0.0	0.0	0.0	0.0
ENSMUSG00000081534	67739	ensembl_gene_id	M. musculus	55652	H. sapiens	SLC48A1	solute carrier family 48 member 1	GO:0015886 heme transport;GO:1901678 iron coordination entity transport;GO:0006826 iron ion transport		Predicted intracellular proteins; Transporters:Electrochemical Potential-driven transporters	Vesicles (Supported)				0.0	0.0	0.0	0.0	0.0	0.0	0.0	0.0	0.0	0.0	0.0	0.0	0.0	0.0	0.0	0.0	0.0	0.0	0.0	0.0
ENSMUSG00000111465	118567688	ensembl_gene_id	M. musculus			None	None	None	None	None	None	None	None	None	nan	nan	nan	nan	nan	nan	nan	nan	nan	nan	nan	nan	nan	nan	nan	nan	nan	nan	nan	nan
ENSMUSG00000044667	229791	ensembl_gene_id	M. musculus	9890	H. sapiens	PLPPR4	phospholipid phosphatase related 4	GO:0140354 lipid import into cell;GO:0051966 regulation of synaptic transmission, glutamatergic;GO:0098657 import into cell		Enzymes; ENZYME proteins:Hydrolases				(M5902)HALLMARK APOPTOSIS	0.0	0.0	0.0	0.0	0.0	0.0	0.0	0.0	0.0	0.0	0.0	0.0	0.0	0.0	0.0	0.0	0.0	0.0	0.0	0.0
ENSMUSG00000036989	55992	ensembl_gene_id	M. musculus	10612	H. sapiens	TRIM3	tripartite motif containing 3	GO:0000209 protein polyubiquitination;GO:0043161 proteasome-mediated ubiquitin-dependent protein catabolic process;GO:0010498 proteasomal protein catabolic process		Predicted intracellular proteins	Mitochondria (Approved)				0.0	0.0	0.0	0.0	0.0	0.0	0.0	0.0	0.0	0.0	0.0	0.0	0.0	0.0	0.0	0.0	0.0	0.0	0.0	0.0
ENSMUSG00000024901	240518	ensembl_gene_id	M. musculus	246330	H. sapiens	PELI3	pellino E3 ubiquitin protein ligase family member 3	GO:0008592 regulation of Toll signaling pathway;GO:0010804 negative regulation of tumor necrosis factor-mediated signaling pathway;GO:0070534 protein K63-linked ubiquitination		ENZYME proteins:Transferases; Predicted intracellular proteins; Enzymes	Nucleoplasm;Vesicles (Approved); Additional: Nucleoli				0.0	0.0	0.0	0.0	0.0	0.0	0.0	0.0	0.0	0.0	0.0	0.0	0.0	0.0	0.0	0.0	0.0	0.0	0.0	0.0
ENSMUSG00000025408	13198	ensembl_gene_id	M. musculus	1649	H. sapiens	DDIT3	DNA damage inducible transcript 3	GO:1990442 intrinsic apoptotic signaling pathway in response to nitrosative stress;GO:1904738 vascular associated smooth muscle cell migration;GO:1990874 vascular associated smooth muscle cell proliferation		Human disease related genes:Cancers:Cancers of soft tissues and bone; Transcription factors:Basic domains; Disease related genes; Predicted intracellular proteins; Cancer-related genes:Candidate cancer biomarkers	Nucleoplasm (Supported)		(M229)PID P38 ALPHA BETA DOWNSTREAM PATHWAY; (M166)PID ATF2 PATHWAY; (M254)PID MYC REPRESS PATHWAY	(M5923)HALLMARK PI3K AKT MTOR SIGNALING; (M5902)HALLMARK APOPTOSIS; (M5891)HALLMARK HYPOXIA	1.0	0.0	0.0	0.0	0.0	1.0	1.0	0.0	0.0	0.0	0.0	0.0	0.0	0.0	1.0	0.0	0.0	1.0	0.0	1.0
ENSMUSG00000018574	11370	ensembl_gene_id	M. musculus	37	H. sapiens	ACADVL	acyl-CoA dehydrogenase very long chain	GO:0033539 fatty acid beta-oxidation using acyl-CoA dehydrogenase;GO:0046322 negative regulation of fatty acid oxidation;GO:0045717 negative regulation of fatty acid biosynthetic process		Predicted intracellular proteins; Disease related genes; ENZYME proteins:Oxidoreductases; Potential drug targets; Human disease related genes:Congenital disorders of metabolism:Congenital disorders of lipid/glycolipid metabolism; Enzymes	Mitochondria (Supported); Additional: Nucleoli;Nucleoplasm		(M106)PID HNF3B PATHWAY	(M5935)HALLMARK FATTY ACID METABOLISM; (M5936)HALLMARK OXIDATIVE PHOSPHORYLATION	0.0	0.0	0.0	0.0	0.0	0.0	1.0	0.0	0.0	0.0	0.0	0.0	0.0	0.0	0.0	0.0	0.0	0.0	0.0	0.0
ENSMUSG00000034171	14073	ensembl_gene_id	M. musculus	2166	H. sapiens	FAAH	fatty acid amide hydrolase	GO:0052651 monoacylglycerol catabolic process;GO:0046462 monoacylglycerol metabolic process;GO:0046461 neutral lipid catabolic process		Enzymes; ENZYME proteins:Hydrolases	Cytosol (Approved)	Thiopental; Methoxy arachidonyl fluorophosphonate; 1-Dodecanol; 4-(quinolin-3-ylmethyl)piperidine-1-carboxylic acid; 4-(3-{[5-(trifluoromethyl)pyridin-2-yl]oxy}benzyl)piperidine-1-carboxylic acid; Fostamatinib; Medical Cannabis; Nabiximols			0.0	0.0	0.0	0.0	0.0	0.0	0.0	0.0	0.0	0.0	0.0	0.0	0.0	0.0	0.0	0.0	0.0	0.0	0.0	0.0
ENSMUSG00000039910	17684	ensembl_gene_id	M. musculus	10370	H. sapiens	CITED2	Cbp/p300 interacting transactivator with Glu/Asp rich carboxy-terminal domain 2	GO:0035802 adrenal cortex formation;GO:0038107 nodal signaling pathway involved in determination of left/right asymmetry;GO:1900164 nodal signaling pathway involved in determination of lateral mesoderm left/right asymmetry		Disease related genes; Human disease related genes:Congenital malformations:Congenital malformations of the circulatory system; Predicted intracellular proteins; Human disease related genes:Cardiovascular diseases:Cardiac diseases	Nucleoplasm (Supported)		(M44)PID HIF2PATHWAY; (M255)PID HIF1 TFPATHWAY	(M5942)HALLMARK UV RESPONSE DN; (M5891)HALLMARK HYPOXIA; (M5937)HALLMARK GLYCOLYSIS	1.0	0.0	1.0	0.0	1.0	0.0	1.0	0.0	0.0	0.0	1.0	0.0	1.0	0.0	0.0	0.0	0.0	1.0	1.0	0.0
ENSMUSG00000002732	14231	ensembl_gene_id	M. musculus	51661	H. sapiens	FKBP7	FKBP prolyl isomerase 7	GO:0000413 protein peptidyl-prolyl isomerization;GO:0018208 peptidyl-proline modification;GO:0018193 peptidyl-amino acid modification		ENZYME proteins:Isomerase; Predicted intracellular proteins; Enzymes	Endoplasmic reticulum (Approved)				0.0	0.0	0.0	0.0	0.0	0.0	0.0	0.0	0.0	0.0	0.0	0.0	0.0	0.0	0.0	0.0	0.0	0.0	0.0	0.0
ENSMUSG00000016496	60533	ensembl_gene_id	M. musculus	29126	H. sapiens	CD274	CD274 molecule	GO:0002843 regulation of tolerance induction to tumor cell;GO:0002845 positive regulation of tolerance induction to tumor cell;GO:1905404 positive regulation of activated CD8-positive, alpha-beta T cell apoptotic process		Disease related genes; Cancer-related genes; FDA approved drug targets:Biotech drugs; CD markers	Actin filaments;Plasma membrane (Approved); Additional: Nucleoplasm	Atezolizumab; Durvalumab; Avelumab		(M5913)HALLMARK INTERFERON GAMMA RESPONSE; (M5915)HALLMARK APICAL JUNCTION	0.0	0.0	1.0	0.0	1.0	1.0	0.0	0.0	1.0	0.0	0.0	0.0	0.0	0.0	0.0	0.0	0.0	0.0	0.0	0.0
ENSMUSG00000044857	224640	ensembl_gene_id	M. musculus	221496	H. sapiens	LEMD2	LEM domain nuclear envelope protein 2	GO:0060914 heart formation;GO:0048645 animal organ formation;GO:0071168 protein localization to chromatin		Disease related genes; Predicted intracellular proteins; Human disease related genes:Nervous system diseases:Eye disease	Nuclear membrane (Supported)				0.0	0.0	0.0	0.0	0.0	0.0	0.0	0.0	0.0	0.0	0.0	0.0	0.0	0.0	0.0	0.0	0.0	0.0	0.0	0.0
ENSMUSG00000021190	19141	ensembl_gene_id	M. musculus	5641	H. sapiens	LGMN	legumain	GO:0006624 vacuolar protein processing;GO:0097264 self proteolysis;GO:0040015 negative regulation of multicellular organism growth		ENZYME proteins:Hydrolases; Enzymes; Peptidases:Cysteine-type peptidases; Predicted intracellular proteins; Cancer-related genes:Candidate cancer biomarkers	Vesicles (Approved); Additional: Nucleoplasm			(M5892)HALLMARK CHOLESTEROL HOMEOSTASIS; (M5946)HALLMARK COAGULATION; (M5921)HALLMARK COMPLEMENT	0.0	0.0	0.0	0.0	0.0	0.0	0.0	0.0	1.0	1.0	0.0	0.0	0.0	0.0	0.0	0.0	1.0	0.0	0.0	0.0
ENSMUSG00000028541	53418	ensembl_gene_id	M. musculus	8704	H. sapiens	B4GALT2	beta-1,4-galactosyltransferase 2	GO:0021680 cerebellar Purkinje cell layer development;GO:0008542 visual learning;GO:0007632 visual behavior		ENZYME proteins:Transferases; Enzymes	Golgi apparatus;Vesicles (Supported)			(M5937)HALLMARK GLYCOLYSIS	0.0	0.0	0.0	0.0	0.0	0.0	0.0	0.0	0.0	0.0	0.0	0.0	0.0	0.0	0.0	0.0	0.0	0.0	0.0	0.0
ENSMUSG00000087066						None	None	None	None	None	None	None	None	None	nan	nan	nan	nan	nan	nan	nan	nan	nan	nan	nan	nan	nan	nan	nan	nan	nan	nan	nan	nan
ENSMUSG00000035824	57813	ensembl_gene_id	M. musculus	7084	H. sapiens	TK2	thymidine kinase 2	GO:0046092 deoxycytidine metabolic process;GO:0043097 pyrimidine nucleoside salvage;GO:0046134 pyrimidine nucleoside biosynthetic process		Predicted intracellular proteins; ENZYME proteins:Transferases; Disease related genes; Enzymes; FDA approved drug targets:Small molecule drugs; Human disease related genes:Congenital disorders of metabolism:Mitochondrial diseases		Thymidine 5'-triphosphate; 2'-Deoxycytidine; Brivudine; Thymidine		(M5898)HALLMARK DNA REPAIR	0.0	0.0	0.0	0.0	0.0	0.0	0.0	0.0	0.0	1.0	0.0	0.0	0.0	0.0	0.0	0.0	0.0	0.0	0.0	0.0
ENSMUSG00000029166	100732	ensembl_gene_id	M. musculus	22924	H. sapiens	MAPRE3	microtubule associated protein RP/EB family member 3	GO:1903031 regulation of microtubule plus-end binding;GO:1903033 positive regulation of microtubule plus-end binding;GO:1904825 protein localization to microtubule plus-end		Predicted intracellular proteins				(M5909)HALLMARK MYOGENESIS	0.0	0.0	0.0	0.0	0.0	0.0	0.0	0.0	0.0	0.0	0.0	0.0	0.0	1.0	0.0	0.0	0.0	0.0	0.0	0.0
ENSMUSG00000115837						None	None	None	None	None	None	None	None	None	nan	nan	nan	nan	nan	nan	nan	nan	nan	nan	nan	nan	nan	nan	nan	nan	nan	nan	nan	nan
ENSMUSG00000057130	27366	ensembl_gene_id	M. musculus	10907	H. sapiens	TXNL4A	thioredoxin like 4A	GO:0000245 spliceosomal complex assembly;GO:0022618 ribonucleoprotein complex assembly;GO:0071826 ribonucleoprotein complex subunit organization		Disease related genes; Predicted intracellular proteins; Human disease related genes:Congenital malformations:Other congenital malformations	Nuclear membrane;Nucleoplasm (Approved); Additional: Cytosol			(M5926)HALLMARK MYC TARGETS V1	0.0	0.0	0.0	0.0	0.0	0.0	0.0	0.0	0.0	0.0	0.0	0.0	0.0	0.0	0.0	0.0	0.0	0.0	0.0	0.0
ENSMUSG00000022044	56471	ensembl_gene_id	M. musculus	81551	H. sapiens	STMN4	stathmin 4	GO:0007019 microtubule depolymerization;GO:0051261 protein depolymerization;GO:0031109 microtubule polymerization or depolymerization		Predicted intracellular proteins	Golgi apparatus (Uncertain); Additional: Vesicles	Lomustine; 2-MERCAPTO-N-[1,2,3,10-TETRAMETHOXY-9-OXO-5,6,7,9-TETRAHYDRO-BENZO[A]HEPTALEN-7-YL]ACETAMIDE			0.0	0.0	0.0	0.0	0.0	0.0	0.0	0.0	0.0	0.0	0.0	0.0	0.0	1.0	0.0	0.0	0.0	0.0	0.0	0.0
ENSMUSG00000002625	54194	ensembl_gene_id	M. musculus	26993	H. sapiens	AKAP8L	A-kinase anchoring protein 8 like	GO:0010793 regulation of mRNA export from nucleus;GO:2000197 regulation of ribonucleoprotein complex localization;GO:0051081 nuclear membrane disassembly		Predicted intracellular proteins	Nuclear speckles (Supported)				0.0	0.0	0.0	0.0	0.0	0.0	0.0	0.0	0.0	0.0	0.0	0.0	0.0	0.0	0.0	0.0	0.0	0.0	0.0	0.0
ENSMUSG00000026223	64294	ensembl_gene_id	M. musculus	81618	H. sapiens	ITM2C	integral membrane protein 2C	GO:0042985 negative regulation of amyloid precursor protein biosynthetic process;GO:0010561 negative regulation of glycoprotein biosynthetic process;GO:0042984 regulation of amyloid precursor protein biosynthetic process		Predicted intracellular proteins					0.0	0.0	0.0	0.0	0.0	0.0	0.0	1.0	0.0	0.0	0.0	0.0	0.0	0.0	0.0	0.0	0.0	0.0	0.0	0.0
ENSMUSG00000029571	71900	ensembl_gene_id	M. musculus	54664	H. sapiens	TMEM106B	transmembrane protein 106B	GO:1905671 regulation of lysosome organization;GO:1905146 lysosomal protein catabolic process;GO:0007039 protein catabolic process in the vacuole		Transporters; Disease related genes; Potential drug targets; Human disease related genes:Congenital disorders of metabolism:Congenital disorders of lipid/glycolipid metabolism; Predicted intracellular proteins	Endosomes;Lysosomes (Supported)				0.0	0.0	0.0	0.0	0.0	0.0	0.0	1.0	0.0	0.0	0.0	0.0	0.0	0.0	0.0	0.0	0.0	0.0	0.0	0.0
ENSMUSG00000032405	56469	ensembl_gene_id	M. musculus	8554	H. sapiens	PIAS1	protein inhibitor of activated STAT 1	GO:0033235 positive regulation of protein sumoylation;GO:0033233 regulation of protein sumoylation;GO:0007259 receptor signaling pathway via JAK-STAT		Predicted intracellular proteins	Microtubules (Approved)		(M140)PID RANBP2 PATHWAY; (M161)PID IFNG PATHWAY; (M91)PID TCPTP PATHWAY	(M5908)HALLMARK ANDROGEN RESPONSE	0.0	0.0	0.0	0.0	0.0	0.0	0.0	0.0	0.0	0.0	0.0	0.0	0.0	0.0	0.0	0.0	1.0	0.0	0.0	0.0
ENSMUSG00000002228	71887	ensembl_gene_id	M. musculus	333926	H. sapiens	PPM1J	protein phosphatase, Mg2+/Mn2+ dependent 1J	GO:0006470 protein dephosphorylation;GO:0016311 dephosphorylation;GO:0006796 phosphate-containing compound metabolic process		Predicted intracellular proteins; Enzymes; ENZYME proteins:Hydrolases	Vesicles (Approved)		(M145)PID P53 DOWNSTREAM PATHWAY		0.0	0.0	0.0	0.0	0.0	0.0	0.0	0.0	0.0	0.0	0.0	0.0	0.0	0.0	0.0	0.0	0.0	0.0	0.0	0.0
ENSMUSG00000014907	234344	ensembl_gene_id	M. musculus	92345	H. sapiens	NAF1	nuclear assembly factor 1 ribonucleoprotein	GO:0000493 box H/ACA snoRNP assembly;GO:0000454 snoRNA guided rRNA pseudouridine synthesis;GO:0090669 telomerase RNA stabilization		Predicted intracellular proteins	Nucleoplasm (Enhanced); Additional: Cytosol				0.0	0.0	0.0	0.0	0.0	0.0	0.0	0.0	0.0	0.0	0.0	0.0	0.0	1.0	0.0	0.0	0.0	0.0	0.0	0.0
ENSMUSG00000045514	258381	ensembl_gene_id	M. musculus	130075	H. sapiens	OR9A4	olfactory receptor family 9 subfamily A member 4	GO:0050911 detection of chemical stimulus involved in sensory perception of smell;GO:0007608 sensory perception of smell;GO:0050907 detection of chemical stimulus involved in sensory perception		G-protein coupled receptors:Odorant/olfactory and gustatory receptors					0.0	0.0	0.0	0.0	0.0	0.0	0.0	0.0	0.0	0.0	0.0	0.0	0.0	0.0	0.0	0.0	0.0	0.0	0.0	0.0
ENSMUSG00000048489	213393	ensembl_gene_id	M. musculus	11067	H. sapiens	DEPP1	DEPP1 autophagy regulator	GO:0006914 autophagy;GO:0061919 process utilizing autophagic mechanism;GO:0010506 regulation of autophagy		Predicted intracellular proteins	Mitochondria (Supported); Additional: Vesicles				0.0	0.0	0.0	0.0	0.0	0.0	0.0	0.0	0.0	0.0	0.0	0.0	0.0	0.0	0.0	0.0	0.0	0.0	0.0	0.0
ENSMUSG00000027999	66350	ensembl_gene_id	M. musculus	81579	H. sapiens	PLA2G12A	phospholipase A2 group XIIA	GO:0050482 arachidonic acid secretion;GO:1903963 arachidonate transport;GO:0032309 icosanoid secretion		Predicted secreted proteins; RAS pathway related proteins; Enzymes; ENZYME proteins:Hydrolases				(M5923)HALLMARK PI3K AKT MTOR SIGNALING	0.0	0.0	0.0	0.0	0.0	0.0	0.0	0.0	0.0	0.0	0.0	0.0	0.0	0.0	0.0	0.0	0.0	0.0	0.0	0.0
ENSMUSG00000023951	22339	ensembl_gene_id	M. musculus	7422	H. sapiens	VEGFA	vascular endothelial growth factor A	GO:1903570 regulation of protein kinase D signaling;GO:1903572 positive regulation of protein kinase D signaling;GO:1901551 negative regulation of endothelial cell development		RAS pathway related proteins; Human disease related genes:Nervous system diseases:Other nervous and sensory system diseases; Human disease related genes:Musculoskeletal diseases:Skeletal diseases; Predicted secreted proteins; Candidate cardiovascular disease genes; Disease related genes; Human disease related genes:Nervous system diseases:Eye disease; Cancer-related genes:Candidate cancer biomark…		Bevacizumab; Minocycline; Gliclazide; Carvedilol; Ranibizumab; Pidolic acid; Vandetanib; ABT-510; Veglin; Denibulin; SNS-032; Bevasiranib; Dalteparin; Aflibercept; Chondroitin sulfate; Foreskin keratinocyte (neonatal); Brolucizumab	(M137)PID VEGF VEGFR PATHWAY; (M103)PID S1P S1P1 PATHWAY; (M118)PID INTEGRIN A9B1 PATHWAY	(M5919)HALLMARK HEDGEHOG SIGNALING; (M5944)HALLMARK ANGIOGENESIS; (M5922)HALLMARK UNFOLDED PROTEIN RESPONSE	1.0	0.0	1.0	1.0	1.0	1.0	1.0	1.0	1.0	0.0	1.0	0.0	1.0	1.0	1.0	1.0	1.0	0.0	1.0	1.0
ENSMUSG00000020257	77305	ensembl_gene_id	M. musculus	80335	H. sapiens	WDR82	WD repeat domain 82	GO:0110064 lncRNA catabolic process;GO:0140743 regulation of lncRNA transcription;GO:0140744 negative regulation of lncRNA transcription		Predicted intracellular proteins	Nucleoli rim (Supported)				0.0	0.0	0.0	0.0	0.0	0.0	0.0	0.0	0.0	0.0	0.0	0.0	0.0	0.0	0.0	0.0	0.0	0.0	0.0	0.0
ENSMUSG00000032369	22038	ensembl_gene_id	M. musculus	5359	H. sapiens	PLSCR1	phospholipid scramblase 1	GO:0006659 phosphatidylserine biosynthetic process;GO:2000371 regulation of DNA topoisomerase (ATP-hydrolyzing) activity;GO:2000373 positive regulation of DNA topoisomerase (ATP-hydrolyzing) activity		Predicted intracellular proteins; Transporters	Nucleoplasm;Plasma membrane (Supported); Additional: Golgi apparatus			(M5892)HALLMARK CHOLESTEROL HOMEOSTASIS; (M5911)HALLMARK INTERFERON ALPHA RESPONSE; (M5947)HALLMARK IL2 STAT5 SIGNALING	0.0	0.0	1.0	0.0	0.0	0.0	0.0	0.0	0.0	0.0	0.0	0.0	0.0	0.0	0.0	0.0	0.0	0.0	1.0	0.0
ENSMUSG00000014470	68718	ensembl_gene_id	M. musculus	115992	H. sapiens	RNF166	ring finger protein 166	GO:0000209 protein polyubiquitination;GO:0006914 autophagy;GO:0061919 process utilizing autophagic mechanism		ENZYME proteins:Transferases; Predicted intracellular proteins; Enzymes	Nucleoplasm (Approved); Additional: Cytosol;Plasma membrane				0.0	0.0	0.0	0.0	0.0	0.0	0.0	0.0	0.0	0.0	0.0	0.0	0.0	0.0	0.0	0.0	0.0	0.0	0.0	0.0
ENSMUSG00000048406						None	None	None	None	None	None	None	None	None	nan	nan	nan	nan	nan	nan	nan	nan	nan	nan	nan	nan	nan	nan	nan	nan	nan	nan	nan	nan
ENSMUSG00000031538	18791	ensembl_gene_id	M. musculus	5327	H. sapiens	PLAT	plasminogen activator, tissue type	GO:0060279 positive regulation of ovulation;GO:0060278 regulation of ovulation;GO:0099183 trans-synaptic signaling by BDNF, modulating synaptic transmission		FDA approved drug targets:Small molecule drugs; Peptidases:Serine-type peptidases; ENZYME proteins:Hydrolases; Predicted secreted proteins; Candidate cardiovascular disease genes; Disease related genes; Enzymes; Cancer-related genes:Candidate cancer biomarkers; FDA approved drug targets:Biotech drugs	Actin filaments (Approved)	Aminocaproic acid; Iloprost; Human C1-esterase inhibitor; 5-(DIMETHYLAMINO)-2-NAPHTHALENESULFONIC ACID; Dexibuprofen; Conestat alfa	(M169)PID INTEGRIN2 PATHWAY; (M159)PID AMB2 NEUTROPHILS PATHWAY; (M3468)NABA ECM REGULATORS	(M5946)HALLMARK COAGULATION; (M5902)HALLMARK APOPTOSIS; (M5921)HALLMARK COMPLEMENT	0.0	0.0	0.0	1.0	0.0	1.0	0.0	0.0	0.0	0.0	0.0	0.0	1.0	0.0	0.0	0.0	1.0	0.0	1.0	0.0
ENSMUSG00000051457	20737	ensembl_gene_id	M. musculus	6693	H. sapiens	SPN	sialophorin	GO:0002296 T-helper 1 cell lineage commitment;GO:0045063 T-helper 1 cell differentiation;GO:0002295 T-helper cell lineage commitment		CD markers	Plasma membrane (Approved)		(M11736)SA MMP CYTOKINE CONNECTION		0.0	0.0	1.0	0.0	1.0	0.0	0.0	0.0	1.0	0.0	0.0	0.0	0.0	0.0	0.0	0.0	0.0	0.0	1.0	0.0
ENSMUSG00000043252	100201	ensembl_gene_id	M. musculus	169200	H. sapiens	TMEM64	transmembrane protein 64	GO:0045780 positive regulation of bone resorption;GO:0045672 positive regulation of osteoclast differentiation;GO:0045124 regulation of bone resorption		Predicted intracellular proteins; Transporters					0.0	0.0	1.0	0.0	0.0	0.0	0.0	0.0	0.0	0.0	0.0	0.0	0.0	0.0	0.0	0.0	0.0	0.0	0.0	0.0
ENSMUSG00000066839	26940	ensembl_gene_id	M. musculus	51295	H. sapiens	ECSIT	ECSIT signaling integrator	GO:0061635 regulation of protein complex stability;GO:0010257 NADH dehydrogenase complex assembly;GO:0032981 mitochondrial respiratory chain complex I assembly		Predicted intracellular proteins	Nucleoplasm (Supported); Additional: Cytosol			(M5923)HALLMARK PI3K AKT MTOR SIGNALING	0.0	0.0	0.0	0.0	0.0	0.0	0.0	0.0	0.0	0.0	0.0	0.0	0.0	0.0	1.0	0.0	0.0	0.0	0.0	0.0
ENSMUSG00000020978	69554	ensembl_gene_id	M. musculus	23588	H. sapiens	KLHDC2	kelch domain containing 2	GO:0140627 ubiquitin-dependent protein catabolic process via the C-end degron rule pathway;GO:0043161 proteasome-mediated ubiquitin-dependent protein catabolic process;GO:0010498 proteasomal protein catabolic process		Predicted intracellular proteins	Nuclear membrane;Nucleoplasm (Supported); Additional: Nuclear bodies				0.0	0.0	0.0	0.0	0.0	0.0	0.0	0.0	0.0	0.0	0.0	0.0	0.0	0.0	0.0	0.0	0.0	0.0	0.0	0.0
ENSMUSG00000035305	26563	ensembl_gene_id	M. musculus	4919	H. sapiens	ROR1	receptor tyrosine kinase like orphan receptor 1	GO:0014002 astrocyte development;GO:0060071 Wnt signaling pathway, planar cell polarity pathway;GO:0035567 non-canonical Wnt signaling pathway	Tyr protein kinase family	Predicted intracellular proteins; Human disease related genes:Nervous system diseases:Ear disease; Disease related genes; Kinases:Tyr protein kinases; Potential drug targets; Enzymes					0.0	0.0	0.0	0.0	0.0	1.0	0.0	1.0	0.0	0.0	0.0	0.0	0.0	0.0	0.0	0.0	0.0	0.0	0.0	0.0
ENSMUSG00000024242	225028	ensembl_gene_id	M. musculus	8491	H. sapiens	MAP4K3	mitogen-activated protein kinase kinase kinase kinase 3	GO:0007254 JNK cascade;GO:0051403 stress-activated MAPK cascade;GO:0031098 stress-activated protein kinase signaling cascade	STE Ser/Thr protein kinase family	Enzymes; ENZYME proteins:Transferases; Cancer-related genes:Mutated cancer genes; Kinases:STE Ser/Thr protein kinases; Predicted intracellular proteins	Centriolar satellite (Approved); Additional: Nucleoplasm	Fostamatinib	(M128)PID TNF PATHWAY	(M5905)HALLMARK ADIPOGENESIS	0.0	0.0	0.0	0.0	0.0	1.0	0.0	0.0	0.0	0.0	0.0	0.0	0.0	0.0	1.0	0.0	0.0	0.0	0.0	0.0
ENSMUSG00000116287						None	None	None	None	None	None	None	None	None	nan	nan	nan	nan	nan	nan	nan	nan	nan	nan	nan	nan	nan	nan	nan	nan	nan	nan	nan	nan
ENSMUSG00000032702	107351	ensembl_gene_id	M. musculus	23189	H. sapiens	KANK1	KN motif and ankyrin repeat domains 1	GO:2000393 negative regulation of lamellipodium morphogenesis;GO:1900028 negative regulation of ruffle assembly;GO:0090521 podocyte cell migration		Disease related genes; Human disease related genes:Nervous system diseases:Other nervous and sensory system diseases; Predicted intracellular proteins	Plasma membrane (Supported)				0.0	0.0	1.0	0.0	0.0	0.0	0.0	1.0	0.0	0.0	0.0	0.0	0.0	1.0	0.0	1.0	0.0	1.0	0.0	0.0
ENSMUSG00000032396	213550	ensembl_gene_id	M. musculus	115752	H. sapiens	DIS3L	DIS3 like exosome 3'-5' exoribonuclease	GO:0016075 rRNA catabolic process;GO:0034661 ncRNA catabolic process;GO:0090503 RNA phosphodiester bond hydrolysis, exonucleolytic		Predicted intracellular proteins	Cytosol;Plasma membrane (Supported); Additional: Centrosome				0.0	0.0	0.0	0.0	0.0	0.0	0.0	0.0	0.0	0.0	0.0	0.0	0.0	0.0	0.0	0.0	0.0	0.0	0.0	0.0
ENSMUSG00000039201	209815	ensembl_gene_id	M. musculus	4943	H. sapiens	TBC1D25	TBC1 domain family member 25	GO:1901096 regulation of autophagosome maturation;GO:0090630 activation of GTPase activity;GO:0043244 regulation of protein-containing complex disassembly		Predicted intracellular proteins					0.0	0.0	0.0	0.0	0.0	0.0	0.0	0.0	0.0	0.0	0.0	0.0	0.0	0.0	0.0	0.0	0.0	0.0	0.0	0.0
ENSMUSG00000025608	27205	ensembl_gene_id	M. musculus	5420	H. sapiens	PODXL	podocalyxin like	GO:0032534 regulation of microvillus assembly;GO:0033634 positive regulation of cell-cell adhesion mediated by integrin;GO:0033632 regulation of cell-cell adhesion mediated by integrin			Centriolar satellite;Plasma membrane (Supported); Additional: Vesicles			(M5906)HALLMARK ESTROGEN RESPONSE EARLY	1.0	0.0	1.0	0.0	0.0	1.0	0.0	1.0	1.0	0.0	1.0	0.0	0.0	0.0	0.0	0.0	0.0	0.0	0.0	0.0
ENSMUSG00000024059	78785	ensembl_gene_id	M. musculus	79745	H. sapiens	CLIP4	CAP-Gly domain containing linker protein family member 4	GO:0031122 cytoplasmic microtubule organization;GO:0000226 microtubule cytoskeleton organization;GO:0097435 supramolecular fiber organization		Predicted intracellular proteins	Vesicles (Enhanced)				0.0	0.0	0.0	0.0	0.0	0.0	0.0	0.0	0.0	0.0	0.0	0.0	0.0	0.0	0.0	0.0	0.0	0.0	0.0	0.0
ENSMUSG00000039364	58210	ensembl_gene_id	M. musculus	6398	H. sapiens	SECTM1	secreted and transmembrane 1	GO:0007498 mesoderm development;GO:0043123 positive regulation of I-kappaB kinase/NF-kappaB signaling;GO:0043122 regulation of I-kappaB kinase/NF-kappaB signaling		Predicted secreted proteins				(M5913)HALLMARK INTERFERON GAMMA RESPONSE	0.0	0.0	0.0	0.0	0.0	0.0	0.0	0.0	0.0	0.0	0.0	0.0	0.0	0.0	0.0	0.0	0.0	0.0	0.0	0.0
ENSMUSG00000021259	13116	ensembl_gene_id	M. musculus	10858	H. sapiens	CYP46A1	cytochrome P450 family 46 subfamily A member 1	GO:1903044 protein localization to membrane raft;GO:0006707 cholesterol catabolic process;GO:0016127 sterol catabolic process		ENZYME proteins:Oxidoreductases; Predicted intracellular proteins; Enzymes				(M5948)HALLMARK BILE ACID METABOLISM	0.0	0.0	0.0	0.0	0.0	0.0	0.0	0.0	0.0	0.0	0.0	0.0	0.0	0.0	0.0	0.0	0.0	0.0	0.0	0.0
ENSMUSG00000030621	109264	ensembl_gene_id	M. musculus	10873	H. sapiens	ME3	malic enzyme 3	GO:0072592 oxygen metabolic process;GO:0006108 malate metabolic process;GO:0006090 pyruvate metabolic process		ENZYME proteins:Oxidoreductases; Predicted intracellular proteins; Enzymes		NADH; Tartronate			0.0	0.0	0.0	0.0	0.0	0.0	0.0	0.0	0.0	0.0	0.0	0.0	0.0	0.0	0.0	0.0	0.0	0.0	0.0	0.0
ENSMUSG00000042272	228071	ensembl_gene_id	M. musculus	91404	H. sapiens	SESTD1	SEC14 and spectrin domain containing 1	GO:1904878 negative regulation of calcium ion transmembrane transport via high voltage-gated calcium channel;GO:1902514 regulation of calcium ion transmembrane transport via high voltage-gated calcium channel;GO:1903170 negative regulation of calcium ion transmembrane transport		Predicted intracellular proteins	Intermediate filaments (Enhanced)				0.0	0.0	0.0	0.0	0.0	0.0	0.0	0.0	0.0	0.0	0.0	0.0	0.0	0.0	0.0	0.0	0.0	0.0	0.0	0.0
ENSMUSG00000057322	67671	ensembl_gene_id	M. musculus	6169	H. sapiens	RPL38	ribosomal protein L38	GO:0034463 90S preribosome assembly;GO:0048318 axial mesoderm development;GO:0000028 ribosomal small subunit assembly		Ribosomal proteins; Predicted intracellular proteins	Cytosol;Endoplasmic reticulum (Supported)				0.0	0.0	0.0	0.0	0.0	0.0	1.0	0.0	0.0	0.0	0.0	0.0	0.0	0.0	0.0	0.0	0.0	0.0	0.0	0.0
ENSMUSG00000030351	68498	ensembl_gene_id	M. musculus	441631	H. sapiens	TSPAN11	tetraspanin 11	GO:0016477 cell migration;GO:0048870 cell motility;GO:0051674 localization of cell			Vesicles (Approved)				0.0	0.0	0.0	0.0	0.0	0.0	0.0	0.0	0.0	0.0	0.0	0.0	0.0	0.0	0.0	0.0	0.0	0.0	0.0	0.0
ENSMUSG00000057751	230971	ensembl_gene_id	M. musculus	1953	H. sapiens	MEGF6	multiple EGF like domains 6	GO:0008150 biological_process		Predicted intracellular proteins; Predicted secreted proteins	Microtubules (Approved); Additional: Cytokinetic bridge		(M5883)NABA SECRETED FACTORS; (M5885)NABA MATRISOME ASSOCIATED; (M5889)NABA MATRISOME		0.0	0.0	0.0	0.0	0.0	0.0	0.0	0.0	0.0	0.0	0.0	0.0	0.0	0.0	0.0	0.0	0.0	0.0	0.0	0.0
ENSMUSG00000024561	17190	ensembl_gene_id	M. musculus	4152	H. sapiens	MBD1	methyl-CpG binding domain protein 1	GO:0006366 transcription by RNA polymerase II;GO:0006351 transcription, DNA-templated;GO:0097659 nucleic acid-templated transcription		Transcription factors:Zinc-coordinating DNA-binding domains; Predicted intracellular proteins; Cancer-related genes:Candidate cancer biomarkers; Cancer-related genes:Mutated cancer genes	Nucleoplasm;Vesicles (Enhanced)				0.0	0.0	0.0	0.0	0.0	0.0	0.0	0.0	0.0	0.0	0.0	0.0	0.0	0.0	0.0	0.0	0.0	0.0	0.0	0.0
ENSMUSG00000026188	271711	ensembl_gene_id	M. musculus	92691	H. sapiens	TMEM169	transmembrane protein 169			Predicted intracellular proteins	Cytosol;Nucleoplasm (Approved); Additional: Centrosome				0.0	0.0	0.0	0.0	0.0	0.0	0.0	0.0	0.0	0.0	0.0	0.0	0.0	0.0	0.0	0.0	0.0	0.0	0.0	0.0
ENSMUSG00000038756	237930	ensembl_gene_id	M. musculus	284076	H. sapiens	TTLL6	tubulin tyrosine ligase like 6	GO:0060296 regulation of cilium beat frequency involved in ciliary motility;GO:0051013 microtubule severing;GO:0003353 positive regulation of cilium movement		Predicted intracellular proteins	Microtubules (Approved); Additional: Vesicles				0.0	0.0	0.0	0.0	0.0	0.0	0.0	0.0	1.0	0.0	0.0	0.0	0.0	0.0	0.0	0.0	0.0	0.0	0.0	0.0
ENSMUSG00000028776	94242	ensembl_gene_id	M. musculus	64129	H. sapiens	TINAGL1	tubulointerstitial nephritis antigen like 1	GO:0016197 endosomal transport;GO:0016192 vesicle-mediated transport;GO:0046907 intracellular transport		Predicted secreted proteins; Peptidases:Cysteine-type peptidases; Predicted intracellular proteins; Enzymes			(M3008)NABA ECM GLYCOPROTEINS; (M5884)NABA CORE MATRISOME; (M5889)NABA MATRISOME		0.0	1.0	0.0	0.0	0.0	0.0	0.0	0.0	0.0	0.0	0.0	0.0	0.0	0.0	0.0	0.0	0.0	0.0	0.0	0.0
ENSMUSG00000022884	13682	ensembl_gene_id	M. musculus	1974	H. sapiens	EIF4A2	eukaryotic translation initiation factor 4A2	GO:1900259 regulation of RNA-directed 5'-3' RNA polymerase activity;GO:1900260 negative regulation of RNA-directed 5'-3' RNA polymerase activity;GO:0002183 cytoplasmic translational initiation		Cancer-related genes:Mutational cancer driver genes; Predicted intracellular proteins; Enzymes; ENZYME proteins:Hydrolases	Cytosol (Approved)			(M5922)HALLMARK UNFOLDED PROTEIN RESPONSE; (M5909)HALLMARK MYOGENESIS	0.0	0.0	0.0	0.0	0.0	0.0	0.0	0.0	0.0	0.0	0.0	0.0	0.0	0.0	0.0	0.0	0.0	0.0	0.0	0.0
ENSMUSG00000079477	19349	ensembl_gene_id	M. musculus	7879	H. sapiens	RAB7A	RAB7A, member RAS oncogene family	GO:0061724 lipophagy;GO:1904979 negative regulation of endosome organization;GO:1905365 regulation of intralumenal vesicle formation		Human disease related genes:Nervous system diseases:Neurodegenerative diseases; Predicted intracellular proteins; Transporters; ENZYME proteins:Hydrolases; Disease related genes; Potential drug targets; Enzymes	Lysosomes (Supported)	Guanosine-5'-Diphosphate	(M210)PID IL8 CXCR2 PATHWAY; (M142)PID AJDISS 2PATHWAY; (M54)PID IL12 2PATHWAY		0.0	0.0	0.0	1.0	0.0	0.0	0.0	0.0	0.0	0.0	0.0	0.0	0.0	1.0	0.0	0.0	1.0	0.0	0.0	0.0
ENSMUSG00000050786	57895	ensembl_gene_id	M. musculus	90693	H. sapiens	CCDC126	coiled-coil domain containing 126			Predicted intracellular proteins; Predicted secreted proteins	Golgi apparatus (Approved)				0.0	0.0	0.0	0.0	0.0	0.0	0.0	0.0	0.0	0.0	0.0	0.0	0.0	0.0	0.0	0.0	0.0	0.0	0.0	0.0
ENSMUSG00000062382	634386	ensembl_gene_id	M. musculus			None	None	None	None	None	None	None	None	None	nan	nan	nan	nan	nan	nan	nan	nan	nan	nan	nan	nan	nan	nan	nan	nan	nan	nan	nan	nan
ENSMUSG00000026579	14067	ensembl_gene_id	M. musculus	2153	H. sapiens	F5	coagulation factor V	GO:0032571 response to vitamin K;GO:0033273 response to vitamin;GO:0007584 response to nutrient		Predicted secreted proteins; Candidate cardiovascular disease genes; Disease related genes; Human disease related genes:Cardiovascular diseases:Vascular diseases; Human disease related genes:Cardiovascular diseases:Hematologic diseases; FDA approved drug targets:Biotech drugs	Golgi apparatus (Approved)	Drotrecogin alfa; Thrombomodulin Alfa; Thrombin; Protein C; Human thrombin; Thrombin alfa; Protein S human; Anti-inhibitor coagulant complex		(M5921)HALLMARK COMPLEMENT	0.0	0.0	0.0	0.0	0.0	0.0	0.0	0.0	0.0	0.0	0.0	1.0	0.0	0.0	0.0	0.0	0.0	0.0	0.0	0.0
ENSMUSG00000041837	50996	ensembl_gene_id	M. musculus	10081	H. sapiens	PDCD7	programmed cell death 7	GO:0051384 response to glucocorticoid;GO:0031960 response to corticosteroid;GO:0048545 response to steroid hormone		Predicted intracellular proteins	Plasma membrane (Approved); Additional: Nucleoli				0.0	0.0	0.0	0.0	0.0	0.0	0.0	0.0	0.0	0.0	0.0	0.0	0.0	0.0	0.0	0.0	0.0	0.0	0.0	0.0
ENSMUSG00000032578	12700	ensembl_gene_id	M. musculus	1154	H. sapiens	CISH	cytokine inducible SH2 containing protein	GO:0007205 protein kinase C-activating G protein-coupled receptor signaling pathway;GO:0043551 regulation of phosphatidylinositol 3-kinase activity;GO:0046854 phosphatidylinositol phosphate biosynthetic process		Predicted intracellular proteins	Microtubules (Approved); Additional: Cytokinetic bridge		(M135)PID IL5 PATHWAY; (M182)PID IL3 PATHWAY; (M22)PID GMCSF PATHWAY	(M5947)HALLMARK IL2 STAT5 SIGNALING; (M5906)HALLMARK ESTROGEN RESPONSE EARLY; (M5907)HALLMARK ESTROGEN RESPONSE LATE	0.0	0.0	0.0	0.0	0.0	0.0	0.0	0.0	0.0	0.0	0.0	0.0	0.0	0.0	0.0	0.0	0.0	0.0	0.0	0.0
ENSMUSG00000001630	232533	ensembl_gene_id	M. musculus	23012	H. sapiens	STK38L	serine/threonine kinase 38 like	GO:0018105 peptidyl-serine phosphorylation;GO:0018209 peptidyl-serine modification;GO:0006468 protein phosphorylation	AGC Ser/Thr protein kinase family	ENZYME proteins:Transferases; Predicted intracellular proteins; Enzymes; Kinases:AGC Ser/Thr protein kinases	Cytosol (Approved)	Fostamatinib		(M5893)HALLMARK MITOTIC SPINDLE	0.0	0.0	0.0	0.0	0.0	1.0	0.0	0.0	0.0	0.0	0.0	0.0	0.0	0.0	0.0	0.0	0.0	0.0	0.0	0.0
ENSMUSG00000112924	75878	ensembl_gene_id	M. musculus			None	None	None	None	None	None	None	None	None	nan	nan	nan	nan	nan	nan	nan	nan	nan	nan	nan	nan	nan	nan	nan	nan	nan	nan	nan	nan
ENSMUSG00000106106						None	None	None	None	None	None	None	None	None	nan	nan	nan	nan	nan	nan	nan	nan	nan	nan	nan	nan	nan	nan	nan	nan	nan	nan	nan	nan
ENSMUSG00000004661	56380	ensembl_gene_id	M. musculus	10620	H. sapiens	ARID3B	AT-rich interaction domain 3B	GO:0045944 positive regulation of transcription by RNA polymerase II;GO:0045893 positive regulation of transcription, DNA-templated;GO:1903508 positive regulation of nucleic acid-templated transcription		Transcription factors:Helix-turn-helix domains; Predicted intracellular proteins	Nucleoplasm (Supported)				0.0	0.0	0.0	0.0	0.0	0.0	0.0	0.0	0.0	0.0	0.0	0.0	0.0	0.0	0.0	0.0	0.0	0.0	0.0	0.0
ENSMUSG00000024871	60425	ensembl_gene_id	M. musculus	22895	H. sapiens	RPH3A	rabphilin 3A	GO:0061669 spontaneous neurotransmitter secretion;GO:0098814 spontaneous synaptic transmission;GO:0007269 neurotransmitter secretion		Predicted intracellular proteins					0.0	0.0	0.0	0.0	0.0	0.0	0.0	0.0	0.0	0.0	0.0	0.0	0.0	0.0	0.0	0.0	0.0	0.0	0.0	0.0
ENSMUSG00000049800	58172	ensembl_gene_id	M. musculus	9792	H. sapiens	SERTAD2	SERTA domain containing 2	GO:0030308 negative regulation of cell growth;GO:0045926 negative regulation of growth;GO:0001558 regulation of cell growth		Predicted intracellular proteins	Nucleoplasm (Supported); Additional: Cytosol				0.0	0.0	0.0	0.0	0.0	0.0	0.0	0.0	0.0	0.0	0.0	0.0	0.0	0.0	0.0	0.0	0.0	0.0	0.0	0.0
ENSMUSG00000020888	13543	ensembl_gene_id	M. musculus	1856	H. sapiens	DVL2	dishevelled segment polarity protein 2	GO:0014022 neural plate elongation;GO:0022007 convergent extension involved in neural plate elongation;GO:0044340 canonical Wnt signaling pathway involved in regulation of cell proliferation		Predicted intracellular proteins	Nucleoplasm (Enhanced); Additional: Nuclear bodies		(M31)PID BETA CATENIN DEG PATHWAY; (M90)PID WNT CANONICAL PATHWAY; (M23)PID WNT NONCANONICAL PATHWAY	(M5895)HALLMARK WNT BETA CATENIN SIGNALING	1.0	0.0	0.0	0.0	0.0	1.0	0.0	1.0	0.0	0.0	1.0	0.0	0.0	0.0	0.0	0.0	0.0	1.0	0.0	1.0
ENSMUSG00000005881	66366	ensembl_gene_id	M. musculus	51614	H. sapiens	ERGIC3	ERGIC and golgi 3	GO:0006890 retrograde vesicle-mediated transport, Golgi to endoplasmic reticulum;GO:0006888 endoplasmic reticulum to Golgi vesicle-mediated transport;GO:0090316 positive regulation of intracellular protein transport		Predicted intracellular proteins				(M5910)HALLMARK PROTEIN SECRETION	0.0	0.0	0.0	0.0	0.0	0.0	0.0	0.0	0.0	0.0	0.0	0.0	0.0	0.0	0.0	0.0	0.0	0.0	0.0	0.0
ENSMUSG00000024429	14670	ensembl_gene_id	M. musculus	2794	H. sapiens	GNL1	G protein nucleolar 1 (putative)	GO:0002456 T cell mediated immunity;GO:0002449 lymphocyte mediated immunity;GO:0002460 adaptive immune response based on somatic recombination of immune receptors built from immunoglobulin superfamily domains		Predicted intracellular proteins	Vesicles (Supported)				0.0	0.0	0.0	0.0	0.0	0.0	0.0	0.0	0.0	0.0	0.0	0.0	0.0	0.0	0.0	0.0	0.0	0.0	0.0	0.0
ENSMUSG00000003477	21743	ensembl_gene_id	M. musculus	11185	H. sapiens	INMT	indolethylamine N-methyltransferase	GO:0009308 amine metabolic process;GO:0009636 response to toxic substance;GO:0032259 methylation		ENZYME proteins:Transferases; Predicted intracellular proteins; Enzymes	Golgi apparatus;Vesicles (Approved)			(M5935)HALLMARK FATTY ACID METABOLISM	0.0	0.0	0.0	0.0	0.0	0.0	0.0	0.0	0.0	0.0	0.0	0.0	0.0	0.0	0.0	0.0	0.0	0.0	0.0	0.0
ENSMUSG00000001173	320634	ensembl_gene_id	M. musculus	4952	H. sapiens	OCRL	OCRL inositol polyphosphate-5-phosphatase	GO:0046838 phosphorylated carbohydrate dephosphorylation;GO:0046855 inositol phosphate dephosphorylation;GO:0071545 inositol phosphate catabolic process		Predicted intracellular proteins; ENZYME proteins:Hydrolases; Disease related genes; Human disease related genes:Congenital disorders of metabolism:Congenital disorders of glycan/glycoprotein metabolism; Potential drug targets; Human disease related genes:Urinary system diseases:Kidney diseases; Enzymes	Cytosol (Approved); Additional: Centriolar satellite;Microtubules			(M5910)HALLMARK PROTEIN SECRETION	0.0	0.0	0.0	0.0	0.0	0.0	0.0	0.0	0.0	0.0	0.0	0.0	0.0	0.0	0.0	1.0	0.0	0.0	0.0	0.0
ENSMUSG00000097476						None	None	None	None	None	None	None	None	None	nan	nan	nan	nan	nan	nan	nan	nan	nan	nan	nan	nan	nan	nan	nan	nan	nan	nan	nan	nan
ENSMUSG00000046707	13000	ensembl_gene_id	M. musculus	1459	H. sapiens	CSNK2A2	casein kinase 2 alpha 2	GO:0097421 liver regeneration;GO:1903955 positive regulation of protein targeting to mitochondrion;GO:1903146 regulation of autophagy of mitochondrion	Other	Enzymes; ENZYME proteins:Transferases; Kinases; Predicted intracellular proteins; Cancer-related genes:Candidate cancer biomarkers		[1-(6-{6-[(1-methylethyl)amino]-1H-indazol-1-yl}pyrazin-2-yl)-1H-pyrrol-3-yl]acetic acid; Fostamatinib	(M42)PID DNA PK PATHWAY; (M26)PID NFKAPPAB ATYPICAL PATHWAY; (M229)PID P38 ALPHA BETA DOWNSTREAM PATHWAY	(M5951)HALLMARK SPERMATOGENESIS	0.0	0.0	0.0	0.0	0.0	1.0	1.0	0.0	0.0	0.0	0.0	0.0	0.0	0.0	0.0	0.0	1.0	0.0	0.0	1.0
ENSMUSG00000047909	320816	ensembl_gene_id	M. musculus	54522	H. sapiens	ANKRD16	ankyrin repeat domain 16	GO:0006400 tRNA modification;GO:0008033 tRNA processing;GO:0009451 RNA modification		Predicted intracellular proteins	Endoplasmic reticulum (Approved)				0.0	0.0	0.0	0.0	0.0	0.0	0.0	0.0	0.0	0.0	0.0	0.0	0.0	0.0	0.0	0.0	0.0	0.0	0.0	0.0
ENSMUSG00000039405	76453	ensembl_gene_id	M. musculus	11098	H. sapiens	PRSS23	serine protease 23	GO:0006508 proteolysis;GO:0019538 protein metabolic process;GO:1901564 organonitrogen compound metabolic process		Predicted secreted proteins; Peptidases:Serine-type peptidases; Predicted intracellular proteins; Enzymes				(M5946)HALLMARK COAGULATION; (M5906)HALLMARK ESTROGEN RESPONSE EARLY; (M5907)HALLMARK ESTROGEN RESPONSE LATE	0.0	0.0	0.0	0.0	0.0	1.0	0.0	0.0	0.0	0.0	0.0	1.0	0.0	0.0	0.0	0.0	0.0	0.0	0.0	0.0
ENSMUSG00000025234	23806	ensembl_gene_id	M. musculus	25820	H. sapiens	ARIH1	ariadne RBR E3 ubiquitin protein ligase 1	GO:0032436 positive regulation of proteasomal ubiquitin-dependent protein catabolic process;GO:2000060 positive regulation of ubiquitin-dependent protein catabolic process;GO:1901800 positive regulation of proteasomal protein catabolic process		Enzymes; ENZYME proteins:Transferases; Disease related genes; Potential drug targets; Predicted intracellular proteins	Nucleoplasm (Supported)				0.0	0.0	0.0	0.0	0.0	0.0	0.0	0.0	0.0	0.0	0.0	0.0	0.0	0.0	0.0	0.0	1.0	0.0	0.0	0.0
ENSMUSG00000028124	14630	ensembl_gene_id	M. musculus	2730	H. sapiens	GCLM	glutamate-cysteine ligase modifier subunit	GO:0035227 regulation of glutamate-cysteine ligase activity;GO:0035229 positive regulation of glutamate-cysteine ligase activity;GO:0097069 cellular response to thyroxine stimulus		Predicted intracellular proteins; Cancer-related genes:Candidate cancer biomarkers	Cytosol;Nucleoplasm (Approved); Additional: Plasma membrane	Glutamic acid; Cysteine		(M5938)HALLMARK REACTIVE OXYGEN SPECIES PATHWAY; (M5948)HALLMARK BILE ACID METABOLISM; (M5945)HALLMARK HEME METABOLISM	0.0	0.0	0.0	0.0	0.0	0.0	1.0	0.0	0.0	0.0	0.0	0.0	0.0	0.0	0.0	0.0	0.0	0.0	1.0	0.0
ENSMUSG00000022403	70356	ensembl_gene_id	M. musculus	6767	H. sapiens	ST13	ST13 Hsp70 interacting protein	GO:0051085 chaperone cofactor-dependent protein refolding;GO:0051084 'de novo' post-translational protein folding;GO:0006458 'de novo' protein folding		Predicted intracellular proteins	Cytosol (Enhanced)				0.0	0.0	0.0	0.0	0.0	0.0	1.0	0.0	0.0	0.0	0.0	0.0	0.0	0.0	0.0	0.0	0.0	0.0	0.0	0.0
ENSMUSG00000070880	14415	ensembl_gene_id	M. musculus	2571	H. sapiens	GAD1	glutamate decarboxylase 1	GO:0018352 protein-pyridoxal-5-phosphate linkage;GO:0006540 glutamate decarboxylation to succinate;GO:0009449 gamma-aminobutyric acid biosynthetic process		Human disease related genes:Nervous system diseases:Other nervous and sensory system diseases; Predicted intracellular proteins; ENZYME proteins:Lyases; Disease related genes; Potential drug targets; Enzymes	Cytosol;Plasma membrane;Vesicles (Approved)	Pyridoxal phosphate; Glutamic acid		(M5951)HALLMARK SPERMATOGENESIS; (M5934)HALLMARK XENOBIOTIC METABOLISM	0.0	0.0	0.0	0.0	0.0	0.0	0.0	0.0	0.0	0.0	0.0	0.0	0.0	0.0	0.0	0.0	0.0	0.0	0.0	0.0
ENSMUSG00000001472	66855	ensembl_gene_id	M. musculus	22980	H. sapiens	TCF25	transcription factor 25	GO:0007507 heart development;GO:0072359 circulatory system development;GO:0000122 negative regulation of transcription by RNA polymerase II		Transcription factors:Yet undefined DNA-binding domains; Predicted intracellular proteins					0.0	0.0	0.0	0.0	0.0	0.0	0.0	0.0	0.0	0.0	0.0	0.0	0.0	0.0	0.0	0.0	0.0	0.0	0.0	0.0
ENSMUSG00000035948	380660	ensembl_gene_id	M. musculus	79611	H. sapiens	ACSS3	acyl-CoA synthetase short chain family member 3	GO:0046951 ketone body biosynthetic process;GO:0046950 cellular ketone body metabolic process;GO:1902224 ketone body metabolic process		ENZYME proteins:Ligase; Enzymes	Mitochondria (Supported)				0.0	0.0	0.0	0.0	0.0	0.0	0.0	0.0	0.0	0.0	0.0	0.0	0.0	0.0	0.0	0.0	0.0	0.0	0.0	0.0
ENSMUSG00000036661	105841	ensembl_gene_id	M. musculus	22898	H. sapiens	DENND3	DENN domain containing 3	GO:0032483 regulation of Rab protein signal transduction;GO:0008333 endosome to lysosome transport;GO:0007041 lysosomal transport		Predicted intracellular proteins	Cytosol;Vesicles (Approved)				0.0	0.0	0.0	0.0	0.0	0.0	0.0	0.0	0.0	0.0	0.0	0.0	0.0	0.0	0.0	0.0	0.0	0.0	0.0	0.0
ENSMUSG00000051232	195040	ensembl_gene_id	M. musculus	147007	H. sapiens	TMEM199	transmembrane protein 199	GO:0070072 vacuolar proton-transporting V-type ATPase complex assembly;GO:0070070 proton-transporting V-type ATPase complex assembly;GO:1905146 lysosomal protein catabolic process		Transporters; Disease related genes; Human disease related genes:Congenital disorders of metabolism:Congenital disorders of glycan/glycoprotein metabolism; Potential drug targets; Predicted intracellular proteins					0.0	0.0	0.0	0.0	0.0	0.0	0.0	0.0	0.0	0.0	0.0	0.0	1.0	0.0	0.0	0.0	0.0	0.0	0.0	0.0
ENSMUSG00000021371	76137	ensembl_gene_id	M. musculus	63933	H. sapiens	MCUR1	mitochondrial calcium uniporter regulator 1	GO:0036444 calcium import into the mitochondrion;GO:0051561 positive regulation of mitochondrial calcium ion concentration;GO:0006851 mitochondrial calcium ion transmembrane transport		Predicted intracellular proteins					0.0	0.0	0.0	0.0	0.0	0.0	0.0	0.0	0.0	0.0	0.0	0.0	0.0	0.0	0.0	0.0	0.0	0.0	0.0	0.0
ENSMUSG00000033335	13430	ensembl_gene_id	M. musculus	1785	H. sapiens	DNM2	dynamin 2	GO:0071245 cellular response to carbon monoxide;GO:1903526 negative regulation of membrane tubulation;GO:1903406 regulation of P-type sodium:potassium-exchanging transporter activity		Human disease related genes:Nervous system diseases:Neurodegenerative diseases; Predicted intracellular proteins; Human disease related genes:Congenital malformations:Congenital malformations of the musculoskeletal system; ENZYME proteins:Hydrolases; Cancer-related genes; Transporters:Accessory Factors Involved in Transport; Disease related genes; Potential drug targets; Human disease related gen…	Cytosol;Golgi apparatus (Approved)		(M165)PID SYNDECAN 4 PATHWAY; (M238)PID THROMBIN PAR1 PATHWAY; (M142)PID AJDISS 2PATHWAY		0.0	0.0	1.0	0.0	0.0	1.0	0.0	1.0	0.0	0.0	0.0	0.0	0.0	1.0	0.0	0.0	0.0	0.0	0.0	0.0
ENSMUSG00000000278	74617	ensembl_gene_id	M. musculus	59342	H. sapiens	SCPEP1	serine carboxypeptidase 1	GO:0042573 retinoic acid metabolic process;GO:0045776 negative regulation of blood pressure;GO:0001523 retinoid metabolic process		Predicted secreted proteins; Peptidases:Serine-type peptidases; Predicted intracellular proteins; Enzymes	Golgi apparatus (Approved)	L-BENZYLSUCCINIC ACID			0.0	0.0	0.0	0.0	0.0	0.0	0.0	0.0	0.0	0.0	0.0	0.0	0.0	0.0	0.0	0.0	0.0	0.0	0.0	0.0
ENSMUSG00000036985	208884	ensembl_gene_id	M. musculus	51114	H. sapiens	ZDHHC9	zinc finger DHHC-type palmitoyltransferase 9	GO:0018230 peptidyl-L-cysteine S-palmitoylation;GO:0018231 peptidyl-S-diacylglycerol-L-cysteine biosynthetic process from peptidyl-cysteine;GO:0018345 protein palmitoylation		ENZYME proteins:Transferases; Disease related genes; Potential drug targets; Enzymes; Transporters:Accessory Factors Involved in Transport; Human disease related genes:Other diseases:Mental and behavioural disorders	Endoplasmic reticulum;Golgi apparatus (Supported); Additional: Cytosol				0.0	0.0	0.0	0.0	0.0	0.0	0.0	0.0	0.0	0.0	0.0	0.0	0.0	0.0	0.0	0.0	0.0	0.0	0.0	0.0
ENSMUSG00000048058	241576	ensembl_gene_id	M. musculus	143458	H. sapiens	LDLRAD3	low density lipoprotein receptor class A domain containing 3	GO:0070613 regulation of protein processing;GO:1903317 regulation of protein maturation;GO:0006898 receptor-mediated endocytosis			Cell Junctions (Approved)				0.0	0.0	0.0	0.0	0.0	0.0	0.0	0.0	0.0	0.0	0.0	0.0	0.0	0.0	0.0	0.0	1.0	0.0	0.0	0.0
ENSMUSG00000026398	26424	ensembl_gene_id	M. musculus	2494	H. sapiens	NR5A2	nuclear receptor subfamily 5 group A member 2	GO:0061113 pancreas morphogenesis;GO:0097720 calcineurin-mediated signaling;GO:0045070 positive regulation of viral genome replication		Transcription factors:Zinc-coordinating DNA-binding domains; Nuclear receptors; Predicted intracellular proteins; Transporters	Nuclear speckles (Uncertain)				0.0	0.0	0.0	0.0	0.0	0.0	0.0	0.0	0.0	0.0	0.0	0.0	0.0	0.0	0.0	0.0	0.0	0.0	0.0	0.0
ENSMUSG00000024357	81500	ensembl_gene_id	M. musculus	64374	H. sapiens	SIL1	SIL1 nucleotide exchange factor	GO:0006613 cotranslational protein targeting to membrane;GO:0006612 protein targeting to membrane;GO:0006457 protein folding		Disease related genes; Human disease related genes:Nervous system diseases:Neurodegenerative diseases; Predicted intracellular proteins					0.0	0.0	0.0	0.0	0.0	0.0	0.0	0.0	0.0	0.0	0.0	0.0	0.0	0.0	0.0	0.0	0.0	0.0	0.0	0.0
ENSMUSG00000028042	22724	ensembl_gene_id	M. musculus	51043	H. sapiens	ZBTB7B	zinc finger and BTB domain containing 7B	GO:0051141 negative regulation of NK T cell proliferation;GO:0043377 negative regulation of CD8-positive, alpha-beta T cell differentiation;GO:0051134 negative regulation of NK T cell activation		Transcription factors:Zinc-coordinating DNA-binding domains; Predicted intracellular proteins	Nucleoplasm (Enhanced)				0.0	0.0	1.0	0.0	1.0	0.0	0.0	0.0	0.0	0.0	0.0	0.0	0.0	0.0	0.0	0.0	0.0	0.0	1.0	0.0
ENSMUSG00000104960	69895	ensembl_gene_id	M. musculus			None	None	None	None	None	None	None	None	None	nan	nan	nan	nan	nan	nan	nan	nan	nan	nan	nan	nan	nan	nan	nan	nan	nan	nan	nan	nan
ENSMUSG00000032036	67703	ensembl_gene_id	M. musculus	84623	H. sapiens	KIRREL3	kirre like nephrin family adhesion molecule 3	GO:0021730 trigeminal sensory nucleus development;GO:0021740 principal sensory nucleus of trigeminal nerve development;GO:0002121 inter-male aggressive behavior		Disease related genes; Human disease related genes:Other diseases:Mental and behavioural disorders					0.0	0.0	0.0	0.0	0.0	0.0	0.0	0.0	0.0	0.0	0.0	0.0	0.0	0.0	0.0	0.0	0.0	0.0	1.0	0.0
ENSMUSG00000029231	18595	ensembl_gene_id	M. musculus	5156	H. sapiens	PDGFRA	platelet derived growth factor receptor alpha	GO:0035790 platelet-derived growth factor receptor-alpha signaling pathway;GO:0038086 VEGF-activated platelet-derived growth factor receptor signaling pathway;GO:0038091 positive regulation of cell proliferation by VEGF-activated platelet derived growth factor receptor signaling pathway	Tyr protein kinase family	FDA approved drug targets:Small molecule drugs; RAS pathway related proteins; Predicted intracellular proteins; ENZYME proteins:Transferases; Human disease related genes:Cancers:Cancers of the digestive system; CD markers; Disease related genes; Human disease related genes:Cancers:Cancers of eye, brain, and central nervous system; Human disease related genes:Cancers:Cancers of haematopoietic and …	Cell Junctions;Nucleoplasm;Plasma membrane (Approved)	Becaplermin; Imatinib; Sunitinib; XL820; Olaratumab; Pazopanib; Midostaurin; Regorafenib; Ponatinib; Lenvatinib; Nintedanib; Foreskin keratinocyte (neonatal); Fostamatinib; Erdafitinib; Amuvatinib; Ripretinib	(M206)PID PDGFRA PATHWAY; (M166)PID ATF2 PATHWAY		1.0	1.0	1.0	1.0	0.0	1.0	0.0	0.0	1.0	0.0	0.0	0.0	0.0	1.0	1.0	0.0	0.0	0.0	1.0	1.0
ENSMUSG00000020653	194655	ensembl_gene_id	M. musculus	8462	H. sapiens	KLF11	Kruppel like factor 11	GO:0000083 regulation of transcription involved in G1/S transition of mitotic cell cycle;GO:0000082 G1/S transition of mitotic cell cycle;GO:0044843 cell cycle G1/S phase transition		Disease related genes; Transcription factors:Zinc-coordinating DNA-binding domains; Predicted intracellular proteins; Human disease related genes:Endocrine and metabolic diseases:Diabetes	Nucleoplasm (Supported); Additional: Cytosol;Focal adhesion sites;Nuclear bodies				0.0	0.0	0.0	0.0	1.0	0.0	0.0	0.0	0.0	0.0	0.0	0.0	0.0	0.0	0.0	0.0	0.0	0.0	0.0	0.0
ENSMUSG00000060981	69386	ensembl_gene_id	M. musculus	8294	H. sapiens	H4C9	H4 clustered histone 9	GO:0061644 protein localization to CENP-A containing chromatin;GO:0045653 negative regulation of megakaryocyte differentiation;GO:0006335 DNA replication-dependent chromatin assembly		Disease related genes; Cancer-related genes; Predicted intracellular proteins			(M32)PID HDAC CLASSIII PATHWAY		0.0	0.0	1.0	0.0	0.0	0.0	1.0	0.0	0.0	0.0	0.0	0.0	0.0	0.0	0.0	0.0	0.0	0.0	0.0	0.0
ENSMUSG00000047407	21815	ensembl_gene_id	M. musculus	7050	H. sapiens	TGIF1	TGFB induced factor homeobox 1	GO:0000122 negative regulation of transcription by RNA polymerase II;GO:0045892 negative regulation of transcription, DNA-templated;GO:1903507 negative regulation of nucleic acid-templated transcription		Human disease related genes:Congenital malformations:Congenital malformations of the nervous system; Disease related genes; Cancer-related genes:Mutational cancer driver genes; Transcription factors:Helix-turn-helix domains; Predicted intracellular proteins	Nucleoplasm (Supported)		(M58)PID AR PATHWAY; (M2)PID SMAD2 3NUCLEAR PATHWAY	(M5896)HALLMARK TGF BETA SIGNALING; (M5890)HALLMARK TNFA SIGNALING VIA NFKB	0.0	0.0	0.0	0.0	0.0	0.0	0.0	0.0	0.0	0.0	0.0	0.0	0.0	0.0	0.0	0.0	0.0	0.0	0.0	0.0
ENSMUSG00000029056	269614	ensembl_gene_id	M. musculus	55229	H. sapiens	PANK4	pantothenate kinase 4 (inactive)	GO:0015937 coenzyme A biosynthetic process;GO:0015936 coenzyme A metabolic process;GO:0033866 nucleoside bisphosphate biosynthetic process		Predicted intracellular proteins	Cytosol (Approved)				0.0	0.0	0.0	0.0	0.0	0.0	0.0	0.0	0.0	0.0	0.0	0.0	0.0	0.0	0.0	0.0	0.0	0.0	0.0	0.0
ENSMUSG00000037742	13627	ensembl_gene_id	M. musculus	1915	H. sapiens	EEF1A1	eukaryotic translation elongation factor 1 alpha 1	GO:1900022 regulation of D-erythro-sphingosine kinase activity;GO:1904714 regulation of chaperone-mediated autophagy;GO:0006414 translational elongation		Cancer-related genes:Mutational cancer driver genes; Predicted intracellular proteins	Cytosol (Supported)	Zinc; Guanosine-5'-Diphosphate; Copper; Artenimol; Zinc acetate; Zinc chloride; Zinc sulfate, unspecified form			0.0	0.0	0.0	0.0	0.0	0.0	1.0	0.0	0.0	0.0	0.0	0.0	0.0	0.0	0.0	0.0	1.0	0.0	0.0	0.0
ENSMUSG00000005204	80886	ensembl_gene_id	M. musculus	26168	H. sapiens	SENP3	SUMO specific peptidase 3	GO:0016926 protein desumoylation;GO:0070646 protein modification by small protein removal;GO:0018205 peptidyl-lysine modification		Peptidases:Cysteine-type peptidases; Predicted intracellular proteins; Enzymes	Nucleoli;Nucleoplasm (Supported)				0.0	0.0	0.0	0.0	0.0	0.0	0.0	0.0	0.0	0.0	0.0	0.0	0.0	0.0	0.0	0.0	0.0	0.0	0.0	0.0
ENSMUSG00000023150	117198	ensembl_gene_id	M. musculus	10625	H. sapiens	IVNS1ABP	influenza virus NS1A binding protein	GO:0006383 transcription by RNA polymerase III;GO:0031397 negative regulation of protein ubiquitination;GO:1903321 negative regulation of protein modification by small protein conjugation or removal		Predicted intracellular proteins	Cytosol (Supported)				0.0	0.0	0.0	0.0	0.0	0.0	0.0	0.0	0.0	0.0	0.0	0.0	0.0	0.0	0.0	0.0	0.0	0.0	0.0	0.0
ENSMUSG00000002833	15193	ensembl_gene_id	M. musculus	84717	H. sapiens	HDGFL2	HDGF like 2	GO:0043403 skeletal muscle tissue regeneration;GO:1905168 positive regulation of double-strand break repair via homologous recombination;GO:0042246 tissue regeneration		Predicted intracellular proteins	Nucleoplasm (Supported); Additional: Mitochondria				0.0	0.0	0.0	0.0	0.0	0.0	0.0	0.0	0.0	0.0	0.0	0.0	0.0	0.0	0.0	0.0	0.0	0.0	0.0	0.0
ENSMUSG00000032598	80987	ensembl_gene_id	M. musculus	51517	H. sapiens	NCKIPSD	NCK interacting protein with SH3 domain	GO:0010976 positive regulation of neuron projection development;GO:0031346 positive regulation of cell projection organization;GO:0010975 regulation of neuron projection development		Disease related genes; Predicted intracellular proteins	Plasma membrane (Enhanced)				0.0	0.0	0.0	0.0	0.0	0.0	0.0	1.0	0.0	0.0	0.0	0.0	0.0	0.0	0.0	0.0	0.0	0.0	0.0	0.0
ENSMUSG00000047044	225995	ensembl_gene_id	M. musculus	55071	H. sapiens	C9orf40	chromosome 9 open reading frame 40			Predicted intracellular proteins	Cytosol;Nucleoplasm (Approved); Additional: Centrosome				0.0	0.0	0.0	0.0	0.0	0.0	0.0	0.0	0.0	0.0	0.0	0.0	0.0	0.0	0.0	0.0	0.0	0.0	0.0	0.0
ENSMUSG00000034664	16399	ensembl_gene_id	M. musculus	3674	H. sapiens	ITGA2B	integrin subunit alpha 2b	GO:0033627 cell adhesion mediated by integrin;GO:0007229 integrin-mediated signaling pathway;GO:0007160 cell-matrix adhesion		FDA approved drug targets:Small molecule drugs; Candidate cardiovascular disease genes; Disease related genes; CD markers; Human disease related genes:Cardiovascular diseases:Hematologic diseases; Predicted intracellular proteins; Cancer-related genes:Candidate cancer biomarkers; FDA approved drug targets:Biotech drugs	Plasma membrane (Approved)	Abciximab; Tirofiban; Lefradafiban; Fradafiban	(M47)PID INTEGRIN CS PATHWAY; (M257)PID EPHRINB REV PATHWAY; (M86)PID ARF6 PATHWAY		1.0	1.0	0.0	1.0	0.0	1.0	0.0	0.0	0.0	0.0	0.0	0.0	0.0	0.0	0.0	0.0	0.0	0.0	0.0	1.0
ENSMUSG00000011958	12175	ensembl_gene_id	M. musculus	663	H. sapiens	BNIP2	BCL2 interacting protein 2	GO:0090649 response to oxygen-glucose deprivation;GO:0036293 response to decreased oxygen levels;GO:0070482 response to oxygen levels		Predicted intracellular proteins	Cytosol (Supported); Additional: Nucleoli				0.0	0.0	0.0	0.0	0.0	0.0	0.0	0.0	0.0	0.0	0.0	0.0	1.0	0.0	0.0	0.0	0.0	0.0	0.0	0.0
ENSMUSG00000015536	17434	ensembl_gene_id	M. musculus	4338	H. sapiens	MOCS2	molybdenum cofactor synthesis 2	GO:0032324 molybdopterin cofactor biosynthetic process;GO:0006777 Mo-molybdopterin cofactor biosynthetic process;GO:0019720 Mo-molybdopterin cofactor metabolic process		Predicted intracellular proteins; Human disease related genes:Congenital disorders of metabolism:Congenital disorders of amino acid metabolism; ENZYME proteins:Transferases; Disease related genes; Potential drug targets; Enzymes	Cytosol (Supported); Additional: Nuclear speckles;Nucleoplasm			(M5907)HALLMARK ESTROGEN RESPONSE LATE	0.0	0.0	0.0	0.0	0.0	0.0	0.0	0.0	0.0	0.0	0.0	0.0	0.0	0.0	0.0	0.0	0.0	0.0	0.0	0.0
ENSMUSG00000086416						None	None	None	None	None	None	None	None	None	nan	nan	nan	nan	nan	nan	nan	nan	nan	nan	nan	nan	nan	nan	nan	nan	nan	nan	nan	nan
ENSMUSG00000022837	320299	ensembl_gene_id	M. musculus	9657	H. sapiens	IQCB1	IQ motif containing B1	GO:0048496 maintenance of animal organ identity;GO:0045494 photoreceptor cell maintenance;GO:0001895 retina homeostasis		Disease related genes; Human disease related genes:Congenital malformations:Congenital malformations of the urinary system; Predicted intracellular proteins	Cytokinetic bridge;Microtubules;Mitotic spindle (Supported)				0.0	0.0	0.0	0.0	0.0	0.0	0.0	0.0	0.0	0.0	0.0	0.0	0.0	0.0	0.0	0.0	0.0	0.0	0.0	0.0
ENSMUSG00000024481	74574	ensembl_gene_id	M. musculus	206338	H. sapiens	LVRN	laeverin	GO:0043171 peptide catabolic process;GO:0008217 regulation of blood pressure;GO:0008015 blood circulation		Peptidases:Metallopeptidases; Predicted intracellular proteins; Enzymes					0.0	0.0	0.0	0.0	0.0	0.0	0.0	0.0	0.0	0.0	0.0	0.0	0.0	0.0	0.0	0.0	0.0	0.0	0.0	0.0
ENSMUSG00000004931	57267	ensembl_gene_id	M. musculus	9546	H. sapiens	APBA3	amyloid beta precursor protein binding family A member 3	GO:0001701 in utero embryonic development;GO:0007268 chemical synaptic transmission;GO:0098916 anterograde trans-synaptic signaling		Predicted intracellular proteins	Vesicles (Approved)				0.0	0.0	0.0	0.0	0.0	0.0	0.0	0.0	0.0	0.0	0.0	0.0	0.0	0.0	0.0	0.0	0.0	0.0	0.0	0.0
ENSMUSG00000042790	235315	ensembl_gene_id	M. musculus	257160	H. sapiens	RNF214	ring finger protein 214	GO:0016567 protein ubiquitination;GO:0032446 protein modification by small protein conjugation;GO:0070647 protein modification by small protein conjugation or removal		Predicted intracellular proteins	Cytosol;Golgi apparatus (Approved)				0.0	0.0	0.0	0.0	0.0	0.0	0.0	0.0	0.0	0.0	0.0	0.0	0.0	0.0	0.0	0.0	0.0	0.0	0.0	0.0
ENSMUSG00000050721	102595	ensembl_gene_id	M. musculus	80301	H. sapiens	PLEKHO2	pleckstrin homology domain containing O2	GO:0071888 macrophage apoptotic process;GO:0033028 myeloid cell apoptotic process;GO:0006925 inflammatory cell apoptotic process		Predicted intracellular proteins	Cytosol;Plasma membrane (Approved); Additional: Nucleoplasm				0.0	0.0	0.0	0.0	0.0	0.0	0.0	0.0	0.0	0.0	0.0	0.0	0.0	0.0	0.0	0.0	0.0	0.0	0.0	0.0
ENSMUSG00000037257	66939	ensembl_gene_id	M. musculus	79719	H. sapiens	AAGAB	alpha and gamma adaptin binding protein	GO:0015031 protein transport;GO:0045184 establishment of protein localization;GO:0071705 nitrogen compound transport		Disease related genes; Human disease related genes:Congenital malformations:Congenital malformations of skin; Predicted intracellular proteins	Cytosol;Nuclear speckles (Supported)				0.0	0.0	0.0	0.0	0.0	0.0	0.0	0.0	0.0	0.0	0.0	0.0	0.0	0.0	0.0	0.0	0.0	0.0	0.0	0.0
ENSMUSG00000002825	60507	ensembl_gene_id	M. musculus	81890	H. sapiens	QTRT1	queuine tRNA-ribosyltransferase catalytic subunit 1	GO:0101030 tRNA-guanine transglycosylation;GO:0006400 tRNA modification;GO:0008033 tRNA processing		ENZYME proteins:Transferases; Predicted intracellular proteins; Enzymes	Mitochondria (Approved)				0.0	0.0	0.0	0.0	0.0	0.0	0.0	0.0	0.0	0.0	0.0	0.0	0.0	0.0	0.0	0.0	0.0	0.0	0.0	0.0
ENSMUSG00000022558	223658	ensembl_gene_id	M. musculus	727957	H. sapiens	MROH1	maestro heat like repeat family member 1			Predicted intracellular proteins	Nucleoplasm (Approved); Additional: Cytosol				0.0	0.0	0.0	0.0	0.0	0.0	0.0	0.0	0.0	0.0	0.0	0.0	0.0	0.0	0.0	0.0	0.0	0.0	0.0	0.0
ENSMUSG00000085396	103012	ensembl_gene_id	M. musculus	286467	H. sapiens	FIRRE	firre intergenic repeating RNA element								0.0	0.0	0.0	0.0	0.0	0.0	0.0	0.0	0.0	0.0	0.0	0.0	0.0	0.0	0.0	0.0	0.0	0.0	0.0	0.0
ENSMUSG00000053332	14455	ensembl_gene_id	M. musculus	60674	H. sapiens	GAS5	growth arrest specific 5								0.0	0.0	0.0	0.0	0.0	0.0	0.0	0.0	0.0	0.0	0.0	0.0	0.0	0.0	0.0	0.0	0.0	0.0	0.0	0.0
ENSMUSG00000078490	544678	ensembl_gene_id	M. musculus	85452	H. sapiens	CFAP74	cilia and flagella associated protein 74	GO:0035082 axoneme assembly;GO:0001578 microtubule bundle formation;GO:0060271 cilium assembly		Predicted intracellular proteins					0.0	0.0	0.0	0.0	0.0	0.0	0.0	0.0	0.0	0.0	0.0	0.0	0.0	0.0	0.0	0.0	0.0	0.0	0.0	0.0
ENSMUSG00000029096	78558	ensembl_gene_id	M. musculus	94031	H. sapiens	HTRA3	HtrA serine peptidase 3	GO:0030514 negative regulation of BMP signaling pathway;GO:0030512 negative regulation of transforming growth factor beta receptor signaling pathway;GO:0030510 regulation of BMP signaling pathway		Predicted secreted proteins; Peptidases:Serine-type peptidases; Enzymes	Vesicles (Approved)		(M3468)NABA ECM REGULATORS; (M5885)NABA MATRISOME ASSOCIATED; (M5889)NABA MATRISOME		0.0	0.0	0.0	0.0	0.0	0.0	0.0	0.0	0.0	0.0	0.0	0.0	0.0	0.0	0.0	0.0	0.0	0.0	0.0	0.0
ENSMUSG00000031503	12827	ensembl_gene_id	M. musculus	1284	H. sapiens	COL4A2	collagen type IV alpha 2 chain	GO:0038063 collagen-activated tyrosine kinase receptor signaling pathway;GO:0038065 collagen-activated signaling pathway;GO:0035987 endodermal cell differentiation		Human disease related genes:Congenital malformations:Congenital malformations of the nervous system; Predicted secreted proteins; Disease related genes; Human disease related genes:Cardiovascular diseases:Vascular diseases; Predicted intracellular proteins; Cancer-related genes:Candidate cancer biomarkers	Vesicles (Supported)		(M5887)NABA BASEMENT MEMBRANES; (M3005)NABA COLLAGENS; (M5884)NABA CORE MATRISOME	(M5909)HALLMARK MYOGENESIS; (M5921)HALLMARK COMPLEMENT; (M5930)HALLMARK EPITHELIAL MESENCHYMAL TRANSITION	1.0	1.0	0.0	1.0	0.0	1.0	0.0	0.0	0.0	0.0	0.0	0.0	0.0	0.0	0.0	0.0	0.0	0.0	0.0	1.0
ENSMUSG00000031486	78560	ensembl_gene_id	M. musculus	25960	H. sapiens	ADGRA2	adhesion G protein-coupled receptor A2	GO:0090210 regulation of establishment of blood-brain barrier;GO:1900747 negative regulation of vascular endothelial growth factor signaling pathway;GO:1902548 negative regulation of cellular response to vascular endothelial growth factor stimulus		G-protein coupled receptors:GPCRs excl olfactory receptors; G-protein coupled receptors:Family 2 (B) receptors; Predicted intracellular proteins			(M160)PID AVB3 INTEGRIN PATHWAY	(M5953)HALLMARK KRAS SIGNALING UP	1.0	0.0	0.0	1.0	0.0	0.0	0.0	0.0	1.0	0.0	0.0	0.0	0.0	0.0	0.0	0.0	0.0	0.0	0.0	0.0
ENSMUSG00000095868						None	None	None	None	None	None	None	None	None	nan	nan	nan	nan	nan	nan	nan	nan	nan	nan	nan	nan	nan	nan	nan	nan	nan	nan	nan	nan
ENSMUSG00000041078	14803	ensembl_gene_id	M. musculus	2894	H. sapiens	GRID1	glutamate ionotropic receptor delta type subunit 1	GO:0035235 ionotropic glutamate receptor signaling pathway;GO:1990806 ligand-gated ion channel signaling pathway;GO:0035249 synaptic transmission, glutamatergic							0.0	0.0	0.0	0.0	0.0	0.0	0.0	0.0	0.0	0.0	0.0	0.0	0.0	0.0	0.0	0.0	0.0	0.0	0.0	0.0
ENSMUSG00000025969	18187	ensembl_gene_id	M. musculus	8828	H. sapiens	NRP2	neuropilin 2	GO:0021649 vestibulocochlear nerve structural organization;GO:0061552 ganglion morphogenesis;GO:1904835 dorsal root ganglion morphogenesis		Predicted secreted proteins; Cancer-related genes:Candidate cancer biomarkers	Plasma membrane;Vesicles (Approved); Additional: Nucleoplasm		(M137)PID VEGF VEGFR PATHWAY; (M226)PID VEGFR1 PATHWAY	(M5919)HALLMARK HEDGEHOG SIGNALING	1.0	0.0	0.0	0.0	1.0	1.0	0.0	0.0	1.0	0.0	1.0	0.0	0.0	0.0	0.0	1.0	0.0	0.0	0.0	0.0
ENSMUSG00000112433						None	None	None	None	None	None	None	None	None	nan	nan	nan	nan	nan	nan	nan	nan	nan	nan	nan	nan	nan	nan	nan	nan	nan	nan	nan	nan
ENSMUSG00000097090						None	None	None	None	None	None	None	None	None	nan	nan	nan	nan	nan	nan	nan	nan	nan	nan	nan	nan	nan	nan	nan	nan	nan	nan	nan	nan
ENSMUSG00000004561	52535	ensembl_gene_id	M. musculus	64745	H. sapiens	METTL17	methyltransferase like 17	GO:0042274 ribosomal small subunit biogenesis;GO:0042254 ribosome biogenesis;GO:0032259 methylation		Predicted intracellular proteins	Nucleoplasm (Enhanced)				0.0	0.0	0.0	0.0	0.0	0.0	0.0	0.0	0.0	0.0	0.0	0.0	0.0	0.0	0.0	0.0	0.0	0.0	0.0	0.0
ENSMUSG00000084910						None	None	None	None	None	None	None	None	None	nan	nan	nan	nan	nan	nan	nan	nan	nan	nan	nan	nan	nan	nan	nan	nan	nan	nan	nan	nan
ENSMUSG00000046027	170460	ensembl_gene_id	M. musculus	80765	H. sapiens	STARD5	StAR related lipid transfer domain containing 5	GO:0070508 cholesterol import;GO:0120009 intermembrane lipid transfer;GO:0030301 cholesterol transport		Predicted intracellular proteins	Vesicles (Approved); Additional: Cytosol				0.0	0.0	0.0	0.0	0.0	0.0	0.0	0.0	0.0	0.0	0.0	0.0	0.0	0.0	0.0	0.0	0.0	0.0	0.0	0.0
ENSMUSG00000029167	19017	ensembl_gene_id	M. musculus	10891	H. sapiens	PPARGC1A	PPARG coactivator 1 alpha	GO:1901860 positive regulation of mitochondrial DNA metabolic process;GO:1901858 regulation of mitochondrial DNA metabolic process;GO:2001171 positive regulation of ATP biosynthetic process		Predicted intracellular proteins; Cancer-related genes:Candidate cancer biomarkers	Nucleoplasm (Supported)		(M32)PID HDAC CLASSIII PATHWAY; (M229)PID P38 ALPHA BETA DOWNSTREAM PATHWAY; (M166)PID ATF2 PATHWAY	(M5891)HALLMARK HYPOXIA	0.0	0.0	0.0	0.0	1.0	1.0	1.0	0.0	0.0	0.0	0.0	0.0	0.0	1.0	0.0	0.0	0.0	0.0	0.0	0.0
ENSMUSG00000023960	83965	ensembl_gene_id	M. musculus	59084	H. sapiens	ENPP5	ectonucleotide pyrophosphatase/phosphodiesterase family member 5	GO:0007154 cell communication;GO:0009987 cellular process;GO:0008150 biological_process			Cytosol (Approved); Additional: Nucleoplasm				0.0	0.0	0.0	0.0	0.0	0.0	0.0	0.0	0.0	0.0	0.0	0.0	0.0	0.0	0.0	0.0	0.0	0.0	0.0	0.0
ENSMUSG00000074203	619292	ensembl_gene_id	M. musculus			None	None	None	None	None	None	None	None	None	nan	nan	nan	nan	nan	nan	nan	nan	nan	nan	nan	nan	nan	nan	nan	nan	nan	nan	nan	nan
ENSMUSG00000025579	14387	ensembl_gene_id	M. musculus	2548	H. sapiens	GAA	alpha glucosidase	GO:0043181 vacuolar sequestering;GO:0002086 diaphragm contraction;GO:0000023 maltose metabolic process		Predicted intracellular proteins; ENZYME proteins:Hydrolases; Disease related genes; Human disease related genes:Congenital disorders of metabolism:Congenital disorders of carbohydrate metabolism; Enzymes; FDA approved drug targets:Small molecule drugs	Vesicles (Approved)	Acarbose; Miglitol; AT2220	(M288)PID HES HEY PATHWAY	(M5891)HALLMARK HYPOXIA; (M5909)HALLMARK MYOGENESIS	0.0	0.0	0.0	0.0	0.0	0.0	0.0	0.0	0.0	1.0	0.0	0.0	0.0	0.0	0.0	0.0	0.0	0.0	0.0	0.0
ENSMUSG00000046982	110796	ensembl_gene_id	M. musculus	10194	H. sapiens	TSHZ1	teashirt zinc finger homeobox 1	GO:0060023 soft palate development;GO:0042474 middle ear morphogenesis;GO:0062009 secondary palate development		Disease related genes; Human disease related genes:Congenital malformations:Congenital malformations of ear; Transcription factors:Helix-turn-helix domains; Predicted intracellular proteins	Nucleoplasm (Approved)				0.0	0.0	0.0	0.0	0.0	0.0	0.0	0.0	0.0	0.0	0.0	0.0	0.0	0.0	0.0	0.0	0.0	0.0	0.0	0.0
ENSMUSG00000024410	76482	ensembl_gene_id	M. musculus	29919	H. sapiens	RMC1	regulator of MON1-CCZ1	GO:0006914 autophagy;GO:0061919 process utilizing autophagic mechanism;GO:0010506 regulation of autophagy		Predicted intracellular proteins; Cancer-related genes:Candidate cancer biomarkers	Nucleoplasm (Uncertain)				0.0	0.0	0.0	0.0	0.0	0.0	0.0	0.0	0.0	0.0	0.0	0.0	0.0	0.0	0.0	0.0	0.0	0.0	0.0	0.0
ENSMUSG00000020390	22210	ensembl_gene_id	M. musculus	7320	H. sapiens	UBE2B	ubiquitin conjugating enzyme E2 B	GO:0010520 regulation of reciprocal meiotic recombination;GO:0010845 positive regulation of reciprocal meiotic recombination;GO:0033128 negative regulation of histone phosphorylation		ENZYME proteins:Transferases; Predicted intracellular proteins; Enzymes	Nucleoplasm;Plasma membrane (Supported); Additional: Cytosol;Vesicles				0.0	0.0	0.0	0.0	0.0	0.0	0.0	0.0	0.0	0.0	0.0	0.0	0.0	1.0	0.0	0.0	0.0	0.0	0.0	0.0
ENSMUSG00000002949	21856	ensembl_gene_id	M. musculus	10469	H. sapiens	TIMM44	translocase of inner mitochondrial membrane 44	GO:0030150 protein import into mitochondrial matrix;GO:0044743 protein transmembrane import into intracellular organelle;GO:0065002 intracellular protein transmembrane transport		Predicted intracellular proteins	Mitochondria (Enhanced)				0.0	0.0	0.0	0.0	0.0	0.0	0.0	0.0	0.0	0.0	0.0	0.0	0.0	0.0	0.0	0.0	0.0	0.0	0.0	0.0
ENSMUSG00000028825	19746	ensembl_gene_id	M. musculus	6007	H. sapiens	RHD	Rh blood group D antigen	GO:0097272 ammonium homeostasis;GO:0072488 ammonium transmembrane transport;GO:0055067 monovalent inorganic cation homeostasis		Blood group antigen proteins; Transporters:Transporter channels and pores; CD markers	Nucleoplasm;Plasma membrane (Uncertain)			(M5945)HALLMARK HEME METABOLISM	0.0	0.0	0.0	0.0	0.0	0.0	0.0	0.0	0.0	0.0	0.0	0.0	0.0	0.0	0.0	0.0	0.0	0.0	0.0	0.0
ENSMUSG00000001663	14871	ensembl_gene_id	M. musculus	2952	H. sapiens	GSTT1	glutathione S-transferase theta 1	GO:0006749 glutathione metabolic process;GO:0098869 cellular oxidant detoxification;GO:1990748 cellular detoxification				Glutathione			0.0	0.0	0.0	0.0	0.0	0.0	0.0	0.0	0.0	0.0	0.0	0.0	0.0	0.0	0.0	0.0	0.0	0.0	0.0	1.0
ENSMUSG00000032501	211770	ensembl_gene_id	M. musculus	10221	H. sapiens	TRIB1	tribbles pseudokinase 1	GO:0045643 regulation of eosinophil differentiation;GO:0045645 positive regulation of eosinophil differentiation;GO:0045659 negative regulation of neutrophil differentiation	CAMK Ser/Thr protein kinase family	Predicted intracellular proteins; Enzymes; Kinases:CAMK Ser/Thr protein kinases	Cytosol;Plasma membrane (Approved)			(M5890)HALLMARK TNFA SIGNALING VIA NFKB; (M5953)HALLMARK KRAS SIGNALING UP	0.0	0.0	1.0	0.0	1.0	1.0	0.0	0.0	0.0	0.0	0.0	0.0	0.0	0.0	0.0	0.0	1.0	0.0	0.0	0.0
ENSMUSG00000038615	18023	ensembl_gene_id	M. musculus	4779	H. sapiens	NFE2L1	NFE2 like bZIP transcription factor 1	GO:0006783 heme biosynthetic process;GO:0006779 porphyrin-containing compound biosynthetic process;GO:0033014 tetrapyrrole biosynthetic process		Transcription factors:Basic domains; Predicted intracellular proteins	Nucleoplasm (Approved); Additional: Cytosol	Dodecyldimethylamine N-oxide		(M5945)HALLMARK HEME METABOLISM	0.0	0.0	0.0	0.0	0.0	0.0	0.0	0.0	0.0	0.0	0.0	0.0	0.0	0.0	0.0	0.0	0.0	0.0	0.0	0.0
ENSMUSG00000060969	16371	ensembl_gene_id	M. musculus	79192	H. sapiens	IRX1	iroquois homeobox 1	GO:0072272 proximal/distal pattern formation involved in metanephric nephron development;GO:0072268 pattern specification involved in metanephros development;GO:0072086 specification of loop of Henle identity		Transcription factors:Helix-turn-helix domains; Predicted intracellular proteins	Golgi apparatus (Approved); Additional: Nucleoplasm				1.0	0.0	0.0	0.0	0.0	0.0	0.0	0.0	0.0	0.0	1.0	0.0	0.0	0.0	0.0	0.0	0.0	0.0	0.0	0.0
ENSMUSG00000028328	21916	ensembl_gene_id	M. musculus	7111	H. sapiens	TMOD1	tropomodulin 1	GO:0051694 pointed-end actin filament capping;GO:0070307 lens fiber cell development;GO:0070306 lens fiber cell differentiation		Predicted intracellular proteins					0.0	0.0	0.0	0.0	0.0	0.0	0.0	0.0	0.0	0.0	0.0	0.0	0.0	1.0	0.0	1.0	0.0	0.0	0.0	0.0
ENSMUSG00000019256	11622	ensembl_gene_id	M. musculus	196	H. sapiens	AHR	aryl hydrocarbon receptor	GO:0002841 negative regulation of T cell mediated immune response to tumor cell;GO:1904613 cellular response to 2,3,7,8-tetrachlorodibenzodioxine;GO:1904612 response to 2,3,7,8-tetrachlorodibenzodioxine		Transcription factors:Basic domains; Human disease related genes:Nervous system diseases:Eye disease; Disease related genes; Predicted intracellular proteins; Cancer-related genes:Candidate cancer biomarkers	Cytosol (Supported); Additional: Nucleoplasm	Omeprazole; Mexiletine; Nimodipine; Flutamide; Atorvastatin; Leflunomide; Ginseng; Indirubin-3'-monoxime; Resveratrol; Quercetin; beta-Naphthoflavone; Emodin; 1-[(4S)-4-amino-5-(1,3-benzothiazol-2-yl)-5-oxopentyl]guanidine; Diosmin; Indigotindisulfonic acid; Kynurenic Acid; Epigallocatechin gallate; Cantharidin; Indirubin		(M5947)HALLMARK IL2 STAT5 SIGNALING; (M5932)HALLMARK INFLAMMATORY RESPONSE	1.0	0.0	1.0	0.0	0.0	0.0	0.0	0.0	0.0	0.0	0.0	0.0	0.0	0.0	0.0	0.0	0.0	0.0	0.0	0.0
ENSMUSG00000033644	57746	ensembl_gene_id	M. musculus	55124	H. sapiens	PIWIL2	piwi like RNA-mediated gene silencing 2	GO:0060903 positive regulation of meiosis I;GO:0030718 germ-line stem cell population maintenance;GO:0060631 regulation of meiosis I		Predicted intracellular proteins					0.0	0.0	0.0	0.0	0.0	0.0	0.0	0.0	0.0	0.0	0.0	0.0	0.0	1.0	0.0	0.0	0.0	0.0	0.0	0.0
ENSMUSG00000051510	17134	ensembl_gene_id	M. musculus	4097	H. sapiens	MAFG	MAF bZIP transcription factor G	GO:0045604 regulation of epidermal cell differentiation;GO:0045682 regulation of epidermis development;GO:0030641 regulation of cellular pH		Transcription factors:Basic domains; Predicted intracellular proteins			(M167)PID AP1 PATHWAY		0.0	0.0	0.0	0.0	0.0	0.0	1.0	0.0	0.0	0.0	0.0	0.0	0.0	0.0	0.0	0.0	0.0	0.0	0.0	0.0
ENSMUSG00000023034	15370	ensembl_gene_id	M. musculus	3164	H. sapiens	NR4A1	nuclear receptor subfamily 4 group A member 1	GO:0014860 neurotransmitter secretion involved in regulation of skeletal muscle contraction;GO:0014852 regulation of skeletal muscle contraction by neural stimulation via neuromuscular junction;GO:0043435 response to corticotropin-releasing hormone		Transcription factors:Zinc-coordinating DNA-binding domains; Nuclear receptors; Predicted intracellular proteins	Nucleoplasm (Supported); Additional: Cytosol;Nuclear membrane		(M162)PID RXR VDR PATHWAY; (M113)PID NFAT 3PATHWAY; (M115)PID REG GR PATHWAY	(M5941)HALLMARK UV RESPONSE UP; (M5890)HALLMARK TNFA SIGNALING VIA NFKB	1.0	0.0	0.0	0.0	1.0	1.0	0.0	0.0	0.0	0.0	0.0	0.0	0.0	0.0	1.0	1.0	1.0	0.0	0.0	0.0
ENSMUSG00000026389	68428	ensembl_gene_id	M. musculus	55240	H. sapiens	STEAP3	STEAP3 metalloreductase	GO:0015677 copper ion import;GO:0033572 transferrin transport;GO:0006825 copper ion transport		Disease related genes; Transporters:Transport Electron Carriers; Potential drug targets	Cytosol (Approved); Additional: Nucleoli		(M145)PID P53 DOWNSTREAM PATHWAY	(M5939)HALLMARK P53 PATHWAY	0.0	0.0	0.0	0.0	0.0	0.0	0.0	0.0	0.0	0.0	0.0	0.0	0.0	0.0	0.0	0.0	0.0	0.0	0.0	0.0
ENSMUSG00000037526	100504663	ensembl_gene_id	M. musculus	22863	H. sapiens	ATG14	autophagy related 14	GO:0016240 autophagosome membrane docking;GO:0061635 regulation of protein complex stability;GO:0000423 mitophagy		Predicted intracellular proteins; Transporters					0.0	0.0	0.0	0.0	0.0	0.0	0.0	0.0	0.0	0.0	0.0	0.0	0.0	0.0	0.0	0.0	0.0	0.0	0.0	1.0
ENSMUSG00000028967	74155	ensembl_gene_id	M. musculus	54206	H. sapiens	ERRFI1	ERBB receptor feedback inhibitor 1	GO:0060426 lung vasculature development;GO:0010616 negative regulation of cardiac muscle adaptation;GO:1903243 negative regulation of cardiac muscle hypertrophy in response to stress		Predicted intracellular proteins	Cytosol (Supported)			(M5892)HALLMARK CHOLESTEROL HOMEOSTASIS; (M5891)HALLMARK HYPOXIA	1.0	0.0	0.0	0.0	1.0	0.0	0.0	0.0	0.0	0.0	0.0	0.0	0.0	0.0	0.0	0.0	0.0	0.0	0.0	0.0
ENSMUSG00000089774	53881	ensembl_gene_id	M. musculus	6526	H. sapiens	SLC5A3	solute carrier family 5 member 3	GO:1904679 myo-inositol import across plasma membrane;GO:0015750 pentose transmembrane transport;GO:0015756 fucose transmembrane transport		Transporters:Electrochemical Potential-driven transporters	Plasma membrane (Supported)				0.0	0.0	0.0	0.0	0.0	0.0	0.0	0.0	0.0	0.0	0.0	0.0	0.0	0.0	0.0	0.0	0.0	0.0	0.0	0.0
ENSMUSG00000074340	12659	ensembl_gene_id	M. musculus	5016	H. sapiens	OVGP1	oviductal glycoprotein 1	GO:2000360 negative regulation of binding of sperm to zona pellucida;GO:2000359 regulation of binding of sperm to zona pellucida;GO:0006030 chitin metabolic process		Predicted secreted proteins	Vesicles (Supported); Additional: Microtubules		(M5880)NABA ECM AFFILIATED; (M5885)NABA MATRISOME ASSOCIATED; (M5889)NABA MATRISOME		0.0	0.0	0.0	0.0	0.0	0.0	0.0	0.0	0.0	1.0	0.0	0.0	0.0	0.0	0.0	0.0	0.0	0.0	0.0	0.0
ENSMUSG00000114483						None	None	None	None	None	None	None	None	None	nan	nan	nan	nan	nan	nan	nan	nan	nan	nan	nan	nan	nan	nan	nan	nan	nan	nan	nan	nan
ENSMUSG00000060802	12010	ensembl_gene_id	M. musculus	567	H. sapiens	B2M	beta-2-microglobulin	GO:0002481 antigen processing and presentation of exogenous protein antigen via MHC class Ib, TAP-dependent;GO:0071283 cellular response to iron(III) ion;GO:1904432 regulation of ferrous iron binding		Human disease related genes:Nervous system diseases:Neurodegenerative diseases; Transporters; Predicted secreted proteins; Cancer-related genes:Mutated cancer genes; Disease related genes; Human disease related genes:Cancers:Cancers of haematopoietic and lymphoid tissues; Human disease related genes:Cardiovascular diseases:Hematologic diseases; Cancer-related genes:Mutational cancer driver genes;…	Golgi apparatus;Plasma membrane (Enhanced); Additional: Cytosol	3-Indolebutyric Acid; N-Formylmethionine; Copper	(M88)PID CD8 TCR PATHWAY; (M54)PID IL12 2PATHWAY; (M272)PID CD8 TCR DOWNSTREAM PATHWAY	(M5911)HALLMARK INTERFERON ALPHA RESPONSE; (M5908)HALLMARK ANDROGEN RESPONSE; (M5913)HALLMARK INTERFERON GAMMA RESPONSE	0.0	0.0	1.0	0.0	1.0	0.0	0.0	1.0	0.0	0.0	0.0	0.0	0.0	0.0	0.0	0.0	0.0	0.0	1.0	0.0
ENSMUSG00000025787	331046	ensembl_gene_id	M. musculus	7047	H. sapiens	TGM4	transglutaminase 4	GO:0018149 peptide cross-linking;GO:0006464 cellular protein modification process;GO:0036211 protein modification process		ENZYME proteins:Transferases; Predicted intracellular proteins; Enzymes; Cancer-related genes:Candidate cancer biomarkers			(M3468)NABA ECM REGULATORS; (M5885)NABA MATRISOME ASSOCIATED; (M5889)NABA MATRISOME		0.0	0.0	0.0	0.0	0.0	0.0	0.0	0.0	0.0	0.0	0.0	0.0	0.0	0.0	0.0	0.0	0.0	0.0	0.0	0.0
ENSMUSG00000029598	71772	ensembl_gene_id	M. musculus	196463	H. sapiens	PLBD2	phospholipase B domain containing 2	GO:0009395 phospholipid catabolic process;GO:0046434 organophosphate catabolic process;GO:0044242 cellular lipid catabolic process		Predicted intracellular proteins					0.0	0.0	0.0	0.0	0.0	0.0	0.0	0.0	0.0	0.0	0.0	0.0	0.0	0.0	0.0	0.0	0.0	0.0	0.0	0.0
ENSMUSG00000030798	12493	ensembl_gene_id	M. musculus	951	H. sapiens	CD37	CD37 molecule			Predicted intracellular proteins; CD markers	Golgi apparatus (Approved); Additional: Plasma membrane			(M5953)HALLMARK KRAS SIGNALING UP	0.0	0.0	0.0	0.0	0.0	0.0	0.0	0.0	0.0	0.0	0.0	0.0	0.0	0.0	0.0	0.0	0.0	0.0	0.0	0.0
ENSMUSG00000050295	17300	ensembl_gene_id	M. musculus	2296	H. sapiens	FOXC1	forkhead box C1	GO:1902038 positive regulation of hematopoietic stem cell differentiation;GO:1902257 negative regulation of apoptotic process involved in outflow tract morphogenesis;GO:1901491 negative regulation of lymphangiogenesis		Disease related genes; Transcription factors:Helix-turn-helix domains; Human disease related genes:Congenital malformations:Congenital malformations of eye; Predicted intracellular proteins	Nucleoplasm (Supported); Additional: Cytosol			(M5906)HALLMARK ESTROGEN RESPONSE EARLY; (M5907)HALLMARK ESTROGEN RESPONSE LATE	1.0	1.0	0.0	0.0	0.0	0.0	0.0	0.0	0.0	0.0	1.0	0.0	0.0	0.0	0.0	0.0	0.0	1.0	0.0	0.0
ENSMUSG00000035569	77087	ensembl_gene_id	M. musculus	29123	H. sapiens	ANKRD11	ankyrin repeat domain containing 11	GO:0060325 face morphogenesis;GO:0060323 head morphogenesis;GO:0010171 body morphogenesis		Disease related genes; Predicted intracellular proteins; Human disease related genes:Congenital malformations:Other congenital malformations	Nucleoplasm (Enhanced); Additional: Cytosol				0.0	0.0	0.0	0.0	0.0	0.0	0.0	0.0	0.0	0.0	0.0	0.0	0.0	0.0	0.0	0.0	0.0	0.0	0.0	0.0
ENSMUSG00000038843	14537	ensembl_gene_id	M. musculus	2650	H. sapiens	GCNT1	glucosaminyl (N-acetyl) transferase 1	GO:0016268 O-glycan processing, core 2;GO:0060352 cell adhesion molecule production;GO:0050901 leukocyte tethering or rolling		ENZYME proteins:Transferases; Predicted intracellular proteins; Enzymes	Nuclear speckles (Supported)			(M5942)HALLMARK UV RESPONSE DN; (M5950)HALLMARK ALLOGRAFT REJECTION	0.0	0.0	0.0	0.0	0.0	0.0	0.0	0.0	0.0	0.0	1.0	0.0	0.0	0.0	0.0	0.0	0.0	0.0	0.0	0.0
ENSMUSG00000110218	100504425	ensembl_gene_id	M. musculus	257000	H. sapiens	TINCR	TINCR ubiquitin domain containing			Predicted intracellular proteins					0.0	0.0	0.0	0.0	0.0	0.0	0.0	0.0	0.0	0.0	0.0	0.0	0.0	0.0	0.0	0.0	0.0	0.0	0.0	0.0
ENSMUSG00000026826	18227	ensembl_gene_id	M. musculus	4929	H. sapiens	NR4A2	nuclear receptor subfamily 4 group A member 2	GO:0051866 general adaptation syndrome;GO:0021538 epithalamus development;GO:0021986 habenula development		Human disease related genes:Nervous system diseases:Neurodegenerative diseases; Transcription factors:Zinc-coordinating DNA-binding domains; Nuclear receptors; Cancer-related genes:Mutational cancer driver genes; Predicted intracellular proteins	Nuclear speckles (Supported)			(M5890)HALLMARK TNFA SIGNALING VIA NFKB; (M5956)HALLMARK KRAS SIGNALING DN	0.0	0.0	0.0	0.0	0.0	0.0	0.0	0.0	0.0	0.0	0.0	0.0	1.0	0.0	0.0	1.0	0.0	0.0	0.0	0.0
ENSMUSG00000038086	69253	ensembl_gene_id	M. musculus	3316	H. sapiens	HSPB2	heat shock protein family B (small) member 2	GO:0042026 protein refolding;GO:0009408 response to heat;GO:0006986 response to unfolded protein		Predicted intracellular proteins				(M5909)HALLMARK MYOGENESIS	0.0	0.0	0.0	0.0	0.0	0.0	0.0	0.0	0.0	0.0	0.0	0.0	0.0	0.0	0.0	0.0	0.0	0.0	0.0	0.0
ENSMUSG00000031935	234959	ensembl_gene_id	M. musculus	9440	H. sapiens	MED17	mediator complex subunit 17	GO:0051123 RNA polymerase II preinitiation complex assembly;GO:0032968 positive regulation of transcription elongation from RNA polymerase II promoter;GO:0060261 positive regulation of transcription initiation from RNA polymerase II promoter		Disease related genes; Cancer-related genes:Mutational cancer driver genes; Predicted intracellular proteins; Human disease related genes:Congenital malformations:Congenital malformations of the nervous system	Nuclear speckles (Approved); Additional: Cytosol				0.0	0.0	0.0	0.0	0.0	0.0	0.0	0.0	0.0	0.0	0.0	0.0	0.0	0.0	0.0	0.0	0.0	0.0	0.0	0.0
ENSMUSG00000027805	18645	ensembl_gene_id	M. musculus	5217	H. sapiens	PFN2	profilin 2	GO:0098885 modification of postsynaptic actin cytoskeleton;GO:1900028 negative regulation of ruffle assembly;GO:0099010 modification of postsynaptic structure		Predicted intracellular proteins		Triglyme; Pentaglyme	(M16801)SIG REGULATION OF THE ACTIN CYTOSKELETON BY RHO GTPASES	(M5930)HALLMARK EPITHELIAL MESENCHYMAL TRANSITION	0.0	0.0	0.0	0.0	0.0	0.0	0.0	1.0	0.0	0.0	0.0	0.0	0.0	1.0	0.0	0.0	0.0	0.0	0.0	0.0
ENSMUSG00000075569	18861	ensembl_gene_id	M. musculus	5395	H. sapiens	PMS2	PMS1 homolog 2, mismatch repair system component	GO:0016446 somatic hypermutation of immunoglobulin genes;GO:0002566 somatic diversification of immune receptors via somatic mutation;GO:0006298 mismatch repair		Disease related genes; Cancer-related genes; Predicted intracellular proteins; Human disease related genes:Other diseases:Others	Nucleoplasm (Enhanced)	Adenosine 5'-[gamma-thio]triphosphate	(M145)PID P53 DOWNSTREAM PATHWAY	(M5925)HALLMARK E2F TARGETS	0.0	0.0	0.0	0.0	0.0	0.0	0.0	0.0	0.0	0.0	0.0	0.0	0.0	0.0	0.0	0.0	0.0	0.0	1.0	0.0
ENSMUSG00000029163	100952	ensembl_gene_id	M. musculus	11117	H. sapiens	EMILIN1	elastin microfibril interfacer 1	GO:1904027 negative regulation of collagen fibril organization;GO:1904026 regulation of collagen fibril organization;GO:1901203 positive regulation of extracellular matrix assembly		Predicted intracellular proteins; Predicted secreted proteins			(M3008)NABA ECM GLYCOPROTEINS; (M5884)NABA CORE MATRISOME; (M5889)NABA MATRISOME		0.0	1.0	1.0	0.0	0.0	0.0	0.0	0.0	1.0	0.0	0.0	0.0	0.0	1.0	0.0	0.0	0.0	0.0	0.0	0.0
ENSMUSG00000001774	66917	ensembl_gene_id	M. musculus	26973	H. sapiens	CHORDC1	cysteine and histidine rich domain containing 1	GO:2000299 negative regulation of Rho-dependent protein serine/threonine kinase activity;GO:2000298 regulation of Rho-dependent protein serine/threonine kinase activity;GO:1900034 regulation of cellular response to heat		Predicted intracellular proteins	Cytosol (Approved)				0.0	0.0	0.0	0.0	0.0	0.0	0.0	0.0	0.0	0.0	0.0	0.0	0.0	0.0	0.0	0.0	0.0	0.0	0.0	0.0
ENSMUSG00000069743	75424	ensembl_gene_id	M. musculus	7738	H. sapiens	ZNF184	zinc finger protein 184	GO:0006357 regulation of transcription by RNA polymerase II;GO:0006355 regulation of transcription, DNA-templated;GO:1903506 regulation of nucleic acid-templated transcription		Transcription factors:Zinc-coordinating DNA-binding domains; Predicted intracellular proteins	Nucleoplasm (Supported)				0.0	0.0	0.0	0.0	0.0	0.0	0.0	0.0	0.0	0.0	0.0	0.0	0.0	0.0	0.0	0.0	0.0	0.0	0.0	0.0
ENSMUSG00000021180	73086	ensembl_gene_id	M. musculus	9252	H. sapiens	RPS6KA5	ribosomal protein S6 kinase A5	GO:0043990 histone H2A-S1 phosphorylation;GO:0043988 histone H3-S28 phosphorylation;GO:0043987 histone H3-S10 phosphorylation	AGC Ser/Thr protein kinase family	ENZYME proteins:Transferases; Predicted intracellular proteins; Enzymes; Kinases:AGC Ser/Thr protein kinases	Nucleoplasm (Enhanced)		(M56)PID LPA4 PATHWAY; (M270)PID MAPK TRK PATHWAY; (M229)PID P38 ALPHA BETA DOWNSTREAM PATHWAY	(M5901)HALLMARK G2M CHECKPOINT	0.0	0.0	0.0	1.0	0.0	1.0	0.0	0.0	0.0	0.0	0.0	0.0	0.0	0.0	1.0	1.0	0.0	0.0	0.0	1.0
ENSMUSG00000040935	242726	ensembl_gene_id	M. musculus	353238	H. sapiens	PADI6	peptidyl arginine deiminase 6	GO:0043143 regulation of translation by machinery localization;GO:0018101 protein citrullination;GO:0036414 histone citrullination		Predicted intracellular proteins; ENZYME proteins:Hydrolases; Human disease related genes:Reproductive system diseases:Reproductive system diseases; Disease related genes; Potential drug targets; Enzymes		Citrulline			0.0	0.0	0.0	0.0	0.0	0.0	0.0	0.0	0.0	0.0	0.0	0.0	0.0	0.0	0.0	0.0	0.0	0.0	0.0	0.0
ENSMUSG00000101166						None	None	None	None	None	None	None	None	None	nan	nan	nan	nan	nan	nan	nan	nan	nan	nan	nan	nan	nan	nan	nan	nan	nan	nan	nan	nan
ENSMUSG00000031596	11988	ensembl_gene_id	M. musculus	6542	H. sapiens	SLC7A2	solute carrier family 7 member 2	GO:0097638 L-arginine import across plasma membrane;GO:1903352 L-ornithine transmembrane transport;GO:1902022 L-lysine transport		Transporters:Electrochemical Potential-driven transporters	Plasma membrane (Supported); Additional: Cell Junctions	L-Lysine; Ornithine		(M5906)HALLMARK ESTROGEN RESPONSE EARLY; (M5932)HALLMARK INFLAMMATORY RESPONSE	0.0	0.0	0.0	0.0	0.0	0.0	0.0	0.0	0.0	0.0	0.0	0.0	0.0	0.0	0.0	0.0	0.0	0.0	0.0	0.0
ENSMUSG00000017760	19025	ensembl_gene_id	M. musculus	5476	H. sapiens	CTSA	cathepsin A	GO:1904715 negative regulation of chaperone-mediated autophagy;GO:1904714 regulation of chaperone-mediated autophagy;GO:0010507 negative regulation of autophagy		Peptidases:Serine-type peptidases; Predicted intracellular proteins; ENZYME proteins:Hydrolases; Human disease related genes:Congenital disorders of metabolism:Lysosomal storage diseases; Disease related genes; Human disease related genes:Congenital disorders of metabolism:Congenital disorders of glycan/glycoprotein metabolism; Potential drug targets; Enzymes	Vesicles (Enhanced)		(M3468)NABA ECM REGULATORS; (M5885)NABA MATRISOME ASSOCIATED; (M5889)NABA MATRISOME		0.0	0.0	0.0	0.0	0.0	0.0	0.0	0.0	0.0	1.0	0.0	0.0	0.0	0.0	0.0	0.0	1.0	0.0	0.0	0.0
ENSMUSG00000004043	20850	ensembl_gene_id	M. musculus	6776	H. sapiens	STAT5A	signal transducer and activator of transcription 5A	GO:0019530 taurine metabolic process;GO:0019694 alkanesulfonate metabolic process;GO:0038026 reelin-mediated signaling pathway		Transcription factors:Immunoglobulin fold; Predicted intracellular proteins; Cancer-related genes:Candidate cancer biomarkers	Cytosol;Nucleoplasm (Enhanced)		(M135)PID IL5 PATHWAY; (M36)PID IL27 PATHWAY; (M182)PID IL3 PATHWAY	(M5890)HALLMARK TNFA SIGNALING VIA NFKB; (M5905)HALLMARK ADIPOGENESIS	0.0	0.0	0.0	1.0	1.0	1.0	0.0	0.0	1.0	0.0	0.0	0.0	0.0	0.0	0.0	0.0	0.0	0.0	0.0	1.0
ENSMUSG00000005682	103135	ensembl_gene_id	M. musculus	9924	H. sapiens	PAN2	poly(A) specific ribonuclease subunit PAN2	GO:0010606 positive regulation of cytoplasmic mRNA processing body assembly;GO:0010603 regulation of cytoplasmic mRNA processing body assembly;GO:0000289 nuclear-transcribed mRNA poly(A) tail shortening		Peptidases:Cysteine-type peptidases; Predicted intracellular proteins; Enzymes; ENZYME proteins:Hydrolases				(M5925)HALLMARK E2F TARGETS	0.0	0.0	0.0	0.0	0.0	0.0	0.0	0.0	0.0	0.0	0.0	0.0	0.0	1.0	0.0	0.0	1.0	0.0	0.0	0.0
ENSMUSG00000097491						None	None	None	None	None	None	None	None	None	nan	nan	nan	nan	nan	nan	nan	nan	nan	nan	nan	nan	nan	nan	nan	nan	nan	nan	nan	nan
ENSMUSG00000109232						None	None	None	None	None	None	None	None	None	nan	nan	nan	nan	nan	nan	nan	nan	nan	nan	nan	nan	nan	nan	nan	nan	nan	nan	nan	nan
ENSMUSG00000090877	15511	ensembl_gene_id	M. musculus	3303	H. sapiens	HSPA1A	heat shock protein family A (Hsp70) member 1A	GO:1902380 positive regulation of endoribonuclease activity;GO:0060699 regulation of endoribonuclease activity;GO:0010286 heat acclimation		Disease related genes; Predicted intracellular proteins	Nucleoplasm;Vesicles (Approved); Additional: Cytosol			(M5921)HALLMARK COMPLEMENT	0.0	0.0	1.0	0.0	1.0	0.0	1.0	0.0	0.0	0.0	0.0	0.0	0.0	1.0	1.0	1.0	1.0	0.0	0.0	0.0
ENSMUSG00000041607	17196	ensembl_gene_id	M. musculus	4155	H. sapiens	MBP	myelin basic protein	GO:1904685 positive regulation of metalloendopeptidase activity;GO:2000343 positive regulation of chemokine (C-X-C motif) ligand 2 production;GO:0046689 response to mercury ion		Disease related genes; Predicted intracellular proteins; Candidate cardiovascular disease genes	Plasma membrane (Approved)			(M5938)HALLMARK REACTIVE OXYGEN SPECIES PATHWAY	0.0	0.0	1.0	0.0	0.0	0.0	0.0	1.0	0.0	0.0	0.0	0.0	0.0	0.0	0.0	0.0	1.0	0.0	0.0	0.0
ENSMUSG00000005483	81489	ensembl_gene_id	M. musculus	3337	H. sapiens	DNAJB1	DnaJ heat shock protein family (Hsp40) member B1	GO:0090084 negative regulation of inclusion body assembly;GO:0097201 negative regulation of transcription from RNA polymerase II promoter in response to stress;GO:1900034 regulation of cellular response to heat		Cancer-related genes; Predicted intracellular proteins	Nucleoplasm (Supported)			(M5941)HALLMARK UV RESPONSE UP	0.0	0.0	0.0	0.0	0.0	0.0	1.0	0.0	0.0	0.0	0.0	0.0	0.0	0.0	0.0	0.0	0.0	0.0	0.0	0.0
ENSMUSG00000085586						None	None	None	None	None	None	None	None	None	nan	nan	nan	nan	nan	nan	nan	nan	nan	nan	nan	nan	nan	nan	nan	nan	nan	nan	nan	nan
ENSMUSG00000033323	67655	ensembl_gene_id	M. musculus	9150	H. sapiens	CTDP1	CTD phosphatase subunit 1	GO:0070940 dephosphorylation of RNA polymerase II C-terminal domain;GO:0061052 negative regulation of cell growth involved in cardiac muscle cell development;GO:0010458 exit from mitosis		Human disease related genes:Congenital malformations:Other congenital malformations; Predicted intracellular proteins; ENZYME proteins:Hydrolases; Disease related genes; Potential drug targets; Enzymes	Nucleoplasm (Approved); Additional: Vesicles				0.0	0.0	0.0	0.0	0.0	0.0	0.0	0.0	0.0	0.0	0.0	0.0	0.0	0.0	0.0	0.0	0.0	0.0	0.0	0.0
ENSMUSG00000116138	223665	ensembl_gene_id	M. musculus	414919	H. sapiens	C8orf82	chromosome 8 open reading frame 82			Predicted intracellular proteins	Nucleoplasm (Approved)				0.0	0.0	0.0	0.0	0.0	0.0	0.0	0.0	0.0	0.0	0.0	0.0	0.0	0.0	0.0	0.0	0.0	0.0	0.0	0.0
ENSMUSG00000019997	14219	ensembl_gene_id	M. musculus	1490	H. sapiens	CCN2	cellular communication network factor 2	GO:0034059 response to anoxia;GO:0070278 extracellular matrix constituent secretion;GO:0070318 positive regulation of G0 to G1 transition		Predicted secreted proteins; Cancer-related genes:Candidate cancer biomarkers	Golgi apparatus;Vesicles (Approved)		(M159)PID AMB2 NEUTROPHILS PATHWAY; (M286)PID TGFBR PATHWAY; (M3008)NABA ECM GLYCOPROTEINS	(M5891)HALLMARK HYPOXIA; (M5930)HALLMARK EPITHELIAL MESENCHYMAL TRANSITION	1.0	1.0	1.0	0.0	0.0	1.0	0.0	0.0	0.0	0.0	0.0	0.0	1.0	1.0	0.0	1.0	1.0	1.0	0.0	0.0
ENSMUSG00000024043	268970	ensembl_gene_id	M. musculus	79822	H. sapiens	ARHGAP28	Rho GTPase activating protein 28	GO:1904425 negative regulation of GTP binding;GO:1904424 regulation of GTP binding;GO:0051497 negative regulation of stress fiber assembly		Predicted intracellular proteins	Cell Junctions (Supported)				0.0	0.0	0.0	0.0	0.0	0.0	0.0	0.0	0.0	0.0	0.0	0.0	0.0	1.0	0.0	0.0	0.0	0.0	0.0	0.0
ENSMUSG00000078851	319162	ensembl_gene_id	M. musculus	92815	H. sapiens	H2AW	H2A.W histone	GO:0070914 UV-damage excision repair;GO:0006337 nucleosome disassembly;GO:0032986 protein-DNA complex disassembly		Predicted intracellular proteins	Nucleoplasm (Approved)			(M5939)HALLMARK P53 PATHWAY	0.0	0.0	0.0	0.0	0.0	0.0	0.0	0.0	0.0	0.0	0.0	0.0	0.0	0.0	0.0	0.0	0.0	0.0	0.0	0.0
ENSMUSG00000004032	14866	ensembl_gene_id	M. musculus	2947	H. sapiens	GSTM3	glutathione S-transferase mu 3	GO:0008065 establishment of blood-nerve barrier;GO:0018916 nitrobenzene metabolic process;GO:0051410 detoxification of nitrogen compound		ENZYME proteins:Transferases; Predicted intracellular proteins; Enzymes; Cancer-related genes:Candidate cancer biomarkers	Cytosol (Approved)	Glutathione		(M5916)HALLMARK APICAL SURFACE; (M5951)HALLMARK SPERMATOGENESIS	0.0	0.0	0.0	0.0	0.0	0.0	0.0	0.0	0.0	0.0	0.0	0.0	0.0	0.0	0.0	0.0	0.0	0.0	0.0	1.0
ENSMUSG00000118642						None	None	None	None	None	None	None	None	None	nan	nan	nan	nan	nan	nan	nan	nan	nan	nan	nan	nan	nan	nan	nan	nan	nan	nan	nan	nan
ENSMUSG00000084786	66177	ensembl_gene_id	M. musculus	59286	H. sapiens	UBL5	ubiquitin like 5	GO:1903955 positive regulation of protein targeting to mitochondrion;GO:1903749 positive regulation of establishment of protein localization to mitochondrion;GO:1903214 regulation of protein targeting to mitochondrion		Predicted intracellular proteins					0.0	0.0	0.0	0.0	0.0	0.0	0.0	0.0	0.0	0.0	0.0	0.0	0.0	0.0	0.0	0.0	0.0	0.0	0.0	0.0
ENSMUSG00000039154	20420	ensembl_gene_id	M. musculus	56961	H. sapiens	SHD	Src homology 2 domain containing transforming protein D			Predicted intracellular proteins	Centriolar satellite;Cytosol (Uncertain)				0.0	0.0	0.0	0.0	0.0	0.0	0.0	0.0	0.0	0.0	0.0	0.0	0.0	0.0	0.0	0.0	0.0	0.0	0.0	0.0
ENSMUSG00000042682	80795	ensembl_gene_id	M. musculus	58515	H. sapiens	SELENOK	selenoprotein K	GO:0045728 respiratory burst after phagocytosis;GO:0010742 macrophage derived foam cell differentiation;GO:0090077 foam cell differentiation			Cytosol;Nucleoplasm (Approved)				0.0	0.0	1.0	0.0	0.0	0.0	0.0	0.0	1.0	0.0	0.0	0.0	0.0	0.0	0.0	0.0	0.0	0.0	0.0	0.0
ENSMUSG00000102854						None	None	None	None	None	None	None	None	None	nan	nan	nan	nan	nan	nan	nan	nan	nan	nan	nan	nan	nan	nan	nan	nan	nan	nan	nan	nan
ENSMUSG00000038884	319278	ensembl_gene_id	M. musculus	55337	H. sapiens	SHFL	shiftless antiviral inhibitor of ribosomal frameshifting	GO:0075523 viral translational frameshifting;GO:2001124 regulation of translational frameshifting;GO:2001125 negative regulation of translational frameshifting		Predicted intracellular proteins	Nucleoplasm (Supported); Additional: Cytosol				0.0	0.0	0.0	0.0	0.0	0.0	0.0	0.0	0.0	0.0	0.0	0.0	0.0	0.0	0.0	0.0	0.0	0.0	0.0	0.0
ENSMUSG00000019947	71371	ensembl_gene_id	M. musculus	84159	H. sapiens	ARID5B	AT-rich interaction domain 5B	GO:0060613 fat pad development;GO:0010761 fibroblast migration;GO:0030325 adrenal gland development		Cancer-related genes:Mutated cancer genes; Disease related genes; Cancer-related genes:Mutational cancer driver genes; Transcription factors:Helix-turn-helix domains; Predicted intracellular proteins	Endoplasmic reticulum (Approved); Additional: Cytosol;Nucleoplasm;Plasma membrane			(M5908)HALLMARK ANDROGEN RESPONSE; (M5913)HALLMARK INTERFERON GAMMA RESPONSE	0.0	0.0	0.0	0.0	0.0	0.0	0.0	0.0	0.0	0.0	0.0	0.0	0.0	0.0	0.0	0.0	0.0	0.0	0.0	0.0
ENSMUSG00000042190	14747	ensembl_gene_id	M. musculus	1240	H. sapiens	CMKLR1	chemerin chemokine-like receptor 1	GO:0002430 complement receptor mediated signaling pathway;GO:0010759 positive regulation of macrophage chemotaxis;GO:0032695 negative regulation of interleukin-12 production		G-protein coupled receptors:GPCRs excl olfactory receptors; Transporters				(M5913)HALLMARK INTERFERON GAMMA RESPONSE; (M5932)HALLMARK INFLAMMATORY RESPONSE; (M5953)HALLMARK KRAS SIGNALING UP	0.0	0.0	0.0	0.0	0.0	0.0	0.0	0.0	1.0	0.0	0.0	0.0	0.0	0.0	0.0	0.0	0.0	0.0	0.0	0.0
ENSMUSG00000043415	71198	ensembl_gene_id	M. musculus	220213	H. sapiens	OTUD1	OTU deubiquitinase 1	GO:0070536 protein K63-linked deubiquitination;GO:0016579 protein deubiquitination;GO:0070646 protein modification by small protein removal		Predicted intracellular proteins; Enzymes; ENZYME proteins:Hydrolases	Nucleoplasm (Approved); Additional: Golgi apparatus;Nuclear bodies				0.0	0.0	0.0	0.0	0.0	0.0	0.0	0.0	0.0	0.0	0.0	0.0	0.0	0.0	0.0	0.0	0.0	0.0	0.0	0.0
ENSMUSG00000022312	68135	ensembl_gene_id	M. musculus	8667	H. sapiens	EIF3H	eukaryotic translation initiation factor 3 subunit H	GO:0001732 formation of cytoplasmic translation initiation complex;GO:0002183 cytoplasmic translational initiation;GO:0032435 negative regulation of proteasomal ubiquitin-dependent protein catabolic process		Predicted intracellular proteins; Cancer-related genes:Candidate cancer biomarkers	Cytosol (Approved)				0.0	0.0	0.0	0.0	0.0	0.0	0.0	0.0	0.0	0.0	0.0	0.0	0.0	0.0	0.0	1.0	1.0	0.0	0.0	0.0
ENSMUSG00000086914						None	None	None	None	None	None	None	None	None	nan	nan	nan	nan	nan	nan	nan	nan	nan	nan	nan	nan	nan	nan	nan	nan	nan	nan	nan	nan
ENSMUSG00000049551	14371	ensembl_gene_id	M. musculus	8326	H. sapiens	FZD9	frizzled class receptor 9	GO:1903910 negative regulation of receptor clustering;GO:1904394 negative regulation of skeletal muscle acetylcholine-gated channel clustering;GO:1990523 bone regeneration		G-protein coupled receptors:GPCRs excl olfactory receptors; G-protein coupled receptors:Family fz/smo receptors; Human disease related genes:Other congenital disorders:Chromosomal abnormalities; CD markers			(M77)PID WNT SIGNALING PATHWAY		0.0	0.0	0.0	0.0	0.0	1.0	0.0	0.0	0.0	0.0	0.0	0.0	0.0	0.0	0.0	0.0	0.0	1.0	1.0	1.0
ENSMUSG00000054626	22441	ensembl_gene_id	M. musculus	50511	H. sapiens	SYCP3	synaptonemal complex protein 3	GO:0035093 spermatogenesis, exchange of chromosomal proteins;GO:0035092 sperm DNA condensation;GO:0007289 spermatid nucleus differentiation		Disease related genes; Human disease related genes:Reproductive system diseases:Reproductive system diseases; Predicted intracellular proteins					0.0	0.0	0.0	0.0	0.0	0.0	0.0	0.0	0.0	0.0	0.0	0.0	0.0	0.0	0.0	0.0	0.0	0.0	0.0	0.0
ENSMUSG00000038085	70873	ensembl_gene_id	M. musculus	140894	H. sapiens	CNBD2	cyclic nucleotide binding domain containing 2	GO:0007283 spermatogenesis;GO:0048232 male gamete generation;GO:0007276 gamete generation		Predicted intracellular proteins					0.0	0.0	0.0	0.0	0.0	0.0	0.0	0.0	0.0	0.0	0.0	0.0	0.0	0.0	0.0	0.0	0.0	0.0	0.0	0.0
ENSMUSG00000112761						None	None	None	None	None	None	None	None	None	nan	nan	nan	nan	nan	nan	nan	nan	nan	nan	nan	nan	nan	nan	nan	nan	nan	nan	nan	nan
ENSMUSG00000015970	218865	ensembl_gene_id	M. musculus	55349	H. sapiens	CHDH	choline dehydrogenase	GO:0019285 glycine betaine biosynthetic process from choline;GO:0031455 glycine betaine metabolic process;GO:0031456 glycine betaine biosynthetic process		ENZYME proteins:Oxidoreductases; Predicted intracellular proteins; Enzymes					0.0	0.0	0.0	0.0	0.0	0.0	0.0	0.0	0.0	0.0	0.0	0.0	0.0	0.0	0.0	0.0	0.0	0.0	0.0	0.0
ENSMUSG00000032531	56332	ensembl_gene_id	M. musculus	51421	H. sapiens	AMOTL2	angiomotin like 2	GO:0003365 establishment of cell polarity involved in ameboidal cell migration;GO:0035329 hippo signaling;GO:0030010 establishment of cell polarity		Predicted intracellular proteins	Cell Junctions (Approved)				1.0	0.0	0.0	0.0	0.0	0.0	0.0	0.0	0.0	0.0	0.0	0.0	0.0	0.0	0.0	0.0	0.0	0.0	0.0	0.0
ENSMUSG00000022353	211401	ensembl_gene_id	M. musculus	9788	H. sapiens	MTSS1	MTSS I-BAR domain containing 1	GO:0072160 nephron tubule epithelial cell differentiation;GO:0030035 microspike assembly;GO:2001013 epithelial cell proliferation involved in renal tubule morphogenesis		Predicted intracellular proteins	Cytosol;Plasma membrane (Approved)		(M219)PID HEDGEHOG GLI PATHWAY		1.0	0.0	0.0	0.0	1.0	0.0	0.0	0.0	0.0	0.0	1.0	0.0	0.0	1.0	0.0	0.0	0.0	1.0	0.0	0.0
ENSMUSG00000033788	26903	ensembl_gene_id	M. musculus	8291	H. sapiens	DYSF	dysferlin	GO:0002280 monocyte activation involved in immune response;GO:0033292 T-tubule organization;GO:0042117 monocyte activation		Disease related genes; Human disease related genes:Musculoskeletal diseases:Muscular diseases; Transporters:Transporter channels and pores; Potential drug targets	Centriolar satellite;Plasma membrane (Supported)				0.0	0.0	0.0	0.0	0.0	0.0	0.0	0.0	0.0	0.0	0.0	0.0	0.0	0.0	0.0	0.0	0.0	0.0	1.0	0.0
ENSMUSG00000063704	332110	ensembl_gene_id	M. musculus	225689	H. sapiens	MAPK15	mitogen-activated protein kinase 15	GO:1902104 positive regulation of metaphase/anaphase transition of meiotic cell cycle;GO:1905134 positive regulation of meiotic chromosome separation;GO:1905186 regulation of metaphase/anaphase transition of meiosis I	CMGC Ser/Thr protein kinase family	ENZYME proteins:Transferases; Predicted intracellular proteins; Enzymes; Kinases:CMGC Ser/Thr protein kinases	Cytosol;Nucleoplasm (Approved); Additional: Cell Junctions	Fostamatinib			0.0	0.0	0.0	0.0	0.0	0.0	0.0	1.0	0.0	0.0	0.0	0.0	0.0	1.0	0.0	0.0	0.0	0.0	0.0	0.0
ENSMUSG00000004100	235036	ensembl_gene_id	M. musculus	56342	H. sapiens	PPAN	peter pan homolog	GO:0000027 ribosomal large subunit assembly;GO:0042255 ribosome assembly;GO:0042273 ribosomal large subunit biogenesis		Predicted intracellular proteins				(M5928)HALLMARK MYC TARGETS V2	0.0	0.0	0.0	0.0	0.0	0.0	0.0	0.0	0.0	0.0	0.0	0.0	0.0	0.0	0.0	0.0	0.0	0.0	0.0	0.0
ENSMUSG00000019880	72780	ensembl_gene_id	M. musculus	84870	H. sapiens	RSPO3	R-spondin 3	GO:2000096 positive regulation of Wnt signaling pathway, planar cell polarity pathway;GO:0060670 branching involved in labyrinthine layer morphogenesis;GO:2000052 positive regulation of non-canonical Wnt signaling pathway		Cancer-related genes; Predicted secreted proteins			(M3008)NABA ECM GLYCOPROTEINS; (M5884)NABA CORE MATRISOME; (M5889)NABA MATRISOME		1.0	1.0	0.0	0.0	0.0	0.0	0.0	0.0	0.0	0.0	1.0	0.0	0.0	0.0	0.0	0.0	0.0	0.0	0.0	0.0
ENSMUSG00000021003	14420	ensembl_gene_id	M. musculus	2581	H. sapiens	GALC	galactosylceramidase	GO:0006683 galactosylceramide catabolic process;GO:0019376 galactolipid catabolic process;GO:0046477 glycosylceramide catabolic process		Predicted intracellular proteins; ENZYME proteins:Hydrolases; Human disease related genes:Congenital disorders of metabolism:Lysosomal storage diseases; Disease related genes; Potential drug targets; Human disease related genes:Congenital disorders of metabolism:Congenital disorders of lipid/glycolipid metabolism; Enzymes				(M5910)HALLMARK PROTEIN SECRETION	0.0	0.0	0.0	0.0	0.0	0.0	0.0	0.0	0.0	1.0	0.0	0.0	0.0	0.0	0.0	0.0	0.0	0.0	0.0	0.0
ENSMUSG00000032077	215051	ensembl_gene_id	M. musculus	84811	H. sapiens	BUD13	BUD13 homolog	GO:0000377 RNA splicing, via transesterification reactions with bulged adenosine as nucleophile;GO:0000398 mRNA splicing, via spliceosome;GO:0000375 RNA splicing, via transesterification reactions		Predicted intracellular proteins	Nucleoplasm (Enhanced)				0.0	0.0	0.0	0.0	0.0	0.0	0.0	0.0	0.0	0.0	0.0	0.0	0.0	0.0	0.0	0.0	0.0	0.0	0.0	0.0
ENSMUSG00000049926	258778	ensembl_gene_id	M. musculus	343171	H. sapiens	OR2W3	olfactory receptor family 2 subfamily W member 3	GO:0050911 detection of chemical stimulus involved in sensory perception of smell;GO:0007608 sensory perception of smell;GO:0050907 detection of chemical stimulus involved in sensory perception		G-protein coupled receptors:Odorant/olfactory and gustatory receptors					0.0	0.0	0.0	0.0	0.0	0.0	0.0	0.0	0.0	0.0	0.0	0.0	0.0	0.0	0.0	0.0	0.0	0.0	0.0	0.0
ENSMUSG00000040128	108767	ensembl_gene_id	M. musculus	10957	H. sapiens	PNRC1	proline rich nuclear receptor coactivator 1			Predicted intracellular proteins	Nucleoli;Nucleoplasm (Approved)			(M5892)HALLMARK CHOLESTEROL HOMEOSTASIS; (M5890)HALLMARK TNFA SIGNALING VIA NFKB; (M5891)HALLMARK HYPOXIA	0.0	0.0	0.0	0.0	0.0	0.0	0.0	0.0	0.0	0.0	0.0	0.0	0.0	0.0	0.0	0.0	0.0	0.0	0.0	0.0
ENSMUSG00000000184	12444	ensembl_gene_id	M. musculus	894	H. sapiens	CCND2	cyclin D2	GO:0045737 positive regulation of cyclin-dependent protein serine/threonine kinase activity;GO:1904031 positive regulation of cyclin-dependent protein kinase activity;GO:1900087 positive regulation of G1/S transition of mitotic cell cycle		Human disease related genes:Congenital malformations:Other congenital malformations; Human disease related genes:Cancers:Cancers of male genital organs; Disease related genes; Predicted intracellular proteins; Cancer-related genes:Candidate cancer biomarkers	Nucleoplasm (Enhanced)		(M234)PID IL2 STAT5 PATHWAY; (M279)PID RB 1PATHWAY; (M66)PID MYC ACTIV PATHWAY	(M5944)HALLMARK ANGIOGENESIS; (M5895)HALLMARK WNT BETA CATENIN SIGNALING; (M5902)HALLMARK APOPTOSIS	0.0	0.0	0.0	0.0	0.0	1.0	0.0	0.0	0.0	0.0	0.0	0.0	0.0	0.0	0.0	0.0	0.0	0.0	0.0	1.0
ENSMUSG00000044250	239647	ensembl_gene_id	M. musculus	91523	H. sapiens	PCED1B	PC-esterase domain containing 1B			Predicted intracellular proteins	Golgi apparatus (Approved); Additional: Vesicles				0.0	0.0	0.0	0.0	0.0	0.0	0.0	0.0	0.0	0.0	0.0	0.0	0.0	0.0	0.0	0.0	0.0	0.0	0.0	0.0
ENSMUSG00000054753	245128	ensembl_gene_id	M. musculus	6541	H. sapiens	SLC7A1	solute carrier family 7 member 1	GO:1903810 L-histidine import across plasma membrane;GO:0015819 lysine transport;GO:0097638 L-arginine import across plasma membrane		Transporters:Electrochemical Potential-driven transporters		L-Lysine; Arginine; Ornithine		(M5942)HALLMARK UV RESPONSE DN; (M5901)HALLMARK G2M CHECKPOINT; (M5932)HALLMARK INFLAMMATORY RESPONSE	0.0	0.0	1.0	0.0	0.0	1.0	0.0	0.0	0.0	0.0	0.0	0.0	0.0	0.0	0.0	1.0	0.0	0.0	0.0	0.0
ENSMUSG00000032228	21406	ensembl_gene_id	M. musculus	6938	H. sapiens	TCF12	transcription factor 12	GO:0045666 positive regulation of neuron differentiation;GO:0045664 regulation of neuron differentiation;GO:0007517 muscle organ development		Human disease related genes:Congenital malformations:Other congenital malformations; Transcription factors:Basic domains; Disease related genes; Cancer-related genes:Mutational cancer driver genes; Predicted intracellular proteins	Nuclear speckles;Nucleoplasm (Supported)				0.0	0.0	0.0	0.0	0.0	1.0	0.0	0.0	0.0	0.0	0.0	0.0	0.0	0.0	0.0	0.0	0.0	0.0	0.0	0.0
ENSMUSG00000048402	14633	ensembl_gene_id	M. musculus	2736	H. sapiens	GLI2	GLI family zinc finger 2	GO:0021508 floor plate formation;GO:0021965 spinal cord ventral commissure morphogenesis;GO:0033505 floor plate morphogenesis		Disease related genes; Transcription factors:Zinc-coordinating DNA-binding domains; Predicted intracellular proteins; Human disease related genes:Congenital malformations:Congenital malformations of the nervous system	Nucleoli;Nucleoplasm (Supported)		(M211)PID HEDGEHOG 2PATHWAY; (M219)PID HEDGEHOG GLI PATHWAY		1.0	0.0	1.0	0.0	0.0	0.0	0.0	0.0	0.0	0.0	1.0	0.0	0.0	0.0	0.0	0.0	0.0	0.0	0.0	1.0
ENSMUSG00000036737	108737	ensembl_gene_id	M. musculus	9943	H. sapiens	OXSR1	oxidative stress responsive kinase 1	GO:0038116 chemokine (C-C motif) ligand 21 signaling pathway;GO:0007231 osmosensory signaling pathway;GO:0038146 chemokine (C-X-C motif) ligand 12 signaling pathway	STE Ser/Thr protein kinase family	ENZYME proteins:Transferases; Predicted intracellular proteins; Kinases:STE Ser/Thr protein kinases; Enzymes	Cytosol (Enhanced)	Fostamatinib		(M5938)HALLMARK REACTIVE OXYGEN SPECIES PATHWAY	0.0	0.0	0.0	0.0	0.0	0.0	0.0	0.0	1.0	0.0	0.0	0.0	0.0	0.0	0.0	0.0	0.0	0.0	0.0	0.0
ENSMUSG00000066829	235050	ensembl_gene_id	M. musculus	7738	H. sapiens	ZNF184	zinc finger protein 184	GO:0006357 regulation of transcription by RNA polymerase II;GO:0006355 regulation of transcription, DNA-templated;GO:1903506 regulation of nucleic acid-templated transcription		Transcription factors:Zinc-coordinating DNA-binding domains; Predicted intracellular proteins	Nucleoplasm (Supported)				0.0	0.0	0.0	0.0	0.0	0.0	0.0	0.0	0.0	0.0	0.0	0.0	0.0	0.0	0.0	0.0	0.0	0.0	0.0	0.0
ENSMUSG00000028538	20441	ensembl_gene_id	M. musculus	6487	H. sapiens	ST3GAL3	ST3 beta-galactoside alpha-2,3-sialyltransferase 3	GO:0010706 ganglioside biosynthetic process via lactosylceramide;GO:0001574 ganglioside biosynthetic process;GO:0018146 keratan sulfate biosynthetic process		Predicted intracellular proteins; ENZYME proteins:Transferases; Disease related genes; Potential drug targets; Enzymes; Human disease related genes:Nervous system diseases:Epilepsy; Human disease related genes:Other diseases:Mental and behavioural disorders					0.0	0.0	0.0	0.0	0.0	0.0	0.0	0.0	0.0	1.0	0.0	0.0	0.0	0.0	0.0	0.0	0.0	0.0	0.0	0.0
ENSMUSG00000041000	67525	ensembl_gene_id	M. musculus	55223	H. sapiens	TRIM62	tripartite motif containing 62	GO:1905036 positive regulation of antifungal innate immune response;GO:1905034 regulation of antifungal innate immune response;GO:1900150 regulation of defense response to fungus		ENZYME proteins:Transferases; Predicted intracellular proteins; Enzymes	Focal adhesion sites;Vesicles (Approved)				0.0	0.0	0.0	0.0	0.0	0.0	0.0	0.0	0.0	0.0	0.0	0.0	0.0	0.0	0.0	0.0	0.0	0.0	0.0	0.0
ENSMUSG00000032115	12282	ensembl_gene_id	M. musculus	10525	H. sapiens	HYOU1	hypoxia up-regulated 1	GO:1903381 regulation of endoplasmic reticulum stress-induced neuron intrinsic apoptotic signaling pathway;GO:1903382 negative regulation of endoplasmic reticulum stress-induced neuron intrinsic apoptotic signaling pathway;GO:1903297 regulation of hypoxia-induced intrinsic apoptotic signaling pathway		Disease related genes; Predicted intracellular proteins; Potential drug targets; Transporters:Primary Active Transporters				(M5922)HALLMARK UNFOLDED PROTEIN RESPONSE	0.0	0.0	0.0	0.0	0.0	0.0	1.0	0.0	0.0	0.0	0.0	0.0	1.0	0.0	0.0	1.0	0.0	0.0	0.0	0.0
ENSMUSG00000032194	235041	ensembl_gene_id	M. musculus	25959	H. sapiens	KANK2	KN motif and ankyrin repeat domains 2	GO:0070563 negative regulation of vitamin D receptor signaling pathway;GO:0090521 podocyte cell migration;GO:0070562 regulation of vitamin D receptor signaling pathway		Disease related genes; Human disease related genes:Urinary system diseases:Kidney diseases; Predicted intracellular proteins	Nucleoplasm (Approved); Additional: Cytosol				0.0	0.0	0.0	0.0	1.0	0.0	0.0	0.0	0.0	0.0	0.0	0.0	0.0	0.0	0.0	0.0	0.0	0.0	0.0	0.0
ENSMUSG00000027750	50706	ensembl_gene_id	M. musculus	10631	H. sapiens	POSTN	periostin	GO:0071307 cellular response to vitamin K;GO:0032571 response to vitamin K;GO:0071295 cellular response to vitamin		Predicted secreted proteins; Cancer-related genes:Candidate cancer biomarkers	Golgi apparatus (Approved); Additional: Nucleoplasm		(M3008)NABA ECM GLYCOPROTEINS; (M5884)NABA CORE MATRISOME; (M5889)NABA MATRISOME	(M5944)HALLMARK ANGIOGENESIS; (M5930)HALLMARK EPITHELIAL MESENCHYMAL TRANSITION	0.0	1.0	0.0	0.0	0.0	0.0	0.0	0.0	0.0	0.0	0.0	0.0	0.0	0.0	0.0	0.0	0.0	0.0	0.0	0.0
ENSMUSG00000033862	234854	ensembl_gene_id	M. musculus	8558	H. sapiens	CDK10	cyclin dependent kinase 10	GO:0007089 traversing start control point of mitotic cell cycle;GO:1902018 negative regulation of cilium assembly;GO:0120033 negative regulation of plasma membrane bounded cell projection assembly	CMGC Ser/Thr protein kinase family	Human disease related genes:Congenital malformations:Other congenital malformations; Predicted intracellular proteins; Kinases:CMGC Ser/Thr protein kinases; ENZYME proteins:Transferases; Disease related genes; Potential drug targets; Enzymes	Nucleoplasm (Supported); Additional: Midbody;Midbody ring				0.0	0.0	0.0	0.0	1.0	0.0	0.0	1.0	0.0	0.0	0.0	0.0	0.0	1.0	0.0	0.0	0.0	0.0	0.0	0.0
ENSMUSG00000103851						None	None	None	None	None	None	None	None	None	nan	nan	nan	nan	nan	nan	nan	nan	nan	nan	nan	nan	nan	nan	nan	nan	nan	nan	nan	nan
ENSMUSG00000019838	72472	ensembl_gene_id	M. musculus	117247	H. sapiens	SLC16A10	solute carrier family 16 member 10	GO:0070460 thyroid-stimulating hormone secretion;GO:0070327 thyroid hormone transport;GO:0015801 aromatic amino acid transport		Transporters:Electrochemical Potential-driven transporters	Cell Junctions;Vesicles (Supported)				0.0	0.0	0.0	1.0	0.0	0.0	0.0	0.0	0.0	0.0	0.0	0.0	0.0	0.0	0.0	0.0	0.0	0.0	0.0	0.0
ENSMUSG00000003518	72349	ensembl_gene_id	M. musculus	1845	H. sapiens	DUSP3	dual specificity phosphatase 3	GO:0120182 regulation of focal adhesion disassembly;GO:0120183 positive regulation of focal adhesion disassembly;GO:1990264 peptidyl-tyrosine dephosphorylation involved in inactivation of protein kinase activity		Predicted intracellular proteins; Enzymes; ENZYME proteins:Hydrolases	Nucleoplasm (Supported); Additional: Cytosol			(M5923)HALLMARK PI3K AKT MTOR SIGNALING	0.0	0.0	1.0	0.0	0.0	1.0	0.0	0.0	1.0	0.0	0.0	0.0	0.0	0.0	1.0	0.0	0.0	0.0	0.0	0.0
ENSMUSG00000026872	24136	ensembl_gene_id	M. musculus	9839	H. sapiens	ZEB2	zinc finger E-box binding homeobox 2	GO:0097324 melanocyte migration;GO:1903056 regulation of melanosome organization;GO:0045636 positive regulation of melanocyte differentiation		Disease related genes; Transcription factors:Helix-turn-helix domains; Predicted intracellular proteins; Human disease related genes:Congenital malformations:Other congenital malformations	Nucleoli (Supported); Additional: Cytosol;Nucleoplasm				0.0	0.0	0.0	0.0	0.0	1.0	0.0	0.0	0.0	0.0	0.0	0.0	0.0	0.0	0.0	0.0	0.0	0.0	0.0	0.0
ENSMUSG00000040459	234023	ensembl_gene_id	M. musculus	55082	H. sapiens	ARGLU1	arginine and glutamate rich 1			Predicted intracellular proteins	Nucleoplasm (Enhanced); Additional: Cytosol;Mitochondria				0.0	0.0	0.0	0.0	0.0	0.0	0.0	0.0	0.0	0.0	0.0	0.0	0.0	0.0	0.0	0.0	0.0	0.0	0.0	0.0
ENSMUSG00000029030	67808	ensembl_gene_id	M. musculus	127262	H. sapiens	TPRG1L	tumor protein p63 regulated 1 like	GO:0051966 regulation of synaptic transmission, glutamatergic;GO:0050804 modulation of chemical synaptic transmission;GO:0099177 regulation of trans-synaptic signaling		Predicted intracellular proteins	Cytosol;Vesicles (Approved)				0.0	0.0	0.0	0.0	0.0	0.0	0.0	0.0	0.0	0.0	0.0	0.0	0.0	0.0	0.0	0.0	0.0	0.0	0.0	0.0
ENSMUSG00000035725	19108	ensembl_gene_id	M. musculus	5613	H. sapiens	PRKX	protein kinase X-linked	GO:2000696 regulation of epithelial cell differentiation involved in kidney development;GO:0001935 endothelial cell proliferation;GO:0043542 endothelial cell migration	AGC Ser/Thr protein kinase family	Predicted intracellular proteins; ENZYME proteins:Transferases; Disease related genes; Kinases:AGC Ser/Thr protein kinases; Potential drug targets; Enzymes	Nucleoplasm (Supported)				1.0	0.0	1.0	0.0	0.0	0.0	0.0	0.0	0.0	0.0	1.0	0.0	0.0	0.0	0.0	0.0	0.0	1.0	1.0	0.0
ENSMUSG00000061702	320208	ensembl_gene_id	M. musculus	641649	H. sapiens	TMEM91	transmembrane protein 91	GO:0002244 hematopoietic progenitor cell differentiation;GO:0030097 hemopoiesis;GO:0048534 hematopoietic or lymphoid organ development		Predicted intracellular proteins; Transporters:Accessory Factors Involved in Transport					0.0	0.0	0.0	0.0	0.0	0.0	0.0	0.0	0.0	0.0	0.0	0.0	0.0	0.0	0.0	0.0	0.0	0.0	1.0	0.0
ENSMUSG00000057963	217837	ensembl_gene_id	M. musculus	3705	H. sapiens	ITPK1	inositol-tetrakisphosphate 1-kinase	GO:0052746 inositol phosphorylation;GO:0032957 inositol trisphosphate metabolic process;GO:0006020 inositol metabolic process		ENZYME proteins:Transferases; Predicted intracellular proteins; Enzymes	Mitochondria (Approved)			(M5906)HALLMARK ESTROGEN RESPONSE EARLY; (M5907)HALLMARK ESTROGEN RESPONSE LATE	0.0	0.0	0.0	0.0	0.0	0.0	0.0	0.0	0.0	0.0	1.0	0.0	0.0	0.0	0.0	0.0	0.0	0.0	0.0	0.0
ENSMUSG00000019039	67789	ensembl_gene_id	M. musculus	55152	H. sapiens	DALRD3	DALR anticodon binding domain containing 3	GO:0106217 tRNA C3-cytosine methylation;GO:0006420 arginyl-tRNA aminoacylation;GO:0006418 tRNA aminoacylation for protein translation		Disease related genes; Predicted intracellular proteins; Human disease related genes:Nervous system diseases:Epilepsy	Nucleoplasm (Approved); Additional: Cytosol;Nuclear bodies				0.0	0.0	0.0	0.0	0.0	0.0	0.0	0.0	0.0	0.0	0.0	0.0	0.0	0.0	0.0	0.0	0.0	0.0	0.0	0.0
ENSMUSG00000060548	29820	ensembl_gene_id	M. musculus	55504	H. sapiens	TNFRSF19	TNF receptor superfamily member 19	GO:0007254 JNK cascade;GO:0033209 tumor necrosis factor-mediated signaling pathway;GO:0051403 stress-activated MAPK cascade			Mitochondria (Approved); Additional: Nucleoplasm				0.0	0.0	0.0	0.0	0.0	0.0	0.0	0.0	0.0	0.0	0.0	0.0	0.0	0.0	0.0	0.0	0.0	0.0	0.0	0.0
ENSMUSG00000031750	76527	ensembl_gene_id	M. musculus	146433	H. sapiens	IL34	interleukin 34	GO:0061514 interleukin-34-mediated signaling pathway;GO:0120041 positive regulation of macrophage proliferation;GO:0061517 macrophage proliferation		Predicted intracellular proteins; Predicted secreted proteins			(M5883)NABA SECRETED FACTORS; (M5885)NABA MATRISOME ASSOCIATED; (M5889)NABA MATRISOME		0.0	0.0	1.0	0.0	0.0	1.0	0.0	0.0	1.0	0.0	0.0	0.0	0.0	0.0	0.0	0.0	0.0	1.0	0.0	0.0
ENSMUSG00000026167	22409	ensembl_gene_id	M. musculus	80326	H. sapiens	WNT10A	Wnt family member 10A	GO:0048733 sebaceous gland development;GO:0042487 regulation of odontogenesis of dentin-containing tooth;GO:0042481 regulation of odontogenesis		Human disease related genes:Congenital malformations:Congenital malformations of skin; Predicted secreted proteins; Disease related genes; Human disease related genes:Digestive system diseases:Mouth and dental diseases; Predicted intracellular proteins			(M5493)WNT SIGNALING; (M5883)NABA SECRETED FACTORS; (M5885)NABA MATRISOME ASSOCIATED		0.0	0.0	0.0	0.0	0.0	1.0	0.0	0.0	0.0	0.0	1.0	0.0	0.0	0.0	0.0	0.0	0.0	0.0	0.0	1.0
ENSMUSG00000028392	192120	ensembl_gene_id	M. musculus	54836	H. sapiens	BSPRY	B-box and SPRY domain containing	GO:1990830 cellular response to leukemia inhibitory factor;GO:1990823 response to leukemia inhibitory factor;GO:0006816 calcium ion transport		Predicted intracellular proteins	Nucleoplasm (Uncertain); Additional: Cytosol				0.0	0.0	0.0	0.0	0.0	0.0	0.0	0.0	0.0	0.0	0.0	0.0	0.0	0.0	0.0	0.0	0.0	0.0	0.0	0.0
ENSMUSG00000041417	18708	ensembl_gene_id	M. musculus	5295	H. sapiens	PIK3R1	phosphoinositide-3-kinase regulatory subunit 1	GO:0120182 regulation of focal adhesion disassembly;GO:0120183 positive regulation of focal adhesion disassembly;GO:1900103 positive regulation of endoplasmic reticulum unfolded protein response		Human disease related genes:Congenital malformations:Other congenital malformations; RAS pathway related proteins; Cancer-related genes:Mutated cancer genes; Disease related genes; Cancer-related genes:Mutational cancer driver genes; Predicted intracellular proteins; Cancer-related genes:Candidate cancer biomarkers	Cytosol (Approved)	Isoprenaline; SF1126; Enzastaurin; Wortmannin	(M135)PID IL5 PATHWAY; (M26)PID NFKAPPAB ATYPICAL PATHWAY; (M273)PID EPHA2 FWD PATHWAY		0.0	0.0	1.0	1.0	0.0	1.0	0.0	1.0	1.0	0.0	0.0	0.0	0.0	1.0	0.0	1.0	0.0	0.0	1.0	1.0
ENSMUSG00000086075						None	None	None	None	None	None	None	None	None	nan	nan	nan	nan	nan	nan	nan	nan	nan	nan	nan	nan	nan	nan	nan	nan	nan	nan	nan	nan
ENSMUSG00000073155	67705	ensembl_gene_id	M. musculus	647087	H. sapiens	STMP1	short transmembrane mitochondrial protein 1	GO:1900227 positive regulation of NLRP3 inflammasome complex assembly;GO:1900225 regulation of NLRP3 inflammasome complex assembly;GO:0032731 positive regulation of interleukin-1 beta production		Predicted intracellular proteins	Mitochondria (Approved)				0.0	0.0	0.0	0.0	0.0	0.0	0.0	0.0	0.0	0.0	0.0	0.0	0.0	1.0	0.0	0.0	0.0	0.0	0.0	0.0
ENSMUSG00000020400	57783	ensembl_gene_id	M. musculus	10318	H. sapiens	TNIP1	TNFAIP3 interacting protein 1	GO:1903003 positive regulation of protein deubiquitination;GO:0090085 regulation of protein deubiquitination;GO:0002755 MyD88-dependent toll-like receptor signaling pathway		Predicted intracellular proteins; Human disease related genes:Skin diseases:Skin and soft tissue diseases; Human disease related genes:Immune system diseases:Allergies and autoimmune diseases	Nucleoplasm (Supported); Additional: Cytosol			(M5890)HALLMARK TNFA SIGNALING VIA NFKB	0.0	0.0	0.0	0.0	0.0	0.0	0.0	0.0	0.0	0.0	0.0	0.0	0.0	0.0	0.0	0.0	1.0	0.0	0.0	0.0
ENSMUSG00000033713	71375	ensembl_gene_id	M. musculus	1112	H. sapiens	FOXN3	forkhead box N3	GO:0097094 craniofacial suture morphogenesis;GO:0007095 mitotic G2 DNA damage checkpoint signaling;GO:0044818 mitotic G2/M transition checkpoint		Transcription factors:Helix-turn-helix domains; Predicted intracellular proteins	Nucleoplasm (Approved); Additional: Plasma membrane			(M5901)HALLMARK G2M CHECKPOINT	0.0	0.0	0.0	0.0	0.0	0.0	0.0	0.0	0.0	0.0	0.0	0.0	0.0	0.0	0.0	0.0	0.0	0.0	0.0	0.0
ENSMUSG00000022295	66335	ensembl_gene_id	M. musculus	528	H. sapiens	ATP6V1C1	ATPase H+ transporting V1 subunit C1	GO:1902600 proton transmembrane transport;GO:0016241 regulation of macroautophagy;GO:0010506 regulation of autophagy		Predicted intracellular proteins; FDA approved drug targets:Small molecule drugs; Transporters:Primary Active Transporters	Nucleoplasm (Approved); Additional: Cytosol	D-tartaric acid; Thonzonium		(M5941)HALLMARK UV RESPONSE UP; (M5936)HALLMARK OXIDATIVE PHOSPHORYLATION	0.0	0.0	0.0	0.0	0.0	1.0	1.0	0.0	0.0	0.0	0.0	0.0	0.0	0.0	0.0	0.0	0.0	0.0	0.0	0.0
ENSMUSG00000090394	67647	ensembl_gene_id	M. musculus	9674	H. sapiens	KIAA0040	KIAA0040			Predicted intracellular proteins	Nucleoplasm (Approved)				0.0	0.0	0.0	0.0	0.0	0.0	0.0	0.0	0.0	0.0	0.0	0.0	0.0	0.0	0.0	0.0	0.0	0.0	0.0	0.0
ENSMUSG00000022434	73225	ensembl_gene_id	M. musculus	55007	H. sapiens	FAM118A	family with sequence similarity 118 member A			Predicted intracellular proteins	Intermediate filaments (Approved); Additional: Cytosol				0.0	0.0	0.0	0.0	0.0	0.0	0.0	0.0	0.0	0.0	0.0	0.0	0.0	0.0	0.0	0.0	0.0	0.0	0.0	0.0
ENSMUSG00000035105	112407	ensembl_gene_id	M. musculus	112399	H. sapiens	EGLN3	egl-9 family hypoxia inducible factor 3	GO:0018401 peptidyl-proline hydroxylation to 4-hydroxy-L-proline;GO:0019511 peptidyl-proline hydroxylation;GO:0018126 protein hydroxylation		ENZYME proteins:Oxidoreductases; Predicted intracellular proteins; Enzymes	Cytosol (Supported)	Ascorbic acid; Roxadustat	(M180)PID HIF1A PATHWAY; (M44)PID HIF2PATHWAY; (M255)PID HIF1 TFPATHWAY	(M5924)HALLMARK MTORC1 SIGNALING; (M5937)HALLMARK GLYCOLYSIS	0.0	0.0	0.0	0.0	0.0	0.0	1.0	0.0	0.0	0.0	0.0	0.0	1.0	0.0	0.0	0.0	1.0	0.0	0.0	1.0
ENSMUSG00000027706	69276	ensembl_gene_id	M. musculus	7095	H. sapiens	SEC62	SEC62 homolog, preprotein translocation factor	GO:0031204 post-translational protein targeting to membrane, translocation;GO:0006620 post-translational protein targeting to endoplasmic reticulum membrane;GO:0006613 cotranslational protein targeting to membrane		Transporters:Transporter channels and pores	Endoplasmic reticulum (Approved); Additional: Intermediate filaments				0.0	0.0	0.0	0.0	0.0	0.0	0.0	0.0	0.0	0.0	0.0	0.0	0.0	0.0	0.0	0.0	0.0	0.0	0.0	0.0
ENSMUSG00000105990						None	None	None	None	None	None	None	None	None	nan	nan	nan	nan	nan	nan	nan	nan	nan	nan	nan	nan	nan	nan	nan	nan	nan	nan	nan	nan
ENSMUSG00000026482	19731	ensembl_gene_id	M. musculus	23179	H. sapiens	RGL1	ral guanine nucleotide dissociation stimulator like 1	GO:0007265 Ras protein signal transduction;GO:0007264 small GTPase mediated signal transduction;GO:0043547 positive regulation of GTPase activity		RAS pathway related proteins; Predicted intracellular proteins	Golgi apparatus;Nucleoplasm;Vesicles (Approved)				0.0	0.0	0.0	0.0	0.0	0.0	0.0	0.0	0.0	0.0	0.0	0.0	0.0	0.0	0.0	0.0	0.0	0.0	0.0	0.0
ENSMUSG00000055407	17760	ensembl_gene_id	M. musculus	4135	H. sapiens	MAP6	microtubule associated protein 6	GO:0032418 lysosome localization;GO:1990849 vacuolar localization;GO:0048813 dendrite morphogenesis		Predicted intracellular proteins	Plasma membrane (Uncertain)			(M5947)HALLMARK IL2 STAT5 SIGNALING	0.0	0.0	0.0	0.0	0.0	0.0	0.0	1.0	0.0	0.0	0.0	0.0	0.0	1.0	0.0	0.0	0.0	0.0	0.0	0.0
ENSMUSG00000038619	56205	ensembl_gene_id	M. musculus	2029	H. sapiens	ENSA	endosulfine alpha	GO:0035308 negative regulation of protein dephosphorylation;GO:0035305 negative regulation of dephosphorylation;GO:0000086 G2/M transition of mitotic cell cycle		Predicted intracellular proteins	Nucleoli;Nucleoplasm (Approved); Additional: Cytosol;Microtubules				0.0	0.0	0.0	0.0	0.0	0.0	0.0	0.0	0.0	0.0	0.0	0.0	0.0	0.0	0.0	0.0	0.0	0.0	0.0	0.0
ENSMUSG00000024087	13078	ensembl_gene_id	M. musculus	1545	H. sapiens	CYP1B1	cytochrome P450 family 1 subfamily B member 1	GO:0071387 cellular response to cortisol stimulus;GO:0002930 trabecular meshwork development;GO:0071603 endothelial cell-cell adhesion		Predicted intracellular proteins; Human disease related genes:Congenital malformations:Congenital malformations of eye; ENZYME proteins:Lyases; Disease related genes; ENZYME proteins:Oxidoreductases; Potential drug targets; Enzymes	Mitochondria (Uncertain)	Genistein; 2-Methoxyestradiol; Naringenin; Quercetin; beta-Naphthoflavone; Flavone; Cannabidiol; Nabiximols			1.0	1.0	1.0	0.0	1.0	1.0	0.0	0.0	1.0	1.0	0.0	0.0	0.0	0.0	0.0	0.0	0.0	0.0	0.0	0.0
ENSMUSG00000076431	20677	ensembl_gene_id	M. musculus	6659	H. sapiens	SOX4	SRY-box transcription factor 4	GO:2000759 regulation of N-terminal peptidyl-lysine acetylation;GO:2000761 positive regulation of N-terminal peptidyl-lysine acetylation;GO:0002328 pro-B cell differentiation		Disease related genes; Transcription factors:Other all-alpha-helical DNA-binding domains; Predicted intracellular proteins; Human disease related genes:Congenital malformations:Other congenital malformations	Nucleoplasm (Supported); Additional: Mitochondria				1.0	0.0	1.0	0.0	1.0	1.0	0.0	0.0	0.0	0.0	1.0	0.0	0.0	0.0	0.0	0.0	0.0	1.0	1.0	0.0
ENSMUSG00000106643						None	None	None	None	None	None	None	None	None	nan	nan	nan	nan	nan	nan	nan	nan	nan	nan	nan	nan	nan	nan	nan	nan	nan	nan	nan	nan
ENSMUSG00000006373	53328	ensembl_gene_id	M. musculus	10857	H. sapiens	PGRMC1	progesterone receptor membrane component 1	GO:1905809 negative regulation of synapse organization;GO:0099563 modification of synaptic structure;GO:0006783 heme biosynthetic process			Endoplasmic reticulum (Supported); Additional: Nucleoli	Dextromethorphan; Nortriptyline; Sertraline		(M5934)HALLMARK XENOBIOTIC METABOLISM	0.0	0.0	0.0	0.0	0.0	0.0	0.0	0.0	0.0	0.0	0.0	0.0	0.0	0.0	0.0	0.0	0.0	0.0	0.0	0.0
ENSMUSG00000032571	75669	ensembl_gene_id	M. musculus	30849	H. sapiens	PIK3R4	phosphoinositide-3-kinase regulatory subunit 4	GO:0030242 autophagy of peroxisome;GO:0032801 receptor catabolic process;GO:0036092 phosphatidylinositol-3-phosphate biosynthetic process	Other	ENZYME proteins:Transferases; Predicted intracellular proteins; Kinases; Enzymes	Vesicles (Approved); Additional: Microtubules				0.0	0.0	0.0	0.0	0.0	1.0	0.0	0.0	0.0	0.0	0.0	0.0	0.0	0.0	0.0	0.0	0.0	0.0	0.0	1.0
ENSMUSG00000039615	56424	ensembl_gene_id	M. musculus	10273	H. sapiens	STUB1	STIP1 homology and U-box containing protein 1	GO:0090034 regulation of chaperone-mediated protein complex assembly;GO:0090035 positive regulation of chaperone-mediated protein complex assembly;GO:0030579 ubiquitin-dependent SMAD protein catabolic process		Human disease related genes:Nervous system diseases:Neurodegenerative diseases; Predicted intracellular proteins; ENZYME proteins:Transferases; Disease related genes; Potential drug targets; Enzymes	Cytosol;Nucleoplasm (Supported)		(M275)PID ALPHA SYNUCLEIN PATHWAY		0.0	0.0	0.0	0.0	0.0	1.0	0.0	0.0	0.0	0.0	0.0	0.0	1.0	1.0	0.0	0.0	1.0	0.0	0.0	0.0
ENSMUSG00000032295	73744	ensembl_gene_id	M. musculus	4123	H. sapiens	MAN2C1	mannosidase alpha class 2C member 1	GO:0006013 mannose metabolic process;GO:0009313 oligosaccharide catabolic process;GO:0009311 oligosaccharide metabolic process		Predicted intracellular proteins; Enzymes; ENZYME proteins:Hydrolases	Nucleoplasm (Enhanced)				0.0	0.0	0.0	0.0	0.0	0.0	0.0	0.0	0.0	1.0	0.0	0.0	0.0	0.0	0.0	0.0	0.0	0.0	0.0	0.0
ENSMUSG00000044646	207259	ensembl_gene_id	M. musculus	201501	H. sapiens	ZBTB7C	zinc finger and BTB domain containing 7C	GO:1903025 regulation of RNA polymerase II regulatory region sequence-specific DNA binding;GO:2000677 regulation of transcription regulatory region DNA binding;GO:0045600 positive regulation of fat cell differentiation		Transcription factors:Zinc-coordinating DNA-binding domains; Predicted intracellular proteins					0.0	0.0	0.0	0.0	1.0	0.0	0.0	0.0	0.0	0.0	0.0	0.0	0.0	0.0	0.0	0.0	0.0	0.0	0.0	0.0
ENSMUSG00000034903	319876	ensembl_gene_id	M. musculus	22837	H. sapiens	COBLL1	cordon-bleu WH2 repeat protein like 1			Predicted intracellular proteins	Cell Junctions (Approved)				0.0	0.0	0.0	0.0	0.0	0.0	0.0	0.0	0.0	0.0	0.0	0.0	0.0	0.0	0.0	0.0	0.0	0.0	0.0	0.0
ENSMUSG00000001504	16372	ensembl_gene_id	M. musculus	153572	H. sapiens	IRX2	iroquois homeobox 2	GO:0072272 proximal/distal pattern formation involved in metanephric nephron development;GO:0072268 pattern specification involved in metanephros development;GO:0072086 specification of loop of Henle identity		Transcription factors:Helix-turn-helix domains; Predicted intracellular proteins	Nucleoli;Nucleoplasm (Approved)				1.0	0.0	0.0	0.0	0.0	0.0	0.0	0.0	0.0	0.0	1.0	0.0	0.0	0.0	0.0	0.0	0.0	0.0	0.0	0.0
ENSMUSG00000027832	19288	ensembl_gene_id	M. musculus	5806	H. sapiens	PTX3	pentraxin 3	GO:0044866 modulation by host of viral exo-alpha-sialidase activity;GO:0044867 modulation by host of viral catalytic activity;GO:0044869 negative regulation by host of viral exo-alpha-sialidase activity		Predicted secreted proteins	Plasma membrane (Approved)			(M5890)HALLMARK TNFA SIGNALING VIA NFKB; (M5930)HALLMARK EPITHELIAL MESENCHYMAL TRANSITION	0.0	1.0	0.0	0.0	0.0	0.0	0.0	0.0	0.0	0.0	0.0	0.0	0.0	0.0	0.0	0.0	0.0	0.0	0.0	0.0
ENSMUSG00000063882	66576	ensembl_gene_id	M. musculus	7388	H. sapiens	UQCRH	ubiquinol-cytochrome c reductase hinge protein	GO:0006122 mitochondrial electron transport, ubiquinol to cytochrome c;GO:0019646 aerobic electron transport chain;GO:0042773 ATP synthesis coupled electron transport		Predicted intracellular proteins		2-Hexyloxy-6-Hydroxymethyl-Tetrahydro-Pyran-3,4,5-Triol; 6-Hydroxy-5-undecyl-4,7-benzothiazoledione; Azoxystrobin; (5S)-3-ANILINO-5-(2,4-DIFLUOROPHENYL)-5-METHYL-1,3-OXAZOLIDINE-2,4-DIONE; (S)-famoxadone; METHYL (2Z)-3-METHOXY-2-{2-[(E)-2-PHENYLVINYL]PHENYL}ACRYLATE; 2-Nonyl-4-quinolinol 1-oxide; Ubiquinone Q2		(M5936)HALLMARK OXIDATIVE PHOSPHORYLATION	0.0	0.0	0.0	0.0	0.0	0.0	0.0	0.0	0.0	0.0	0.0	0.0	0.0	0.0	0.0	0.0	0.0	0.0	0.0	1.0
ENSMUSG00000033128	106039	ensembl_gene_id	M. musculus	26088	H. sapiens	GGA1	golgi associated, gamma adaptin ear containing, ARF binding protein 1	GO:1903441 protein localization to ciliary membrane;GO:0043001 Golgi to plasma membrane protein transport;GO:0034394 protein localization to cell surface		Predicted intracellular proteins; Transporters	Golgi apparatus;Vesicles (Supported); Additional: Nucleoplasm				0.0	0.0	0.0	0.0	0.0	0.0	0.0	0.0	0.0	1.0	0.0	0.0	0.0	0.0	0.0	0.0	1.0	0.0	0.0	0.0
ENSMUSG00000002550	22245	ensembl_gene_id	M. musculus	83549	H. sapiens	UCK1	uridine-cytidine kinase 1	GO:0009224 CMP biosynthetic process;GO:0044211 CTP salvage;GO:0010138 pyrimidine ribonucleotide salvage		ENZYME proteins:Transferases; Predicted intracellular proteins; Enzymes	Nucleoplasm (Approved); Additional: Nucleoli			(M5905)HALLMARK ADIPOGENESIS	0.0	0.0	0.0	0.0	0.0	0.0	0.0	0.0	0.0	0.0	0.0	0.0	0.0	0.0	0.0	0.0	0.0	0.0	0.0	0.0
ENSMUSG00000020419	75828	ensembl_gene_id	M. musculus	150280	H. sapiens	HORMAD2	HORMA domain containing 2	GO:0045144 meiotic sister chromatid segregation;GO:0051177 meiotic sister chromatid cohesion;GO:0007135 meiosis II		Predicted intracellular proteins	Nucleoplasm (Supported); Additional: Centrosome;Cytosol				0.0	0.0	0.0	0.0	0.0	0.0	0.0	0.0	0.0	0.0	0.0	0.0	0.0	0.0	0.0	0.0	0.0	0.0	0.0	0.0
ENSMUSG00000025782	209361	ensembl_gene_id	M. musculus	83860	H. sapiens	TAF3	TATA-box binding protein associated factor 3	GO:0051457 maintenance of protein location in nucleus;GO:0072595 maintenance of protein localization in organelle;GO:0042789 mRNA transcription by RNA polymerase II		Predicted intracellular proteins	Nucleoplasm (Supported); Additional: Nuclear membrane				0.0	0.0	0.0	0.0	0.0	0.0	0.0	0.0	0.0	0.0	0.0	0.0	0.0	0.0	0.0	0.0	0.0	0.0	0.0	0.0
ENSMUSG00000075015						None	None	None	None	None	None	None	None	None	nan	nan	nan	nan	nan	nan	nan	nan	nan	nan	nan	nan	nan	nan	nan	nan	nan	nan	nan	nan
ENSMUSG00000043448	118454	ensembl_gene_id	M. musculus	57165	H. sapiens	GJC2	gap junction protein gamma 2	GO:0070447 positive regulation of oligodendrocyte progenitor proliferation;GO:0070445 regulation of oligodendrocyte progenitor proliferation;GO:0010644 cell communication by electrical coupling		Disease related genes; Human disease related genes:Congenital disorders of metabolism:Congenital disorders of lipid/glycolipid metabolism; Human disease related genes:Nervous system diseases:Other nervous and sensory system diseases; Human disease related genes:Congenital malformations:Congenital malformations of skin	Cytosol;Plasma membrane (Supported)				0.0	0.0	0.0	0.0	0.0	0.0	0.0	0.0	0.0	0.0	0.0	0.0	0.0	0.0	0.0	0.0	0.0	0.0	0.0	0.0
ENSMUSG00000110540						None	None	None	None	None	None	None	None	None	nan	nan	nan	nan	nan	nan	nan	nan	nan	nan	nan	nan	nan	nan	nan	nan	nan	nan	nan	nan
ENSMUSG00000116898						None	None	None	None	None	None	None	None	None	nan	nan	nan	nan	nan	nan	nan	nan	nan	nan	nan	nan	nan	nan	nan	nan	nan	nan	nan	nan
ENSMUSG00000079469	55981	ensembl_gene_id	M. musculus	9488	H. sapiens	PIGB	phosphatidylinositol glycan anchor biosynthesis class B	GO:0016254 preassembly of GPI anchor in ER membrane;GO:0006506 GPI anchor biosynthetic process;GO:0006505 GPI anchor metabolic process		Disease related genes; Human disease related genes:Congenital disorders of metabolism:Congenital disorders of lipid/glycolipid metabolism; Human disease related genes:Nervous system diseases:Epilepsy	Cytosol;Plasma membrane (Uncertain)				0.0	0.0	0.0	0.0	0.0	0.0	0.0	0.0	0.0	1.0	0.0	0.0	0.0	0.0	0.0	0.0	0.0	0.0	0.0	0.0
ENSMUSG00000032329	66867	ensembl_gene_id	M. musculus	10363	H. sapiens	HMG20A	high mobility group 20A	GO:0033234 negative regulation of protein sumoylation;GO:0033233 regulation of protein sumoylation;GO:0045665 negative regulation of neuron differentiation		Transcription factors:Other all-alpha-helical DNA-binding domains; Predicted intracellular proteins	Nucleoplasm (Approved)				0.0	0.0	0.0	0.0	0.0	0.0	0.0	0.0	0.0	0.0	0.0	0.0	0.0	0.0	0.0	0.0	0.0	0.0	0.0	0.0
ENSMUSG00000021281	21928	ensembl_gene_id	M. musculus	7127	H. sapiens	TNFAIP2	TNF alpha induced protein 2	GO:0051601 exocyst localization;GO:0031503 protein-containing complex localization;GO:0006887 exocytosis		Transporters:Transporter channels and pores; Predicted intracellular proteins; Cancer-related genes:Candidate cancer biomarkers	Cytosol;Golgi apparatus (Approved); Additional: Nuclear membrane;Nucleoplasm			(M5890)HALLMARK TNFA SIGNALING VIA NFKB; (M5913)HALLMARK INTERFERON GAMMA RESPONSE	1.0	0.0	0.0	0.0	0.0	0.0	0.0	0.0	0.0	0.0	0.0	0.0	0.0	0.0	0.0	0.0	0.0	0.0	0.0	0.0
ENSMUSG00000081392						None	None	None	None	None	None	None	None	None	nan	nan	nan	nan	nan	nan	nan	nan	nan	nan	nan	nan	nan	nan	nan	nan	nan	nan	nan	nan
ENSMUSG00000044715	66787	ensembl_gene_id	M. musculus	51527	H. sapiens	GSKIP	GSK3B interacting protein	GO:0008631 intrinsic apoptotic signaling pathway in response to oxidative stress;GO:0036473 cell death in response to oxidative stress;GO:0090263 positive regulation of canonical Wnt signaling pathway		Predicted intracellular proteins	Golgi apparatus;Vesicles (Approved); Additional: Nucleoli				0.0	0.0	0.0	0.0	0.0	0.0	0.0	0.0	0.0	0.0	0.0	0.0	0.0	0.0	0.0	0.0	0.0	0.0	0.0	0.0
ENSMUSG00000014353	72477	ensembl_gene_id	M. musculus	84910	H. sapiens	TMEM87B	transmembrane protein 87B	GO:0042147 retrograde transport, endosome to Golgi;GO:0016482 cytosolic transport;GO:0016197 endosomal transport		Disease related genes	Golgi apparatus;Vesicles (Approved)				0.0	0.0	0.0	0.0	0.0	0.0	0.0	0.0	0.0	0.0	0.0	0.0	0.0	0.0	0.0	0.0	0.0	0.0	0.0	0.0
ENSMUSG00000007817	328365	ensembl_gene_id	M. musculus	57178	H. sapiens	ZMIZ1	zinc finger MIZ-type containing 1	GO:0021852 pyramidal neuron migration to cerebral cortex;GO:0140650 radial glia-guided pyramidal neuron migration;GO:0007296 vitellogenesis		Disease related genes; Predicted intracellular proteins; Human disease related genes:Other diseases:Mental and behavioural disorders	Nucleoplasm (Supported); Additional: Cytosol		(M58)PID AR PATHWAY	(M5908)HALLMARK ANDROGEN RESPONSE; (M5942)HALLMARK UV RESPONSE DN	1.0	0.0	1.0	0.0	0.0	0.0	0.0	0.0	0.0	0.0	0.0	0.0	0.0	0.0	0.0	0.0	0.0	0.0	0.0	0.0
ENSMUSG00000035992	216742	ensembl_gene_id	M. musculus	96459	H. sapiens	FNIP1	folliculin interacting protein 1	GO:0002904 positive regulation of B cell apoptotic process;GO:2000973 regulation of pro-B cell differentiation;GO:1905456 regulation of lymphoid progenitor cell differentiation		Predicted intracellular proteins					0.0	0.0	0.0	0.0	1.0	0.0	1.0	0.0	0.0	0.0	0.0	0.0	0.0	1.0	0.0	0.0	1.0	0.0	1.0	0.0
ENSMUSG00000006724	13115	ensembl_gene_id	M. musculus	1594	H. sapiens	CYP27B1	cytochrome P450 family 27 subfamily B member 1	GO:0010956 negative regulation of calcidiol 1-monooxygenase activity;GO:0010979 regulation of vitamin D 24-hydroxylase activity;GO:0010980 positive regulation of vitamin D 24-hydroxylase activity		Human disease related genes:Congenital disorders of metabolism:Congenital disorders of cofactor/vitamin metabolism; Predicted intracellular proteins; Human disease related genes:Endocrine and metabolic diseases:Diabetes; Disease related genes; ENZYME proteins:Oxidoreductases; Potential drug targets; Enzymes		Alfacalcidol			0.0	0.0	0.0	0.0	1.0	0.0	0.0	0.0	0.0	0.0	0.0	0.0	0.0	0.0	0.0	0.0	0.0	0.0	0.0	0.0
ENSMUSG00000034429	69020	ensembl_gene_id	M. musculus	286075	H. sapiens	ZNF707	zinc finger protein 707	GO:0006357 regulation of transcription by RNA polymerase II;GO:0006355 regulation of transcription, DNA-templated;GO:1903506 regulation of nucleic acid-templated transcription		Transcription factors:Zinc-coordinating DNA-binding domains; Predicted intracellular proteins	Nucleoplasm (Approved)			(M5898)HALLMARK DNA REPAIR	0.0	0.0	0.0	0.0	0.0	0.0	0.0	0.0	0.0	0.0	0.0	0.0	0.0	0.0	0.0	0.0	0.0	0.0	0.0	0.0
ENSMUSG00000050860	237928	ensembl_gene_id	M. musculus	162466	H. sapiens	PHOSPHO1	phosphoethanolamine/phosphocholine phosphatase 1	GO:0035630 bone mineralization involved in bone maturation;GO:0043931 ossification involved in bone maturation;GO:0070977 bone maturation		Predicted intracellular proteins; Enzymes; ENZYME proteins:Hydrolases	Actin filaments (Approved); Additional: Plasma membrane	Choline			0.0	0.0	0.0	0.0	0.0	0.0	0.0	0.0	0.0	0.0	0.0	0.0	0.0	0.0	0.0	0.0	0.0	0.0	0.0	0.0
ENSMUSG00000109369	209786	ensembl_gene_id	M. musculus			None	None	None	None	None	None	None	None	None	nan	nan	nan	nan	nan	nan	nan	nan	nan	nan	nan	nan	nan	nan	nan	nan	nan	nan	nan	nan
ENSMUSG00000068794	213945	ensembl_gene_id	M. musculus	340267	H. sapiens	COL28A1	collagen type XXVIII alpha 1 chain	GO:0010951 negative regulation of endopeptidase activity;GO:0010466 negative regulation of peptidase activity;GO:0030198 extracellular matrix organization		Predicted intracellular proteins; Predicted secreted proteins	Cytosol;Nucleoplasm (Approved)		(M3005)NABA COLLAGENS; (M5884)NABA CORE MATRISOME; (M5889)NABA MATRISOME		0.0	1.0	0.0	1.0	0.0	0.0	0.0	0.0	0.0	0.0	0.0	0.0	0.0	0.0	0.0	0.0	1.0	0.0	0.0	0.0
ENSMUSG00000027630	81004	ensembl_gene_id	M. musculus	79718	H. sapiens	TBL1XR1	TBL1X receptor 1	GO:0060613 fat pad development;GO:0050872 white fat cell differentiation;GO:0001835 blastocyst hatching		Human disease related genes:Congenital malformations:Other congenital malformations; Cancer-related genes:Mutated cancer genes; Disease related genes; Cancer-related genes:Mutational cancer driver genes; Predicted intracellular proteins; Human disease related genes:Other diseases:Mental and behavioural disorders	Nucleoplasm (Approved)		(M223)PID BETA CATENIN NUC PATHWAY		0.0	0.0	0.0	0.0	0.0	0.0	1.0	0.0	0.0	0.0	0.0	0.0	0.0	0.0	0.0	0.0	0.0	0.0	0.0	0.0
ENSMUSG00000026470	58244	ensembl_gene_id	M. musculus	10228	H. sapiens	STX6	syntaxin 6	GO:0016189 synaptic vesicle to endosome fusion;GO:0099532 synaptic vesicle endosomal processing;GO:0090161 Golgi ribbon formation		Transporters:Transporter channels and pores	Golgi apparatus (Enhanced); Additional: Nucleoplasm				0.0	0.0	0.0	0.0	0.0	0.0	0.0	0.0	0.0	0.0	0.0	0.0	0.0	0.0	0.0	0.0	0.0	0.0	0.0	0.0
ENSMUSG00000050931	74442	ensembl_gene_id	M. musculus	166929	H. sapiens	SGMS2	sphingomyelin synthase 2	GO:0006686 sphingomyelin biosynthetic process;GO:0006684 sphingomyelin metabolic process;GO:0046513 ceramide biosynthetic process		Predicted intracellular proteins; ENZYME proteins:Transferases; Human disease related genes:Musculoskeletal diseases:Skeletal diseases; Disease related genes; Potential drug targets; Enzymes				(M5932)HALLMARK INFLAMMATORY RESPONSE	0.0	0.0	0.0	0.0	0.0	0.0	0.0	0.0	0.0	1.0	0.0	0.0	0.0	0.0	0.0	0.0	0.0	0.0	0.0	0.0
ENSMUSG00000025145	217366	ensembl_gene_id	M. musculus	201255	H. sapiens	LRRC45	leucine rich repeat containing 45			Predicted intracellular proteins	Centrosome;Cytosol (Supported); Additional: Nucleoplasm;Plasma membrane				0.0	0.0	0.0	0.0	0.0	0.0	0.0	0.0	0.0	0.0	0.0	0.0	0.0	0.0	0.0	0.0	0.0	0.0	0.0	0.0
ENSMUSG00000032217	93836	ensembl_gene_id	M. musculus	54778	H. sapiens	RNF111	ring finger protein 111	GO:0070911 global genome nucleotide-excision repair;GO:0030579 ubiquitin-dependent SMAD protein catabolic process;GO:0030511 positive regulation of transforming growth factor beta receptor signaling pathway		ENZYME proteins:Transferases; Predicted intracellular proteins; Enzymes	Nucleoplasm (Supported); Additional: Cytosol		(M286)PID TGFBR PATHWAY		0.0	0.0	0.0	0.0	0.0	0.0	0.0	0.0	0.0	0.0	0.0	0.0	0.0	0.0	0.0	0.0	0.0	0.0	0.0	0.0
ENSMUSG00000063873	94249	ensembl_gene_id	M. musculus	57419	H. sapiens	SLC24A3	solute carrier family 24 member 3	GO:0030282 bone mineralization;GO:0010232 vascular transport;GO:0150104 transport across blood-brain barrier		Transporters:Electrochemical Potential-driven transporters	Golgi apparatus (Approved); Additional: Cytosol			(M5906)HALLMARK ESTROGEN RESPONSE EARLY; (M5907)HALLMARK ESTROGEN RESPONSE LATE	0.0	0.0	0.0	0.0	0.0	0.0	0.0	0.0	0.0	0.0	0.0	0.0	0.0	0.0	0.0	0.0	0.0	0.0	0.0	0.0
ENSMUSG00000079605	474156	ensembl_gene_id	M. musculus	221504	H. sapiens	ZBTB9	zinc finger and BTB domain containing 9	GO:0006357 regulation of transcription by RNA polymerase II;GO:0006355 regulation of transcription, DNA-templated;GO:1903506 regulation of nucleic acid-templated transcription		Predicted intracellular proteins	Nucleoplasm (Approved); Additional: Cytosol;Nuclear membrane				0.0	0.0	0.0	0.0	0.0	0.0	0.0	0.0	0.0	0.0	0.0	0.0	0.0	0.0	0.0	0.0	0.0	0.0	0.0	0.0
ENSMUSG00000097186						None	None	None	None	None	None	None	None	None	nan	nan	nan	nan	nan	nan	nan	nan	nan	nan	nan	nan	nan	nan	nan	nan	nan	nan	nan	nan
ENSMUSG00000025738	214931	ensembl_gene_id	M. musculus	146330	H. sapiens	FBXL16	F-box and leucine rich repeat protein 16	GO:0031146 SCF-dependent proteasomal ubiquitin-dependent protein catabolic process;GO:0043161 proteasome-mediated ubiquitin-dependent protein catabolic process;GO:0010498 proteasomal protein catabolic process		Predicted intracellular proteins					0.0	0.0	0.0	0.0	0.0	0.0	0.0	0.0	0.0	0.0	0.0	0.0	0.0	0.0	0.0	0.0	0.0	0.0	0.0	0.0
ENSMUSG00000093507						None	None	None	None	None	None	None	None	None	nan	nan	nan	nan	nan	nan	nan	nan	nan	nan	nan	nan	nan	nan	nan	nan	nan	nan	nan	nan
ENSMUSG00000033540	15932	ensembl_gene_id	M. musculus	3425	H. sapiens	IDUA	alpha-L-iduronidase	GO:0030209 dermatan sulfate catabolic process;GO:0030211 heparin catabolic process;GO:0030207 chondroitin sulfate catabolic process		Predicted intracellular proteins; ENZYME proteins:Hydrolases; Human disease related genes:Congenital disorders of metabolism:Lysosomal storage diseases; Disease related genes; Human disease related genes:Congenital disorders of metabolism:Congenital disorders of glycan/glycoprotein metabolism; Potential drug targets; Enzymes	Vesicles (Supported)			(M5937)HALLMARK GLYCOLYSIS; (M5956)HALLMARK KRAS SIGNALING DN	0.0	0.0	0.0	0.0	0.0	0.0	0.0	0.0	0.0	1.0	0.0	0.0	0.0	0.0	0.0	0.0	0.0	0.0	0.0	0.0
ENSMUSG00000090733	57294	ensembl_gene_id	M. musculus	6232	H. sapiens	RPS27	ribosomal protein S27	GO:0000028 ribosomal small subunit assembly;GO:0042255 ribosome assembly;GO:0042274 ribosomal small subunit biogenesis		Ribosomal proteins; Disease related genes; Human disease related genes:Cardiovascular diseases:Hematologic diseases; Predicted intracellular proteins; Human disease related genes:Other congenital disorders:Ribosomopathies	Cytosol;Endoplasmic reticulum (Approved); Additional: Nucleoli				0.0	0.0	0.0	0.0	0.0	0.0	1.0	0.0	0.0	0.0	0.0	0.0	0.0	0.0	0.0	0.0	0.0	0.0	0.0	0.0
ENSMUSG00000034361	234577	ensembl_gene_id	M. musculus	221184	H. sapiens	CPNE2	copine 2	GO:0071277 cellular response to calcium ion;GO:0051592 response to calcium ion;GO:0071248 cellular response to metal ion		Predicted intracellular proteins	Cytosol;Mitochondria;Nucleoplasm (Approved)				0.0	0.0	0.0	0.0	0.0	0.0	0.0	0.0	0.0	0.0	0.0	0.0	0.0	0.0	0.0	0.0	0.0	0.0	0.0	0.0
ENSMUSG00000010025	11671	ensembl_gene_id	M. musculus	224	H. sapiens	ALDH3A2	aldehyde dehydrogenase 3 family member A2	GO:0046458 hexadecanal metabolic process;GO:0033306 phytol metabolic process;GO:1903173 fatty alcohol metabolic process		Predicted intracellular proteins; Disease related genes; ENZYME proteins:Oxidoreductases; Potential drug targets; Human disease related genes:Congenital disorders of metabolism:Congenital disorders of lipid/glycolipid metabolism; Enzymes	Cytosol;Endoplasmic reticulum (Approved)	NADH		(M5935)HALLMARK FATTY ACID METABOLISM; (M5907)HALLMARK ESTROGEN RESPONSE LATE	0.0	0.0	0.0	0.0	0.0	0.0	0.0	0.0	0.0	1.0	0.0	0.0	0.0	0.0	0.0	0.0	0.0	0.0	0.0	0.0
ENSMUSG00000040152	21825	ensembl_gene_id	M. musculus	7057	H. sapiens	THBS1	thrombospondin 1	GO:0010751 negative regulation of nitric oxide mediated signal transduction;GO:0002581 negative regulation of antigen processing and presentation of peptide or polysaccharide antigen via MHC class II;GO:0010748 negative regulation of long-chain fatty acid import across plasma membrane		Predicted secreted proteins; Cancer-related genes:Candidate cancer biomarkers; Candidate cardiovascular disease genes	Plasma membrane (Approved)		(M165)PID SYNDECAN 4 PATHWAY; (M277)PID INTEGRIN A4B1 PATHWAY; (M53)PID INTEGRIN3 PATHWAY	(M5896)HALLMARK TGF BETA SIGNALING; (M5946)HALLMARK COAGULATION; (M5930)HALLMARK EPITHELIAL MESENCHYMAL TRANSITION	1.0	1.0	1.0	1.0	1.0	1.0	0.0	0.0	1.0	0.0	0.0	0.0	1.0	0.0	0.0	0.0	1.0	0.0	0.0	0.0
ENSMUSG00000022340	319613	ensembl_gene_id	M. musculus	55638	H. sapiens	SYBU	syntabulin	GO:0060074 synapse maturation;GO:0019896 axonal transport of mitochondrion;GO:0034643 establishment of mitochondrion localization, microtubule-mediated		Predicted intracellular proteins	Vesicles (Supported)			(M5906)HALLMARK ESTROGEN RESPONSE EARLY	0.0	0.0	0.0	0.0	0.0	0.0	0.0	0.0	0.0	0.0	0.0	0.0	0.0	0.0	0.0	0.0	0.0	0.0	0.0	0.0
ENSMUSG00000045411	668661	ensembl_gene_id	M. musculus			None	None	None	None	None	None	None	None	None	nan	nan	nan	nan	nan	nan	nan	nan	nan	nan	nan	nan	nan	nan	nan	nan	nan	nan	nan	nan
ENSMUSG00000086841	69221	ensembl_gene_id	M. musculus			None	None	None	None	None	None	None	None	None	nan	nan	nan	nan	nan	nan	nan	nan	nan	nan	nan	nan	nan	nan	nan	nan	nan	nan	nan	nan
ENSMUSG00000035891	223753	ensembl_gene_id	M. musculus	64781	H. sapiens	CERK	ceramide kinase	GO:0046834 lipid phosphorylation;GO:0006687 glycosphingolipid metabolic process;GO:0006672 ceramide metabolic process		ENZYME proteins:Transferases; Predicted intracellular proteins; Enzymes	Vesicles (Approved)				0.0	0.0	0.0	0.0	0.0	0.0	0.0	0.0	0.0	1.0	0.0	0.0	0.0	0.0	0.0	0.0	0.0	0.0	0.0	0.0
ENSMUSG00000048827	244646	ensembl_gene_id	M. musculus	342372	H. sapiens	PKD1L3	polycystin 1 like 3, transient receptor potential channel interacting	GO:0001581 detection of chemical stimulus involved in sensory perception of sour taste;GO:0050915 sensory perception of sour taste;GO:0071468 cellular response to acidic pH		Transporters:Transporter channels and pores					0.0	0.0	0.0	0.0	0.0	0.0	0.0	0.0	0.0	0.0	0.0	0.0	0.0	0.0	0.0	0.0	0.0	0.0	0.0	0.0
ENSMUSG00000026574	56429	ensembl_gene_id	M. musculus	1805	H. sapiens	DPT	dermatopontin	GO:0030199 collagen fibril organization;GO:0030198 extracellular matrix organization;GO:0043062 extracellular structure organization		Predicted secreted proteins	Vesicles (Approved)		(M3008)NABA ECM GLYCOPROTEINS; (M5884)NABA CORE MATRISOME; (M5889)NABA MATRISOME		0.0	1.0	0.0	0.0	1.0	0.0	0.0	0.0	0.0	0.0	0.0	0.0	0.0	0.0	0.0	0.0	0.0	0.0	0.0	0.0
ENSMUSG00000002820	235040	ensembl_gene_id	M. musculus	84971	H. sapiens	ATG4D	autophagy related 4D cysteine peptidase	GO:0051697 protein delipidation;GO:0034497 protein localization to phagophore assembly site;GO:0000423 mitophagy		Peptidases:Cysteine-type peptidases; Predicted intracellular proteins; Enzymes; Transporters	Mitochondria;Nucleoplasm (Supported)				0.0	0.0	0.0	0.0	0.0	0.0	0.0	0.0	0.0	0.0	0.0	0.0	0.0	0.0	0.0	0.0	0.0	0.0	0.0	0.0
ENSMUSG00000038276	171209	ensembl_gene_id	M. musculus	9311	H. sapiens	ASIC3	acid sensing ion channel subunit 3	GO:0042930 enterobactin transport;GO:0015891 siderophore transport;GO:0050968 detection of chemical stimulus involved in sensory perception of pain			Cytosol;Nucleoplasm (Approved)	Agmatine			0.0	0.0	0.0	0.0	0.0	0.0	0.0	0.0	0.0	0.0	0.0	0.0	0.0	0.0	0.0	0.0	0.0	0.0	0.0	0.0
ENSMUSG00000100215	666793	ensembl_gene_id	M. musculus			None	None	None	None	None	None	None	None	None	nan	nan	nan	nan	nan	nan	nan	nan	nan	nan	nan	nan	nan	nan	nan	nan	nan	nan	nan	nan
ENSMUSG00000053192	56772	ensembl_gene_id	M. musculus	10962	H. sapiens	MLLT11	MLLT11 transcription factor 7 cofactor	GO:0051901 positive regulation of mitochondrial depolarization;GO:1904181 positive regulation of membrane depolarization;GO:0051900 regulation of mitochondrial depolarization		Disease related genes; Predicted intracellular proteins; Cancer-related genes:Candidate cancer biomarkers	Cytosol;Nucleoplasm (Supported)			(M5924)HALLMARK MTORC1 SIGNALING	0.0	0.0	0.0	0.0	0.0	0.0	0.0	0.0	0.0	0.0	0.0	0.0	0.0	1.0	0.0	0.0	0.0	0.0	0.0	0.0
ENSMUSG00000034949	103406	ensembl_gene_id	M. musculus	23217	H. sapiens	ZFR2	zinc finger RNA binding protein 2			Predicted intracellular proteins	Nucleoplasm (Approved)				0.0	0.0	0.0	0.0	0.0	0.0	0.0	0.0	0.0	0.0	0.0	0.0	0.0	0.0	0.0	0.0	0.0	0.0	0.0	0.0
ENSMUSG00000028744	212555	ensembl_gene_id	M. musculus	54896	H. sapiens	SLC66A1	solute carrier family 66 member 1	GO:0015819 lysine transport;GO:1902022 L-lysine transport;GO:1903401 L-lysine transmembrane transport		Transporters:Electrochemical Potential-driven transporters	Vesicles (Supported)				0.0	0.0	0.0	0.0	0.0	0.0	0.0	0.0	0.0	0.0	0.0	0.0	0.0	0.0	0.0	0.0	0.0	0.0	0.0	0.0
ENSMUSG00000036620	103534	ensembl_gene_id	M. musculus	11282	H. sapiens	MGAT4B	alpha-1,3-mannosyl-glycoprotein 4-beta-N-acetylglucosaminyltransferase B	GO:0090284 positive regulation of protein glycosylation in Golgi;GO:0090283 regulation of protein glycosylation in Golgi;GO:0060050 positive regulation of protein glycosylation		ENZYME proteins:Transferases; Predicted intracellular proteins; Enzymes	Nucleoplasm (Approved); Additional: Cytosol;Golgi apparatus;Vesicles				0.0	0.0	0.0	0.0	0.0	0.0	0.0	0.0	0.0	0.0	0.0	0.0	0.0	0.0	0.0	0.0	0.0	0.0	0.0	0.0
ENSMUSG00000039001	66481	ensembl_gene_id	M. musculus	6227	H. sapiens	RPS21	ribosomal protein S21	GO:0000461 endonucleolytic cleavage to generate mature 3'-end of SSU-rRNA from (SSU-rRNA, 5.8S rRNA, LSU-rRNA);GO:0000447 endonucleolytic cleavage in ITS1 to separate SSU-rRNA from 5.8S rRNA and LSU-rRNA from tricistronic rRNA transcript (SSU-rRNA, 5.8S rRNA, LSU-rRNA);GO:0031125 rRNA 3'-end processing		Ribosomal proteins; Predicted intracellular proteins	Cytosol;Endoplasmic reticulum (Supported)				0.0	0.0	0.0	0.0	0.0	0.0	1.0	0.0	0.0	0.0	0.0	0.0	0.0	0.0	0.0	0.0	0.0	0.0	0.0	0.0
ENSMUSG00000063875	626259	ensembl_gene_id	M. musculus			None	None	None	None	None	None	None	None	None	nan	nan	nan	nan	nan	nan	nan	nan	nan	nan	nan	nan	nan	nan	nan	nan	nan	nan	nan	nan
ENSMUSG00000011306	70616	ensembl_gene_id	M. musculus	57794	H. sapiens	SUGP1	SURP and G-patch domain containing 1	GO:0008380 RNA splicing;GO:0006397 mRNA processing;GO:0016071 mRNA metabolic process		Predicted intracellular proteins	Nucleoplasm (Enhanced)				0.0	0.0	0.0	0.0	0.0	0.0	0.0	0.0	0.0	0.0	0.0	0.0	0.0	0.0	0.0	0.0	0.0	0.0	0.0	0.0
ENSMUSG00000024164	12266	ensembl_gene_id	M. musculus	718	H. sapiens	C3	complement C3	GO:0001798 positive regulation of type IIa hypersensitivity;GO:0002894 positive regulation of type II hypersensitivity;GO:0001970 positive regulation of activation of membrane attack complex		Predicted secreted proteins; Candidate cardiovascular disease genes; Disease related genes; Human disease related genes:Nervous system diseases:Eye disease; Human disease related genes:Cardiovascular diseases:Hematologic diseases; Human disease related genes:Immune system diseases:Primary immunodeficiency; Predicted intracellular proteins; FDA approved drug targets:Biotech drugs		Human immunoglobulin G; Zinc; S-Hydroxycysteine; Mirococept; Copper; Zinc acetate; Zinc chloride; Zinc sulfate, unspecified form	(M119)PID ERB GENOMIC PATHWAY; (M169)PID INTEGRIN2 PATHWAY; (M200)PID ERA GENOMIC PATHWAY	(M5946)HALLMARK COAGULATION; (M5905)HALLMARK ADIPOGENESIS; (M5921)HALLMARK COMPLEMENT	0.0	0.0	0.0	0.0	0.0	0.0	0.0	0.0	0.0	0.0	0.0	1.0	0.0	0.0	0.0	0.0	1.0	0.0	0.0	0.0
ENSMUSG00000022261	15529	ensembl_gene_id	M. musculus	6383	H. sapiens	SDC2	syndecan 2	GO:0048813 dendrite morphogenesis;GO:0048814 regulation of dendrite morphogenesis;GO:0050773 regulation of dendrite development		CD markers	Cytosol;Plasma membrane (Approved)	Sargramostim	(M240)PID SYNDECAN 2 PATHWAY; (M276)PID FGF PATHWAY; (M100)PID SHP2 PATHWAY	(M5942)HALLMARK UV RESPONSE DN; (M5891)HALLMARK HYPOXIA; (M5937)HALLMARK GLYCOLYSIS	0.0	1.0	0.0	1.0	0.0	0.0	0.0	1.0	0.0	0.0	0.0	1.0	0.0	0.0	0.0	0.0	0.0	0.0	0.0	0.0
ENSMUSG00000022508	12053	ensembl_gene_id	M. musculus	604	H. sapiens	BCL6	BCL6 transcription repressor	GO:1902576 negative regulation of nuclear cell cycle DNA replication;GO:1903464 negative regulation of mitotic cell cycle DNA replication;GO:0032764 negative regulation of mast cell cytokine production		Disease related genes; Transcription factors:Zinc-coordinating DNA-binding domains; Human disease related genes:Cancers:Cancers of haematopoietic and lymphoid tissues; Predicted intracellular proteins; Cancer-related genes:Candidate cancer biomarkers	Nucleoplasm (Supported)		(M30)PID HDAC CLASSII PATHWAY; (M136)PID FOXO PATHWAY; (M28)PID IL4 2PATHWAY	(M5890)HALLMARK TNFA SIGNALING VIA NFKB; (M5905)HALLMARK ADIPOGENESIS	0.0	0.0	1.0	0.0	1.0	0.0	0.0	0.0	1.0	0.0	0.0	0.0	0.0	0.0	0.0	0.0	0.0	0.0	1.0	0.0
ENSMUSG00000044477	21769	ensembl_gene_id	M. musculus	60685	H. sapiens	ZFAND3	zinc finger AN1-type containing 3			Predicted intracellular proteins	Nucleoplasm;Vesicles (Approved)				0.0	0.0	0.0	0.0	0.0	0.0	0.0	0.0	0.0	0.0	0.0	0.0	0.0	0.0	0.0	0.0	0.0	0.0	0.0	0.0
ENSMUSG00000032336	20320	ensembl_gene_id	M. musculus	27020	H. sapiens	NPTN	neuroplastin	GO:0099557 trans-synaptic signaling by trans-synaptic complex, modulating synaptic transmission;GO:0048170 positive regulation of long-term neuronal synaptic plasticity;GO:0045743 positive regulation of fibroblast growth factor receptor signaling pathway		Predicted intracellular proteins; Transporters:Accessory Factors Involved in Transport	Plasma membrane (Approved)				0.0	0.0	0.0	0.0	0.0	0.0	0.0	1.0	0.0	0.0	0.0	0.0	0.0	0.0	0.0	0.0	0.0	0.0	0.0	0.0
ENSMUSG00000070420	666311	ensembl_gene_id	M. musculus	221785	H. sapiens	ZSCAN25	zinc finger and SCAN domain containing 25	GO:0006357 regulation of transcription by RNA polymerase II;GO:0006355 regulation of transcription, DNA-templated;GO:1903506 regulation of nucleic acid-templated transcription		Transcription factors:Zinc-coordinating DNA-binding domains; Predicted intracellular proteins	Nucleoli fibrillar center (Approved); Additional: Nucleoplasm				0.0	0.0	0.0	0.0	0.0	0.0	0.0	0.0	0.0	0.0	0.0	0.0	0.0	0.0	0.0	0.0	0.0	0.0	0.0	0.0
ENSMUSG00000029454	17165	ensembl_gene_id	M. musculus	8550	H. sapiens	MAPKAPK5	MAPK activated protein kinase 5	GO:0090400 stress-induced premature senescence;GO:1904355 positive regulation of telomere capping;GO:1904353 regulation of telomere capping	CAMK Ser/Thr protein kinase family	ENZYME proteins:Transferases; Predicted intracellular proteins; Enzymes; Kinases:CAMK Ser/Thr protein kinases	Cytosol;Nucleoplasm (Supported)	Fostamatinib	(M12705)SIG CD40PATHWAYMAP; (M229)PID P38 ALPHA BETA DOWNSTREAM PATHWAY		0.0	0.0	0.0	0.0	0.0	0.0	1.0	0.0	0.0	0.0	0.0	0.0	0.0	1.0	1.0	1.0	0.0	0.0	0.0	0.0
ENSMUSG00000033960	240185	ensembl_gene_id	M. musculus	57608	H. sapiens	JCAD	junctional cadherin 5 associated	GO:1900748 positive regulation of vascular endothelial growth factor signaling pathway;GO:1903589 positive regulation of blood vessel endothelial cell proliferation involved in sprouting angiogenesis;GO:1900746 regulation of vascular endothelial growth factor signaling pathway		Predicted intracellular proteins	Cell Junctions;Vesicles (Approved)				0.0	0.0	0.0	0.0	1.0	0.0	0.0	0.0	1.0	0.0	0.0	0.0	0.0	0.0	0.0	0.0	0.0	0.0	0.0	0.0
ENSMUSG00000001156	17119	ensembl_gene_id	M. musculus	4084	H. sapiens	MXD1	MAX dimerization protein 1	GO:0000122 negative regulation of transcription by RNA polymerase II;GO:0045892 negative regulation of transcription, DNA-templated;GO:1903507 negative regulation of nucleic acid-templated transcription		Transcription factors:Basic domains; Predicted intracellular proteins	Mitochondria;Nucleoplasm (Uncertain); Additional: Cytosol		(M101)PID HDAC CLASSI PATHWAY; (M105)PID TELOMERASE PATHWAY	(M5947)HALLMARK IL2 STAT5 SIGNALING; (M5890)HALLMARK TNFA SIGNALING VIA NFKB; (M5932)HALLMARK INFLAMMATORY RESPONSE	0.0	0.0	0.0	0.0	0.0	0.0	0.0	0.0	0.0	0.0	0.0	0.0	0.0	0.0	0.0	0.0	0.0	0.0	0.0	0.0
ENSMUSG00000078902						None	None	None	None	None	None	None	None	None	nan	nan	nan	nan	nan	nan	nan	nan	nan	nan	nan	nan	nan	nan	nan	nan	nan	nan	nan	nan
ENSMUSG00000106205						None	None	None	None	None	None	None	None	None	nan	nan	nan	nan	nan	nan	nan	nan	nan	nan	nan	nan	nan	nan	nan	nan	nan	nan	nan	nan
ENSMUSG00000029007	11610	ensembl_gene_id	M. musculus	57085	H. sapiens	AGTRAP	angiotensin II receptor associated protein	GO:0038166 angiotensin-activated signaling pathway;GO:1904385 cellular response to angiotensin;GO:1990776 response to angiotensin		Predicted intracellular proteins	Vesicles (Supported); Additional: Golgi apparatus				0.0	0.0	0.0	0.0	0.0	0.0	0.0	0.0	0.0	0.0	0.0	0.0	1.0	0.0	0.0	0.0	0.0	0.0	0.0	0.0
ENSMUSG00000031158	21855	ensembl_gene_id	M. musculus	10245	H. sapiens	TIMM17B	translocase of inner mitochondrial membrane 17B	GO:0030150 protein import into mitochondrial matrix;GO:0044743 protein transmembrane import into intracellular organelle;GO:0065002 intracellular protein transmembrane transport		Predicted intracellular proteins	Microtubules (Approved); Additional: Mitochondria				0.0	0.0	0.0	0.0	0.0	0.0	0.0	0.0	0.0	0.0	0.0	0.0	0.0	0.0	0.0	0.0	0.0	0.0	0.0	0.0
ENSMUSG00000010064	76257	ensembl_gene_id	M. musculus	10991	H. sapiens	SLC38A3	solute carrier family 38 member 3	GO:2000487 positive regulation of glutamine transport;GO:2000485 regulation of glutamine transport;GO:0051365 cellular response to potassium ion starvation		Predicted intracellular proteins; FDA approved drug targets:Small molecule drugs; Transporters:Electrochemical Potential-driven transporters	Cytosol (Approved); Additional: Microtubules	Histidine		(M5956)HALLMARK KRAS SIGNALING DN	0.0	0.0	0.0	0.0	0.0	0.0	0.0	0.0	0.0	0.0	0.0	0.0	0.0	0.0	0.0	0.0	0.0	0.0	0.0	0.0
ENSMUSG00000104973						None	None	None	None	None	None	None	None	None	nan	nan	nan	nan	nan	nan	nan	nan	nan	nan	nan	nan	nan	nan	nan	nan	nan	nan	nan	nan
ENSMUSG00000029217	21682	ensembl_gene_id	M. musculus	7006	H. sapiens	TEC	tec protein tyrosine kinase	GO:0038083 peptidyl-tyrosine autophosphorylation;GO:0010543 regulation of platelet activation;GO:0042246 tissue regeneration	Tyr protein kinase family	ENZYME proteins:Transferases; Predicted intracellular proteins; Enzymes; Kinases:Tyr protein kinases	Plasma membrane (Supported)	Fostamatinib; Zanubrutinib	(M233)PID EPO PATHWAY; (M1315)SIG PIP3 SIGNALING IN B LYMPHOCYTES; (M231)PID KIT PATHWAY		0.0	0.0	1.0	0.0	0.0	1.0	0.0	0.0	0.0	0.0	0.0	0.0	0.0	0.0	0.0	0.0	0.0	0.0	0.0	0.0
ENSMUSG00000028890	17764	ensembl_gene_id	M. musculus	4520	H. sapiens	MTF1	metal regulatory transcription factor 1	GO:1990079 cartilage homeostasis;GO:0071294 cellular response to zinc ion;GO:0010043 response to zinc ion		Transcription factors:Zinc-coordinating DNA-binding domains; Predicted intracellular proteins	Nucleoplasm (Supported)	Silver			0.0	0.0	0.0	0.0	0.0	0.0	1.0	0.0	0.0	0.0	0.0	0.0	0.0	0.0	0.0	0.0	0.0	0.0	0.0	0.0
ENSMUSG00000032595	69398	ensembl_gene_id	M. musculus	389118	H. sapiens	CDHR4	cadherin related family member 4	GO:0007156 homophilic cell adhesion via plasma membrane adhesion molecules;GO:0098742 cell-cell adhesion via plasma-membrane adhesion molecules;GO:0098609 cell-cell adhesion		Predicted intracellular proteins					0.0	0.0	0.0	0.0	0.0	0.0	0.0	0.0	0.0	0.0	0.0	0.0	0.0	0.0	0.0	0.0	0.0	0.0	0.0	0.0
ENSMUSG00000039047	329777	ensembl_gene_id	M. musculus	10026	H. sapiens	PIGK	phosphatidylinositol glycan anchor biosynthesis class K	GO:0016255 attachment of GPI anchor to protein;GO:0006506 GPI anchor biosynthetic process;GO:0034394 protein localization to cell surface		Predicted intracellular proteins; Peptidases:Cysteine-type peptidases; Disease related genes; Potential drug targets; Human disease related genes:Congenital disorders of metabolism:Congenital disorders of lipid/glycolipid metabolism; Enzymes					0.0	0.0	0.0	0.0	0.0	0.0	0.0	0.0	0.0	1.0	0.0	0.0	0.0	0.0	0.0	0.0	0.0	0.0	0.0	0.0
ENSMUSG00000042185	235134	ensembl_gene_id	M. musculus	4798	H. sapiens	NFRKB	nuclear factor related to kappaB binding protein	GO:0060382 regulation of DNA strand elongation;GO:0006275 regulation of DNA replication;GO:0006310 DNA recombination		Predicted intracellular proteins	Nucleoplasm (Enhanced)				0.0	0.0	0.0	0.0	0.0	0.0	0.0	0.0	0.0	0.0	0.0	0.0	0.0	0.0	0.0	0.0	0.0	0.0	0.0	0.0
ENSMUSG00000029816	93695	ensembl_gene_id	M. musculus	10457	H. sapiens	GPNMB	glycoprotein nmb	GO:0031954 positive regulation of protein autophosphorylation;GO:0031952 regulation of protein autophosphorylation;GO:0050918 positive chemotaxis		Disease related genes; Predicted intracellular proteins; Human disease related genes:Skin diseases:Skin and soft tissue diseases		Glembatumumab vedotin		(M5953)HALLMARK KRAS SIGNALING UP	0.0	0.0	1.0	0.0	1.0	0.0	0.0	0.0	1.0	0.0	0.0	0.0	0.0	0.0	0.0	0.0	0.0	0.0	0.0	0.0
ENSMUSG00000036270	234699	ensembl_gene_id	M. musculus	23644	H. sapiens	EDC4	enhancer of mRNA decapping 4	GO:0031087 deadenylation-independent decapping of nuclear-transcribed mRNA;GO:0031086 nuclear-transcribed mRNA catabolic process, deadenylation-independent decay;GO:0110156 methylguanosine-cap decapping		Predicted intracellular proteins	Cytoplasmic bodies (Enhanced); Additional: Nucleoplasm			(M5922)HALLMARK UNFOLDED PROTEIN RESPONSE	0.0	0.0	0.0	0.0	0.0	0.0	0.0	0.0	0.0	0.0	0.0	0.0	0.0	0.0	0.0	0.0	0.0	0.0	0.0	0.0
ENSMUSG00000055943	73024	ensembl_gene_id	M. musculus	56851	H. sapiens	EMC7	ER membrane protein complex subunit 7	GO:0045050 protein insertion into ER membrane by stop-transfer membrane-anchor sequence;GO:0071816 tail-anchored membrane protein insertion into ER membrane;GO:0045048 protein insertion into ER membrane		Transporters:Primary Active Transporters					0.0	0.0	0.0	0.0	0.0	0.0	0.0	0.0	0.0	0.0	0.0	0.0	0.0	0.0	0.0	0.0	0.0	0.0	0.0	0.0
ENSMUSG00000029068	56036	ensembl_gene_id	M. musculus	81669	H. sapiens	CCNL2	cyclin L2	GO:0046605 regulation of centrosome cycle;GO:0043484 regulation of RNA splicing;GO:0032886 regulation of microtubule-based process		Predicted intracellular proteins	Nucleoplasm (Supported)				0.0	0.0	0.0	0.0	0.0	0.0	0.0	0.0	0.0	0.0	0.0	0.0	0.0	0.0	0.0	0.0	0.0	0.0	0.0	0.0
ENSMUSG00000036381	140795	ensembl_gene_id	M. musculus	9934	H. sapiens	P2RY14	purinergic receptor P2Y14	GO:0035589 G protein-coupled purinergic nucleotide receptor signaling pathway;GO:0035590 purinergic nucleotide receptor signaling pathway;GO:0007186 G protein-coupled receptor signaling pathway		G-protein coupled receptors:GPCRs excl olfactory receptors; G-protein coupled receptors:Adenosine and adenine nucleotide receptors				(M5913)HALLMARK INTERFERON GAMMA RESPONSE	0.0	0.0	0.0	0.0	0.0	0.0	0.0	0.0	0.0	0.0	0.0	0.0	0.0	0.0	0.0	0.0	0.0	0.0	0.0	0.0
ENSMUSG00000098176	223648	ensembl_gene_id	M. musculus	100130274	H. sapiens	CCDC166	coiled-coil domain containing 166			Predicted intracellular proteins					0.0	0.0	0.0	0.0	0.0	0.0	0.0	0.0	0.0	0.0	0.0	0.0	0.0	0.0	0.0	0.0	0.0	0.0	0.0	0.0
ENSMUSG00000040026	20210	ensembl_gene_id	M. musculus	6288	H. sapiens	SAA1	serum amyloid A1	GO:0048246 macrophage chemotaxis;GO:1905517 macrophage migration;GO:0006953 acute-phase response		Disease related genes; Predicted secreted proteins					0.0	0.0	1.0	0.0	0.0	0.0	0.0	0.0	0.0	0.0	0.0	0.0	0.0	0.0	0.0	0.0	0.0	0.0	1.0	0.0
ENSMUSG00000030124	16768	ensembl_gene_id	M. musculus	3902	H. sapiens	LAG3	lymphocyte activating 3	GO:0002270 plasmacytoid dendritic cell activation;GO:0045590 negative regulation of regulatory T cell differentiation;GO:0045954 positive regulation of natural killer cell mediated cytotoxicity		Predicted intracellular proteins; CD markers					0.0	0.0	1.0	0.0	0.0	0.0	0.0	0.0	0.0	0.0	0.0	0.0	0.0	0.0	0.0	0.0	0.0	0.0	1.0	0.0
ENSMUSG00000059027						None	None	None	None	None	None	None	None	None	nan	nan	nan	nan	nan	nan	nan	nan	nan	nan	nan	nan	nan	nan	nan	nan	nan	nan	nan	nan
ENSMUSG00000038180	245865	ensembl_gene_id	M. musculus	6676	H. sapiens	SPAG4	sperm associated antigen 4	GO:0006998 nuclear envelope organization;GO:0006997 nucleus organization;GO:0010256 endomembrane system organization		Predicted intracellular proteins				(M5937)HALLMARK GLYCOLYSIS	0.0	0.0	0.0	0.0	0.0	0.0	0.0	0.0	0.0	0.0	0.0	0.0	0.0	0.0	0.0	0.0	0.0	0.0	0.0	0.0
ENSMUSG00000074151	434341	ensembl_gene_id	M. musculus	84166	H. sapiens	NLRC5	NLR family CARD domain containing 5	GO:0045345 positive regulation of MHC class I biosynthetic process;GO:0060332 positive regulation of response to interferon-gamma;GO:0060335 positive regulation of interferon-gamma-mediated signaling pathway		Predicted intracellular proteins	Cytosol (Supported); Additional: Centrosome			(M5913)HALLMARK INTERFERON GAMMA RESPONSE	0.0	0.0	0.0	0.0	0.0	0.0	0.0	0.0	0.0	0.0	0.0	0.0	0.0	0.0	0.0	0.0	0.0	0.0	0.0	0.0
ENSMUSG00000017831	271457	ensembl_gene_id	M. musculus	5868	H. sapiens	RAB5A	RAB5A, member RAS oncogene family	GO:2000286 receptor internalization involved in canonical Wnt signaling pathway;GO:0150093 amyloid-beta clearance by transcytosis;GO:0039694 viral RNA genome replication		RAS pathway related proteins; Predicted intracellular proteins; Enzymes; ENZYME proteins:Hydrolases	Nucleoplasm;Vesicles (Supported)	L-methionine (S)-S-oxide; Guanosine-5'-Triphosphate; Guanosine-5'-Diphosphate	(M252)PID IL8 CXCR1 PATHWAY; (M210)PID IL8 CXCR2 PATHWAY; (M229)PID P38 ALPHA BETA DOWNSTREAM PATHWAY	(M5910)HALLMARK PROTEIN SECRETION	0.0	0.0	0.0	1.0	0.0	0.0	0.0	1.0	0.0	0.0	0.0	0.0	0.0	0.0	0.0	1.0	0.0	0.0	0.0	1.0
ENSMUSG00000051403	232947	ensembl_gene_id	M. musculus	284352	H. sapiens	PPP1R37	protein phosphatase 1 regulatory subunit 37	GO:0043086 negative regulation of catalytic activity;GO:0044092 negative regulation of molecular function;GO:0050790 regulation of catalytic activity		Predicted intracellular proteins	Cytosol (Approved)				0.0	0.0	0.0	0.0	0.0	0.0	0.0	0.0	0.0	0.0	0.0	0.0	0.0	0.0	0.0	0.0	0.0	0.0	0.0	0.0
ENSMUSG00000117567						None	None	None	None	None	None	None	None	None	nan	nan	nan	nan	nan	nan	nan	nan	nan	nan	nan	nan	nan	nan	nan	nan	nan	nan	nan	nan
ENSMUSG00000029060	76580	ensembl_gene_id	M. musculus	142678	H. sapiens	MIB2	MIB E3 ubiquitin protein ligase 2	GO:0007219 Notch signaling pathway;GO:0043123 positive regulation of I-kappaB kinase/NF-kappaB signaling;GO:0043122 regulation of I-kappaB kinase/NF-kappaB signaling		ENZYME proteins:Transferases; Predicted intracellular proteins; Enzymes					0.0	0.0	0.0	0.0	0.0	0.0	0.0	0.0	0.0	0.0	0.0	0.0	0.0	0.0	0.0	0.0	0.0	0.0	0.0	0.0
ENSMUSG00000028646	54170	ensembl_gene_id	M. musculus	64121	H. sapiens	RRAGC	Ras related GTP binding C	GO:0034198 cellular response to amino acid starvation;GO:1903432 regulation of TORC1 signaling;GO:0032008 positive regulation of TOR signaling		Disease related genes; Predicted intracellular proteins	Nucleoplasm;Vesicles (Supported)		(M121)PID MTOR 4PATHWAY		0.0	0.0	0.0	0.0	0.0	0.0	1.0	0.0	0.0	0.0	0.0	0.0	0.0	0.0	0.0	0.0	0.0	0.0	0.0	0.0
ENSMUSG00000072893	74476	ensembl_gene_id	M. musculus			None	None	None	None	None	None	None	None	None	nan	nan	nan	nan	nan	nan	nan	nan	nan	nan	nan	nan	nan	nan	nan	nan	nan	nan	nan	nan
ENSMUSG00000026854	74270	ensembl_gene_id	M. musculus	10868	H. sapiens	USP20	ubiquitin specific peptidase 20	GO:0071108 protein K48-linked deubiquitination;GO:0070536 protein K63-linked deubiquitination;GO:0008277 regulation of G protein-coupled receptor signaling pathway		Peptidases:Cysteine-type peptidases; Predicted intracellular proteins; Enzymes; ENZYME proteins:Hydrolases	Cytosol;Nucleoplasm;Plasma membrane (Approved)				0.0	0.0	0.0	0.0	0.0	0.0	0.0	0.0	0.0	0.0	0.0	0.0	0.0	0.0	0.0	0.0	0.0	0.0	0.0	0.0
ENSMUSG00000056121	225020	ensembl_gene_id	M. musculus	9637	H. sapiens	FEZ2	fasciculation and elongation protein zeta 2	GO:1902902 negative regulation of autophagosome assembly;GO:0016242 negative regulation of macroautophagy;GO:1902116 negative regulation of organelle assembly		Predicted intracellular proteins	Nucleoli;Nucleoli rim (Approved); Additional: Cytosol;Golgi apparatus				0.0	0.0	0.0	0.0	0.0	0.0	0.0	0.0	0.0	0.0	0.0	0.0	0.0	0.0	0.0	0.0	0.0	0.0	0.0	0.0
ENSMUSG00000022090	213019	ensembl_gene_id	M. musculus	64236	H. sapiens	PDLIM2	PDZ and LIM domain 2	GO:0061061 muscle structure development;GO:0030036 actin cytoskeleton organization;GO:0007507 heart development		Predicted intracellular proteins	Actin filaments;Focal adhesion sites (Supported)				0.0	0.0	0.0	0.0	0.0	0.0	0.0	0.0	0.0	0.0	0.0	0.0	0.0	0.0	0.0	0.0	0.0	0.0	0.0	0.0
ENSMUSG00000032482	29873	ensembl_gene_id	M. musculus	10675	H. sapiens	CSPG5	chondroitin sulfate proteoglycan 5	GO:0106091 glial cell projection elongation;GO:0099550 trans-synaptic signaling, modulating synaptic transmission;GO:0031103 axon regeneration			Nucleoplasm (Approved); Additional: Mitochondria		(M5880)NABA ECM AFFILIATED; (M5885)NABA MATRISOME ASSOCIATED; (M5889)NABA MATRISOME		0.0	0.0	1.0	0.0	0.0	0.0	0.0	0.0	0.0	0.0	0.0	0.0	0.0	0.0	0.0	0.0	0.0	0.0	0.0	0.0
ENSMUSG00000051022	15476	ensembl_gene_id	M. musculus	9957	H. sapiens	HS3ST1	heparan sulfate-glucosamine 3-sulfotransferase 1	GO:0006024 glycosaminoglycan biosynthetic process;GO:0006023 aminoglycan biosynthetic process;GO:0030203 glycosaminoglycan metabolic process		ENZYME proteins:Transferases; Predicted intracellular proteins; Enzymes	Vesicles (Approved)	Adenosine 3',5'-diphosphate		(M5891)HALLMARK HYPOXIA	0.0	0.0	0.0	0.0	0.0	0.0	0.0	0.0	0.0	0.0	0.0	0.0	0.0	0.0	0.0	0.0	0.0	0.0	0.0	0.0
ENSMUSG00000032577	102626	ensembl_gene_id	M. musculus	7867	H. sapiens	MAPKAPK3	MAPK activated protein kinase 3	GO:0044351 macropinocytosis;GO:0006907 pinocytosis;GO:0048010 vascular endothelial growth factor receptor signaling pathway	CAMK Ser/Thr protein kinase family	Predicted intracellular proteins; Kinases:CAMK Ser/Thr protein kinases; ENZYME proteins:Transferases; Human disease related genes:Nervous system diseases:Eye disease; Disease related genes; Potential drug targets; Enzymes	Nucleoplasm (Supported)	2-[2-(2-FLUOROPHENYL)PYRIDIN-4-YL]-1,5,6,7-TETRAHYDRO-4H-PYRROLO[3,2-C]PYRIDIN-4-ONE; 2-(2-QUINOLIN-3-YLPYRIDIN-4-YL)-1,5,6,7-TETRAHYDRO-4H-PYRROLO[3,2-C]PYRIDIN-4-ONE	(M199)PID P38 MK2 PATHWAY; (M229)PID P38 ALPHA BETA DOWNSTREAM PATHWAY	(M5939)HALLMARK P53 PATHWAY	0.0	0.0	0.0	0.0	0.0	1.0	1.0	0.0	0.0	0.0	0.0	0.0	0.0	0.0	1.0	0.0	0.0	0.0	0.0	0.0
ENSMUSG00000034684	20350	ensembl_gene_id	M. musculus	6405	H. sapiens	SEMA3F	semaphorin 3F	GO:0035290 trunk segmentation;GO:0036484 trunk neural crest cell migration;GO:0036486 ventral trunk neural crest cell migration		Predicted intracellular proteins; Predicted secreted proteins			(M5880)NABA ECM AFFILIATED; (M5885)NABA MATRISOME ASSOCIATED; (M5889)NABA MATRISOME		0.0	0.0	0.0	0.0	0.0	0.0	0.0	1.0	1.0	0.0	0.0	0.0	0.0	0.0	0.0	0.0	0.0	0.0	0.0	0.0
ENSMUSG00000029659	70717	ensembl_gene_id	M. musculus	84935	H. sapiens	MEDAG	mesenteric estrogen dependent adipogenesis	GO:0045600 positive regulation of fat cell differentiation;GO:0045598 regulation of fat cell differentiation;GO:0045597 positive regulation of cell differentiation		Predicted intracellular proteins					0.0	0.0	0.0	0.0	0.0	0.0	0.0	0.0	0.0	0.0	0.0	0.0	0.0	0.0	0.0	0.0	0.0	0.0	0.0	0.0
ENSMUSG00000045348	243300	ensembl_gene_id	M. musculus	222950	H. sapiens	NYAP1	neuronal tyrosine phosphorylated phosphoinositide-3-kinase adaptor 1	GO:0014065 phosphatidylinositol 3-kinase signaling;GO:0048015 phosphatidylinositol-mediated signaling;GO:0048017 inositol lipid-mediated signaling		Predicted intracellular proteins	Vesicles (Approved); Additional: Golgi apparatus				0.0	0.0	0.0	0.0	0.0	0.0	0.0	0.0	0.0	0.0	0.0	0.0	0.0	0.0	0.0	0.0	0.0	0.0	0.0	0.0
ENSMUSG00000032376	235441	ensembl_gene_id	M. musculus	9960	H. sapiens	USP3	ubiquitin specific peptidase 3	GO:0016578 histone deubiquitination;GO:0016579 protein deubiquitination;GO:0070646 protein modification by small protein removal		Peptidases:Cysteine-type peptidases; Predicted intracellular proteins; Enzymes; ENZYME proteins:Hydrolases	Nucleoplasm (Supported); Additional: Midbody ring				0.0	0.0	0.0	0.0	0.0	0.0	0.0	0.0	0.0	0.0	0.0	0.0	0.0	0.0	0.0	0.0	0.0	0.0	0.0	0.0
ENSMUSG00000037966	18081	ensembl_gene_id	M. musculus	4814	H. sapiens	NINJ1	ninjurin 1	GO:0002232 leukocyte chemotaxis involved in inflammatory response;GO:0034145 positive regulation of toll-like receptor 4 signaling pathway;GO:0002523 leukocyte migration involved in inflammatory response						(M5890)HALLMARK TNFA SIGNALING VIA NFKB; (M5934)HALLMARK XENOBIOTIC METABOLISM; (M5939)HALLMARK P53 PATHWAY	1.0	0.0	0.0	0.0	0.0	0.0	0.0	0.0	0.0	0.0	0.0	0.0	0.0	0.0	0.0	0.0	0.0	0.0	0.0	0.0
ENSMUSG00000092274	66961	ensembl_gene_id	M. musculus	283131	H. sapiens	NEAT1	nuclear paraspeckle assembly transcript 1	GO:1901647 positive regulation of synoviocyte proliferation;GO:1901645 regulation of synoviocyte proliferation;GO:0060965 negative regulation of miRNA-mediated gene silencing							0.0	0.0	0.0	0.0	1.0	0.0	0.0	0.0	0.0	0.0	0.0	0.0	0.0	0.0	0.0	0.0	0.0	0.0	0.0	0.0
ENSMUSG00000042485	66175	ensembl_gene_id	M. musculus	389125	H. sapiens	MUSTN1	musculoskeletal, embryonic nuclear protein 1	GO:0035988 chondrocyte proliferation;GO:0042246 tissue regeneration;GO:0002062 chondrocyte differentiation		Predicted intracellular proteins					0.0	0.0	0.0	0.0	0.0	0.0	0.0	0.0	0.0	0.0	0.0	0.0	0.0	0.0	0.0	0.0	0.0	1.0	0.0	0.0
ENSMUSG00000078494						None	None	None	None	None	None	None	None	None	nan	nan	nan	nan	nan	nan	nan	nan	nan	nan	nan	nan	nan	nan	nan	nan	nan	nan	nan	nan
ENSMUSG00000035521	214505	ensembl_gene_id	M. musculus	84572	H. sapiens	GNPTG	N-acetylglucosamine-1-phosphate transferase subunit gamma	GO:0046835 carbohydrate phosphorylation;GO:0044262 cellular carbohydrate metabolic process;GO:0005975 carbohydrate metabolic process		Disease related genes; Human disease related genes:Congenital disorders of metabolism:Lysosomal storage diseases; Predicted intracellular proteins	Endoplasmic reticulum (Approved); Additional: Cytosol				0.0	0.0	0.0	0.0	0.0	0.0	0.0	0.0	0.0	1.0	0.0	0.0	0.0	0.0	0.0	0.0	0.0	0.0	0.0	0.0
ENSMUSG00000033365	230673	ensembl_gene_id	M. musculus	9670	H. sapiens	IPO13	importin 13	GO:0006606 protein import into nucleus;GO:0051170 import into nucleus;GO:0034504 protein localization to nucleus		Predicted intracellular proteins; Transporters:Transporter channels and pores					0.0	0.0	0.0	0.0	0.0	0.0	0.0	0.0	0.0	0.0	0.0	0.0	0.0	0.0	0.0	0.0	0.0	0.0	0.0	0.0
ENSMUSG00000003402	19089	ensembl_gene_id	M. musculus	5589	H. sapiens	PRKCSH	protein kinase C substrate 80K-H	GO:0006491 N-glycan processing;GO:0001889 liver development;GO:0061008 hepaticobiliary system development		Disease related genes; Human disease related genes:Congenital malformations:Congenital malformations of the digestive system; Predicted intracellular proteins	Endoplasmic reticulum (Supported)				0.0	0.0	0.0	0.0	0.0	0.0	0.0	0.0	0.0	0.0	0.0	1.0	0.0	0.0	0.0	0.0	0.0	0.0	0.0	0.0
ENSMUSG00000028965	21942	ensembl_gene_id	M. musculus	3604	H. sapiens	TNFRSF9	TNF receptor superfamily member 9	GO:0008285 negative regulation of cell population proliferation;GO:0006915 apoptotic process;GO:0012501 programmed cell death		Predicted intracellular proteins; Cancer-related genes:Candidate cancer biomarkers; CD markers	Plasma membrane (Approved); Additional: Nucleoli	Urelumab	(M272)PID CD8 TCR DOWNSTREAM PATHWAY	(M5947)HALLMARK IL2 STAT5 SIGNALING; (M5890)HALLMARK TNFA SIGNALING VIA NFKB; (M5932)HALLMARK INFLAMMATORY RESPONSE	0.0	0.0	0.0	0.0	1.0	0.0	0.0	0.0	0.0	0.0	0.0	0.0	0.0	0.0	0.0	0.0	0.0	0.0	0.0	0.0
ENSMUSG00000031161	15185	ensembl_gene_id	M. musculus	10013	H. sapiens	HDAC6	histone deacetylase 6	GO:0070843 misfolded protein transport;GO:0070844 polyubiquitinated protein transport;GO:0070845 polyubiquitinated misfolded protein transport		Human disease related genes:Congenital malformations:Other congenital malformations; Predicted intracellular proteins; ENZYME proteins:Hydrolases; Disease related genes; Enzymes; FDA approved drug targets:Small molecule drugs	Nucleoplasm (Supported)	Vorinostat; Pracinostat; Romidepsin; Bufexamac	(M30)PID HDAC CLASSII PATHWAY; (M101)PID HDAC CLASSI PATHWAY	(M5893)HALLMARK MITOTIC SPINDLE	0.0	0.0	0.0	0.0	0.0	0.0	1.0	0.0	1.0	0.0	0.0	0.0	0.0	1.0	0.0	0.0	1.0	0.0	0.0	0.0
ENSMUSG00000045954	20324	ensembl_gene_id	M. musculus	8436	H. sapiens	CAVIN2	caveolae associated protein 2	GO:0097320 plasma membrane tubulation;GO:0007009 plasma membrane organization;GO:0010256 endomembrane system organization		Predicted intracellular proteins	Plasma membrane (Enhanced); Additional: Cytosol			(M5905)HALLMARK ADIPOGENESIS	0.0	0.0	0.0	0.0	0.0	0.0	0.0	0.0	0.0	0.0	0.0	0.0	0.0	0.0	0.0	0.0	0.0	0.0	0.0	0.0
ENSMUSG00000049892	19416	ensembl_gene_id	M. musculus	51655	H. sapiens	RASD1	ras related dexamethasone induced 1	GO:0007263 nitric oxide mediated signal transduction;GO:0019932 second-messenger-mediated signaling;GO:0007186 G protein-coupled receptor signaling pathway		Predicted intracellular proteins; Human disease related genes:Endocrine and metabolic diseases:Adrenal gland diseases; Human disease related genes:Endocrine and metabolic diseases:Hypothalamus and pituitary gland diseases	Nucleoplasm (Approved); Additional: Plasma membrane				0.0	0.0	0.0	0.0	0.0	0.0	0.0	0.0	0.0	0.0	0.0	0.0	0.0	0.0	0.0	0.0	0.0	0.0	0.0	0.0
ENSMUSG00000032526	26901	ensembl_gene_id	M. musculus	51188	H. sapiens	SS18L2	SS18 like 2	GO:0050775 positive regulation of dendrite morphogenesis;GO:0048814 regulation of dendrite morphogenesis;GO:0010770 positive regulation of cell morphogenesis involved in differentiation		Predicted intracellular proteins	Mitochondria;Nucleoli (Approved); Additional: Nucleoplasm				0.0	0.0	0.0	0.0	0.0	0.0	0.0	1.0	0.0	0.0	0.0	0.0	0.0	0.0	0.0	0.0	0.0	0.0	0.0	0.0
ENSMUSG00000035678	21950	ensembl_gene_id	M. musculus	8744	H. sapiens	TNFSF9	TNF superfamily member 9	GO:0045585 positive regulation of cytotoxic T cell differentiation;GO:0045583 regulation of cytotoxic T cell differentiation;GO:0042104 positive regulation of activated T cell proliferation		Predicted intracellular proteins	Golgi apparatus (Approved)		(M5883)NABA SECRETED FACTORS; (M5885)NABA MATRISOME ASSOCIATED; (M5889)NABA MATRISOME	(M5890)HALLMARK TNFA SIGNALING VIA NFKB; (M5932)HALLMARK INFLAMMATORY RESPONSE; (M5939)HALLMARK P53 PATHWAY	0.0	0.0	1.0	0.0	0.0	0.0	0.0	0.0	0.0	0.0	0.0	0.0	0.0	0.0	0.0	0.0	0.0	0.0	0.0	0.0
ENSMUSG00000057948	70450	ensembl_gene_id	M. musculus	201294	H. sapiens	UNC13D	unc-13 homolog D	GO:0002432 granuloma formation;GO:0043320 natural killer cell degranulation;GO:0002467 germinal center formation		Disease related genes; Human disease related genes:Immune system diseases:Primary immunodeficiency; Predicted intracellular proteins	Cytosol (Supported); Additional: Vesicles				0.0	0.0	1.0	0.0	0.0	0.0	0.0	0.0	0.0	0.0	0.0	0.0	0.0	0.0	0.0	0.0	0.0	0.0	1.0	0.0
ENSMUSG00000090150	102632	ensembl_gene_id	M. musculus	84129	H. sapiens	ACAD11	acyl-CoA dehydrogenase family member 11	GO:0033539 fatty acid beta-oxidation using acyl-CoA dehydrogenase;GO:0006635 fatty acid beta-oxidation;GO:0019395 fatty acid oxidation		Predicted intracellular proteins					0.0	0.0	0.0	0.0	0.0	0.0	0.0	0.0	0.0	0.0	0.0	0.0	0.0	0.0	0.0	0.0	0.0	0.0	0.0	0.0
ENSMUSG00000021265	214663	ensembl_gene_id	M. musculus	123096	H. sapiens	SLC25A29	solute carrier family 25 member 29	GO:1990575 mitochondrial L-ornithine transmembrane transport;GO:1903352 L-ornithine transmembrane transport;GO:1902022 L-lysine transport		Predicted intracellular proteins; Transporters:Electrochemical Potential-driven transporters		Levocarnitine			0.0	0.0	0.0	0.0	0.0	0.0	0.0	0.0	0.0	0.0	0.0	0.0	0.0	0.0	0.0	0.0	0.0	0.0	0.0	0.0
ENSMUSG00000024072	67864	ensembl_gene_id	M. musculus	84272	H. sapiens	YIPF4	Yip1 domain family member 4	GO:0048280 vesicle fusion with Golgi apparatus;GO:0006906 vesicle fusion;GO:0090174 organelle membrane fusion		Predicted intracellular proteins	Golgi apparatus (Supported); Additional: Plasma membrane;Vesicles				0.0	0.0	0.0	0.0	0.0	0.0	0.0	0.0	0.0	0.0	0.0	0.0	0.0	0.0	0.0	0.0	0.0	0.0	0.0	0.0
ENSMUSG00000032078	22687	ensembl_gene_id	M. musculus	8882	H. sapiens	ZPR1	ZPR1 zinc finger	GO:0042023 DNA endoreduplication;GO:1990261 pre-mRNA catabolic process;GO:0001834 trophectodermal cell proliferation		Predicted intracellular proteins	Vesicles (Approved)				0.0	0.0	0.0	0.0	0.0	0.0	0.0	0.0	0.0	0.0	0.0	0.0	0.0	0.0	0.0	0.0	0.0	1.0	0.0	0.0
ENSMUSG00000039058	229949	ensembl_gene_id	M. musculus	26289	H. sapiens	AK5	adenylate kinase 5	GO:0006173 dADP biosynthetic process;GO:0009183 purine deoxyribonucleoside diphosphate biosynthetic process;GO:0046056 dADP metabolic process		ENZYME proteins:Transferases; Predicted intracellular proteins; Enzymes	Cytosol (Supported); Additional: Centriolar satellite				0.0	0.0	0.0	0.0	0.0	0.0	0.0	0.0	0.0	0.0	0.0	0.0	0.0	0.0	0.0	0.0	0.0	0.0	0.0	0.0
ENSMUSG00000024873	12794	ensembl_gene_id	M. musculus	254263	H. sapiens	CNIH2	cornichon family AMPA receptor auxiliary protein 2	GO:1902684 negative regulation of receptor localization to synapse;GO:1901609 negative regulation of vesicle transport along microtubule;GO:1902804 negative regulation of synaptic vesicle transport		Transporters:Accessory Factors Involved in Transport				(M5951)HALLMARK SPERMATOGENESIS	0.0	0.0	0.0	0.0	0.0	0.0	0.0	0.0	0.0	0.0	0.0	0.0	0.0	0.0	0.0	0.0	0.0	0.0	0.0	0.0
ENSMUSG00000078429	52468	ensembl_gene_id	M. musculus	10106	H. sapiens	CTDSP2	CTD small phosphatase 2	GO:2000134 negative regulation of G1/S transition of mitotic cell cycle;GO:1902807 negative regulation of cell cycle G1/S phase transition;GO:1901991 negative regulation of mitotic cell cycle phase transition		Predicted intracellular proteins; Enzymes; ENZYME proteins:Hydrolases	Nucleoplasm (Approved); Additional: Mitochondria		(M228)PID SMAD2 3PATHWAY; (M181)PID BMP PATHWAY; (M58)PID AR PATHWAY		0.0	0.0	0.0	0.0	0.0	0.0	1.0	0.0	0.0	0.0	0.0	0.0	0.0	0.0	0.0	0.0	0.0	0.0	0.0	0.0
ENSMUSG00000091511	625131	ensembl_gene_id	M. musculus	846	H. sapiens	CASR	calcium sensing receptor	GO:0032782 bile acid secretion;GO:0060613 fat pad development;GO:0005513 detection of calcium ion		Human disease related genes:Endocrine and metabolic diseases:Other endocrine and metabolic diseases; Human disease related genes:Nervous system diseases:Epilepsy; G-protein coupled receptors:Family 3 (C) receptors; Human disease related genes:Congenital disorders of metabolism:Congenital disorders of ion transport and metabolism; Human disease related genes:Cancers:Cancers of endocrine organs; Hu…		Spermine; Neomycin; Cinacalcet; Ronacaleret; NPS-2143; Calcium citrate; Calcium Phosphate; Etelcalcetide; Calcium phosphate dihydrate	(M184)PID ECADHERIN KERATINOCYTE PATHWAY		1.0	0.0	0.0	0.0	0.0	0.0	0.0	0.0	1.0	0.0	1.0	0.0	1.0	0.0	0.0	0.0	0.0	0.0	0.0	0.0
ENSMUSG00000049288	280411	ensembl_gene_id	M. musculus	128077	H. sapiens	LIX1L	limb and CNS expressed 1 like	GO:0097352 autophagosome maturation;GO:0032984 protein-containing complex disassembly;GO:0016236 macroautophagy		Predicted intracellular proteins	Cytosol (Approved)				0.0	0.0	0.0	0.0	0.0	0.0	0.0	0.0	0.0	0.0	0.0	0.0	0.0	0.0	0.0	0.0	0.0	0.0	0.0	0.0
ENSMUSG00000025794	67115	ensembl_gene_id	M. musculus	9045	H. sapiens	RPL14	ribosomal protein L14	GO:0042273 ribosomal large subunit biogenesis;GO:0002181 cytoplasmic translation;GO:0006364 rRNA processing		Ribosomal proteins; Predicted intracellular proteins	Cytosol;Endoplasmic reticulum (Supported)	Artenimol		(M5926)HALLMARK MYC TARGETS V1	0.0	0.0	0.0	0.0	0.0	0.0	1.0	0.0	0.0	0.0	0.0	0.0	0.0	0.0	0.0	0.0	0.0	0.0	0.0	0.0
ENSMUSG00000028689	68394	ensembl_gene_id	M. musculus	126661	H. sapiens	CCDC163	coiled-coil domain containing 163								0.0	0.0	0.0	0.0	0.0	0.0	0.0	0.0	0.0	0.0	0.0	0.0	0.0	0.0	0.0	0.0	0.0	0.0	0.0	0.0
ENSMUSG00000015968	12289	ensembl_gene_id	M. musculus	776	H. sapiens	CACNA1D	calcium voltage-gated channel subunit alpha1 D	GO:0086046 membrane depolarization during SA node cell action potential;GO:0086015 SA node cell action potential;GO:0086018 SA node cell to atrial cardiac muscle cell signaling		Voltage-gated ion channels:Voltage-Gated Calcium Channels; Cancer-related genes; Transporters:Transporter channels and pores; Human disease related genes:Endocrine and metabolic diseases:Adrenal gland diseases; Disease related genes; Predicted intracellular proteins; FDA approved drug targets:Small molecule drugs	Nuclear membrane (Approved)	Isradipine; Nimodipine; Nisoldipine; Cinnarizine; Nicardipine; Ethanol; Felodipine; Nitrendipine; Nifedipine; Mibefradil; Dronedarone; Clevidipine; Nilvadipine; Aranidipine; Levamlodipine			0.0	0.0	0.0	1.0	0.0	0.0	0.0	0.0	0.0	0.0	0.0	0.0	0.0	0.0	1.0	0.0	0.0	0.0	0.0	1.0
ENSMUSG00000085156	100041286	ensembl_gene_id	M. musculus			None	None	None	None	None	None	None	None	None	nan	nan	nan	nan	nan	nan	nan	nan	nan	nan	nan	nan	nan	nan	nan	nan	nan	nan	nan	nan
ENSMUSG00000079562	59003	ensembl_gene_id	M. musculus	10296	H. sapiens	MAEA	macrophage erythroblast attacher, E3 ubiquitin ligase	GO:0048822 enucleate erythrocyte development;GO:0043353 enucleate erythrocyte differentiation;GO:0033033 negative regulation of myeloid cell apoptotic process		ENZYME proteins:Transferases; Predicted intracellular proteins; Enzymes	Nucleoplasm (Enhanced)	Tetrachlorodecaoxide			0.0	0.0	0.0	0.0	0.0	0.0	0.0	0.0	0.0	0.0	0.0	0.0	0.0	0.0	0.0	0.0	0.0	0.0	1.0	0.0
ENSMUSG00000008305	21885	ensembl_gene_id	M. musculus	7088	H. sapiens	TLE1	TLE family member 1, transcriptional corepressor	GO:2000811 negative regulation of anoikis;GO:2000209 regulation of anoikis;GO:0043124 negative regulation of I-kappaB kinase/NF-kappaB signaling		Predicted intracellular proteins	Nucleoplasm (Supported)		(M70)PID PS1 PATHWAY; (M288)PID HES HEY PATHWAY; (M223)PID BETA CATENIN NUC PATHWAY	(M5919)HALLMARK HEDGEHOG SIGNALING	0.0	0.0	0.0	0.0	0.0	0.0	0.0	0.0	0.0	0.0	0.0	0.0	0.0	0.0	0.0	0.0	0.0	0.0	0.0	0.0
ENSMUSG00000057982	235047	ensembl_gene_id	M. musculus	219749	H. sapiens	ZNF25	zinc finger protein 25	GO:0000122 negative regulation of transcription by RNA polymerase II;GO:0045892 negative regulation of transcription, DNA-templated;GO:1903507 negative regulation of nucleic acid-templated transcription		Transcription factors:Zinc-coordinating DNA-binding domains; Predicted intracellular proteins	Golgi apparatus;Nucleoplasm (Approved)				0.0	0.0	0.0	0.0	0.0	0.0	0.0	0.0	0.0	0.0	0.0	0.0	0.0	0.0	0.0	0.0	0.0	0.0	0.0	0.0
ENSMUSG00000052566	170833	ensembl_gene_id	M. musculus	29911	H. sapiens	HOOK2	hook microtubule tethering protein 2	GO:1905719 protein localization to perinuclear region of cytoplasm;GO:0045022 early endosome to late endosome transport;GO:0098927 vesicle-mediated transport between endosomal compartments		Predicted intracellular proteins	Cytosol;Vesicles (Supported)				0.0	0.0	0.0	0.0	0.0	0.0	0.0	0.0	0.0	0.0	0.0	0.0	0.0	0.0	0.0	0.0	0.0	0.0	0.0	0.0
ENSMUSG00000048047	56805	ensembl_gene_id	M. musculus	10009	H. sapiens	ZBTB33	zinc finger and BTB domain containing 33	GO:0016055 Wnt signaling pathway;GO:0198738 cell-cell signaling by wnt;GO:1905114 cell surface receptor signaling pathway involved in cell-cell signaling		Transcription factors:Zinc-coordinating DNA-binding domains; Predicted intracellular proteins	Cytosol;Nucleoplasm;Plasma membrane (Enhanced)		(M142)PID AJDISS 2PATHWAY		0.0	0.0	0.0	0.0	0.0	0.0	0.0	0.0	0.0	0.0	0.0	0.0	0.0	0.0	0.0	0.0	0.0	0.0	0.0	0.0
ENSMUSG00000032399	67891	ensembl_gene_id	M. musculus	6124	H. sapiens	RPL4	ribosomal protein L4	GO:0002181 cytoplasmic translation;GO:0006412 translation;GO:0043043 peptide biosynthetic process		Ribosomal proteins; Predicted intracellular proteins	Cytosol;Endoplasmic reticulum (Approved); Additional: Nuclear bodies;Nucleoli	Artenimol			0.0	0.0	0.0	0.0	0.0	0.0	1.0	0.0	0.0	0.0	0.0	0.0	0.0	0.0	0.0	0.0	0.0	0.0	0.0	0.0
ENSMUSG00000089810						None	None	None	None	None	None	None	None	None	nan	nan	nan	nan	nan	nan	nan	nan	nan	nan	nan	nan	nan	nan	nan	nan	nan	nan	nan	nan
ENSMUSG00000032333	69106	ensembl_gene_id	M. musculus	9399	H. sapiens	STOML1	stomatin like 1	GO:0006869 lipid transport;GO:0010876 lipid localization;GO:0071702 organic substance transport		Predicted intracellular proteins	Cytosol (Approved)				0.0	0.0	0.0	0.0	0.0	0.0	0.0	0.0	0.0	0.0	0.0	0.0	0.0	0.0	0.0	0.0	0.0	0.0	0.0	0.0
ENSMUSG00000052373	13384	ensembl_gene_id	M. musculus	4356	H. sapiens	MPP3	MAGUK p55 scaffold protein 3			Predicted intracellular proteins	Cytosol;Nucleoplasm (Approved)				0.0	0.0	0.0	0.0	0.0	0.0	0.0	0.0	0.0	0.0	0.0	0.0	0.0	0.0	0.0	0.0	0.0	0.0	0.0	0.0
ENSMUSG00000003279	224997	ensembl_gene_id	M. musculus	9229	H. sapiens	DLGAP1	DLG associated protein 1	GO:0098962 regulation of postsynaptic neurotransmitter receptor activity;GO:0099601 regulation of neurotransmitter receptor activity;GO:0031644 regulation of nervous system process		Predicted intracellular proteins	Cytosol;Vesicles (Approved)				0.0	0.0	0.0	0.0	0.0	0.0	0.0	0.0	0.0	0.0	0.0	0.0	0.0	0.0	0.0	0.0	0.0	0.0	0.0	0.0
ENSMUSG00000067276	12338	ensembl_gene_id	M. musculus	827	H. sapiens	CAPN6	calpain 6	GO:0001578 microtubule bundle formation;GO:0000226 microtubule cytoskeleton organization;GO:0051493 regulation of cytoskeleton organization		Peptidases:Cysteine-type peptidases; Predicted intracellular proteins; Enzymes; Cancer-related genes:Candidate cancer biomarkers	Centriolar satellite (Approved); Additional: Cytosol;Nucleoplasm				0.0	1.0	0.0	1.0	0.0	0.0	0.0	0.0	0.0	0.0	0.0	0.0	0.0	1.0	0.0	0.0	0.0	0.0	0.0	0.0
ENSMUSG00000066892	30843	ensembl_gene_id	M. musculus	54850	H. sapiens	FBXL12	F-box and leucine rich repeat protein 12	GO:0043153 entrainment of circadian clock by photoperiod;GO:0009648 photoperiodism;GO:0009649 entrainment of circadian clock		Predicted intracellular proteins	Mitochondria (Approved)				0.0	0.0	0.0	0.0	0.0	0.0	0.0	0.0	0.0	0.0	0.0	0.0	0.0	0.0	0.0	0.0	0.0	0.0	0.0	0.0
ENSMUSG00000031266	11605	ensembl_gene_id	M. musculus	2717	H. sapiens	GLA	galactosidase alpha	GO:0046477 glycosylceramide catabolic process;GO:0016139 glycoside catabolic process;GO:0051001 negative regulation of nitric-oxide synthase activity		Predicted intracellular proteins; ENZYME proteins:Hydrolases; Human disease related genes:Congenital disorders of metabolism:Lysosomal storage diseases; Disease related genes; Potential drug targets; Human disease related genes:Congenital disorders of metabolism:Congenital disorders of lipid/glycolipid metabolism; Enzymes		Migalastat		(M5910)HALLMARK PROTEIN SECRETION; (M5906)HALLMARK ESTROGEN RESPONSE EARLY; (M5907)HALLMARK ESTROGEN RESPONSE LATE	0.0	0.0	0.0	0.0	0.0	0.0	0.0	0.0	0.0	1.0	0.0	0.0	0.0	0.0	0.0	0.0	0.0	0.0	0.0	0.0
ENSMUSG00000040111	235283	ensembl_gene_id	M. musculus	57476	H. sapiens	GRAMD1B	GRAM domain containing 1B	GO:0071397 cellular response to cholesterol;GO:0036315 cellular response to sterol;GO:0032366 intracellular sterol transport		Predicted intracellular proteins; Transporters	Endoplasmic reticulum;Plasma membrane (Supported); Additional: Vesicles				0.0	0.0	0.0	0.0	0.0	0.0	0.0	0.0	0.0	0.0	0.0	0.0	0.0	0.0	0.0	0.0	0.0	0.0	0.0	0.0
ENSMUSG00000015468	18132	ensembl_gene_id	M. musculus	4855	H. sapiens	NOTCH4	notch receptor 4	GO:0007221 positive regulation of transcription of Notch receptor target;GO:2000048 negative regulation of cell-cell adhesion mediated by cadherin;GO:0045602 negative regulation of endothelial cell differentiation		Human disease related genes:Cancers:Cancers of the breast and female genital organs			(M17)PID NOTCH PATHWAY	(M5895)HALLMARK WNT BETA CATENIN SIGNALING; (M5921)HALLMARK COMPLEMENT	1.0	0.0	1.0	0.0	0.0	1.0	0.0	0.0	0.0	0.0	1.0	0.0	0.0	0.0	0.0	1.0	0.0	0.0	1.0	1.0
ENSMUSG00000078651	237940	ensembl_gene_id	M. musculus	314	H. sapiens	AOC2	amine oxidase copper containing 2	GO:0006584 catecholamine metabolic process;GO:0009712 catechol-containing compound metabolic process;GO:0018958 phenol-containing compound metabolic process		ENZYME proteins:Oxidoreductases; Predicted intracellular proteins; Enzymes					0.0	0.0	0.0	0.0	0.0	0.0	0.0	0.0	0.0	0.0	0.0	0.0	0.0	0.0	0.0	0.0	0.0	0.0	0.0	0.0
ENSMUSG00000066235	215494	ensembl_gene_id	M. musculus	84892	H. sapiens	POMGNT2	protein O-linked mannose N-acetylglucosaminyltransferase 2 (beta 1,4-)	GO:0035269 protein O-linked mannosylation;GO:0035268 protein mannosylation;GO:0097502 mannosylation		Predicted intracellular proteins; ENZYME proteins:Transferases; Disease related genes; Human disease related genes:Congenital disorders of metabolism:Congenital disorders of glycan/glycoprotein metabolism; Potential drug targets; Human disease related genes:Musculoskeletal diseases:Muscular diseases; Enzymes					0.0	0.0	0.0	0.0	0.0	0.0	0.0	0.0	0.0	0.0	0.0	0.0	0.0	0.0	0.0	0.0	0.0	0.0	0.0	0.0
ENSMUSG00000018217	18858	ensembl_gene_id	M. musculus	5376	H. sapiens	PMP22	peripheral myelin protein 22	GO:0032060 bleb assembly;GO:0032288 myelin assembly;GO:0007422 peripheral nervous system development		Human disease related genes:Nervous system diseases:Neurodegenerative diseases; Human disease related genes:Nervous system diseases:Other nervous and sensory system diseases; Disease related genes; Cancer-related genes:Candidate cancer biomarkers; Potential drug targets; Predicted intracellular proteins; Transporters:Transporter channels and pores			(M239)PID A6B1 A6B4 INTEGRIN PATHWAY	(M5942)HALLMARK UV RESPONSE DN; (M5930)HALLMARK EPITHELIAL MESENCHYMAL TRANSITION	0.0	0.0	0.0	0.0	1.0	0.0	0.0	1.0	0.0	0.0	0.0	0.0	0.0	0.0	0.0	0.0	0.0	0.0	0.0	0.0
ENSMUSG00000029922	54484	ensembl_gene_id	M. musculus	23608	H. sapiens	MKRN1	makorin ring finger protein 1	GO:0000209 protein polyubiquitination;GO:0016567 protein ubiquitination;GO:0032446 protein modification by small protein conjugation		ENZYME proteins:Transferases; Predicted intracellular proteins; Enzymes	Cytosol;Nucleoplasm (Approved)			(M5945)HALLMARK HEME METABOLISM	0.0	0.0	0.0	0.0	0.0	0.0	0.0	0.0	0.0	0.0	0.0	0.0	0.0	0.0	0.0	0.0	0.0	0.0	0.0	0.0
ENSMUSG00000055720	69459	ensembl_gene_id	M. musculus	84993	H. sapiens	UBL7	ubiquitin like 7	GO:0006511 ubiquitin-dependent protein catabolic process;GO:0019941 modification-dependent protein catabolic process;GO:0043632 modification-dependent macromolecule catabolic process		Predicted intracellular proteins	Nucleoplasm (Approved); Additional: Cytosol				0.0	0.0	0.0	0.0	0.0	0.0	0.0	0.0	0.0	0.0	0.0	0.0	0.0	0.0	0.0	0.0	0.0	0.0	0.0	0.0
ENSMUSG00000079179	74173	ensembl_gene_id	M. musculus			None	None	None	None	None	None	None	None	None	nan	nan	nan	nan	nan	nan	nan	nan	nan	nan	nan	nan	nan	nan	nan	nan	nan	nan	nan	nan
ENSMUSG00000040188	24044	ensembl_gene_id	M. musculus	10066	H. sapiens	SCAMP2	secretory carrier membrane protein 2	GO:0006892 post-Golgi vesicle-mediated transport;GO:0048193 Golgi vesicle transport;GO:0015031 protein transport		Transporters:Accessory Factors Involved in Transport	Golgi apparatus;Vesicles (Supported)		(M67)PID ARF6 TRAFFICKING PATHWAY		0.0	0.0	0.0	0.0	0.0	0.0	0.0	0.0	0.0	0.0	0.0	0.0	0.0	0.0	0.0	0.0	0.0	0.0	0.0	0.0
ENSMUSG00000026142	76867	ensembl_gene_id	M. musculus	84236	H. sapiens	RHBDD1	rhomboid domain containing 1	GO:1904211 membrane protein proteolysis involved in retrograde protein transport, ER to cytosol;GO:0031293 membrane protein intracellular domain proteolysis;GO:0030970 retrograde protein transport, ER to cytosol		Peptidases:Serine-type peptidases; Transporters; Enzymes; ENZYME proteins:Hydrolases; Predicted intracellular proteins	Endoplasmic reticulum (Supported)				0.0	0.0	0.0	0.0	0.0	0.0	0.0	0.0	0.0	0.0	0.0	0.0	0.0	0.0	0.0	0.0	1.0	0.0	0.0	0.0
ENSMUSG00000024778	14102	ensembl_gene_id	M. musculus	355	H. sapiens	FAS	Fas cell surface death receptor	GO:0036337 Fas signaling pathway;GO:0006924 activation-induced cell death of T cells;GO:0071455 cellular response to hyperoxia		Human disease related genes:Cancers:Skin cancers; Human disease related genes:Cancers:Cancers of the digestive system; Predicted secreted proteins; Candidate cardiovascular disease genes; Disease related genes; CD markers; Human disease related genes:Cancers:Cancers of haematopoietic and lymphoid tissues; Human disease related genes:Immune system diseases:Primary immunodeficiency; Cancer-related …	Plasma membrane (Supported); Additional: Cytosol;Nuclear bodies		(M5060)SA FAS SIGNALING; (M7997)SA CASPASE CASCADE; (M197)PID HIV NEF PATHWAY	(M5897)HALLMARK IL6 JAK STAT3 SIGNALING; (M5902)HALLMARK APOPTOSIS; (M5913)HALLMARK INTERFERON GAMMA RESPONSE	0.0	0.0	0.0	0.0	0.0	1.0	0.0	0.0	0.0	0.0	0.0	0.0	1.0	0.0	1.0	1.0	1.0	0.0	0.0	1.0
ENSMUSG00000048779	233571	ensembl_gene_id	M. musculus	5031	H. sapiens	P2RY6	pyrimidinergic receptor P2Y6	GO:1905834 response to pyrimidine ribonucleotide;GO:1905835 cellular response to pyrimidine ribonucleotide;GO:0031587 positive regulation of inositol 1,4,5-trisphosphate-sensitive calcium-release channel activity		G-protein coupled receptors:GPCRs excl olfactory receptors; G-protein coupled receptors:Adenosine and adenine nucleotide receptors					0.0	0.0	0.0	0.0	0.0	0.0	0.0	0.0	1.0	0.0	0.0	0.0	0.0	0.0	0.0	0.0	0.0	0.0	0.0	0.0
ENSMUSG00000032374	26432	ensembl_gene_id	M. musculus	5352	H. sapiens	PLOD2	procollagen-lysine,2-oxoglutarate 5-dioxygenase 2	GO:0046946 hydroxylysine metabolic process;GO:0046947 hydroxylysine biosynthetic process;GO:0017185 peptidyl-lysine hydroxylation		Predicted intracellular proteins; Human disease related genes:Congenital malformations:Congenital malformations of the musculoskeletal system; Disease related genes; ENZYME proteins:Oxidoreductases; Potential drug targets; Enzymes	Cytosol;Nucleoli (Uncertain)	Ascorbic acid	(M3468)NABA ECM REGULATORS; (M5885)NABA MATRISOME ASSOCIATED; (M5889)NABA MATRISOME	(M5924)HALLMARK MTORC1 SIGNALING; (M5930)HALLMARK EPITHELIAL MESENCHYMAL TRANSITION; (M5937)HALLMARK GLYCOLYSIS	0.0	1.0	0.0	1.0	0.0	0.0	0.0	0.0	0.0	0.0	0.0	0.0	1.0	0.0	0.0	0.0	0.0	0.0	0.0	0.0
ENSMUSG00000022453	17939	ensembl_gene_id	M. musculus	4668	H. sapiens	NAGA	alpha-N-acetylgalactosaminidase	GO:0046477 glycosylceramide catabolic process;GO:0016139 glycoside catabolic process;GO:0046479 glycosphingolipid catabolic process		Predicted intracellular proteins; ENZYME proteins:Hydrolases; Human disease related genes:Congenital disorders of metabolism:Lysosomal storage diseases; Disease related genes; Potential drug targets; Human disease related genes:Congenital disorders of metabolism:Congenital disorders of lipid/glycolipid metabolism; Enzymes; Cancer-related genes:Candidate cancer biomarkers		Glycerin			0.0	0.0	0.0	0.0	0.0	0.0	0.0	0.0	0.0	1.0	0.0	0.0	0.0	0.0	0.0	0.0	0.0	0.0	0.0	0.0
ENSMUSG00000024193	21652	ensembl_gene_id	M. musculus	5252	H. sapiens	PHF1	PHD finger protein 1	GO:0061086 negative regulation of histone H3-K27 methylation;GO:0061087 positive regulation of histone H3-K27 methylation;GO:0061085 regulation of histone H3-K27 methylation		Disease related genes; Predicted intracellular proteins	Nucleoplasm (Approved)				0.0	0.0	0.0	0.0	0.0	0.0	0.0	0.0	0.0	0.0	0.0	0.0	0.0	0.0	0.0	0.0	0.0	0.0	0.0	0.0
ENSMUSG00000033377	114301	ensembl_gene_id	M. musculus	54873	H. sapiens	PALMD	palmdelphin	GO:0008360 regulation of cell shape;GO:0022604 regulation of cell morphogenesis;GO:0022603 regulation of anatomical structure morphogenesis		Predicted intracellular proteins	Actin filaments (Supported); Additional: Focal adhesion sites;Plasma membrane				0.0	0.0	0.0	0.0	0.0	0.0	0.0	0.0	0.0	0.0	0.0	0.0	0.0	0.0	0.0	0.0	0.0	0.0	0.0	0.0
ENSMUSG00000032299	66199	ensembl_gene_id	M. musculus	54939	H. sapiens	COMMD4	COMM domain containing 4			Predicted intracellular proteins	Cytosol (Supported); Additional: Plasma membrane;Vesicles				0.0	0.0	0.0	0.0	0.0	0.0	0.0	0.0	0.0	0.0	0.0	0.0	0.0	0.0	0.0	0.0	0.0	0.0	0.0	0.0
ENSMUSG00000036091	109685	ensembl_gene_id	M. musculus	8372	H. sapiens	HYAL3	hyaluronidase 3	GO:2000355 negative regulation of ovarian follicle development;GO:2000368 positive regulation of acrosomal vesicle exocytosis;GO:0001552 ovarian follicle atresia		Predicted secreted proteins; Predicted intracellular proteins; Enzymes; ENZYME proteins:Hydrolases			(M3468)NABA ECM REGULATORS; (M5885)NABA MATRISOME ASSOCIATED; (M5889)NABA MATRISOME		0.0	0.0	0.0	0.0	0.0	0.0	0.0	0.0	0.0	1.0	0.0	0.0	0.0	0.0	0.0	0.0	0.0	0.0	0.0	0.0
ENSMUSG00000054256	17690	ensembl_gene_id	M. musculus	4440	H. sapiens	MSI1	musashi RNA binding protein 1	GO:0030855 epithelial cell differentiation;GO:0009725 response to hormone;GO:0060429 epithelium development		Predicted intracellular proteins	Nucleoplasm (Approved); Additional: Cytosol				0.0	0.0	0.0	0.0	0.0	0.0	0.0	0.0	0.0	0.0	0.0	0.0	0.0	0.0	0.0	0.0	0.0	0.0	0.0	0.0
ENSMUSG00000052253	52521	ensembl_gene_id	M. musculus	90441	H. sapiens	ZNF622	zinc finger protein 622	GO:0008631 intrinsic apoptotic signaling pathway in response to oxidative stress;GO:0036473 cell death in response to oxidative stress;GO:0042273 ribosomal large subunit biogenesis		Predicted intracellular proteins	Cytosol (Supported); Additional: Golgi apparatus;Nucleoli;Nucleoplasm				0.0	0.0	0.0	0.0	0.0	0.0	0.0	0.0	0.0	0.0	0.0	0.0	0.0	0.0	0.0	0.0	0.0	0.0	0.0	0.0
ENSMUSG00000025646	235610	ensembl_gene_id	M. musculus	84126	H. sapiens	ATRIP	ATR interacting protein	GO:0000077 DNA damage checkpoint signaling;GO:0031570 DNA integrity checkpoint signaling;GO:0042770 signal transduction in response to DNA damage		Predicted intracellular proteins	Nucleoplasm (Supported)		(M46)PID ATR PATHWAY; (M1)PID FANCONI PATHWAY		0.0	0.0	0.0	0.0	0.0	0.0	0.0	0.0	0.0	0.0	0.0	0.0	0.0	0.0	0.0	0.0	0.0	0.0	0.0	0.0
ENSMUSG00000025880	17131	ensembl_gene_id	M. musculus	4092	H. sapiens	SMAD7	SMAD family member 7	GO:1902761 positive regulation of chondrocyte development;GO:1903041 regulation of chondrocyte hypertrophy;GO:1903043 positive regulation of chondrocyte hypertrophy		Disease related genes; Predicted intracellular proteins; Transcription factors:beta-Hairpin exposed by an alpha/beta-scaffold	Cytosol;Nucleoplasm (Supported)		(M185)PID ALK1 PATHWAY; (M161)PID IFNG PATHWAY; (M181)PID BMP PATHWAY	(M5896)HALLMARK TGF BETA SIGNALING; (M5942)HALLMARK UV RESPONSE DN; (M5902)HALLMARK APOPTOSIS	1.0	0.0	1.0	0.0	1.0	0.0	0.0	0.0	0.0	0.0	1.0	0.0	0.0	0.0	0.0	0.0	1.0	0.0	0.0	1.0
ENSMUSG00000023046	16012	ensembl_gene_id	M. musculus	3489	H. sapiens	IGFBP6	insulin like growth factor binding protein 6	GO:0043567 regulation of insulin-like growth factor receptor signaling pathway;GO:0032874 positive regulation of stress-activated MAPK cascade;GO:0070304 positive regulation of stress-activated protein kinase signaling cascade		Predicted intracellular proteins; Predicted secreted proteins			(M3008)NABA ECM GLYCOPROTEINS; (M5884)NABA CORE MATRISOME; (M5889)NABA MATRISOME	(M5902)HALLMARK APOPTOSIS	0.0	1.0	0.0	0.0	1.0	0.0	0.0	0.0	0.0	0.0	0.0	1.0	0.0	0.0	0.0	0.0	0.0	0.0	0.0	0.0
ENSMUSG00000069171	13865	ensembl_gene_id	M. musculus	7025	H. sapiens	NR2F1	nuclear receptor subfamily 2 group F member 1	GO:0010977 negative regulation of neuron projection development;GO:0030522 intracellular receptor signaling pathway;GO:0031345 negative regulation of cell projection organization		Human disease related genes:Nervous system diseases:Eye disease; Disease related genes; Transcription factors:Zinc-coordinating DNA-binding domains; Nuclear receptors; Predicted intracellular proteins	Nucleoplasm (Approved); Additional: Cytosol	beta-Naphthoflavone			0.0	0.0	0.0	0.0	0.0	0.0	0.0	1.0	0.0	0.0	0.0	0.0	0.0	0.0	0.0	0.0	0.0	0.0	0.0	0.0
ENSMUSG00000110129						None	None	None	None	None	None	None	None	None	nan	nan	nan	nan	nan	nan	nan	nan	nan	nan	nan	nan	nan	nan	nan	nan	nan	nan	nan	nan
ENSMUSG00000021113	75627	ensembl_gene_id	M. musculus	6617	H. sapiens	SNAPC1	small nuclear RNA activating complex polypeptide 1	GO:0042796 snRNA transcription by RNA polymerase III;GO:0042795 snRNA transcription by RNA polymerase II;GO:0009301 snRNA transcription		Predicted intracellular proteins	Nucleoli (Enhanced); Additional: Nucleoplasm				0.0	0.0	0.0	0.0	0.0	0.0	0.0	0.0	0.0	0.0	0.0	0.0	0.0	0.0	0.0	0.0	0.0	0.0	0.0	0.0
ENSMUSG00000032251	65099	ensembl_gene_id	M. musculus	134728	H. sapiens	IRAK1BP1	interleukin 1 receptor associated kinase 1 binding protein 1	GO:0007249 I-kappaB kinase/NF-kappaB signaling;GO:0035556 intracellular signal transduction;GO:0006955 immune response		Predicted intracellular proteins	Vesicles (Approved)				0.0	0.0	0.0	0.0	0.0	0.0	0.0	0.0	0.0	0.0	0.0	0.0	0.0	0.0	0.0	0.0	0.0	0.0	0.0	0.0
ENSMUSG00000040340	76406	ensembl_gene_id	M. musculus	374877	H. sapiens	TEX45	testis expressed 45			Predicted intracellular proteins					0.0	0.0	0.0	0.0	0.0	0.0	0.0	0.0	0.0	0.0	0.0	0.0	0.0	0.0	0.0	0.0	0.0	0.0	0.0	0.0
ENSMUSG00000032456	74080	ensembl_gene_id	M. musculus	349565	H. sapiens	NMNAT3	nicotinamide nucleotide adenylyltransferase 3	GO:0009435 NAD biosynthetic process;GO:0019359 nicotinamide nucleotide biosynthetic process;GO:0019363 pyridine nucleotide biosynthetic process		ENZYME proteins:Transferases; Predicted intracellular proteins; Enzymes	Mitochondria (Supported)	alpha,beta-Methyleneadenosine 5'-triphosphate; Nicotinamide Mononucleotide; Deamido-Nad+			0.0	0.0	0.0	0.0	0.0	0.0	0.0	0.0	0.0	0.0	0.0	0.0	0.0	0.0	0.0	0.0	0.0	0.0	0.0	0.0
ENSMUSG00000034613	319468	ensembl_gene_id	M. musculus	57460	H. sapiens	PPM1H	protein phosphatase, Mg2+/Mn2+ dependent 1H	GO:0006470 protein dephosphorylation;GO:0016311 dephosphorylation;GO:0006796 phosphate-containing compound metabolic process		Predicted intracellular proteins; Enzymes; ENZYME proteins:Hydrolases	Nucleoplasm (Supported)				0.0	0.0	0.0	0.0	0.0	0.0	0.0	0.0	0.0	0.0	0.0	0.0	0.0	0.0	0.0	0.0	0.0	0.0	0.0	0.0
ENSMUSG00000024620	18596	ensembl_gene_id	M. musculus	5159	H. sapiens	PDGFRB	platelet derived growth factor receptor beta	GO:0035789 metanephric mesenchymal cell migration;GO:0060981 cell migration involved in coronary angiogenesis;GO:0072262 metanephric glomerular mesangial cell proliferation involved in metanephros development	Tyr protein kinase family	FDA approved drug targets:Small molecule drugs; Human disease related genes:Nervous system diseases:Neurodegenerative diseases; Human disease related genes:Skin diseases:Skin and soft tissue diseases; RAS pathway related proteins; Predicted intracellular proteins; ENZYME proteins:Transferases; CD markers; Disease related genes; Human disease related genes:Cancers:Cancers of eye, brain, and centra…	Vesicles (Supported); Additional: Golgi apparatus	Becaplermin; Sorafenib; Imatinib; Dasatinib; Sunitinib; XL999; XL820; Pazopanib; Midostaurin; Regorafenib; Nintedanib; Polaprezinc; Trapidil; Foreskin fibroblast (neonatal); Fostamatinib; Erdafitinib; Pexidartinib; Ripretinib	(M103)PID S1P S1P1 PATHWAY; (M55)PID S1P S1P3 PATHWAY; (M72)PID NECTIN PATHWAY	(M5942)HALLMARK UV RESPONSE DN; (M5902)HALLMARK APOPTOSIS; (M5930)HALLMARK EPITHELIAL MESENCHYMAL TRANSITION	1.0	0.0	1.0	1.0	0.0	1.0	0.0	0.0	1.0	0.0	0.0	0.0	1.0	1.0	1.0	0.0	0.0	1.0	0.0	1.0
ENSMUSG00000017009	20971	ensembl_gene_id	M. musculus	6385	H. sapiens	SDC4	syndecan 4	GO:1903553 positive regulation of extracellular exosome assembly;GO:1903551 regulation of extracellular exosome assembly;GO:1903543 positive regulation of exosomal secretion		Cancer-related genes; Predicted secreted proteins; Transporters	Golgi apparatus (Approved); Additional: Plasma membrane		(M165)PID SYNDECAN 4 PATHWAY; (M53)PID INTEGRIN3 PATHWAY; (M5880)NABA ECM AFFILIATED	(M5890)HALLMARK TNFA SIGNALING VIA NFKB; (M5891)HALLMARK HYPOXIA; (M5930)HALLMARK EPITHELIAL MESENCHYMAL TRANSITION	1.0	1.0	1.0	1.0	1.0	0.0	0.0	0.0	0.0	0.0	1.0	0.0	0.0	1.0	0.0	0.0	0.0	0.0	0.0	0.0
ENSMUSG00000050029	72065	ensembl_gene_id	M. musculus	57826	H. sapiens	RAP2C	RAP2C, member of RAS oncogene family	GO:0090557 establishment of endothelial intestinal barrier;GO:0032486 Rap protein signal transduction;GO:0031954 positive regulation of protein autophosphorylation		Predicted intracellular proteins; Enzymes; ENZYME proteins:Hydrolases					0.0	0.0	0.0	0.0	0.0	0.0	0.0	0.0	0.0	0.0	0.0	0.0	0.0	0.0	0.0	0.0	0.0	0.0	0.0	0.0
ENSMUSG00000032590	235606	ensembl_gene_id	M. musculus	327	H. sapiens	APEH	acylaminoacyl-peptide hydrolase	GO:0006415 translational termination;GO:0050435 amyloid-beta metabolic process;GO:0032984 protein-containing complex disassembly		Peptidases:Serine-type peptidases; Predicted intracellular proteins; Enzymes; ENZYME proteins:Hydrolases	Cytosol (Enhanced)				0.0	0.0	0.0	0.0	0.0	0.0	0.0	0.0	0.0	0.0	0.0	0.0	0.0	0.0	0.0	0.0	0.0	0.0	0.0	0.0
ENSMUSG00000024014	18712	ensembl_gene_id	M. musculus	5292	H. sapiens	PIM1	Pim-1 proto-oncogene, serine/threonine kinase	GO:1905062 positive regulation of cardioblast proliferation;GO:0070561 vitamin D receptor signaling pathway;GO:2000138 positive regulation of cell proliferation involved in heart morphogenesis	CAMK Ser/Thr protein kinase family	Enzymes; Kinases:CAMK Ser/Thr protein kinases; ENZYME proteins:Transferases; Predicted intracellular proteins; Cancer-related genes:Candidate cancer biomarkers	Cytosol (Supported); Additional: Nucleoli;Nucleoplasm	3,4-Dihydroxy-1-Methylquinolin-2(1h)-One; Staurosporine; LY-294002; Imidazole; (3e)-3-[(4-Hydroxyphenyl)Imino]-1h-Indol-2(3h)-One; Bisindolylmaleimide I; Quercetin; Phosphoaminophosphonic Acid-Adenylate Ester; Dexfosfoserine; S,S-(2-Hydroxyethyl)Thiocysteine; IMIDAZOPYRIDAZIN 1; 4-(4-hydroxy-3-methylphenyl)-6-phenylpyrimidin-2(5H)-one; (4R)-7,8-dichloro-1',9-dimethyl-1-oxo-1,2,4,9-tetrahydrospiro…	(M135)PID IL5 PATHWAY; (M182)PID IL3 PATHWAY; (M22)PID GMCSF PATHWAY	(M5897)HALLMARK IL6 JAK STAT3 SIGNALING; (M5947)HALLMARK IL2 STAT5 SIGNALING; (M5891)HALLMARK HYPOXIA	0.0	0.0	0.0	0.0	0.0	1.0	0.0	0.0	0.0	0.0	0.0	0.0	0.0	0.0	0.0	0.0	0.0	0.0	0.0	1.0
ENSMUSG00000058297	94214	ensembl_gene_id	M. musculus	9806	H. sapiens	SPOCK2	SPARC (osteonectin), cwcv and kazal like domains proteoglycan 2	GO:0019800 peptide cross-linking via chondroitin 4-sulfate glycosaminoglycan;GO:0030204 chondroitin sulfate metabolic process;GO:0050654 chondroitin sulfate proteoglycan metabolic process		Predicted secreted proteins			(M5882)NABA PROTEOGLYCANS; (M5884)NABA CORE MATRISOME; (M5889)NABA MATRISOME	(M5921)HALLMARK COMPLEMENT	0.0	1.0	1.0	0.0	0.0	0.0	0.0	0.0	1.0	0.0	0.0	0.0	0.0	0.0	0.0	0.0	1.0	0.0	0.0	0.0
ENSMUSG00000032382	56440	ensembl_gene_id	M. musculus	6642	H. sapiens	SNX1	sorting nexin 1	GO:0072673 lamellipodium morphogenesis;GO:0034498 early endosome to Golgi transport;GO:0097581 lamellipodium organization		Predicted intracellular proteins	Endosomes;Lysosomes (Enhanced)		(M238)PID THROMBIN PAR1 PATHWAY; (M142)PID AJDISS 2PATHWAY		0.0	0.0	0.0	0.0	0.0	0.0	0.0	0.0	0.0	0.0	0.0	0.0	0.0	0.0	0.0	0.0	1.0	0.0	0.0	0.0
ENSMUSG00000031505	69225	ensembl_gene_id	M. musculus	55739	H. sapiens	NAXD	NAD(P)HX dehydratase	GO:0110051 metabolite repair;GO:0034356 NAD biosynthesis via nicotinamide riboside salvage pathway;GO:0009435 NAD biosynthetic process		Human disease related genes:Nervous system diseases:Neurodegenerative diseases; Predicted intracellular proteins; ENZYME proteins:Lyases; Disease related genes; Potential drug targets; Enzymes					0.0	0.0	0.0	0.0	0.0	0.0	0.0	0.0	0.0	0.0	0.0	0.0	0.0	0.0	0.0	0.0	0.0	0.0	0.0	0.0
ENSMUSG00000032328	69981	ensembl_gene_id	M. musculus	55754	H. sapiens	TMEM30A	transmembrane protein 30A	GO:0061092 positive regulation of phospholipid translocation;GO:0061091 regulation of phospholipid translocation;GO:0006855 xenobiotic transmembrane transport		Transporters:Accessory Factors Involved in Transport; Predicted intracellular proteins; Transporters:Transporter channels and pores					0.0	0.0	0.0	0.0	0.0	0.0	0.0	1.0	0.0	0.0	0.0	0.0	0.0	0.0	0.0	0.0	0.0	0.0	0.0	0.0
ENSMUSG00000096965	78512	ensembl_gene_id	M. musculus			None	None	None	None	None	None	None	None	None	nan	nan	nan	nan	nan	nan	nan	nan	nan	nan	nan	nan	nan	nan	nan	nan	nan	nan	nan	nan
ENSMUSG00000059482	67157	ensembl_gene_id	M. musculus	157657	H. sapiens	CFAP418	cilia and flagella associated protein 418	GO:0008594 photoreceptor cell morphogenesis;GO:0042461 photoreceptor cell development;GO:0046530 photoreceptor cell differentiation		Disease related genes; Human disease related genes:Nervous system diseases:Eye disease; Predicted intracellular proteins; Human disease related genes:Congenital disorders of metabolism:Other congenital disorders of metabolism	Cytosol (Approved); Additional: Cell Junctions;Plasma membrane				0.0	0.0	0.0	0.0	0.0	0.0	0.0	0.0	0.0	0.0	0.0	0.0	0.0	0.0	0.0	0.0	0.0	0.0	0.0	0.0
ENSMUSG00000024524	14680	ensembl_gene_id	M. musculus	2774	H. sapiens	GNAL	G protein subunit alpha L	GO:0007191 adenylate cyclase-activating dopamine receptor signaling pathway;GO:0007212 dopamine receptor signaling pathway;GO:1903351 cellular response to dopamine		Disease related genes; Human disease related genes:Nervous system diseases:Other nervous and sensory system diseases; Predicted intracellular proteins	Cytosol;Nucleoplasm (Approved)		(M56)PID LPA4 PATHWAY; (M41)PID ER NONGENOMIC PATHWAY; (M8)PID ENDOTHELIN PATHWAY		0.0	0.0	0.0	1.0	0.0	0.0	0.0	0.0	0.0	0.0	0.0	0.0	0.0	0.0	0.0	0.0	0.0	0.0	0.0	0.0
ENSMUSG00000021699	238871	ensembl_gene_id	M. musculus	5144	H. sapiens	PDE4D	phosphodiesterase 4D	GO:0086024 adenylate cyclase-activating adrenergic receptor signaling pathway involved in positive regulation of heart rate;GO:1901898 negative regulation of relaxation of cardiac muscle;GO:0140200 adenylate cyclase-activating adrenergic receptor signaling pathway involved in regulation of heart rate		Predicted intracellular proteins; Human disease related genes:Congenital malformations:Congenital malformations of the musculoskeletal system; ENZYME proteins:Hydrolases; Disease related genes; Enzymes; FDA approved drug targets:Small molecule drugs	Plasma membrane (Supported); Additional: Cytosol	Adenosine phosphate; Dyphylline; Iloprost; Roflumilast; Piclamilast; Rolipram; 3,5-Dimethyl-1-(3-Nitrophenyl)-1h-Pyrazole-4-Carboxylic Acid Ethyl Ester; 2-[3-(2-Hydroxy-1,1-Dihydroxymethyl-Ethylamino)-Propylamino]-2-Hydroxymethyl-Propane-1,3-Diol; Zardaverine; 1-(4-Aminophenyl)-3,5-Dimethyl-1h-Pyrazole-4-Carboxylic Acid Ethyl Ester; (S)-Rolipram; Cilomilast; (R)-Rolipram; 3,5-Dimethyl-1h-Pyrazole…			0.0	0.0	0.0	0.0	0.0	0.0	0.0	0.0	0.0	1.0	0.0	0.0	0.0	1.0	0.0	0.0	0.0	0.0	0.0	0.0
ENSMUSG00000031171	54632	ensembl_gene_id	M. musculus	24140	H. sapiens	FTSJ1	FtsJ RNA 2'-O-methyltransferase 1	GO:0002128 tRNA nucleoside ribose methylation;GO:0030488 tRNA methylation;GO:0001510 RNA methylation		Predicted intracellular proteins; ENZYME proteins:Transferases; Disease related genes; Potential drug targets; Enzymes; Human disease related genes:Other diseases:Mental and behavioural disorders	Cytosol (Approved)				0.0	0.0	0.0	0.0	0.0	0.0	0.0	0.0	0.0	0.0	0.0	0.0	0.0	0.0	0.0	0.0	0.0	0.0	0.0	0.0
ENSMUSG00000023393	228993	ensembl_gene_id	M. musculus	63910	H. sapiens	SLC17A9	solute carrier family 17 member 9	GO:1904669 ATP export;GO:1903790 guanine nucleotide transmembrane transport;GO:0001408 guanine nucleotide transport		Disease related genes; Human disease related genes:Congenital malformations:Congenital malformations of skin; Potential drug targets; Transporters:Electrochemical Potential-driven transporters	Nucleoplasm (Approved)				0.0	0.0	0.0	0.0	0.0	0.0	0.0	0.0	0.0	0.0	0.0	0.0	0.0	0.0	0.0	0.0	0.0	0.0	0.0	0.0
ENSMUSG00000040852	213556	ensembl_gene_id	M. musculus	130271	H. sapiens	PLEKHH2	pleckstrin homology, MyTH4 and FERM domain containing H2	GO:0030835 negative regulation of actin filament depolymerization;GO:0030834 regulation of actin filament depolymerization;GO:1901880 negative regulation of protein depolymerization		Predicted intracellular proteins	Cytosol;Plasma membrane (Approved); Additional: Nuclear bodies;Nucleoplasm				0.0	0.0	0.0	0.0	0.0	0.0	0.0	0.0	0.0	0.0	0.0	0.0	0.0	1.0	0.0	0.0	0.0	0.0	0.0	0.0
ENSMUSG00000001962	108160	ensembl_gene_id	M. musculus	9130	H. sapiens	FAM50A	family with sequence similarity 50 member A	GO:0043484 regulation of RNA splicing;GO:0008380 RNA splicing;GO:0006397 mRNA processing		Predicted intracellular proteins; Human disease related genes:Other diseases:Mental and behavioural disorders	Nucleoplasm (Enhanced)				0.0	0.0	0.0	0.0	0.0	0.0	0.0	0.0	0.0	0.0	0.0	0.0	0.0	0.0	0.0	0.0	0.0	0.0	0.0	0.0
ENSMUSG00000028618	56374	ensembl_gene_id	M. musculus	9528	H. sapiens	TMEM59	transmembrane protein 59	GO:0090285 negative regulation of protein glycosylation in Golgi;GO:0060051 negative regulation of protein glycosylation;GO:0090283 regulation of protein glycosylation in Golgi		Predicted intracellular proteins; Transporters:Accessory Factors Involved in Transport					0.0	0.0	0.0	0.0	0.0	0.0	0.0	0.0	0.0	0.0	0.0	0.0	0.0	0.0	0.0	0.0	1.0	0.0	0.0	0.0
ENSMUSG00000035373	20306	ensembl_gene_id	M. musculus	6347	H. sapiens	CCL2	C-C motif chemokine ligand 2	GO:0035684 helper T cell extravasation;GO:2000502 negative regulation of natural killer cell chemotaxis;GO:1901624 negative regulation of lymphocyte chemotaxis		Predicted secreted proteins; Cancer-related genes:Candidate cancer biomarkers; Candidate cardiovascular disease genes	Golgi apparatus (Approved); Additional: Vesicles	Mimosine; Danazol; Chondroitin sulfate	(M22)PID GMCSF PATHWAY; (M65)PID FRA PATHWAY; (M196)PID IL23 PATHWAY	(M5922)HALLMARK UNFOLDED PROTEIN RESPONSE; (M5890)HALLMARK TNFA SIGNALING VIA NFKB; (M5913)HALLMARK INTERFERON GAMMA RESPONSE	1.0	0.0	1.0	0.0	1.0	1.0	1.0	0.0	1.0	0.0	0.0	0.0	0.0	0.0	0.0	1.0	0.0	0.0	0.0	0.0
ENSMUSG00000078517	230866	ensembl_gene_id	M. musculus	23065	H. sapiens	EMC1	ER membrane protein complex subunit 1	GO:0045050 protein insertion into ER membrane by stop-transfer membrane-anchor sequence;GO:0071816 tail-anchored membrane protein insertion into ER membrane;GO:0045048 protein insertion into ER membrane		Human disease related genes:Congenital malformations:Other congenital malformations; Disease related genes; Transporters:Primary Active Transporters; Potential drug targets; Predicted intracellular proteins					0.0	0.0	0.0	0.0	0.0	0.0	0.0	0.0	0.0	0.0	0.0	0.0	0.0	0.0	0.0	0.0	0.0	0.0	0.0	0.0
ENSMUSG00000021819	268721	ensembl_gene_id	M. musculus	23053	H. sapiens	ZSWIM8	zinc finger SWIM-type containing 8	GO:2000627 positive regulation of miRNA catabolic process;GO:2000625 regulation of miRNA catabolic process;GO:2000630 positive regulation of miRNA metabolic process		Predicted intracellular proteins	Cytosol;Plasma membrane (Approved)				0.0	0.0	0.0	0.0	0.0	0.0	0.0	0.0	0.0	0.0	0.0	0.0	0.0	0.0	0.0	0.0	1.0	0.0	0.0	0.0
ENSMUSG00000009731	16506	ensembl_gene_id	M. musculus	3750	H. sapiens	KCND1	potassium voltage-gated channel subfamily D member 1	GO:0071805 potassium ion transmembrane transport;GO:0006813 potassium ion transport;GO:0051260 protein homooligomerization		Voltage-gated ion channels:Voltage-Gated Potassium Channels; Transporters:Transporter channels and pores; Predicted intracellular proteins; FDA approved drug targets:Small molecule drugs	Nucleoplasm (Uncertain)	Dalfampridine		(M5956)HALLMARK KRAS SIGNALING DN	0.0	0.0	0.0	0.0	0.0	0.0	0.0	0.0	0.0	0.0	0.0	0.0	0.0	0.0	0.0	0.0	0.0	0.0	0.0	0.0
ENSMUSG00000002985	11816	ensembl_gene_id	M. musculus	348	H. sapiens	APOE	apolipoprotein E	GO:0071831 intermediate-density lipoprotein particle clearance;GO:0150200 regulation of transport across blood-brain barrier;GO:0150201 positive regulation of transport across blood-brain barrier		Human disease related genes:Nervous system diseases:Neurodegenerative diseases; Predicted secreted proteins; Human disease related genes:Congenital disorders of metabolism:Other congenital disorders of metabolism; Disease related genes; Candidate cardiovascular disease genes; Human disease related genes:Congenital disorders of metabolism:Congenital disorders of lipid/glycolipid metabolism; Cancer…	Vesicles (Approved)	Zinc; Copper; Zinc acetate; Zinc chloride; Zinc sulfate, unspecified form		(M5905)HALLMARK ADIPOGENESIS; (M5934)HALLMARK XENOBIOTIC METABOLISM	1.0	0.0	1.0	0.0	1.0	1.0	0.0	1.0	0.0	0.0	0.0	1.0	0.0	1.0	0.0	0.0	1.0	0.0	0.0	1.0
ENSMUSG00000031691	212999	ensembl_gene_id	M. musculus	30000	H. sapiens	TNPO2	transportin 2	GO:0006606 protein import into nucleus;GO:0051170 import into nucleus;GO:0034504 protein localization to nucleus		Predicted intracellular proteins; Transporters:Transporter channels and pores	Nucleoli;Nucleoplasm (Approved)			(M5901)HALLMARK G2M CHECKPOINT	0.0	0.0	0.0	0.0	0.0	0.0	0.0	0.0	0.0	0.0	0.0	0.0	0.0	0.0	0.0	0.0	0.0	0.0	0.0	0.0
ENSMUSG00000024560	74322	ensembl_gene_id	M. musculus	30827	H. sapiens	CXXC1	CXXC finger protein 1	GO:0051568 histone H3-K4 methylation;GO:0034968 histone lysine methylation;GO:0018022 peptidyl-lysine methylation		Transcription factors:Zinc-coordinating DNA-binding domains; Predicted intracellular proteins	Nucleoplasm (Enhanced)			(M5922)HALLMARK UNFOLDED PROTEIN RESPONSE	0.0	0.0	0.0	0.0	0.0	0.0	1.0	0.0	0.0	0.0	0.0	0.0	0.0	0.0	0.0	0.0	0.0	0.0	0.0	0.0
ENSMUSG00000050357	234695	ensembl_gene_id	M. musculus	146206	H. sapiens	CARMIL2	capping protein regulator and myosin 1 linker 2	GO:2000813 negative regulation of barbed-end actin filament capping;GO:2000812 regulation of barbed-end actin filament capping;GO:0090091 positive regulation of extracellular matrix disassembly		Disease related genes; Predicted intracellular proteins					0.0	0.0	0.0	0.0	0.0	0.0	0.0	1.0	1.0	0.0	1.0	0.0	0.0	1.0	0.0	0.0	0.0	0.0	0.0	0.0
ENSMUSG00000060639	319158	ensembl_gene_id	M. musculus	121504	H. sapiens	H4-16	H4 histone 16	GO:0061644 protein localization to CENP-A containing chromatin;GO:0045653 negative regulation of megakaryocyte differentiation;GO:0006335 DNA replication-dependent chromatin assembly		Disease related genes; Predicted intracellular proteins	Nucleoplasm (Supported)				0.0	0.0	1.0	0.0	0.0	0.0	1.0	0.0	0.0	0.0	0.0	0.0	0.0	0.0	0.0	0.0	0.0	0.0	0.0	0.0
ENSMUSG00000032388	27965	ensembl_gene_id	M. musculus	51324	H. sapiens	SPG21	SPG21 abhydrolase domain containing, maspardin	GO:0050851 antigen receptor-mediated signaling pathway;GO:0002429 immune response-activating cell surface receptor signaling pathway;GO:0002757 immune response-activating signal transduction		Disease related genes; Human disease related genes:Nervous system diseases:Other nervous and sensory system diseases; Predicted intracellular proteins	Cytosol;Vesicles (Supported)				0.0	0.0	0.0	0.0	0.0	0.0	0.0	0.0	0.0	0.0	0.0	0.0	0.0	0.0	0.0	0.0	0.0	0.0	0.0	0.0
ENSMUSG00000036057	104831	ensembl_gene_id	M. musculus	25930	H. sapiens	PTPN23	protein tyrosine phosphatase non-receptor type 23	GO:1903387 positive regulation of homophilic cell adhesion;GO:1903393 positive regulation of adherens junction organization;GO:1903385 regulation of homophilic cell adhesion		Predicted intracellular proteins; ENZYME proteins:Hydrolases; Human disease related genes:Congenital malformations:Congenital malformations of the nervous system; Disease related genes; Potential drug targets; Enzymes	Nuclear bodies;Nucleoplasm (Supported); Additional: Vesicles				0.0	0.0	1.0	0.0	0.0	0.0	0.0	0.0	0.0	0.0	0.0	0.0	0.0	0.0	0.0	0.0	0.0	0.0	0.0	0.0
ENSMUSG00000102861						None	None	None	None	None	None	None	None	None	nan	nan	nan	nan	nan	nan	nan	nan	nan	nan	nan	nan	nan	nan	nan	nan	nan	nan	nan	nan
ENSMUSG00000025432	11567	ensembl_gene_id	M. musculus	10677	H. sapiens	AVIL	advillin	GO:1900480 regulation of diacylglycerol biosynthetic process;GO:0051014 actin filament severing;GO:0051016 barbed-end actin filament capping		Disease related genes; Human disease related genes:Urinary system diseases:Kidney diseases; Predicted intracellular proteins					0.0	0.0	0.0	0.0	0.0	0.0	0.0	1.0	0.0	0.0	0.0	0.0	0.0	1.0	0.0	0.0	0.0	0.0	0.0	0.0
ENSMUSG00000030717	56312	ensembl_gene_id	M. musculus	26471	H. sapiens	NUPR1	nuclear protein 1, transcriptional regulator	GO:1904691 negative regulation of type B pancreatic cell proliferation;GO:1903862 positive regulation of oxidative phosphorylation;GO:2000194 regulation of female gonad development		Predicted intracellular proteins	Nucleoplasm (Supported); Additional: Cytokinetic bridge			(M5924)HALLMARK MTORC1 SIGNALING; (M5939)HALLMARK P53 PATHWAY	0.0	0.0	0.0	0.0	1.0	0.0	0.0	0.0	0.0	0.0	0.0	0.0	0.0	0.0	0.0	0.0	1.0	0.0	0.0	0.0
ENSMUSG00000022951	54720	ensembl_gene_id	M. musculus	1827	H. sapiens	RCAN1	regulator of calcineurin 1	GO:0031987 locomotion involved in locomotory behavior;GO:0007614 short-term memory;GO:0033173 calcineurin-NFAT signaling cascade		Predicted intracellular proteins; Human disease related genes:Other congenital disorders:Chromosomal abnormalities	Cytosol (Approved)	Dipyridamole	(M235)PID TCR CALCIUM PATHWAY; (M288)PID HES HEY PATHWAY; (M113)PID NFAT 3PATHWAY	(M5890)HALLMARK TNFA SIGNALING VIA NFKB	0.0	0.0	0.0	0.0	0.0	0.0	0.0	0.0	0.0	0.0	0.0	0.0	0.0	0.0	0.0	1.0	0.0	0.0	0.0	0.0
ENSMUSG00000031438	66889	ensembl_gene_id	M. musculus	79589	H. sapiens	RNF128	ring finger protein 128	GO:1904352 positive regulation of protein catabolic process in the vacuole;GO:1904350 regulation of protein catabolic process in the vacuole;GO:0061462 protein localization to lysosome		ENZYME proteins:Transferases; Enzymes			(M60)PID NFAT TFPATHWAY		0.0	0.0	0.0	0.0	0.0	0.0	0.0	0.0	0.0	0.0	0.0	0.0	0.0	0.0	0.0	0.0	1.0	0.0	0.0	0.0
ENSMUSG00000032840	76792	ensembl_gene_id	M. musculus	79794	H. sapiens	SPRING1	SREBF pathway regulator in golgi 1	GO:2000640 positive regulation of SREBP signaling pathway;GO:2000638 regulation of SREBP signaling pathway;GO:0080135 regulation of cellular response to stress		Predicted intracellular proteins					0.0	0.0	0.0	0.0	0.0	0.0	0.0	0.0	0.0	0.0	0.0	0.0	0.0	0.0	0.0	0.0	0.0	0.0	0.0	0.0
ENSMUSG00000040713	433375	ensembl_gene_id	M. musculus	8804	H. sapiens	CREG1	cellular repressor of E1A stimulated genes 1	GO:0040008 regulation of growth;GO:0045892 negative regulation of transcription, DNA-templated;GO:1903507 negative regulation of nucleic acid-templated transcription		Predicted secreted proteins	Microtubules (Approved); Additional: Vesicles			(M5941)HALLMARK UV RESPONSE UP	0.0	0.0	0.0	0.0	0.0	0.0	0.0	0.0	0.0	0.0	0.0	0.0	0.0	0.0	0.0	0.0	0.0	0.0	0.0	0.0
ENSMUSG00000026471	15064	ensembl_gene_id	M. musculus	3140	H. sapiens	MR1	major histocompatibility complex, class I-related	GO:0002852 regulation of T cell mediated cytotoxicity directed against tumor cell target;GO:0002854 positive regulation of T cell mediated cytotoxicity directed against tumor cell target;GO:0002842 positive regulation of T cell mediated immune response to tumor cell		Predicted intracellular proteins; FDA approved drug targets:Biotech drugs	Plasma membrane (Supported)	Antithymocyte immunoglobulin (rabbit)			0.0	0.0	0.0	0.0	0.0	0.0	0.0	0.0	0.0	0.0	0.0	0.0	0.0	0.0	0.0	0.0	0.0	0.0	1.0	0.0
ENSMUSG00000086165						None	None	None	None	None	None	None	None	None	nan	nan	nan	nan	nan	nan	nan	nan	nan	nan	nan	nan	nan	nan	nan	nan	nan	nan	nan	nan
ENSMUSG00000068732	67495	ensembl_gene_id	M. musculus	56900	H. sapiens	TMEM167B	transmembrane protein 167B	GO:0045054 constitutive secretory pathway;GO:0006887 exocytosis;GO:0032940 secretion by cell							0.0	0.0	0.0	0.0	0.0	0.0	0.0	0.0	0.0	0.0	0.0	0.0	0.0	0.0	0.0	0.0	0.0	0.0	0.0	0.0
ENSMUSG00000034341	22378	ensembl_gene_id	M. musculus	23558	H. sapiens	WBP2	WW domain binding protein 2	GO:0071442 positive regulation of histone H3-K14 acetylation;GO:0071440 regulation of histone H3-K14 acetylation;GO:0071169 establishment of protein localization to chromatin		Disease related genes; Human disease related genes:Nervous system diseases:Ear disease; Predicted intracellular proteins	Cytosol;Nucleoplasm (Supported)				0.0	0.0	0.0	0.0	0.0	0.0	0.0	0.0	0.0	0.0	0.0	0.0	0.0	0.0	0.0	0.0	0.0	0.0	0.0	0.0
ENSMUSG00000028048	14466	ensembl_gene_id	M. musculus	2629	H. sapiens	GBA	glucosylceramidase beta	GO:1904457 positive regulation of neuronal action potential;GO:1901804 beta-glucoside metabolic process;GO:1901805 beta-glucoside catabolic process		Human disease related genes:Nervous system diseases:Neurodegenerative diseases; Predicted intracellular proteins; ENZYME proteins:Hydrolases; Human disease related genes:Congenital disorders of metabolism:Lysosomal storage diseases; Disease related genes; Potential drug targets; Human disease related genes:Congenital disorders of metabolism:Congenital disorders of lipid/glycolipid metabolism; Enz…		scyllo-inositol; N-acetyl-alpha-D-glucosamine; Velaglucerase alfa; (2R,3R,4R,5S)-2-(HYDROXYMETHYL)-1-NONYLPIPERIDINE-3,4,5-TRIOL			0.0	0.0	0.0	0.0	0.0	0.0	0.0	0.0	0.0	1.0	0.0	0.0	0.0	0.0	0.0	0.0	1.0	1.0	1.0	0.0
ENSMUSG00000046329	66972	ensembl_gene_id	M. musculus	79085	H. sapiens	SLC25A23	solute carrier family 25 member 23	GO:0097274 urea homeostasis;GO:1900069 regulation of cellular hyperosmotic salinity response;GO:1901000 regulation of response to salt stress		Predicted intracellular proteins; Transporters:Electrochemical Potential-driven transporters	Mitochondria (Supported)			(M5956)HALLMARK KRAS SIGNALING DN	0.0	0.0	0.0	0.0	0.0	0.0	0.0	0.0	0.0	0.0	0.0	0.0	0.0	0.0	0.0	0.0	0.0	0.0	0.0	0.0
ENSMUSG00000036299	407819	ensembl_gene_id	M. musculus	497661	H. sapiens	C18orf32	chromosome 18 open reading frame 32	GO:0043123 positive regulation of I-kappaB kinase/NF-kappaB signaling;GO:0043122 regulation of I-kappaB kinase/NF-kappaB signaling;GO:1902533 positive regulation of intracellular signal transduction			Vesicles (Approved); Additional: Nucleoplasm				0.0	0.0	0.0	0.0	0.0	0.0	0.0	0.0	0.0	0.0	0.0	0.0	0.0	0.0	0.0	0.0	0.0	0.0	0.0	0.0
ENSMUSG00000032114	14385	ensembl_gene_id	M. musculus	2542	H. sapiens	SLC37A4	solute carrier family 37 member 4	GO:0015712 hexose phosphate transport;GO:0015760 glucose-6-phosphate transport;GO:0035435 phosphate ion transmembrane transport		Human disease related genes:Congenital disorders of metabolism:Congenital disorders of carbohydrate metabolism	Mitochondria (Approved)			(M5891)HALLMARK HYPOXIA; (M5924)HALLMARK MTORC1 SIGNALING; (M5937)HALLMARK GLYCOLYSIS	0.0	0.0	0.0	0.0	0.0	0.0	0.0	0.0	0.0	0.0	0.0	0.0	0.0	0.0	0.0	0.0	0.0	0.0	0.0	0.0
ENSMUSG00000004394	103694	ensembl_gene_id	M. musculus	222068	H. sapiens	TMED4	transmembrane p24 trafficking protein 4	GO:0006888 endoplasmic reticulum to Golgi vesicle-mediated transport;GO:0007030 Golgi organization;GO:0043123 positive regulation of I-kappaB kinase/NF-kappaB signaling		Predicted intracellular proteins					0.0	0.0	0.0	0.0	0.0	0.0	0.0	0.0	0.0	0.0	0.0	0.0	0.0	0.0	0.0	0.0	0.0	0.0	0.0	0.0
ENSMUSG00000036537	69942	ensembl_gene_id	M. musculus	7737	H. sapiens	RNF113A	ring finger protein 113A	GO:0018276 isopeptide cross-linking via N6-glycyl-L-lysine;GO:0018262 isopeptide cross-linking;GO:0034247 snoRNA splicing		Predicted intracellular proteins; Enzymes; ENZYME proteins:Transferases; Disease related genes; Potential drug targets; Human disease related genes:Skin diseases:Skin and soft tissue diseases	Nucleoplasm (Supported)				0.0	0.0	0.0	0.0	0.0	0.0	0.0	0.0	0.0	0.0	0.0	0.0	0.0	0.0	0.0	0.0	0.0	0.0	0.0	0.0
ENSMUSG00000032308	71742	ensembl_gene_id	M. musculus	25989	H. sapiens	ULK3	unc-51 like kinase 3	GO:0072537 fibroblast activation;GO:0045879 negative regulation of smoothened signaling pathway;GO:0045880 positive regulation of smoothened signaling pathway	Other	ENZYME proteins:Transferases; Predicted intracellular proteins; Kinases; Enzymes		Fostamatinib			0.0	0.0	0.0	0.0	0.0	0.0	0.0	0.0	0.0	0.0	0.0	0.0	0.0	0.0	0.0	0.0	0.0	0.0	1.0	0.0
ENSMUSG00000032511	20271	ensembl_gene_id	M. musculus	6331	H. sapiens	SCN5A	sodium voltage-gated channel alpha subunit 5	GO:0098912 membrane depolarization during atrial cardiac muscle cell action potential;GO:0086048 membrane depolarization during bundle of His cell action potential;GO:0086017 Purkinje myocyte action potential		FDA approved drug targets:Small molecule drugs; Voltage-gated ion channels:Voltage-Gated Sodium Channels; Human disease related genes:Cardiovascular diseases:Cardiac diseases; Disease related genes; Predicted intracellular proteins; Transporters:Transporter channels and pores	Plasma membrane (Supported); Additional: Nucleoli;Nucleoplasm	Indecainide; Phenytoin; Disopyramide; Lidocaine; Mexiletine; Hexylcaine; Cinchocaine; Mephenytoin; Moricizine; Riluzole; Prilocaine; Ethotoin; Benzonatate; Quinidine; Zonisamide; Procainamide; Tocainide; Propafenone; Flecainide; Encainide; Fosphenytoin; Quinidine barbiturate; Ajmaline; Aprindine; Dronedarone; Vernakalant; Isavuconazole			0.0	0.0	0.0	0.0	1.0	0.0	0.0	0.0	0.0	0.0	0.0	0.0	0.0	1.0	0.0	0.0	0.0	0.0	0.0	0.0
ENSMUSG00000025337	66711	ensembl_gene_id	M. musculus	51119	H. sapiens	SBDS	SBDS ribosome maturation factor	GO:0042256 mature ribosome assembly;GO:0048539 bone marrow development;GO:0001833 inner cell mass cell proliferation		Cancer-related genes; Disease related genes; Human disease related genes:Immune system diseases:Primary immunodeficiency; Predicted intracellular proteins; Human disease related genes:Other congenital disorders:Ribosomopathies	Cytosol;Nucleoplasm (Supported)				0.0	0.0	0.0	0.0	0.0	0.0	0.0	0.0	0.0	0.0	0.0	0.0	0.0	0.0	0.0	0.0	0.0	1.0	1.0	0.0
ENSMUSG00000031294	103175	ensembl_gene_id	M. musculus			None	None	None	None	None	None	None	None	None	nan	nan	nan	nan	nan	nan	nan	nan	nan	nan	nan	nan	nan	nan	nan	nan	nan	nan	nan	nan
ENSMUSG00000104950						None	None	None	None	None	None	None	None	None	nan	nan	nan	nan	nan	nan	nan	nan	nan	nan	nan	nan	nan	nan	nan	nan	nan	nan	nan	nan
ENSMUSG00000063727	18383	ensembl_gene_id	M. musculus	4982	H. sapiens	TNFRSF11B	TNF receptor superfamily member 11b	GO:0042483 negative regulation of odontogenesis;GO:0042489 negative regulation of odontogenesis of dentin-containing tooth;GO:0110111 negative regulation of animal organ morphogenesis		Predicted secreted proteins; Human disease related genes:Musculoskeletal diseases:Skeletal diseases; Candidate cardiovascular disease genes; Disease related genes; Cancer-related genes:Candidate cancer biomarkers				(M5915)HALLMARK APICAL JUNCTION; (M5930)HALLMARK EPITHELIAL MESENCHYMAL TRANSITION	0.0	1.0	1.0	0.0	0.0	0.0	0.0	0.0	0.0	0.0	0.0	0.0	0.0	0.0	0.0	0.0	0.0	0.0	0.0	0.0
ENSMUSG00000079033	17259	ensembl_gene_id	M. musculus	100271849	H. sapiens	MEF2B	myocyte enhancer factor 2B	GO:0007517 muscle organ development;GO:0061061 muscle structure development;GO:0045944 positive regulation of transcription by RNA polymerase II							0.0	0.0	0.0	0.0	0.0	0.0	0.0	0.0	0.0	0.0	0.0	0.0	0.0	0.0	0.0	0.0	0.0	0.0	0.0	0.0
ENSMUSG00000012126	67586	ensembl_gene_id	M. musculus	91544	H. sapiens	UBXN11	UBX domain protein 11	GO:0043161 proteasome-mediated ubiquitin-dependent protein catabolic process;GO:0010498 proteasomal protein catabolic process;GO:0006511 ubiquitin-dependent protein catabolic process		Predicted intracellular proteins	Cytosol;Nucleoli (Approved)				0.0	0.0	0.0	0.0	0.0	0.0	0.0	0.0	0.0	0.0	0.0	0.0	0.0	0.0	0.0	0.0	0.0	0.0	0.0	0.0
ENSMUSG00000039384	63953	ensembl_gene_id	M. musculus	11221	H. sapiens	DUSP10	dual specificity phosphatase 10	GO:1905042 negative regulation of epithelium regeneration;GO:1905041 regulation of epithelium regeneration;GO:0060266 negative regulation of respiratory burst involved in inflammatory response		Predicted intracellular proteins; Enzymes; ENZYME proteins:Hydrolases	Nucleoplasm (Supported); Additional: Cytosol;Golgi apparatus		(M76)PID P38 ALPHA BETA PATHWAY; (M166)PID ATF2 PATHWAY		0.0	0.0	1.0	0.0	1.0	0.0	0.0	0.0	0.0	0.0	0.0	0.0	0.0	0.0	1.0	0.0	0.0	0.0	0.0	0.0
ENSMUSG00000008734	64297	ensembl_gene_id	M. musculus	51704	H. sapiens	GPRC5B	G protein-coupled receptor class C group 5 member B	GO:0060907 positive regulation of macrophage cytokine production;GO:0010935 regulation of macrophage cytokine production;GO:0061081 positive regulation of myeloid leukocyte cytokine production involved in immune response		G-protein coupled receptors:GPCRs excl olfactory receptors; G-protein coupled receptors:Family 3 (C) receptors; Predicted intracellular proteins	Vesicles (Supported); Additional: Nucleoli;Nucleoplasm			(M5953)HALLMARK KRAS SIGNALING UP	0.0	0.0	0.0	0.0	0.0	0.0	0.0	0.0	0.0	0.0	0.0	0.0	0.0	0.0	0.0	0.0	0.0	0.0	0.0	0.0
ENSMUSG00000032553	20818	ensembl_gene_id	M. musculus	58477	H. sapiens	SRPRB	SRP receptor subunit beta	GO:0006617 SRP-dependent cotranslational protein targeting to membrane, signal sequence recognition;GO:0006614 SRP-dependent cotranslational protein targeting to membrane;GO:0006613 cotranslational protein targeting to membrane			Plasma membrane (Approved)			(M5957)HALLMARK PANCREAS BETA CELLS; (M5922)HALLMARK UNFOLDED PROTEIN RESPONSE	0.0	0.0	0.0	0.0	0.0	0.0	1.0	0.0	0.0	0.0	0.0	0.0	0.0	0.0	0.0	0.0	0.0	0.0	0.0	0.0
ENSMUSG00000010830	105785	ensembl_gene_id	M. musculus	11015	H. sapiens	KDELR3	KDEL endoplasmic reticulum protein retention receptor 3	GO:0006621 protein retention in ER lumen;GO:0035437 maintenance of protein localization in endoplasmic reticulum;GO:0072595 maintenance of protein localization in organelle			Endoplasmic reticulum (Supported)			(M5922)HALLMARK UNFOLDED PROTEIN RESPONSE; (M5891)HALLMARK HYPOXIA; (M5937)HALLMARK GLYCOLYSIS	0.0	0.0	0.0	0.0	0.0	0.0	1.0	0.0	0.0	0.0	0.0	0.0	0.0	0.0	0.0	0.0	0.0	0.0	0.0	0.0
ENSMUSG00000087659						None	None	None	None	None	None	None	None	None	nan	nan	nan	nan	nan	nan	nan	nan	nan	nan	nan	nan	nan	nan	nan	nan	nan	nan	nan	nan
ENSMUSG00000015745	67220	ensembl_gene_id	M. musculus	51177	H. sapiens	PLEKHO1	pleckstrin homology domain containing O1	GO:0072673 lamellipodium morphogenesis;GO:0051451 myoblast migration;GO:1901739 regulation of myoblast fusion		Predicted intracellular proteins	Mitochondria (Supported)				0.0	0.0	0.0	0.0	0.0	0.0	0.0	0.0	0.0	0.0	0.0	0.0	0.0	0.0	0.0	0.0	0.0	0.0	0.0	0.0
ENSMUSG00000038738	243961	ensembl_gene_id	M. musculus	50944	H. sapiens	SHANK1	SH3 and multiple ankyrin repeat domains 1	GO:0050894 determination of affect;GO:0046959 habituation;GO:0050893 sensory processing		Predicted intracellular proteins	Plasma membrane (Supported)				0.0	0.0	0.0	0.0	0.0	0.0	0.0	0.0	0.0	0.0	0.0	0.0	0.0	1.0	0.0	0.0	0.0	0.0	0.0	0.0
ENSMUSG00000025283	20229	ensembl_gene_id	M. musculus	6303	H. sapiens	SAT1	spermidine/spermine N1-acetyltransferase 1	GO:0009447 putrescine catabolic process;GO:0032917 polyamine acetylation;GO:0032918 spermidine acetylation		Human disease related genes:Congenital malformations:Congenital malformations of skin; Predicted intracellular proteins; ENZYME proteins:Transferases; Disease related genes; Potential drug targets; Enzymes		N-ethyl-N-[3-(propylamino)propyl]propane-1,3-diamine	(M118)PID INTEGRIN A9B1 PATHWAY	(M5908)HALLMARK ANDROGEN RESPONSE; (M5902)HALLMARK APOPTOSIS; (M5890)HALLMARK TNFA SIGNALING VIA NFKB	1.0	0.0	0.0	0.0	0.0	0.0	0.0	0.0	0.0	0.0	0.0	0.0	0.0	0.0	0.0	0.0	0.0	0.0	0.0	0.0
ENSMUSG00000105692						None	None	None	None	None	None	None	None	None	nan	nan	nan	nan	nan	nan	nan	nan	nan	nan	nan	nan	nan	nan	nan	nan	nan	nan	nan	nan
ENSMUSG00000021830	70561	ensembl_gene_id	M. musculus	57544	H. sapiens	TXNDC16	thioredoxin domain containing 16	GO:0008150 biological_process		Predicted intracellular proteins; Predicted secreted proteins	Mitochondria (Approved)				0.0	0.0	0.0	0.0	0.0	0.0	0.0	0.0	0.0	0.0	0.0	0.0	0.0	0.0	0.0	0.0	0.0	0.0	0.0	0.0
ENSMUSG00000028041	11490	ensembl_gene_id	M. musculus	8751	H. sapiens	ADAM15	ADAM metallopeptidase domain 15	GO:1990910 response to hypobaric hypoxia;GO:1904627 response to phorbol 13-acetate 12-myristate;GO:1904628 cellular response to phorbol 13-acetate 12-myristate		Predicted intracellular proteins	Vesicles (Uncertain)		(M118)PID INTEGRIN A9B1 PATHWAY; (M3468)NABA ECM REGULATORS; (M5885)NABA MATRISOME ASSOCIATED	(M5915)HALLMARK APICAL JUNCTION	1.0	1.0	1.0	1.0	0.0	0.0	0.0	0.0	0.0	0.0	0.0	0.0	1.0	0.0	0.0	0.0	0.0	0.0	0.0	0.0
ENSMUSG00000046613	328643	ensembl_gene_id	M. musculus	90113	H. sapiens	VWA5B2	von Willebrand factor A domain containing 5B2			Predicted intracellular proteins	Golgi apparatus (Approved); Additional: Nucleoplasm		(M3008)NABA ECM GLYCOPROTEINS; (M5884)NABA CORE MATRISOME; (M5889)NABA MATRISOME		0.0	1.0	0.0	0.0	0.0	0.0	0.0	0.0	0.0	0.0	0.0	0.0	0.0	0.0	0.0	0.0	0.0	0.0	0.0	0.0
ENSMUSG00000035179	67752	ensembl_gene_id	M. musculus	220004	H. sapiens	PPP1R32	protein phosphatase 1 regulatory subunit 32			Predicted intracellular proteins					0.0	0.0	0.0	0.0	0.0	0.0	0.0	0.0	0.0	0.0	0.0	0.0	0.0	0.0	0.0	0.0	0.0	0.0	0.0	0.0
ENSMUSG00000026833	56177	ensembl_gene_id	M. musculus	10439	H. sapiens	OLFM1	olfactomedin 1	GO:0023041 neuronal signal transduction;GO:0003190 atrioventricular valve formation;GO:0003188 heart valve formation		Predicted intracellular proteins; Predicted secreted proteins	Nucleoli (Approved); Additional: Cytosol;Nucleoplasm			(M5941)HALLMARK UV RESPONSE UP; (M5906)HALLMARK ESTROGEN RESPONSE EARLY; (M5907)HALLMARK ESTROGEN RESPONSE LATE	0.0	0.0	0.0	0.0	0.0	0.0	0.0	0.0	0.0	0.0	0.0	0.0	0.0	0.0	0.0	0.0	0.0	0.0	0.0	0.0
ENSMUSG00000041845	11854	ensembl_gene_id	M. musculus	29984	H. sapiens	RHOD	ras homolog family member D	GO:0048041 focal adhesion assembly;GO:0030032 lamellipodium assembly;GO:0007044 cell-substrate junction assembly		Predicted intracellular proteins				(M5906)HALLMARK ESTROGEN RESPONSE EARLY	0.0	0.0	1.0	0.0	0.0	0.0	0.0	0.0	1.0	0.0	0.0	0.0	0.0	1.0	0.0	0.0	0.0	0.0	0.0	0.0
ENSMUSG00000041323	78801	ensembl_gene_id	M. musculus	122481	H. sapiens	AK7	adenylate kinase 7	GO:0046940 nucleoside monophosphate phosphorylation;GO:0006165 nucleoside diphosphate phosphorylation;GO:0046939 nucleotide phosphorylation		Predicted intracellular proteins; ENZYME proteins:Transferases; Human disease related genes:Reproductive system diseases:Reproductive system diseases; Disease related genes; Potential drug targets; Enzymes					0.0	0.0	0.0	0.0	0.0	0.0	0.0	0.0	0.0	0.0	0.0	0.0	0.0	0.0	0.0	0.0	0.0	0.0	0.0	0.0
ENSMUSG00000064341	17716	ensembl_gene_id	M. musculus	4535	H. sapiens	ND1	NADH dehydrogenase subunit 1	GO:0006120 mitochondrial electron transport, NADH to ubiquinone;GO:0010257 NADH dehydrogenase complex assembly;GO:0032981 mitochondrial respiratory chain complex I assembly		Human disease related genes:Nervous system diseases:Neurodegenerative diseases; Disease related genes; ENZYME proteins; Enzymes; FDA approved drug targets:Small molecule drugs; Human disease related genes:Congenital disorders of metabolism:Mitochondrial diseases		NADH; Methoxyflurane; Halothane; Desflurane; Sevoflurane; N-Formylmethionine; Phenethyl Isothiocyanate			0.0	0.0	0.0	0.0	0.0	0.0	0.0	0.0	0.0	0.0	0.0	0.0	0.0	0.0	0.0	0.0	0.0	0.0	0.0	1.0
ENSMUSG00000034252	215351	ensembl_gene_id	M. musculus	26054	H. sapiens	SENP6	SUMO specific peptidase 6	GO:0090234 regulation of kinetochore assembly;GO:0090230 regulation of centromere complex assembly;GO:0016926 protein desumoylation		Peptidases:Cysteine-type peptidases; Predicted intracellular proteins; Enzymes	Nucleoplasm (Supported); Additional: Cytosol				0.0	0.0	0.0	0.0	0.0	0.0	0.0	0.0	0.0	0.0	0.0	0.0	0.0	1.0	0.0	0.0	0.0	0.0	0.0	0.0
ENSMUSG00000047466	212163	ensembl_gene_id	M. musculus	147339	H. sapiens	C18orf25	chromosome 18 open reading frame 25	GO:0006511 ubiquitin-dependent protein catabolic process;GO:0019941 modification-dependent protein catabolic process;GO:0043632 modification-dependent macromolecule catabolic process		Predicted intracellular proteins	Nucleoplasm (Approved); Additional: Cytosol				0.0	0.0	0.0	0.0	0.0	0.0	0.0	0.0	0.0	0.0	0.0	0.0	0.0	0.0	0.0	0.0	0.0	0.0	0.0	0.0
ENSMUSG00000092203	68763	ensembl_gene_id	M. musculus			None	None	None	None	None	None	None	None	None	nan	nan	nan	nan	nan	nan	nan	nan	nan	nan	nan	nan	nan	nan	nan	nan	nan	nan	nan	nan
ENSMUSG00000060032	232440	ensembl_gene_id	M. musculus	55766	H. sapiens	H2AJ	H2A.J histone	GO:0008150 biological_process		Predicted intracellular proteins	Nucleoplasm (Approved)			(M5939)HALLMARK P53 PATHWAY	0.0	0.0	0.0	0.0	0.0	0.0	1.0	0.0	0.0	0.0	0.0	0.0	0.0	0.0	0.0	0.0	0.0	0.0	0.0	0.0
ENSMUSG00000021365	18003	ensembl_gene_id	M. musculus	4739	H. sapiens	NEDD9	neural precursor cell expressed, developmentally down-regulated 9	GO:0090527 actin filament reorganization;GO:1900026 positive regulation of substrate adhesion-dependent cell spreading;GO:0051017 actin filament bundle assembly		Predicted intracellular proteins	Cytosol;Nucleoplasm (Supported); Additional: Plasma membrane			(M5902)HALLMARK APOPTOSIS; (M5893)HALLMARK MITOTIC SPINDLE	0.0	0.0	1.0	0.0	0.0	0.0	0.0	0.0	1.0	0.0	0.0	0.0	0.0	0.0	0.0	0.0	0.0	0.0	0.0	0.0
ENSMUSG00000114329						None	None	None	None	None	None	None	None	None	nan	nan	nan	nan	nan	nan	nan	nan	nan	nan	nan	nan	nan	nan	nan	nan	nan	nan	nan	nan
ENSMUSG00000036256	29817	ensembl_gene_id	M. musculus	3490	H. sapiens	IGFBP7	insulin like growth factor binding protein 7	GO:0051414 response to cortisol;GO:0007566 embryo implantation;GO:0050810 regulation of steroid biosynthetic process		Disease related genes; Predicted secreted proteins	Golgi apparatus (Approved)	Insulin pork	(M3008)NABA ECM GLYCOPROTEINS; (M5884)NABA CORE MATRISOME; (M5889)NABA MATRISOME	(M5909)HALLMARK MYOGENESIS	0.0	1.0	0.0	0.0	1.0	0.0	1.0	0.0	0.0	0.0	0.0	1.0	0.0	0.0	0.0	1.0	0.0	0.0	0.0	0.0
ENSMUSG00000006673	69232	ensembl_gene_id	M. musculus	54870	H. sapiens	QRICH1	glutamine rich 1	GO:0036499 PERK-mediated unfolded protein response;GO:0140467 integrated stress response signaling;GO:0070059 intrinsic apoptotic signaling pathway in response to endoplasmic reticulum stress		Disease related genes; Predicted intracellular proteins; Human disease related genes:Congenital malformations:Other congenital malformations	Nucleoplasm (Enhanced)				0.0	0.0	0.0	0.0	0.0	0.0	0.0	0.0	0.0	0.0	0.0	0.0	0.0	0.0	0.0	0.0	0.0	0.0	0.0	0.0
ENSMUSG00000110773						None	None	None	None	None	None	None	None	None	nan	nan	nan	nan	nan	nan	nan	nan	nan	nan	nan	nan	nan	nan	nan	nan	nan	nan	nan	nan
ENSMUSG00000042364	170625	ensembl_gene_id	M. musculus	112574	H. sapiens	SNX18	sorting nexin 18	GO:0036089 cleavage furrow formation;GO:0097320 plasma membrane tubulation;GO:2000786 positive regulation of autophagosome assembly		Predicted intracellular proteins	Cytosol (Approved)				0.0	0.0	0.0	0.0	0.0	0.0	0.0	0.0	0.0	0.0	0.0	0.0	0.0	1.0	0.0	0.0	1.0	0.0	0.0	0.0
ENSMUSG00000017692	246104	ensembl_gene_id	M. musculus	162494	H. sapiens	RHBDL3	rhomboid like 3	GO:0006508 proteolysis;GO:0019538 protein metabolic process;GO:1901564 organonitrogen compound metabolic process		Peptidases:Serine-type peptidases; Enzymes; ENZYME proteins:Hydrolases					0.0	0.0	0.0	0.0	0.0	0.0	0.0	0.0	0.0	0.0	0.0	0.0	0.0	0.0	0.0	0.0	0.0	0.0	0.0	0.0
ENSMUSG00000003154	60611	ensembl_gene_id	M. musculus	55810	H. sapiens	FOXJ2	forkhead box J2	GO:0110059 negative regulation of blood vessel endothelial cell differentiation;GO:0110057 regulation of blood vessel endothelial cell differentiation;GO:0045602 negative regulation of endothelial cell differentiation		Transcription factors:Helix-turn-helix domains; Predicted intracellular proteins	Nucleoplasm (Supported); Additional: Nucleoli fibrillar center			(M5945)HALLMARK HEME METABOLISM	0.0	0.0	0.0	0.0	0.0	0.0	0.0	0.0	0.0	0.0	0.0	0.0	0.0	0.0	0.0	0.0	0.0	0.0	0.0	0.0
ENSMUSG00000022843	12724	ensembl_gene_id	M. musculus	1181	H. sapiens	CLCN2	chloride voltage-gated channel 2	GO:0060689 cell differentiation involved in salivary gland development;GO:0032344 regulation of aldosterone metabolic process;GO:0032347 regulation of aldosterone biosynthetic process		Disease related genes; Human disease related genes:Nervous system diseases:Epilepsy; FDA approved drug targets:Small molecule drugs; Transporters:Electrochemical Potential-driven transporters	Cytosol (Approved)	Lubiprostone; Cobiprostone		(M5941)HALLMARK UV RESPONSE UP	0.0	0.0	0.0	0.0	0.0	0.0	0.0	0.0	0.0	0.0	0.0	0.0	0.0	0.0	0.0	0.0	0.0	0.0	0.0	0.0
ENSMUSG00000047604	212398	ensembl_gene_id	M. musculus	23401	H. sapiens	FRAT2	FRAT regulator of WNT signaling pathway 2	GO:0016055 Wnt signaling pathway;GO:0198738 cell-cell signaling by wnt;GO:1905114 cell surface receptor signaling pathway involved in cell-cell signaling		Predicted intracellular proteins	Nucleoplasm (Approved); Additional: Mitochondria				0.0	0.0	0.0	0.0	0.0	1.0	0.0	0.0	0.0	0.0	0.0	0.0	0.0	0.0	0.0	0.0	0.0	0.0	0.0	1.0
ENSMUSG00000116121						None	None	None	None	None	None	None	None	None	nan	nan	nan	nan	nan	nan	nan	nan	nan	nan	nan	nan	nan	nan	nan	nan	nan	nan	nan	nan
ENSMUSG00000018381	66610	ensembl_gene_id	M. musculus	51225	H. sapiens	ABI3	ABI family member 3	GO:0010593 negative regulation of lamellipodium assembly;GO:1900028 negative regulation of ruffle assembly;GO:1902744 negative regulation of lamellipodium organization		Predicted intracellular proteins					0.0	0.0	0.0	0.0	0.0	0.0	0.0	1.0	0.0	0.0	0.0	0.0	0.0	1.0	0.0	0.0	0.0	0.0	0.0	0.0
ENSMUSG00000002059	19376	ensembl_gene_id	M. musculus	83871	H. sapiens	RAB34	RAB34, member RAS oncogene family	GO:0090385 phagosome-lysosome fusion;GO:0001845 phagolysosome assembly;GO:0090382 phagosome maturation		Predicted intracellular proteins				(M5905)HALLMARK ADIPOGENESIS	0.0	0.0	0.0	0.0	0.0	0.0	0.0	0.0	0.0	0.0	0.0	0.0	0.0	0.0	0.0	0.0	0.0	0.0	0.0	0.0
ENSMUSG00000101970	69170	ensembl_gene_id	M. musculus			None	None	None	None	None	None	None	None	None	nan	nan	nan	nan	nan	nan	nan	nan	nan	nan	nan	nan	nan	nan	nan	nan	nan	nan	nan	nan
ENSMUSG00000047412	235132	ensembl_gene_id	M. musculus	29068	H. sapiens	ZBTB44	zinc finger and BTB domain containing 44			Transcription factors:Zinc-coordinating DNA-binding domains; Predicted intracellular proteins	Nucleoplasm (Approved)				0.0	0.0	0.0	0.0	0.0	0.0	0.0	0.0	0.0	0.0	0.0	0.0	0.0	0.0	0.0	0.0	0.0	0.0	0.0	0.0
ENSMUSG00000035407	242553	ensembl_gene_id	M. musculus	163782	H. sapiens	KANK4	KN motif and ankyrin repeat domains 4	GO:0030837 negative regulation of actin filament polymerization;GO:0032272 negative regulation of protein polymerization;GO:0030833 regulation of actin filament polymerization		Predicted intracellular proteins	Cytosol (Uncertain); Additional: Microtubules				0.0	0.0	0.0	0.0	0.0	0.0	0.0	0.0	0.0	0.0	0.0	0.0	0.0	1.0	0.0	0.0	0.0	0.0	0.0	0.0
ENSMUSG00000044197	80290	ensembl_gene_id	M. musculus	115330	H. sapiens	GPR146	G protein-coupled receptor 146	GO:0007186 G protein-coupled receptor signaling pathway;GO:0007165 signal transduction;GO:0023052 signaling		G-protein coupled receptors:GPCRs excl olfactory receptors; Predicted intracellular proteins					0.0	0.0	0.0	0.0	0.0	0.0	0.0	0.0	0.0	0.0	0.0	0.0	0.0	0.0	0.0	0.0	0.0	0.0	0.0	0.0
ENSMUSG00000110559						None	None	None	None	None	None	None	None	None	nan	nan	nan	nan	nan	nan	nan	nan	nan	nan	nan	nan	nan	nan	nan	nan	nan	nan	nan	nan
ENSMUSG00000015222	17756	ensembl_gene_id	M. musculus	4133	H. sapiens	MAP2	microtubule associated protein 2	GO:1901951 regulation of anterograde dense core granule transport;GO:1901953 positive regulation of anterograde dense core granule transport;GO:1904809 regulation of dense core granule transport		Predicted intracellular proteins; FDA approved drug targets:Small molecule drugs	Cytosol;Plasma membrane (Approved)	Estramustine; Paclitaxel; Docetaxel	(M87)PID LKB1 PATHWAY		0.0	0.0	0.0	0.0	0.0	0.0	0.0	1.0	1.0	0.0	0.0	0.0	0.0	1.0	0.0	0.0	0.0	0.0	0.0	0.0
ENSMUSG00000040524	214812	ensembl_gene_id	M. musculus	23060	H. sapiens	ZNF609	zinc finger protein 609	GO:2001224 positive regulation of neuron migration;GO:2000291 regulation of myoblast proliferation;GO:2001222 regulation of neuron migration		Predicted intracellular proteins	Nucleoplasm (Enhanced); Additional: Cytosol				0.0	0.0	0.0	0.0	0.0	0.0	0.0	0.0	1.0	0.0	0.0	0.0	0.0	0.0	0.0	0.0	0.0	0.0	0.0	0.0
ENSMUSG00000032750	210710	ensembl_gene_id	M. musculus	139716	H. sapiens	GAB3	GRB2 associated binding protein 3	GO:0030225 macrophage differentiation;GO:0002573 myeloid leukocyte differentiation;GO:0030099 myeloid cell differentiation		Predicted intracellular proteins	Nuclear speckles (Approved); Additional: Cytosol;Nucleoplasm				0.0	0.0	0.0	0.0	0.0	0.0	0.0	0.0	0.0	0.0	0.0	0.0	0.0	0.0	0.0	0.0	0.0	0.0	1.0	0.0
ENSMUSG00000015202	215748	ensembl_gene_id	M. musculus	154043	H. sapiens	CNKSR3	CNKSR family member 3	GO:2000651 positive regulation of sodium ion transmembrane transporter activity;GO:1902307 positive regulation of sodium ion transmembrane transport;GO:0033137 negative regulation of peptidyl-serine phosphorylation		Predicted intracellular proteins	Cytosol (Supported); Additional: Mitochondria				0.0	0.0	0.0	0.0	0.0	0.0	0.0	0.0	0.0	0.0	0.0	0.0	0.0	0.0	0.0	0.0	0.0	0.0	0.0	0.0
ENSMUSG00000032468	74125	ensembl_gene_id	M. musculus	25852	H. sapiens	ARMC8	armadillo repeat containing 8	GO:0043161 proteasome-mediated ubiquitin-dependent protein catabolic process;GO:0010498 proteasomal protein catabolic process;GO:0006511 ubiquitin-dependent protein catabolic process		Predicted intracellular proteins	Nucleoplasm (Supported); Additional: Cytosol;Vesicles				0.0	0.0	0.0	0.0	0.0	0.0	0.0	0.0	0.0	0.0	0.0	0.0	0.0	0.0	0.0	0.0	0.0	0.0	0.0	0.0
ENSMUSG00000029597	231691	ensembl_gene_id	M. musculus	10993	H. sapiens	SDS	serine dehydratase	GO:0009097 isoleucine biosynthetic process;GO:0042866 pyruvate biosynthetic process;GO:0009082 branched-chain amino acid biosynthetic process		Predicted intracellular proteins; ENZYME proteins:Lyases; Enzymes	Cytosol (Approved); Additional: Mitochondria	Pyridoxal phosphate; Serine			0.0	0.0	0.0	0.0	0.0	0.0	0.0	0.0	0.0	0.0	0.0	0.0	0.0	0.0	0.0	0.0	0.0	0.0	0.0	0.0
ENSMUSG00000025037	17161	ensembl_gene_id	M. musculus	4128	H. sapiens	MAOA	monoamine oxidase A	GO:0019614 catechol-containing compound catabolic process;GO:0042420 dopamine catabolic process;GO:0042424 catecholamine catabolic process		Human disease related genes:Congenital disorders of metabolism:Congenital disorders of amino acid metabolism; Disease related genes; ENZYME proteins:Oxidoreductases; Enzymes; FDA approved drug targets:Small molecule drugs; Human disease related genes:Other diseases:Mental and behavioural disorders	Mitochondria (Supported); Additional: Cytosol	Amphetamine; Phentermine; Procaine; Tranylcypromine; Phenelzine; Minaprine; Zonisamide; Selegiline; Procarbazine; Moclobemide; Isocarboxazid; Ephedra sinica root; MMDA; 4-Methoxyamphetamine; Metamfetamine; Pargyline; Flavin adenine dinucleotide; Clorgiline; Nialamide; Nomifensine; Zimelidine; Posizolid; CX157; Decyl(dimethyl)phosphine oxide; Harmine; Pirlindole; Toloxatone; Brofaromine; Flortauci…		(M5935)HALLMARK FATTY ACID METABOLISM; (M5941)HALLMARK UV RESPONSE UP; (M5934)HALLMARK XENOBIOTIC METABOLISM	0.0	0.0	0.0	0.0	0.0	0.0	0.0	0.0	0.0	0.0	0.0	0.0	0.0	0.0	0.0	0.0	0.0	0.0	0.0	0.0
ENSMUSG00000041488	20908	ensembl_gene_id	M. musculus	6809	H. sapiens	STX3	syntaxin 3	GO:0098967 exocytic insertion of neurotransmitter receptor to postsynaptic membrane;GO:0031629 synaptic vesicle fusion to presynaptic active zone membrane;GO:0099500 vesicle fusion to plasma membrane		Predicted intracellular proteins; Transporters:Accessory Factors Involved in Transport	Vesicles (Approved); Additional: Nuclear membrane			(M5898)HALLMARK DNA REPAIR	0.0	0.0	1.0	0.0	0.0	0.0	0.0	0.0	1.0	0.0	0.0	0.0	0.0	0.0	0.0	0.0	0.0	0.0	0.0	0.0
ENSMUSG00000021187	74413	ensembl_gene_id	M. musculus	123036	H. sapiens	TC2N	tandem C2 domains, nuclear			Predicted intracellular proteins	Nuclear bodies;Nucleoplasm (Approved)				0.0	0.0	0.0	0.0	0.0	0.0	0.0	0.0	0.0	0.0	0.0	0.0	0.0	0.0	0.0	0.0	0.0	0.0	0.0	0.0
ENSMUSG00000117679	225372	ensembl_gene_id	M. musculus	10307	H. sapiens	APBB3	amyloid beta precursor protein binding family B member 3	GO:0050714 positive regulation of protein secretion;GO:0050708 regulation of protein secretion;GO:1903532 positive regulation of secretion by cell		Predicted intracellular proteins	Actin filaments;Cytosol (Approved)				0.0	0.0	0.0	0.0	0.0	0.0	0.0	0.0	0.0	0.0	0.0	0.0	0.0	0.0	0.0	0.0	0.0	0.0	0.0	0.0
ENSMUSG00000073700	242785	ensembl_gene_id	M. musculus	9903	H. sapiens	KLHL21	kelch like family member 21	GO:0035853 chromosome passenger complex localization to spindle midzone;GO:0044380 protein localization to cytoskeleton;GO:0032465 regulation of cytokinesis		Predicted intracellular proteins	Centrosome (Supported)				0.0	0.0	0.0	0.0	0.0	0.0	0.0	0.0	0.0	0.0	0.0	0.0	0.0	0.0	0.0	0.0	0.0	0.0	0.0	0.0
ENSMUSG00000004896	229503	ensembl_gene_id	M. musculus	51093	H. sapiens	METTL25B	methyltransferase like 25B	GO:0031167 rRNA methylation;GO:0000154 rRNA modification;GO:0001510 RNA methylation		Predicted intracellular proteins	Nucleoli (Approved); Additional: Cytosol				0.0	0.0	0.0	0.0	0.0	0.0	0.0	0.0	0.0	0.0	0.0	0.0	0.0	0.0	0.0	0.0	0.0	0.0	0.0	0.0
ENSMUSG00000037344	83704	ensembl_gene_id	M. musculus	56996	H. sapiens	SLC12A9	solute carrier family 12 member 9	GO:0055064 chloride ion homeostasis;GO:0055083 monovalent inorganic anion homeostasis;GO:0006884 cell volume homeostasis		Transporters:Electrochemical Potential-driven transporters					0.0	0.0	0.0	0.0	0.0	0.0	0.0	0.0	0.0	0.0	0.0	0.0	0.0	0.0	0.0	0.0	0.0	0.0	0.0	0.0
ENSMUSG00000032487	19225	ensembl_gene_id	M. musculus	5743	H. sapiens	PTGS2	prostaglandin-endoperoxide synthase 2	GO:0010335 response to non-ionic osmotic stress;GO:0071471 cellular response to non-ionic osmotic stress;GO:0032227 negative regulation of synaptic transmission, dopaminergic		Predicted intracellular proteins; Human disease related genes:Cancers:Cancers of male genital organs; Human disease related genes:Cancers:Cancers of the digestive system; ENZYME proteins:Oxidoreductases; Cancer-related genes:Candidate cancer biomarkers; Enzymes; FDA approved drug targets:Small molecule drugs; FDA approved drug targets:Biotech drugs	Endoplasmic reticulum;Vesicles (Approved)	Dihomo-gamma-linolenic acid; Icosapent; Aminosalicylic acid; Mesalazine; Acetaminophen; Indomethacin; Nabumetone; Ketorolac; Tenoxicam; Lenalidomide; Celecoxib; Tolmetin; Rofecoxib; Piroxicam; Fenoprofen; Valdecoxib; Diclofenac; Sulindac; Flurbiprofen; Etodolac; Mefenamic acid; Naproxen; Sulfasalazine; Phenylbutazone; Meloxicam; Carprofen; Diflunisal; Suprofen; Salicylic acid; Meclofenamic acid; …	(M103)PID S1P S1P1 PATHWAY; (M235)PID TCR CALCIUM PATHWAY; (M229)PID P38 ALPHA BETA DOWNSTREAM PATHWAY	(M5890)HALLMARK TNFA SIGNALING VIA NFKB; (M5913)HALLMARK INTERFERON GAMMA RESPONSE; (M5953)HALLMARK KRAS SIGNALING UP	1.0	0.0	0.0	0.0	1.0	1.0	0.0	0.0	1.0	0.0	0.0	0.0	1.0	0.0	0.0	1.0	1.0	0.0	0.0	1.0
ENSMUSG00000022146	18414	ensembl_gene_id	M. musculus	9180	H. sapiens	OSMR	oncostatin M receptor	GO:0038165 oncostatin-M-mediated signaling pathway;GO:0048861 leukemia inhibitory factor signaling pathway;GO:0002675 positive regulation of acute inflammatory response		Disease related genes; Predicted intracellular proteins; Human disease related genes:Skin diseases:Skin and soft tissue diseases	Nucleoli (Approved)			(M5897)HALLMARK IL6 JAK STAT3 SIGNALING; (M5932)HALLMARK INFLAMMATORY RESPONSE	0.0	0.0	0.0	0.0	0.0	1.0	0.0	0.0	0.0	0.0	0.0	0.0	0.0	0.0	0.0	0.0	0.0	0.0	0.0	0.0
ENSMUSG00000053461	78772	ensembl_gene_id	M. musculus	79802	H. sapiens	HHIPL2	HHIP like 2			Predicted secreted proteins	Mitochondria (Uncertain); Additional: Cytosol				0.0	0.0	0.0	0.0	0.0	0.0	0.0	0.0	0.0	0.0	0.0	0.0	0.0	0.0	0.0	0.0	0.0	0.0	0.0	0.0
ENSMUSG00000068206	18693	ensembl_gene_id	M. musculus	9463	H. sapiens	PICK1	protein interacting with PRKCA 1	GO:0034316 negative regulation of Arp2/3 complex-mediated actin nucleation;GO:0051126 negative regulation of actin nucleation;GO:0043045 DNA methylation involved in embryo development		Predicted intracellular proteins	Cytosol (Supported)			(M5909)HALLMARK MYOGENESIS	0.0	0.0	0.0	0.0	0.0	0.0	0.0	0.0	0.0	0.0	0.0	0.0	1.0	1.0	0.0	0.0	0.0	0.0	0.0	0.0
ENSMUSG00000017167	53321	ensembl_gene_id	M. musculus	8506	H. sapiens	CNTNAP1	contactin associated protein 1	GO:0098529 neuromuscular junction development, skeletal muscle fiber;GO:1990227 paranodal junction maintenance;GO:0002175 protein localization to paranode region of axon		Disease related genes; Human disease related genes:Nervous system diseases:Other nervous and sensory system diseases; Human disease related genes:Congenital malformations:Congenital malformations of the musculoskeletal system	Nucleoplasm (Approved)				0.0	0.0	0.0	0.0	0.0	0.0	0.0	0.0	0.0	0.0	0.0	0.0	0.0	0.0	0.0	0.0	0.0	0.0	0.0	0.0
ENSMUSG00000024750	22682	ensembl_gene_id	M. musculus	7763	H. sapiens	ZFAND5	zinc finger AN1-type containing 5	GO:0010761 fibroblast migration;GO:0003016 respiratory system process;GO:0048745 smooth muscle tissue development		Predicted intracellular proteins	Nucleoplasm (Approved); Additional: Cytosol;Nuclear bodies		(M136)PID FOXO PATHWAY		1.0	0.0	0.0	0.0	0.0	0.0	0.0	0.0	0.0	0.0	0.0	0.0	0.0	0.0	0.0	0.0	0.0	0.0	0.0	0.0
ENSMUSG00000071637	12609	ensembl_gene_id	M. musculus	1052	H. sapiens	CEBPD	CCAAT enhancer binding protein delta	GO:0140467 integrated stress response signaling;GO:0045669 positive regulation of osteoblast differentiation;GO:0002244 hematopoietic progenitor cell differentiation		Transcription factors:Basic domains; Predicted intracellular proteins	Nucleoplasm (Approved)		(M106)PID HNF3B PATHWAY; (M183)PID IL6 7 PATHWAY; (M236)PID DELTA NP63 PATHWAY	(M5890)HALLMARK TNFA SIGNALING VIA NFKB	0.0	0.0	0.0	0.0	0.0	0.0	0.0	0.0	0.0	0.0	0.0	0.0	0.0	0.0	0.0	0.0	0.0	0.0	1.0	0.0
ENSMUSG00000039860	58212	ensembl_gene_id	M. musculus	222183	H. sapiens	SRRM3	serine/arginine repetitive matrix 3			Predicted intracellular proteins	Plasma membrane (Approved); Additional: Intermediate filaments;Microtubules				0.0	0.0	0.0	0.0	0.0	0.0	0.0	0.0	0.0	0.0	0.0	0.0	0.0	0.0	0.0	0.0	0.0	0.0	0.0	0.0
ENSMUSG00000027950	11444	ensembl_gene_id	M. musculus	1141	H. sapiens	CHRNB2	cholinergic receptor nicotinic beta 2 subunit	GO:0021771 lateral geniculate nucleus development;GO:0060084 synaptic transmission involved in micturition;GO:0042320 regulation of circadian sleep/wake cycle, REM sleep		Disease related genes; Human disease related genes:Nervous system diseases:Epilepsy; Transporters:Transporter channels and pores; FDA approved drug targets:Small molecule drugs		Nicotine; Methadone; Dextromethorphan; Atropine; Mecamylamine; Scopolamine; Isoflurane; Ethanol; Physostigmine; Decamethonium; Varenicline; Pozanicline; RPI-78M; Rivanicline; Epibatidine; Cytisine			0.0	0.0	1.0	0.0	0.0	0.0	0.0	1.0	0.0	0.0	0.0	0.0	1.0	0.0	0.0	0.0	0.0	0.0	1.0	0.0
ENSMUSG00000014599	12977	ensembl_gene_id	M. musculus	1435	H. sapiens	CSF1	colony stimulating factor 1	GO:0060611 mammary gland fat development;GO:1902228 positive regulation of macrophage colony-stimulating factor signaling pathway;GO:0042488 positive regulation of odontogenesis of dentin-containing tooth		RAS pathway related proteins; Predicted secreted proteins; Candidate cardiovascular disease genes; Disease related genes; Predicted intracellular proteins; Cancer-related genes:Candidate cancer biomarkers	Plasma membrane (Supported); Additional: Nuclear bodies		(M11736)SA MMP CYTOKINE CONNECTION; (M91)PID TCPTP PATHWAY; (M50)PID PTP1B PATHWAY	(M5897)HALLMARK IL6 JAK STAT3 SIGNALING; (M5911)HALLMARK INTERFERON ALPHA RESPONSE; (M5947)HALLMARK IL2 STAT5 SIGNALING	1.0	0.0	1.0	1.0	0.0	1.0	0.0	0.0	1.0	0.0	1.0	1.0	0.0	0.0	1.0	0.0	0.0	1.0	1.0	1.0
ENSMUSG00000031994	30806	ensembl_gene_id	M. musculus	11095	H. sapiens	ADAMTS8	ADAM metallopeptidase with thrombospondin type 1 motif 8	GO:0035435 phosphate ion transmembrane transport;GO:0006817 phosphate ion transport;GO:0098661 inorganic anion transmembrane transport		Predicted secreted proteins; Cancer-related genes:Candidate cancer biomarkers			(M3468)NABA ECM REGULATORS; (M5885)NABA MATRISOME ASSOCIATED; (M5889)NABA MATRISOME		0.0	1.0	0.0	1.0	1.0	0.0	0.0	0.0	0.0	0.0	0.0	0.0	0.0	0.0	0.0	0.0	0.0	0.0	0.0	0.0
ENSMUSG00000030069	50501	ensembl_gene_id	M. musculus	60675	H. sapiens	PROK2	prokineticin 2	GO:0001935 endothelial cell proliferation;GO:0045987 positive regulation of smooth muscle contraction;GO:0045933 positive regulation of muscle contraction		Disease related genes; Predicted secreted proteins; Human disease related genes:Endocrine and metabolic diseases:Hypothalamus and pituitary gland diseases				(M5932)HALLMARK INFLAMMATORY RESPONSE	1.0	0.0	0.0	0.0	0.0	0.0	0.0	0.0	0.0	0.0	0.0	0.0	0.0	0.0	0.0	0.0	0.0	1.0	0.0	0.0
ENSMUSG00000017607	217169	ensembl_gene_id	M. musculus	84951	H. sapiens	TNS4	tensin 4	GO:0006915 apoptotic process;GO:0012501 programmed cell death;GO:0008219 cell death		Predicted intracellular proteins					0.0	0.0	0.0	0.0	0.0	1.0	0.0	0.0	0.0	0.0	0.0	0.0	0.0	0.0	0.0	0.0	0.0	0.0	0.0	0.0
ENSMUSG00000012428	117167	ensembl_gene_id	M. musculus	79689	H. sapiens	STEAP4	STEAP4 metalloreductase	GO:0015677 copper ion import;GO:0033212 iron import into cell;GO:0070207 protein homotrimerization		ENZYME proteins:Oxidoreductases; Enzymes; Transporters:Transport Electron Carriers	Nucleoplasm;Plasma membrane (Approved)			(M5908)HALLMARK ANDROGEN RESPONSE	0.0	0.0	0.0	0.0	0.0	0.0	0.0	0.0	0.0	0.0	0.0	0.0	0.0	0.0	0.0	0.0	0.0	0.0	0.0	0.0
ENSMUSG00000021731	59054	ensembl_gene_id	M. musculus	10884	H. sapiens	MRPS30	mitochondrial ribosomal protein S30	GO:0032543 mitochondrial translation;GO:0140053 mitochondrial gene expression;GO:0006412 translation		Ribosomal proteins; Predicted intracellular proteins				(M5936)HALLMARK OXIDATIVE PHOSPHORYLATION	0.0	0.0	0.0	0.0	0.0	0.0	0.0	0.0	0.0	0.0	0.0	0.0	0.0	0.0	0.0	0.0	0.0	0.0	0.0	0.0
ENSMUSG00000030222	232441	ensembl_gene_id	M. musculus	85004	H. sapiens	RERG	RAS like estrogen regulated growth inhibitor	GO:0030308 negative regulation of cell growth;GO:0007265 Ras protein signal transduction;GO:0045926 negative regulation of growth		Predicted intracellular proteins; Enzymes; ENZYME proteins:Hydrolases	Cytosol;Nucleoplasm (Approved); Additional: Nucleoli fibrillar center				0.0	0.0	0.0	0.0	1.0	0.0	0.0	0.0	0.0	0.0	0.0	0.0	0.0	0.0	0.0	0.0	0.0	0.0	0.0	0.0
ENSMUSG00000037892	73173	ensembl_gene_id	M. musculus	54510	H. sapiens	PCDH18	protocadherin 18	GO:0007156 homophilic cell adhesion via plasma membrane adhesion molecules;GO:0098742 cell-cell adhesion via plasma-membrane adhesion molecules;GO:0098609 cell-cell adhesion		Predicted intracellular proteins	Cytosol (Approved); Additional: Golgi apparatus				0.0	0.0	0.0	0.0	0.0	0.0	0.0	0.0	0.0	0.0	0.0	0.0	0.0	0.0	0.0	0.0	0.0	0.0	0.0	0.0
ENSMUSG00000053117	107376	ensembl_gene_id	M. musculus			None	None	None	None	None	None	None	None	None	nan	nan	nan	nan	nan	nan	nan	nan	nan	nan	nan	nan	nan	nan	nan	nan	nan	nan	nan	nan
ENSMUSG00000020712	75870	ensembl_gene_id	M. musculus	3384	H. sapiens	ICAM2	intercellular adhesion molecule 2	GO:0098609 cell-cell adhesion;GO:0007155 cell adhesion;GO:0009987 cellular process		Predicted intracellular proteins; CD markers	Plasma membrane (Approved); Additional: Cytosol		(M169)PID INTEGRIN2 PATHWAY	(M5915)HALLMARK APICAL JUNCTION	0.0	1.0	0.0	1.0	0.0	0.0	0.0	0.0	0.0	0.0	0.0	0.0	0.0	0.0	0.0	0.0	0.0	0.0	0.0	0.0
ENSMUSG00000064337	17724	ensembl_gene_id	M. musculus			None	None	None	None	None	None	None	None	None	nan	nan	nan	nan	nan	nan	nan	nan	nan	nan	nan	nan	nan	nan	nan	nan	nan	nan	nan	nan
ENSMUSG00000039021	338348	ensembl_gene_id	M. musculus	158248	H. sapiens	TTC16	tetratricopeptide repeat domain 16			Predicted intracellular proteins					0.0	0.0	0.0	0.0	0.0	0.0	0.0	0.0	0.0	0.0	0.0	0.0	0.0	0.0	0.0	0.0	0.0	0.0	0.0	0.0
ENSMUSG00000025757	18415	ensembl_gene_id	M. musculus	22824	H. sapiens	HSPA4L	heat shock protein family A (Hsp70) member 4 like	GO:0006986 response to unfolded protein;GO:0035966 response to topologically incorrect protein;GO:0006457 protein folding		Predicted intracellular proteins	Centrosome;Cytosol (Approved)			(M5951)HALLMARK SPERMATOGENESIS; (M5907)HALLMARK ESTROGEN RESPONSE LATE; (M5939)HALLMARK P53 PATHWAY	0.0	0.0	0.0	0.0	0.0	0.0	1.0	0.0	0.0	0.0	0.0	0.0	0.0	0.0	0.0	0.0	0.0	0.0	0.0	0.0
ENSMUSG00000037813	228846	ensembl_gene_id	M. musculus	85449	H. sapiens	KIAA1755	KIAA1755			Predicted intracellular proteins	Nucleoli (Approved); Additional: Golgi apparatus;Vesicles				0.0	0.0	0.0	0.0	0.0	0.0	0.0	0.0	0.0	0.0	0.0	0.0	0.0	0.0	0.0	0.0	0.0	0.0	0.0	0.0
ENSMUSG00000030218	17313	ensembl_gene_id	M. musculus	4256	H. sapiens	MGP	matrix Gla protein	GO:0001502 cartilage condensation;GO:0098743 cell aggregation;GO:0030500 regulation of bone mineralization		Disease related genes; Predicted secreted proteins; Predicted intracellular proteins; Human disease related genes:Congenital malformations:Other congenital malformations		Calcium	(M65)PID FRA PATHWAY; (M3008)NABA ECM GLYCOPROTEINS; (M5884)NABA CORE MATRISOME	(M5930)HALLMARK EPITHELIAL MESENCHYMAL TRANSITION	0.0	1.0	0.0	0.0	0.0	0.0	0.0	0.0	0.0	0.0	0.0	0.0	0.0	0.0	0.0	0.0	0.0	0.0	0.0	0.0
ENSMUSG00000001924	22201	ensembl_gene_id	M. musculus	7317	H. sapiens	UBA1	ubiquitin like modifier activating enzyme 1	GO:0006511 ubiquitin-dependent protein catabolic process;GO:0019941 modification-dependent protein catabolic process;GO:0043632 modification-dependent macromolecule catabolic process		Human disease related genes:Nervous system diseases:Neurodegenerative diseases; Predicted intracellular proteins; Disease related genes; ENZYME proteins:Ligase; Potential drug targets; Enzymes; Cancer-related genes:Candidate cancer biomarkers	Nucleoplasm (Supported)	Hexatantalum Dodecabromide; Quercetin			0.0	0.0	0.0	0.0	0.0	0.0	0.0	0.0	0.0	0.0	0.0	0.0	0.0	0.0	0.0	0.0	0.0	0.0	0.0	1.0
ENSMUSG00000003410	15571	ensembl_gene_id	M. musculus	1995	H. sapiens	ELAVL3	ELAV like RNA binding protein 3	GO:0007399 nervous system development;GO:0030154 cell differentiation;GO:0048869 cellular developmental process		Predicted intracellular proteins					0.0	0.0	0.0	0.0	0.0	0.0	0.0	0.0	0.0	0.0	0.0	0.0	0.0	0.0	0.0	0.0	0.0	0.0	0.0	0.0
ENSMUSG00000048387	23967	ensembl_gene_id	M. musculus	130497	H. sapiens	OSR1	odd-skipped related transcription factor 1	GO:0072165 anterior mesonephric tubule development;GO:0072167 specification of mesonephric tubule identity;GO:0072168 specification of anterior mesonephric tubule identity		Transcription factors:Zinc-coordinating DNA-binding domains; Predicted intracellular proteins					1.0	0.0	0.0	0.0	1.0	0.0	0.0	0.0	0.0	0.0	1.0	0.0	0.0	0.0	0.0	0.0	0.0	1.0	0.0	0.0
ENSMUSG00000072109	621875	ensembl_gene_id	M. musculus			None	None	None	None	None	None	None	None	None	nan	nan	nan	nan	nan	nan	nan	nan	nan	nan	nan	nan	nan	nan	nan	nan	nan	nan	nan	nan
ENSMUSG00000040415	80904	ensembl_gene_id	M. musculus	196403	H. sapiens	DTX3	deltex E3 ubiquitin ligase 3	GO:0007219 Notch signaling pathway;GO:0016567 protein ubiquitination;GO:0032446 protein modification by small protein conjugation		ENZYME proteins:Transferases; Predicted intracellular proteins; Enzymes	Nucleoli;Nucleoplasm (Approved); Additional: Golgi apparatus				0.0	0.0	0.0	0.0	0.0	0.0	0.0	0.0	0.0	0.0	0.0	0.0	0.0	0.0	0.0	0.0	0.0	0.0	0.0	0.0
ENSMUSG00000038205	108097	ensembl_gene_id	M. musculus	5565	H. sapiens	PRKAB2	protein kinase AMP-activated non-catalytic subunit beta 2	GO:0120162 positive regulation of cold-induced thermogenesis;GO:0006633 fatty acid biosynthetic process;GO:0120161 regulation of cold-induced thermogenesis		Predicted intracellular proteins; FDA approved drug targets:Small molecule drugs	Nucleoplasm (Approved); Additional: Cytosol				0.0	0.0	0.0	0.0	0.0	1.0	0.0	0.0	0.0	0.0	0.0	0.0	0.0	0.0	0.0	0.0	0.0	0.0	0.0	0.0
ENSMUSG00000024869						None	None	None	None	None	None	None	None	None	nan	nan	nan	nan	nan	nan	nan	nan	nan	nan	nan	nan	nan	nan	nan	nan	nan	nan	nan	nan
ENSMUSG00000030872	74105	ensembl_gene_id	M. musculus	23062	H. sapiens	GGA2	golgi associated, gamma adaptin ear containing, ARF binding protein 2	GO:0043001 Golgi to plasma membrane protein transport;GO:0034394 protein localization to cell surface;GO:0061951 establishment of protein localization to plasma membrane		Predicted intracellular proteins	Golgi apparatus (Enhanced)			(M5924)HALLMARK MTORC1 SIGNALING	0.0	0.0	0.0	0.0	0.0	0.0	0.0	0.0	0.0	1.0	0.0	0.0	0.0	0.0	0.0	0.0	0.0	0.0	0.0	0.0
ENSMUSG00000032316	102414	ensembl_gene_id	M. musculus	1198	H. sapiens	CLK3	CDC like kinase 3	GO:0018108 peptidyl-tyrosine phosphorylation;GO:0018212 peptidyl-tyrosine modification;GO:0043484 regulation of RNA splicing	CMGC Ser/Thr protein kinase family	ENZYME proteins:Transferases; Predicted intracellular proteins; Enzymes; Kinases:CMGC Ser/Thr protein kinases	Nucleoplasm (Supported); Additional: Intermediate filaments	K-00546; ethyl 3-[(E)-2-amino-1-cyanoethenyl]-6,7-dichloro-1-methyl-1H-indole-2-carboxylate; Fostamatinib			0.0	0.0	0.0	0.0	0.0	0.0	0.0	0.0	0.0	0.0	0.0	0.0	0.0	0.0	0.0	0.0	0.0	0.0	0.0	0.0
ENSMUSG00000043164	208613	ensembl_gene_id	M. musculus	389177	H. sapiens	TMEM212	transmembrane protein 212			Transporters:Transporter channels and pores	Endoplasmic reticulum;Nucleoli fibrillar center (Approved)				0.0	0.0	0.0	0.0	0.0	0.0	0.0	0.0	0.0	0.0	0.0	0.0	0.0	0.0	0.0	0.0	0.0	0.0	0.0	0.0
ENSMUSG00000019471	12539	ensembl_gene_id	M. musculus	11140	H. sapiens	CDC37	cell division cycle 37, HSP90 cochaperone	GO:0098779 positive regulation of mitophagy in response to mitochondrial depolarization;GO:1904925 positive regulation of autophagy of mitochondrion in response to mitochondrial depolarization;GO:1904923 regulation of autophagy of mitochondrion in response to mitochondrial depolarization		Transporters:Accessory Factors Involved in Transport; Predicted intracellular proteins; Cancer-related genes:Candidate cancer biomarkers	Cytosol (Supported)		(M71)PID ILK PATHWAY; (M87)PID LKB1 PATHWAY		0.0	0.0	0.0	0.0	0.0	1.0	0.0	0.0	0.0	0.0	0.0	0.0	0.0	0.0	0.0	0.0	0.0	0.0	0.0	0.0
ENSMUSG00000038415	15220	ensembl_gene_id	M. musculus	94234	H. sapiens	FOXQ1	forkhead box Q1	GO:0031069 hair follicle morphogenesis;GO:0048730 epidermis morphogenesis;GO:0001942 hair follicle development		Transcription factors:Helix-turn-helix domains; Predicted intracellular proteins; Cancer-related genes:Candidate cancer biomarkers; Cancer-related genes:Mutated cancer genes	Nucleoplasm (Supported)				0.0	0.0	0.0	0.0	0.0	0.0	0.0	0.0	0.0	0.0	1.0	0.0	0.0	0.0	0.0	0.0	0.0	0.0	0.0	0.0
ENSMUSG00000029009	17769	ensembl_gene_id	M. musculus	4524	H. sapiens	MTHFR	methylenetetrahydrofolate reductase	GO:0033274 response to vitamin B2;GO:0051593 response to folic acid;GO:0035999 tetrahydrofolate interconversion		Predicted intracellular proteins; Human disease related genes:Congenital malformations:Congenital malformations of the nervous system; Human disease related genes:Congenital disorders of metabolism:Congenital disorders of amino acid metabolism; Disease related genes; ENZYME proteins:Oxidoreductases; Human disease related genes:Other congenital disorders:Chromosomal abnormalities; Potential drug t…	Cell Junctions (Approved)	Cyanocobalamin; Tetrahydrofolic acid		(M5956)HALLMARK KRAS SIGNALING DN	1.0	0.0	0.0	0.0	0.0	0.0	0.0	0.0	0.0	0.0	1.0	0.0	1.0	0.0	0.0	0.0	0.0	0.0	0.0	0.0
ENSMUSG00000046671	76824	ensembl_gene_id	M. musculus	56181	H. sapiens	MTFR1L	mitochondrial fission regulator 1 like	GO:0000266 mitochondrial fission;GO:0009060 aerobic respiration;GO:0045333 cellular respiration		Predicted intracellular proteins	Mitochondria (Approved); Additional: Cell Junctions				0.0	0.0	0.0	0.0	0.0	0.0	0.0	0.0	0.0	0.0	0.0	0.0	0.0	0.0	0.0	0.0	0.0	0.0	0.0	0.0
ENSMUSG00000035745	170483	ensembl_gene_id	M. musculus	116444	H. sapiens	GRIN3B	glutamate ionotropic receptor NMDA type subunit 3B	GO:0035235 ionotropic glutamate receptor signaling pathway;GO:1990806 ligand-gated ion channel signaling pathway;GO:0007215 glutamate receptor signaling pathway		FDA approved drug targets:Small molecule drugs		Glycine; Halothane; Orphenadrine; Tenocyclidine			0.0	0.0	0.0	0.0	0.0	0.0	0.0	0.0	0.0	0.0	0.0	0.0	0.0	0.0	0.0	0.0	0.0	0.0	0.0	0.0
ENSMUSG00000038717	27425	ensembl_gene_id	M. musculus	10632	H. sapiens	ATP5MG	ATP synthase membrane subunit g	GO:0042776 proton motive force-driven mitochondrial ATP synthesis;GO:0015986 proton motive force-driven ATP synthesis;GO:0006754 ATP biosynthetic process		Predicted intracellular proteins	Mitochondria (Supported)	Artenimol; Phenethyl Isothiocyanate		(M5936)HALLMARK OXIDATIVE PHOSPHORYLATION	0.0	0.0	0.0	0.0	0.0	0.0	0.0	0.0	0.0	0.0	0.0	0.0	0.0	0.0	0.0	0.0	0.0	0.0	0.0	0.0
ENSMUSG00000040859	100383	ensembl_gene_id	M. musculus	55108	H. sapiens	BSDC1	BSD domain containing 1			Predicted intracellular proteins	Golgi apparatus (Supported); Additional: Plasma membrane				0.0	0.0	0.0	0.0	0.0	0.0	0.0	0.0	0.0	0.0	0.0	0.0	0.0	0.0	0.0	0.0	0.0	0.0	0.0	0.0
ENSMUSG00000031156	22232	ensembl_gene_id	M. musculus	7355	H. sapiens	SLC35A2	solute carrier family 35 member A2	GO:0072334 UDP-galactose transmembrane transport;GO:0006012 galactose metabolic process;GO:0090481 pyrimidine nucleotide-sugar transmembrane transport		Transporters:Electrochemical Potential-driven transporters; Disease related genes; Human disease related genes:Congenital disorders of metabolism:Congenital disorders of glycan/glycoprotein metabolism; Potential drug targets; Predicted intracellular proteins; Human disease related genes:Nervous system diseases:Epilepsy	Golgi apparatus (Supported)				0.0	0.0	0.0	0.0	0.0	0.0	0.0	0.0	0.0	0.0	0.0	0.0	0.0	0.0	0.0	0.0	0.0	0.0	0.0	0.0
ENSMUSG00000031166	73447	ensembl_gene_id	M. musculus	64743	H. sapiens	WDR13	WD repeat domain 13	GO:1904691 negative regulation of type B pancreatic cell proliferation;GO:0061469 regulation of type B pancreatic cell proliferation;GO:0050680 negative regulation of epithelial cell proliferation		Predicted intracellular proteins	Nucleoplasm (Supported); Additional: Centriolar satellite;Plasma membrane				0.0	0.0	0.0	0.0	1.0	0.0	0.0	0.0	0.0	0.0	0.0	0.0	0.0	0.0	0.0	0.0	0.0	0.0	0.0	0.0
ENSMUSG00000033430	57321	ensembl_gene_id	M. musculus	54386	H. sapiens	TERF2IP	TERF2 interacting protein	GO:0048239 negative regulation of DNA recombination at telomere;GO:0072695 regulation of DNA recombination at telomere;GO:0031848 protection from non-homologous end joining at telomere		Predicted intracellular proteins	Nuclear bodies;Nucleoplasm (Supported)		(M105)PID TELOMERASE PATHWAY		0.0	0.0	0.0	0.0	0.0	0.0	1.0	0.0	0.0	0.0	0.0	0.0	0.0	1.0	0.0	0.0	0.0	0.0	0.0	0.0
ENSMUSG00000060126	22070	ensembl_gene_id	M. musculus	7178	H. sapiens	TPT1	tumor protein, translationally-controlled 1	GO:2000383 regulation of ectoderm development;GO:2000384 negative regulation of ectoderm development;GO:1902230 negative regulation of intrinsic apoptotic signaling pathway in response to DNA damage		Predicted intracellular proteins	Cytosol (Supported)	Calcium citrate; Calcium Phosphate; Calcium phosphate dihydrate	(M129)PID PLK1 PATHWAY		0.0	0.0	0.0	0.0	0.0	0.0	0.0	0.0	0.0	0.0	0.0	0.0	0.0	0.0	0.0	0.0	0.0	0.0	0.0	0.0
ENSMUSG00000015354	76477	ensembl_gene_id	M. musculus	26577	H. sapiens	PCOLCE2	procollagen C-endopeptidase enhancer 2	GO:1990830 cellular response to leukemia inhibitory factor;GO:1990823 response to leukemia inhibitory factor;GO:0010952 positive regulation of peptidase activity		Predicted secreted proteins	Cytosol;Nucleoplasm (Approved)		(M3008)NABA ECM GLYCOPROTEINS; (M5884)NABA CORE MATRISOME; (M5889)NABA MATRISOME	(M5930)HALLMARK EPITHELIAL MESENCHYMAL TRANSITION	0.0	1.0	0.0	1.0	0.0	0.0	0.0	0.0	0.0	0.0	0.0	0.0	0.0	0.0	0.0	0.0	1.0	0.0	0.0	0.0
ENSMUSG00000030894	12751	ensembl_gene_id	M. musculus	1200	H. sapiens	TPP1	tripeptidyl peptidase 1	GO:1905146 lysosomal protein catabolic process;GO:0007039 protein catabolic process in the vacuole;GO:0070198 protein localization to chromosome, telomeric region		Human disease related genes:Nervous system diseases:Neurodegenerative diseases; Predicted intracellular proteins; ENZYME proteins:Hydrolases; Human disease related genes:Congenital disorders of metabolism:Lysosomal storage diseases; Disease related genes; Potential drug targets; Human disease related genes:Congenital disorders of metabolism:Congenital disorders of lipid/glycolipid metabolism; Enz…					0.0	0.0	0.0	0.0	0.0	0.0	1.0	0.0	0.0	1.0	0.0	0.0	0.0	0.0	0.0	1.0	0.0	0.0	0.0	0.0
ENSMUSG00000039568	207740	ensembl_gene_id	M. musculus	124402	H. sapiens	UBALD1	UBA like domain containing 1			Predicted intracellular proteins	Cytosol;Nucleoplasm (Approved); Additional: Cell Junctions				0.0	0.0	0.0	0.0	0.0	0.0	0.0	0.0	0.0	0.0	0.0	0.0	0.0	0.0	0.0	0.0	0.0	0.0	0.0	0.0
ENSMUSG00000042354	30877	ensembl_gene_id	M. musculus	26354	H. sapiens	GNL3	G protein nucleolar 3	GO:0033235 positive regulation of protein sumoylation;GO:1904816 positive regulation of protein localization to chromosome, telomeric region;GO:1904814 regulation of protein localization to chromosome, telomeric region		Predicted intracellular proteins	Nucleoli rim (Enhanced); Additional: Mitotic chromosome;Nuclear bodies			(M5928)HALLMARK MYC TARGETS V2; (M5926)HALLMARK MYC TARGETS V1	0.0	0.0	0.0	0.0	0.0	0.0	0.0	0.0	0.0	0.0	0.0	0.0	0.0	1.0	0.0	0.0	0.0	1.0	0.0	0.0
ENSMUSG00000063767	381493	ensembl_gene_id	M. musculus			None	None	None	None	None	None	None	None	None	nan	nan	nan	nan	nan	nan	nan	nan	nan	nan	nan	nan	nan	nan	nan	nan	nan	nan	nan	nan
ENSMUSG00000037703	241638	ensembl_gene_id	M. musculus	9762	H. sapiens	LZTS3	leucine zipper tumor suppressor family member 3	GO:0061001 regulation of dendritic spine morphogenesis;GO:0099175 regulation of postsynapse organization;GO:0050807 regulation of synapse organization		Predicted intracellular proteins	Vesicles (Approved)				0.0	0.0	0.0	0.0	0.0	0.0	0.0	1.0	0.0	0.0	0.0	0.0	0.0	0.0	0.0	0.0	0.0	0.0	0.0	0.0
ENSMUSG00000007613	21812	ensembl_gene_id	M. musculus	7046	H. sapiens	TGFBR1	transforming growth factor beta receptor 1	GO:1905223 epicardium morphogenesis;GO:1905073 regulation of tight junction disassembly;GO:1905075 positive regulation of tight junction disassembly	TKL Ser/Thr protein kinase family	Predicted intracellular proteins; Human disease related genes:Congenital malformations:Congenital malformations of the circulatory system; ENZYME proteins:Transferases; Human disease related genes:Cancers:Cancers of the digestive system; Disease related genes; Kinases:TKL Ser/Thr protein kinases; Human disease related genes:Cardiovascular diseases:Vascular diseases; Potential drug targets; Enzymes	Plasma membrane (Supported)	4-(3-Pyridin-2-Yl-1h-Pyrazol-4-Yl)Quinoline; Naphthyridine Inhibitor; 3-(4-Fluorophenyl)-2-(6-Methylpyridin-2-Yl)-5,6-Dihydro-4h-Pyrrolo[1,2-B]Pyrazole; N-[4-(5-fluoro-6-methylpyridin-2-yl)-5-quinoxalin-6-yl-1H-imidazol-2-yl]acetamide; 2-(6-methylpyridin-2-yl)-N-pyridin-4-ylquinazolin-4-amine; N-1H-indazol-5-yl-2-(6-methylpyridin-2-yl)quinazolin-4-amine; Fostamatinib	(M212)PID INTEGRIN5 PATHWAY; (M185)PID ALK1 PATHWAY; (M33)PID GLYPICAN 1PATHWAY	(M5896)HALLMARK TGF BETA SIGNALING	1.0	1.0	0.0	0.0	1.0	0.0	0.0	1.0	1.0	0.0	1.0	0.0	0.0	1.0	1.0	0.0	0.0	0.0	1.0	1.0
ENSMUSG00000023249	235587	ensembl_gene_id	M. musculus	10039	H. sapiens	PARP3	poly(ADP-ribose) polymerase family member 3	GO:1905662 negative regulation of telomerase RNA reverse transcriptase activity;GO:0030592 DNA ADP-ribosylation;GO:1905661 regulation of telomerase RNA reverse transcriptase activity		Predicted intracellular proteins; FDA approved drug targets:Small molecule drugs	Nuclear bodies;Nucleoplasm (Supported)	2-methyl-3,5,7,8-tetrahydro-4H-thiopyrano[4,3-d]pyrimidin-4-one; 4-[3-(1,4-diazepan-1-ylcarbonyl)-4-fluorobenzyl]phthalazin-1(2H)-one; N~2~,N~2~-DIMETHYL-N~1~-(6-OXO-5,6-DIHYDROPHENANTHRIDIN-2-YL)GLYCINAMIDE; Olaparib; Rucaparib			0.0	0.0	1.0	0.0	0.0	0.0	0.0	0.0	0.0	0.0	0.0	0.0	0.0	1.0	0.0	0.0	0.0	0.0	0.0	0.0
ENSMUSG00000026360	19735	ensembl_gene_id	M. musculus	5997	H. sapiens	RGS2	regulator of G protein signaling 2	GO:0140194 negative regulation of adenylate cyclase-inhibiting adrenergic receptor signaling pathway involved in heart process;GO:0140193 regulation of adenylate cyclase-inhibiting adrenergic receptor signaling pathway involved in heart process;GO:1900923 regulation of glycine import across plasma membrane		Predicted intracellular proteins	Cytosol (Supported)				0.0	0.0	0.0	0.0	0.0	0.0	0.0	1.0	0.0	0.0	0.0	0.0	0.0	0.0	0.0	0.0	0.0	0.0	0.0	0.0
ENSMUSG00000031148	209416	ensembl_gene_id	M. musculus	27238	H. sapiens	GPKOW	G-patch domain and KOW motifs	GO:0000377 RNA splicing, via transesterification reactions with bulged adenosine as nucleophile;GO:0000398 mRNA splicing, via spliceosome;GO:0000375 RNA splicing, via transesterification reactions		Predicted intracellular proteins	Nucleoplasm (Enhanced)				0.0	0.0	0.0	0.0	0.0	0.0	0.0	0.0	0.0	0.0	0.0	0.0	0.0	0.0	0.0	0.0	0.0	0.0	0.0	0.0
ENSMUSG00000008855	15184	ensembl_gene_id	M. musculus	10014	H. sapiens	HDAC5	histone deacetylase 5	GO:0010832 negative regulation of myotube differentiation;GO:0051154 negative regulation of striated muscle cell differentiation;GO:0090051 negative regulation of cell migration involved in sprouting angiogenesis		ENZYME proteins:Hydrolases; Enzymes; Cancer-related genes:Candidate cancer biomarkers; Predicted intracellular proteins; FDA approved drug targets:Small molecule drugs	Nuclear speckles (Supported); Additional: Cytosol;Golgi apparatus		(M30)PID HDAC CLASSII PATHWAY; (M101)PID HDAC CLASSI PATHWAY	(M5895)HALLMARK WNT BETA CATENIN SIGNALING; (M5909)HALLMARK MYOGENESIS	0.0	0.0	0.0	0.0	0.0	1.0	0.0	0.0	0.0	0.0	0.0	0.0	0.0	0.0	0.0	1.0	0.0	0.0	1.0	0.0
ENSMUSG00000020823	74136	ensembl_gene_id	M. musculus	6397	H. sapiens	SEC14L1	SEC14 like lipid binding 1	GO:0039536 negative regulation of RIG-I signaling pathway;GO:0015871 choline transport;GO:0039532 negative regulation of viral-induced cytoplasmic pattern recognition receptor signaling pathway		Predicted intracellular proteins	Cytosol;Nucleoplasm (Supported)			(M5945)HALLMARK HEME METABOLISM	0.0	0.0	0.0	0.0	0.0	0.0	0.0	0.0	0.0	0.0	0.0	0.0	0.0	0.0	0.0	0.0	0.0	0.0	0.0	0.0
ENSMUSG00000018102	68024	ensembl_gene_id	M. musculus	8346	H. sapiens	H2BC10	H2B clustered histone 10	GO:0002227 innate immune response in mucosa;GO:0002385 mucosal immune response;GO:0002251 organ or tissue specific immune response		Predicted intracellular proteins	Nucleoplasm (Approved); Additional: Cytosol				0.0	0.0	0.0	0.0	0.0	0.0	1.0	0.0	0.0	0.0	0.0	0.0	0.0	0.0	0.0	0.0	0.0	0.0	0.0	0.0
ENSMUSG00000060477	108960	ensembl_gene_id	M. musculus	3656	H. sapiens	IRAK2	interleukin 1 receptor associated kinase 2	GO:0002755 MyD88-dependent toll-like receptor signaling pathway;GO:0070498 interleukin-1-mediated signaling pathway;GO:0031663 lipopolysaccharide-mediated signaling pathway	TKL Ser/Thr protein kinase family	Predicted intracellular proteins; Enzymes; Human disease related genes:Immune system diseases:Allergies and autoimmune diseases; Kinases:TKL Ser/Thr protein kinases; Human disease related genes:Skin diseases:Skin and soft tissue diseases	Vesicles (Approved)		(M264)PID TOLL ENDOGENOUS PATHWAY	(M5932)HALLMARK INFLAMMATORY RESPONSE	0.0	0.0	0.0	0.0	0.0	0.0	0.0	0.0	0.0	0.0	0.0	0.0	0.0	0.0	0.0	0.0	0.0	0.0	0.0	0.0
ENSMUSG00000096056						None	None	None	None	None	None	None	None	None	nan	nan	nan	nan	nan	nan	nan	nan	nan	nan	nan	nan	nan	nan	nan	nan	nan	nan	nan	nan
ENSMUSG00000040964	72754	ensembl_gene_id	M. musculus	55160	H. sapiens	ARHGEF10L	Rho guanine nucleotide exchange factor 10 like	GO:0032933 SREBP signaling pathway;GO:0071501 cellular response to sterol depletion;GO:0006991 response to sterol depletion		Predicted intracellular proteins	Cytosol;Golgi apparatus;Vesicles (Approved)		(M68)PID RHOA REG PATHWAY		0.0	0.0	0.0	0.0	0.0	0.0	0.0	0.0	0.0	0.0	0.0	0.0	0.0	1.0	0.0	0.0	0.0	0.0	0.0	0.0
ENSMUSG00000026589	89867	ensembl_gene_id	M. musculus	89866	H. sapiens	SEC16B	SEC16 homolog B, endoplasmic reticulum export factor	GO:0070973 protein localization to endoplasmic reticulum exit site;GO:0016559 peroxisome fission;GO:0070863 positive regulation of protein exit from endoplasmic reticulum		Predicted intracellular proteins	Endoplasmic reticulum;Plasma membrane (Approved); Additional: Actin filaments				0.0	0.0	0.0	0.0	0.0	0.0	0.0	0.0	0.0	0.0	0.0	0.0	0.0	0.0	0.0	0.0	0.0	0.0	0.0	0.0
ENSMUSG00000015837	18412	ensembl_gene_id	M. musculus	8878	H. sapiens	SQSTM1	sequestosome 1	GO:0070341 fat cell proliferation;GO:0070342 brown fat cell proliferation;GO:0035973 aggrephagy		Disease related genes; Predicted intracellular proteins; Human disease related genes:Nervous system diseases:Neurodegenerative diseases; Human disease related genes:Musculoskeletal diseases:Skeletal diseases	Cytosol;Vesicles (Enhanced)		(M110)PID IL1 PATHWAY; (M128)PID TNF PATHWAY; (M187)PID TRKR PATHWAY	(M5923)HALLMARK PI3K AKT MTOR SIGNALING; (M5941)HALLMARK UV RESPONSE UP; (M5902)HALLMARK APOPTOSIS	0.0	0.0	0.0	0.0	0.0	0.0	1.0	0.0	0.0	0.0	0.0	0.0	0.0	0.0	0.0	0.0	0.0	1.0	0.0	1.0
ENSMUSG00000077450	19326	ensembl_gene_id	M. musculus	9230	H. sapiens	RAB11B	RAB11B, member RAS oncogene family	GO:0045054 constitutive secretory pathway;GO:0150093 amyloid-beta clearance by transcytosis;GO:0035773 insulin secretion involved in cellular response to glucose stimulus		Disease related genes; Predicted intracellular proteins; Human disease related genes:Congenital malformations:Congenital malformations of the nervous system	Centriolar satellite;Vesicles (Approved)				0.0	0.0	0.0	0.0	0.0	1.0	0.0	0.0	0.0	0.0	0.0	0.0	0.0	0.0	0.0	0.0	0.0	0.0	0.0	0.0
ENSMUSG00000022836	107589	ensembl_gene_id	M. musculus	4638	H. sapiens	MYLK	myosin light chain kinase	GO:0060414 aorta smooth muscle tissue morphogenesis;GO:0071476 cellular hypotonic response;GO:0032060 bleb assembly	CAMK Ser/Thr protein kinase family	Predicted intracellular proteins; Kinases:CAMK Ser/Thr protein kinases; ENZYME proteins:Transferases; Disease related genes; Human disease related genes:Cardiovascular diseases:Vascular diseases; Potential drug targets; Enzymes	Actin filaments (Enhanced); Additional: Plasma membrane	Fostamatinib	(M16801)SIG REGULATION OF THE ACTIN CYTOSKELETON BY RHO GTPASES; (M14)PID AURORA B PATHWAY; (M5193)SIG CHEMOTAXIS	(M5905)HALLMARK ADIPOGENESIS; (M5909)HALLMARK MYOGENESIS; (M5930)HALLMARK EPITHELIAL MESENCHYMAL TRANSITION	1.0	0.0	0.0	0.0	0.0	1.0	0.0	0.0	1.0	0.0	1.0	0.0	0.0	0.0	0.0	0.0	0.0	0.0	0.0	0.0
ENSMUSG00000042675	66090	ensembl_gene_id	M. musculus	83719	H. sapiens	YPEL3	yippee like 3	GO:2000774 positive regulation of cellular senescence;GO:2000772 regulation of cellular senescence;GO:0031325 positive regulation of cellular metabolic process		Predicted intracellular proteins					0.0	0.0	0.0	0.0	0.0	0.0	0.0	0.0	0.0	0.0	0.0	0.0	0.0	0.0	0.0	0.0	0.0	0.0	0.0	0.0
ENSMUSG00000041548	80888	ensembl_gene_id	M. musculus	26353	H. sapiens	HSPB8	heat shock protein family B (small) member 8	GO:1905335 regulation of aggrephagy;GO:1905337 positive regulation of aggrephagy;GO:0016239 positive regulation of macroautophagy		Disease related genes; Human disease related genes:Nervous system diseases:Neurodegenerative diseases; Predicted intracellular proteins	Cytosol (Supported); Additional: Nucleoplasm			(M5905)HALLMARK ADIPOGENESIS; (M5906)HALLMARK ESTROGEN RESPONSE EARLY; (M5907)HALLMARK ESTROGEN RESPONSE LATE	0.0	0.0	0.0	0.0	0.0	0.0	1.0	0.0	0.0	0.0	0.0	0.0	0.0	0.0	0.0	0.0	1.0	0.0	0.0	0.0
ENSMUSG00000000355	68995	ensembl_gene_id	M. musculus	28985	H. sapiens	MCTS1	MCTS1 re-initiation and release factor	GO:0032790 ribosome disassembly;GO:0001731 formation of translation preinitiation complex;GO:0075522 IRES-dependent viral translational initiation		Predicted intracellular proteins	Cytosol (Supported); Additional: Plasma membrane				0.0	0.0	0.0	0.0	0.0	0.0	0.0	0.0	0.0	0.0	0.0	0.0	0.0	0.0	0.0	0.0	0.0	0.0	0.0	0.0
ENSMUSG00000003032	16600	ensembl_gene_id	M. musculus	9314	H. sapiens	KLF4	Kruppel like factor 4	GO:1904998 negative regulation of leukocyte adhesion to arterial endothelial cell;GO:0007500 mesodermal cell fate determination;GO:0035166 post-embryonic hemopoiesis		Human disease related genes:Cancers:Cancers of eye, brain, and central nervous system; Transcription factors:Zinc-coordinating DNA-binding domains; Predicted intracellular proteins; Cancer-related genes:Candidate cancer biomarkers	Nucleoplasm (Supported); Additional: Cytosol		(M223)PID BETA CATENIN NUC PATHWAY	(M5890)HALLMARK TNFA SIGNALING VIA NFKB; (M5906)HALLMARK ESTROGEN RESPONSE EARLY; (M5907)HALLMARK ESTROGEN RESPONSE LATE	0.0	0.0	1.0	0.0	1.0	0.0	0.0	1.0	0.0	0.0	1.0	0.0	0.0	0.0	0.0	0.0	1.0	0.0	1.0	0.0
ENSMUSG00000020241	12834	ensembl_gene_id	M. musculus	1292	H. sapiens	COL6A2	collagen type VI alpha 2 chain	GO:0009749 response to glucose;GO:0009746 response to hexose;GO:0034284 response to monosaccharide		Disease related genes; Predicted intracellular proteins; Human disease related genes:Musculoskeletal diseases:Muscular diseases; Predicted secreted proteins	Cytosol (Approved); Additional: Plasma membrane		(M5887)NABA BASEMENT MEMBRANES; (M3005)NABA COLLAGENS; (M198)PID SYNDECAN 1 PATHWAY	(M5909)HALLMARK MYOGENESIS; (M5930)HALLMARK EPITHELIAL MESENCHYMAL TRANSITION	0.0	1.0	0.0	1.0	0.0	1.0	0.0	0.0	0.0	0.0	0.0	0.0	0.0	0.0	0.0	0.0	0.0	0.0	0.0	0.0
ENSMUSG00000003308	50868	ensembl_gene_id	M. musculus	9817	H. sapiens	KEAP1	kelch like ECH associated protein 1	GO:0042994 cytoplasmic sequestering of transcription factor;GO:0051220 cytoplasmic sequestering of protein;GO:0071353 cellular response to interleukin-4		Human disease related genes:Cancers:Cancers of the digestive system; Cancer-related genes:Mutated cancer genes; Cancer-related genes:Mutational cancer driver genes; Predicted intracellular proteins; FDA approved drug targets:Small molecule drugs	Centriolar satellite;Nucleoplasm (Supported); Additional: Cytosol	Dimethyl fumarate			0.0	0.0	0.0	0.0	0.0	0.0	1.0	0.0	0.0	0.0	0.0	0.0	0.0	0.0	0.0	0.0	1.0	0.0	0.0	1.0
ENSMUSG00000053647	76854	ensembl_gene_id	M. musculus	2852	H. sapiens	GPER1	G protein-coupled estrogen receptor 1	GO:0030264 nuclear fragmentation involved in apoptotic nuclear change;GO:2000724 positive regulation of cardiac vascular smooth muscle cell differentiation;GO:0030263 apoptotic chromosome condensation		G-protein coupled receptors:GPCRs excl olfactory receptors; Predicted intracellular proteins; Transporters	Nucleoli (Approved); Additional: Cytosol;Nucleoplasm;Vesicles	Estradiol; Genistein; MK-0354; Estradiol acetate; Estradiol benzoate; Estradiol cypionate; Estradiol dienanthate; Estradiol valerate		(M5907)HALLMARK ESTROGEN RESPONSE LATE	0.0	0.0	1.0	0.0	1.0	0.0	0.0	0.0	1.0	0.0	0.0	0.0	0.0	1.0	0.0	0.0	1.0	0.0	0.0	0.0
ENSMUSG00000031065	18555	ensembl_gene_id	M. musculus	5127	H. sapiens	CDK16	cyclin dependent kinase 16	GO:0030252 growth hormone secretion;GO:0000083 regulation of transcription involved in G1/S transition of mitotic cell cycle;GO:0061178 regulation of insulin secretion involved in cellular response to glucose stimulus	CMGC Ser/Thr protein kinase family	ENZYME proteins:Transferases; Predicted intracellular proteins; Enzymes; Kinases:CMGC Ser/Thr protein kinases	Cytosol;Microtubules (Approved); Additional: Plasma membrane	(2Z,3E)-2,3'-biindole-2',3(1H,1'H)-dione 3-{O-[(3R)-3,4-dihydroxybutyl]oxime}; Fostamatinib			0.0	0.0	0.0	0.0	0.0	0.0	0.0	0.0	0.0	0.0	0.0	0.0	0.0	0.0	0.0	0.0	0.0	0.0	0.0	0.0
ENSMUSG00000033060	380928	ensembl_gene_id	M. musculus	4008	H. sapiens	LMO7	LIM domain 7	GO:0016567 protein ubiquitination;GO:0032446 protein modification by small protein conjugation;GO:0030155 regulation of cell adhesion		Predicted intracellular proteins	Actin filaments (Supported); Additional: Cytosol				0.0	0.0	1.0	0.0	0.0	0.0	0.0	0.0	0.0	0.0	0.0	0.0	0.0	0.0	0.0	0.0	0.0	0.0	0.0	0.0
ENSMUSG00000032540	67469	ensembl_gene_id	M. musculus	51099	H. sapiens	ABHD5	abhydrolase domain containing 5, lysophosphatidic acid acyltransferase	GO:0010891 negative regulation of sequestering of triglyceride;GO:0010898 positive regulation of triglyceride catabolic process;GO:0051006 positive regulation of lipoprotein lipase activity		Peptidases:Serine-type peptidases; Predicted intracellular proteins; ENZYME proteins:Transferases; Disease related genes; Potential drug targets; Human disease related genes:Congenital disorders of metabolism:Congenital disorders of lipid/glycolipid metabolism; Enzymes	Cytosol;Vesicles (Supported); Additional: Nucleoplasm				0.0	0.0	0.0	0.0	0.0	0.0	0.0	0.0	0.0	0.0	0.0	0.0	0.0	0.0	0.0	0.0	1.0	0.0	0.0	0.0
ENSMUSG00000055202	240063	ensembl_gene_id	M. musculus	199692	H. sapiens	ZNF627	zinc finger protein 627	GO:0006357 regulation of transcription by RNA polymerase II;GO:0006355 regulation of transcription, DNA-templated;GO:1903506 regulation of nucleic acid-templated transcription		Transcription factors:Zinc-coordinating DNA-binding domains; Predicted intracellular proteins	Nucleoplasm (Approved); Additional: Nucleoli				0.0	0.0	0.0	0.0	0.0	0.0	0.0	0.0	0.0	0.0	0.0	0.0	0.0	0.0	0.0	0.0	0.0	0.0	0.0	0.0
ENSMUSG00000029371	20311	ensembl_gene_id	M. musculus	6372	H. sapiens	CXCL6	C-X-C motif chemokine ligand 6	GO:0070950 regulation of neutrophil mediated killing of bacterium;GO:0070951 regulation of neutrophil mediated killing of gram-negative bacterium;GO:0070949 regulation of neutrophil mediated killing of symbiont cell		Predicted secreted proteins			(M5883)NABA SECRETED FACTORS; (M5885)NABA MATRISOME ASSOCIATED; (M5889)NABA MATRISOME	(M5944)HALLMARK ANGIOGENESIS; (M5890)HALLMARK TNFA SIGNALING VIA NFKB; (M5930)HALLMARK EPITHELIAL MESENCHYMAL TRANSITION	0.0	0.0	0.0	0.0	0.0	0.0	0.0	0.0	0.0	0.0	0.0	0.0	0.0	0.0	0.0	0.0	0.0	0.0	1.0	0.0
ENSMUSG00000016256	64138	ensembl_gene_id	M. musculus	1522	H. sapiens	CTSZ	cathepsin Z	GO:0010757 negative regulation of plasminogen activation;GO:0002002 regulation of angiotensin levels in blood;GO:0002003 angiotensin maturation		Peptidases:Cysteine-type peptidases; Predicted intracellular proteins; Enzymes; ENZYME proteins:Hydrolases	Vesicles (Supported)		(M3468)NABA ECM REGULATORS; (M5885)NABA MATRISOME ASSOCIATED; (M5889)NABA MATRISOME	(M5947)HALLMARK IL2 STAT5 SIGNALING	1.0	0.0	0.0	0.0	0.0	0.0	0.0	0.0	0.0	1.0	1.0	0.0	0.0	0.0	0.0	0.0	1.0	0.0	0.0	0.0
ENSMUSG00000078486	74183	ensembl_gene_id	M. musculus	84808	H. sapiens	PERM1	PPARGC1 and ESRR induced regulator, muscle 1	GO:0014850 response to muscle activity;GO:0014823 response to activity;GO:0006355 regulation of transcription, DNA-templated		Predicted intracellular proteins					0.0	0.0	0.0	0.0	0.0	0.0	0.0	0.0	0.0	0.0	0.0	0.0	0.0	0.0	0.0	0.0	0.0	0.0	0.0	0.0
ENSMUSG00000028126	18720	ensembl_gene_id	M. musculus	8394	H. sapiens	PIP5K1A	phosphatidylinositol-4-phosphate 5-kinase type 1 alpha	GO:0097178 ruffle assembly;GO:0010761 fibroblast migration;GO:0031529 ruffle organization		ENZYME proteins:Transferases; Cancer-related genes:Mutational cancer driver genes; Predicted intracellular proteins; Enzymes	Cytosol;Plasma membrane (Supported); Additional: Nucleoplasm		(M120)PID ARF6 DOWNSTREAM PATHWAY; (M243)PID ARF 3PATHWAY; (M184)PID ECADHERIN KERATINOCYTE PATHWAY		0.0	0.0	0.0	0.0	0.0	1.0	0.0	0.0	0.0	0.0	0.0	0.0	0.0	0.0	0.0	0.0	0.0	0.0	0.0	0.0
ENSMUSG00000042487	235497	ensembl_gene_id	M. musculus	123169	H. sapiens	LEO1	LEO1 homolog, Paf1/RNA polymerase II complex component	GO:0031442 positive regulation of mRNA 3'-end processing;GO:0033523 histone H2B ubiquitination;GO:0001711 endodermal cell fate commitment		Predicted intracellular proteins	Nucleoli fibrillar center;Nucleoplasm (Enhanced); Additional: Centrosome				0.0	0.0	1.0	0.0	0.0	0.0	0.0	0.0	0.0	0.0	0.0	0.0	0.0	0.0	0.0	0.0	0.0	0.0	0.0	0.0
ENSMUSG00000022023	22380	ensembl_gene_id	M. musculus	11193	H. sapiens	WBP4	WW domain binding protein 4	GO:0045292 mRNA cis splicing, via spliceosome;GO:0000377 RNA splicing, via transesterification reactions with bulged adenosine as nucleophile;GO:0000398 mRNA splicing, via spliceosome		Predicted intracellular proteins	Nucleoplasm (Supported); Additional: Plasma membrane;Vesicles				0.0	0.0	0.0	0.0	0.0	0.0	0.0	0.0	0.0	0.0	0.0	0.0	0.0	0.0	0.0	0.0	0.0	0.0	0.0	0.0
ENSMUSG00000078816	18752	ensembl_gene_id	M. musculus	5582	H. sapiens	PRKCG	protein kinase C gamma	GO:0032425 positive regulation of mismatch repair;GO:1990911 response to psychosocial stress;GO:0032423 regulation of mismatch repair	AGC Ser/Thr protein kinase family	Human disease related genes:Nervous system diseases:Neurodegenerative diseases; RAS pathway related proteins; Predicted intracellular proteins; ENZYME proteins:Transferases; Disease related genes; Kinases:AGC Ser/Thr protein kinases; Enzymes; FDA approved drug targets:Small molecule drugs		Fostamatinib	(M252)PID IL8 CXCR1 PATHWAY; (M207)PID RETINOIC ACID PATHWAY; (M210)PID IL8 CXCR2 PATHWAY	(M5950)HALLMARK ALLOGRAFT REJECTION	0.0	0.0	0.0	1.0	0.0	1.0	0.0	0.0	0.0	0.0	0.0	0.0	0.0	0.0	1.0	0.0	1.0	0.0	0.0	1.0
ENSMUSG00000052889	18751	ensembl_gene_id	M. musculus	5579	H. sapiens	PRKCB	protein kinase C beta	GO:0035408 histone H3-T6 phosphorylation;GO:0035405 histone-threonine phosphorylation;GO:0007077 mitotic nuclear membrane disassembly	AGC Ser/Thr protein kinase family	RAS pathway related proteins; Predicted intracellular proteins; ENZYME proteins:Transferases; Transporters:Accessory Factors Involved in Transport; Cancer-related genes:Candidate cancer biomarkers; Kinases:AGC Ser/Thr protein kinases; Enzymes; FDA approved drug targets:Small molecule drugs	Nucleoplasm (Supported); Additional: Cytosol	Vitamin E; Phosphorylcolamine; Enzastaurin; Ellagic acid; Cholecystokinin; alpha-Tocopherol succinate; D-alpha-Tocopherol acetate	(M134)PID TCR RAS PATHWAY; (M190)PID TCR JNK PATHWAY; (M226)PID VEGFR1 PATHWAY	(M5923)HALLMARK PI3K AKT MTOR SIGNALING; (M5950)HALLMARK ALLOGRAFT REJECTION	0.0	0.0	0.0	1.0	0.0	1.0	0.0	0.0	0.0	0.0	0.0	0.0	0.0	0.0	1.0	1.0	0.0	0.0	1.0	1.0
ENSMUSG00000073639	19330	ensembl_gene_id	M. musculus	22931	H. sapiens	RAB18	RAB18, member RAS oncogene family	GO:0071786 endoplasmic reticulum tubular network organization;GO:0034389 lipid droplet organization;GO:0007029 endoplasmic reticulum organization		Disease related genes; Predicted intracellular proteins; Cancer-related genes:Candidate cancer biomarkers; Human disease related genes:Congenital malformations:Congenital malformations of the nervous system					0.0	0.0	0.0	0.0	0.0	0.0	0.0	0.0	0.0	0.0	0.0	0.0	0.0	0.0	0.0	0.0	0.0	0.0	0.0	0.0
ENSMUSG00000051984	240667	ensembl_gene_id	M. musculus	25956	H. sapiens	SEC31B	SEC31 homolog B, COPII coat complex component	GO:0090110 COPII-coated vesicle cargo loading;GO:0035459 vesicle cargo loading;GO:0090114 COPII-coated vesicle budding		Predicted intracellular proteins	Cytosol;Nucleoplasm;Vesicles (Supported)				0.0	0.0	0.0	0.0	0.0	0.0	0.0	0.0	0.0	0.0	0.0	0.0	0.0	0.0	0.0	0.0	0.0	0.0	0.0	0.0
ENSMUSG00000000739	57429	ensembl_gene_id	M. musculus	6783	H. sapiens	SULT1E1	sulfotransferase family 1E member 1	GO:0006711 estrogen catabolic process;GO:0042447 hormone catabolic process;GO:0006068 ethanol catabolic process		ENZYME proteins:Transferases; Predicted intracellular proteins; Enzymes; Cancer-related genes:Candidate cancer biomarkers	Cytosol;Nuclear membrane (Uncertain)	Cyclizine; Adenosine 3',5'-diphosphate; 3'-phospho-5'-adenylyl sulfate; 3,3',5,5'-tetrachlorobiphenyl-4,4'-diol			0.0	0.0	0.0	0.0	0.0	0.0	0.0	0.0	0.0	0.0	0.0	0.0	0.0	0.0	0.0	0.0	0.0	0.0	0.0	0.0
ENSMUSG00000031176	67117	ensembl_gene_id	M. musculus	6990	H. sapiens	DYNLT3	dynein light chain Tctex-type 3	GO:0045931 positive regulation of mitotic cell cycle;GO:0045787 positive regulation of cell cycle;GO:0007018 microtubule-based movement		Predicted intracellular proteins				(M5906)HALLMARK ESTROGEN RESPONSE EARLY; (M5907)HALLMARK ESTROGEN RESPONSE LATE	0.0	0.0	0.0	0.0	0.0	0.0	0.0	0.0	0.0	0.0	0.0	0.0	0.0	0.0	0.0	0.0	0.0	0.0	0.0	0.0
ENSMUSG00000033427	103149	ensembl_gene_id	M. musculus	51733	H. sapiens	UPB1	beta-ureidopropionase 1	GO:0033396 beta-alanine biosynthetic process via 3-ureidopropionate;GO:0019483 beta-alanine biosynthetic process;GO:0019482 beta-alanine metabolic process		Predicted intracellular proteins; ENZYME proteins:Hydrolases; Disease related genes; Human disease related genes:Congenital disorders of metabolism:Congenital disorders of nucleotide metabolism; Potential drug targets; Enzymes				(M5934)HALLMARK XENOBIOTIC METABOLISM	0.0	0.0	0.0	0.0	0.0	0.0	0.0	0.0	0.0	1.0	0.0	0.0	0.0	0.0	0.0	0.0	0.0	0.0	0.0	0.0
ENSMUSG00000026773	170768	ensembl_gene_id	M. musculus	5209	H. sapiens	PFKFB3	6-phosphofructo-2-kinase/fructose-2,6-biphosphatase 3	GO:0006003 fructose 2,6-bisphosphate metabolic process;GO:0006000 fructose metabolic process;GO:0046835 carbohydrate phosphorylation		ENZYME proteins:Transferases; Predicted intracellular proteins; Enzymes; ENZYME proteins:Hydrolases	Nucleoplasm (Enhanced)		(M255)PID HIF1 TFPATHWAY	(M5890)HALLMARK TNFA SIGNALING VIA NFKB; (M5891)HALLMARK HYPOXIA; (M5905)HALLMARK ADIPOGENESIS	0.0	0.0	0.0	0.0	0.0	1.0	0.0	0.0	0.0	0.0	0.0	0.0	0.0	0.0	0.0	0.0	0.0	0.0	0.0	0.0
ENSMUSG00000031523	50768	ensembl_gene_id	M. musculus	10395	H. sapiens	DLC1	DLC1 Rho GTPase activating protein	GO:1900119 positive regulation of execution phase of apoptosis;GO:0051895 negative regulation of focal adhesion assembly;GO:0150118 negative regulation of cell-substrate junction organization		Predicted intracellular proteins; Cancer-related genes:Candidate cancer biomarkers	Cytosol;Vesicles (Approved); Additional: Nucleoplasm		(M68)PID RHOA REG PATHWAY	(M5942)HALLMARK UV RESPONSE DN; (M5906)HALLMARK ESTROGEN RESPONSE EARLY	1.0	0.0	1.0	0.0	1.0	0.0	0.0	0.0	0.0	0.0	1.0	0.0	0.0	1.0	0.0	0.0	1.0	0.0	0.0	0.0
ENSMUSG00000064325	15245	ensembl_gene_id	M. musculus	64399	H. sapiens	HHIP	hedgehog interacting protein	GO:0060441 epithelial tube branching involved in lung morphogenesis;GO:0007405 neuroblast proliferation;GO:0045879 negative regulation of smoothened signaling pathway		Predicted secreted proteins	Nucleoplasm (Approved)		(M211)PID HEDGEHOG 2PATHWAY; (M5883)NABA SECRETED FACTORS; (M5885)NABA MATRISOME ASSOCIATED		1.0	0.0	0.0	0.0	0.0	0.0	0.0	0.0	0.0	0.0	1.0	0.0	0.0	0.0	0.0	0.0	0.0	1.0	0.0	1.0
ENSMUSG00000028641	56401	ensembl_gene_id	M. musculus	64175	H. sapiens	P3H1	prolyl 3-hydroxylase 1	GO:1901874 negative regulation of post-translational protein modification;GO:1901873 regulation of post-translational protein modification;GO:0019511 peptidyl-proline hydroxylation		Predicted intracellular proteins; Human disease related genes:Congenital malformations:Congenital malformations of the musculoskeletal system; Disease related genes; ENZYME proteins:Oxidoreductases; Potential drug targets; Enzymes	Vesicles (Approved); Additional: Nucleoli	Ascorbic acid; Proline	(M3468)NABA ECM REGULATORS; (M5885)NABA MATRISOME ASSOCIATED; (M5889)NABA MATRISOME	(M5930)HALLMARK EPITHELIAL MESENCHYMAL TRANSITION	0.0	1.0	0.0	1.0	1.0	0.0	0.0	1.0	0.0	0.0	0.0	0.0	0.0	0.0	0.0	0.0	0.0	0.0	0.0	0.0
ENSMUSG00000096751						None	None	None	None	None	None	None	None	None	nan	nan	nan	nan	nan	nan	nan	nan	nan	nan	nan	nan	nan	nan	nan	nan	nan	nan	nan	nan
ENSMUSG00000029560	231834	ensembl_gene_id	M. musculus	29886	H. sapiens	SNX8	sorting nexin 8	GO:0034498 early endosome to Golgi transport;GO:0042147 retrograde transport, endosome to Golgi;GO:0016482 cytosolic transport		Predicted intracellular proteins	Vesicles (Supported)				0.0	0.0	0.0	0.0	0.0	0.0	0.0	0.0	0.0	0.0	0.0	0.0	0.0	0.0	0.0	0.0	0.0	0.0	0.0	0.0
ENSMUSG00000051495	270110	ensembl_gene_id	M. musculus	359948	H. sapiens	IRF2BP2	interferon regulatory factor 2 binding protein 2	GO:0002327 immature B cell differentiation;GO:0030183 B cell differentiation;GO:0042113 B cell activation		Disease related genes; Human disease related genes:Immune system diseases:Primary immunodeficiency; Predicted intracellular proteins	Nucleoplasm (Enhanced)				0.0	0.0	0.0	0.0	0.0	0.0	0.0	0.0	0.0	0.0	0.0	0.0	0.0	0.0	0.0	0.0	0.0	0.0	1.0	0.0
ENSMUSG00000097694	619312	ensembl_gene_id	M. musculus			None	None	None	None	None	None	None	None	None	nan	nan	nan	nan	nan	nan	nan	nan	nan	nan	nan	nan	nan	nan	nan	nan	nan	nan	nan	nan
ENSMUSG00000033016	18018	ensembl_gene_id	M. musculus	4772	H. sapiens	NFATC1	nuclear factor of activated T cells 1	GO:0033173 calcineurin-NFAT signaling cascade;GO:1905064 negative regulation of vascular associated smooth muscle cell differentiation;GO:0097720 calcineurin-mediated signaling		Transcription factors:Immunoglobulin fold; Predicted intracellular proteins	Nuclear bodies (Supported); Additional: Nucleoplasm	Pseudoephedrine	(M235)PID TCR CALCIUM PATHWAY; (M65)PID FRA PATHWAY; (M60)PID NFAT TFPATHWAY		0.0	0.0	0.0	0.0	0.0	0.0	0.0	0.0	0.0	0.0	0.0	0.0	0.0	0.0	1.0	1.0	0.0	0.0	0.0	0.0
ENSMUSG00000032199	28015	ensembl_gene_id	M. musculus	81488	H. sapiens	POLR2M	RNA polymerase II subunit M	GO:0051685 maintenance of ER location;GO:0051643 endoplasmic reticulum localization;GO:0051657 maintenance of organelle location		Predicted intracellular proteins	Nucleoplasm (Approved)				0.0	0.0	0.0	0.0	0.0	0.0	0.0	0.0	0.0	0.0	0.0	0.0	0.0	0.0	0.0	0.0	0.0	0.0	0.0	0.0
ENSMUSG00000042870	21968	ensembl_gene_id	M. musculus	10043	H. sapiens	TOM1	target of myb1 membrane trafficking protein	GO:0016197 endosomal transport;GO:0006897 endocytosis;GO:0015031 protein transport		Cancer-related genes:Mutational cancer driver genes; Predicted intracellular proteins; Transporters	Cytosol (Approved); Additional: Centriolar satellite;Plasma membrane		(M195)PID CMYB PATHWAY		0.0	0.0	0.0	0.0	0.0	0.0	0.0	0.0	0.0	0.0	0.0	0.0	0.0	0.0	0.0	0.0	0.0	0.0	0.0	0.0
ENSMUSG00000002733	83435	ensembl_gene_id	M. musculus	65977	H. sapiens	PLEKHA3	pleckstrin homology domain containing A3	GO:1902389 ceramide 1-phosphate transport;GO:0035627 ceramide transport;GO:0120009 intermembrane lipid transfer		Predicted intracellular proteins	Golgi apparatus (Enhanced)				0.0	0.0	0.0	0.0	0.0	0.0	0.0	0.0	0.0	0.0	0.0	0.0	0.0	0.0	0.0	0.0	0.0	0.0	0.0	0.0
ENSMUSG00000032557	66663	ensembl_gene_id	M. musculus	79876	H. sapiens	UBA5	ubiquitin like modifier activating enzyme 5	GO:1990564 protein polyufmylation;GO:1990592 protein K69-linked ufmylation;GO:0071569 protein ufmylation		Disease related genes; Human disease related genes:Nervous system diseases:Neurodegenerative diseases; Predicted intracellular proteins; Human disease related genes:Nervous system diseases:Epilepsy	Cytosol (Enhanced); Additional: Vesicles				0.0	0.0	0.0	0.0	0.0	0.0	0.0	0.0	0.0	0.0	0.0	0.0	0.0	0.0	0.0	0.0	0.0	0.0	1.0	0.0
ENSMUSG00000044968	242864	ensembl_gene_id	M. musculus	222236	H. sapiens	NAPEPLD	N-acyl phosphatidylethanolamine phospholipase D	GO:0048874 host-mediated regulation of intestinal microbiota composition;GO:0070291 N-acylethanolamine metabolic process;GO:0042439 ethanolamine-containing compound metabolic process		Predicted intracellular proteins; Enzymes; ENZYME proteins:Hydrolases	Cytosol (Approved)	Medical Cannabis			0.0	0.0	0.0	0.0	0.0	0.0	0.0	0.0	0.0	0.0	0.0	0.0	0.0	0.0	0.0	0.0	0.0	0.0	0.0	0.0
ENSMUSG00000050335	16854	ensembl_gene_id	M. musculus	3958	H. sapiens	LGALS3	galectin 3	GO:2000521 negative regulation of immunological synapse formation;GO:2000520 regulation of immunological synapse formation;GO:1903614 negative regulation of protein tyrosine phosphatase activity		Predicted intracellular proteins; Predicted secreted proteins; Cancer-related genes:Candidate cancer biomarkers	Cytosol;Nucleoplasm (Supported); Additional: Plasma membrane	2,3,5,6-Tetrafluoro-4-Methoxy-Benzamide; Lactose	(M269)PID RAS PATHWAY; (M219)PID HEDGEHOG GLI PATHWAY; (M5880)NABA ECM AFFILIATED	(M5892)HALLMARK CHOLESTEROL HOMEOSTASIS; (M5902)HALLMARK APOPTOSIS; (M5921)HALLMARK COMPLEMENT	0.0	0.0	1.0	0.0	0.0	0.0	0.0	0.0	1.0	0.0	0.0	0.0	0.0	1.0	0.0	0.0	0.0	0.0	0.0	0.0
ENSMUSG00000014592	100072	ensembl_gene_id	M. musculus	23261	H. sapiens	CAMTA1	calmodulin binding transcription activator 1	GO:0070886 positive regulation of calcineurin-NFAT signaling cascade;GO:0106058 positive regulation of calcineurin-mediated signaling;GO:0050850 positive regulation of calcium-mediated signaling		Disease related genes; Cancer-related genes; Human disease related genes:Nervous system diseases:Neurodegenerative diseases; Predicted intracellular proteins	Cytosol (Supported)				0.0	0.0	0.0	0.0	0.0	0.0	0.0	0.0	0.0	0.0	0.0	0.0	0.0	0.0	0.0	0.0	0.0	0.0	0.0	0.0
ENSMUSG00000039016	30057	ensembl_gene_id	M. musculus	26521	H. sapiens	TIMM8B	translocase of inner mitochondrial membrane 8 homolog B	GO:0045039 protein insertion into mitochondrial inner membrane;GO:0051204 protein insertion into mitochondrial membrane;GO:0090151 establishment of protein localization to mitochondrial membrane		Predicted intracellular proteins				(M5936)HALLMARK OXIDATIVE PHOSPHORYLATION	0.0	0.0	0.0	0.0	0.0	0.0	0.0	0.0	0.0	0.0	0.0	0.0	0.0	0.0	0.0	0.0	0.0	0.0	0.0	0.0
ENSMUSG00000037852	12876	ensembl_gene_id	M. musculus	1363	H. sapiens	CPE	carboxypeptidase E	GO:0033366 protein localization to secretory granule;GO:0030070 insulin processing;GO:1901142 insulin metabolic process		Peptidases:Metallopeptidases; Predicted intracellular proteins; Enzymes; ENZYME proteins:Hydrolases	Centrosome (Approved); Additional: Nucleoplasm;Vesicles	Insulin human; Insulin pork	(M67)PID ARF6 TRAFFICKING PATHWAY	(M5907)HALLMARK ESTROGEN RESPONSE LATE; (M5953)HALLMARK KRAS SIGNALING UP	0.0	0.0	0.0	0.0	0.0	0.0	0.0	0.0	0.0	0.0	0.0	0.0	0.0	0.0	0.0	0.0	0.0	0.0	0.0	0.0
ENSMUSG00000020183	70574	ensembl_gene_id	M. musculus	1368	H. sapiens	CPM	carboxypeptidase M	GO:0016485 protein processing;GO:0051604 protein maturation;GO:0006518 peptide metabolic process		Peptidases:Metallopeptidases; Predicted intracellular proteins; Enzymes; ENZYME proteins:Hydrolases	Vesicles (Uncertain)			(M5921)HALLMARK COMPLEMENT	0.0	0.0	0.0	0.0	0.0	0.0	0.0	0.0	0.0	0.0	0.0	0.0	0.0	0.0	0.0	0.0	0.0	0.0	0.0	0.0
ENSMUSG00000097439						None	None	None	None	None	None	None	None	None	nan	nan	nan	nan	nan	nan	nan	nan	nan	nan	nan	nan	nan	nan	nan	nan	nan	nan	nan	nan
ENSMUSG00000019889	19272	ensembl_gene_id	M. musculus	5796	H. sapiens	PTPRK	protein tyrosine phosphatase receptor type K	GO:0010839 negative regulation of keratinocyte proliferation;GO:0048041 focal adhesion assembly;GO:0034394 protein localization to cell surface		Cancer-related genes; Predicted intracellular proteins; Enzymes; ENZYME proteins:Hydrolases	Cell Junctions (Supported); Additional: Plasma membrane;Vesicles		(M60)PID NFAT TFPATHWAY		0.0	0.0	0.0	0.0	1.0	1.0	0.0	0.0	0.0	0.0	0.0	0.0	0.0	0.0	0.0	0.0	0.0	0.0	0.0	0.0
ENSMUSG00000027883	76123	ensembl_gene_id	M. musculus	29899	H. sapiens	GPSM2	G protein signaling modulator 2	GO:0031291 Ran protein signal transduction;GO:1904778 positive regulation of protein localization to cell cortex;GO:0051661 maintenance of centrosome location		Disease related genes; Human disease related genes:Nervous system diseases:Ear disease; Predicted intracellular proteins	Cytosol (Supported)				0.0	0.0	0.0	0.0	0.0	0.0	0.0	0.0	0.0	0.0	0.0	0.0	0.0	1.0	0.0	0.0	0.0	0.0	0.0	0.0
ENSMUSG00000029675	13717	ensembl_gene_id	M. musculus	2006	H. sapiens	ELN	elastin	GO:0030038 contractile actin filament bundle assembly;GO:0043149 stress fiber assembly;GO:0003180 aortic valve morphogenesis		Human disease related genes:Congenital malformations:Congenital malformations of skin; Human disease related genes:Congenital malformations:Congenital malformations of the circulatory system; Predicted secreted proteins; Disease related genes; Human disease related genes:Other congenital disorders:Chromosomal abnormalities	Plasma membrane (Approved)	Rofecoxib	(M3008)NABA ECM GLYCOPROTEINS; (M5884)NABA CORE MATRISOME; (M5889)NABA MATRISOME	(M5930)HALLMARK EPITHELIAL MESENCHYMAL TRANSITION	0.0	1.0	0.0	1.0	0.0	0.0	0.0	0.0	0.0	0.0	0.0	0.0	0.0	1.0	0.0	0.0	0.0	0.0	0.0	0.0
ENSMUSG00000035112	69847	ensembl_gene_id	M. musculus	65266	H. sapiens	WNK4	WNK lysine deficient protein kinase 4	GO:0072156 distal tubule morphogenesis;GO:0090188 negative regulation of pancreatic juice secretion;GO:1903288 positive regulation of potassium ion import across plasma membrane	Other	Predicted intracellular proteins; ENZYME proteins:Transferases; Kinases; Disease related genes; Potential drug targets; Human disease related genes:Urinary system diseases:Kidney diseases; Enzymes				(M5915)HALLMARK APICAL JUNCTION	1.0	0.0	0.0	0.0	0.0	0.0	0.0	0.0	0.0	0.0	1.0	0.0	0.0	0.0	0.0	0.0	0.0	0.0	0.0	0.0
ENSMUSG00000019970	20393	ensembl_gene_id	M. musculus	6446	H. sapiens	SGK1	serum/glucocorticoid regulated kinase 1	GO:1904045 cellular response to aldosterone;GO:0070294 renal sodium ion absorption;GO:0060453 regulation of gastric acid secretion	AGC Ser/Thr protein kinase family	Predicted intracellular proteins; ENZYME proteins:Transferases; Cancer-related genes:Mutated cancer genes; Kinases:AGC Ser/Thr protein kinases; Cancer-related genes:Mutational cancer driver genes; Enzymes	Nuclear speckles (Enhanced)	Flavin mononucleotide; [4-(5-naphthalen-2-yl-1H-pyrrolo[2,3-b]pyridin-3-yl)phenyl]acetic acid; 4-(5-phenyl-1H-pyrrolo[2,3-b]pyridin-3-yl)benzoic acid	(M16)PID INSULIN PATHWAY; (M141)PID PI3KCI PATHWAY; (M136)PID FOXO PATHWAY	(M5908)HALLMARK ANDROGEN RESPONSE; (M5890)HALLMARK TNFA SIGNALING VIA NFKB; (M5907)HALLMARK ESTROGEN RESPONSE LATE	0.0	0.0	0.0	0.0	0.0	1.0	0.0	0.0	0.0	0.0	0.0	0.0	0.0	0.0	0.0	0.0	0.0	0.0	0.0	0.0
ENSMUSG00000040690	107581	ensembl_gene_id	M. musculus	1307	H. sapiens	COL16A1	collagen type XVI alpha 1 chain	GO:0033622 integrin activation;GO:0051894 positive regulation of focal adhesion assembly;GO:0150117 positive regulation of cell-substrate junction organization		Predicted intracellular proteins; Predicted secreted proteins	Cytosol (Uncertain); Additional: Plasma membrane		(M3005)NABA COLLAGENS; (M198)PID SYNDECAN 1 PATHWAY; (M160)PID AVB3 INTEGRIN PATHWAY	(M5915)HALLMARK APICAL JUNCTION; (M5930)HALLMARK EPITHELIAL MESENCHYMAL TRANSITION	0.0	1.0	1.0	1.0	0.0	0.0	0.0	0.0	0.0	0.0	0.0	0.0	0.0	1.0	0.0	0.0	0.0	0.0	0.0	0.0
ENSMUSG00000024011	74116	ensembl_gene_id	M. musculus	221476	H. sapiens	PI16	peptidase inhibitor 16	GO:0061052 negative regulation of cell growth involved in cardiac muscle cell development;GO:0061050 regulation of cell growth involved in cardiac muscle cell development;GO:0055022 negative regulation of cardiac muscle tissue growth		Predicted secreted proteins; CD markers					0.0	0.0	0.0	0.0	0.0	0.0	0.0	0.0	0.0	0.0	0.0	0.0	0.0	0.0	0.0	0.0	1.0	0.0	0.0	0.0
ENSMUSG00000034796	102278	ensembl_gene_id	M. musculus	27132	H. sapiens	CPNE7	copine 7	GO:0071277 cellular response to calcium ion;GO:0051592 response to calcium ion;GO:0071248 cellular response to metal ion		Predicted intracellular proteins					0.0	0.0	0.0	0.0	0.0	0.0	0.0	0.0	0.0	0.0	0.0	0.0	0.0	0.0	0.0	0.0	0.0	0.0	0.0	0.0
ENSMUSG00000001909	212528	ensembl_gene_id	M. musculus	55621	H. sapiens	TRMT1	tRNA methyltransferase 1	GO:0002940 tRNA N2-guanine methylation;GO:0030488 tRNA methylation;GO:0001510 RNA methylation		Predicted intracellular proteins; ENZYME proteins:Transferases; Disease related genes; Potential drug targets; Enzymes; Human disease related genes:Other diseases:Mental and behavioural disorders	Cytosol;Plasma membrane (Approved); Additional: Nucleoplasm				0.0	0.0	0.0	0.0	0.0	0.0	0.0	0.0	0.0	0.0	0.0	0.0	0.0	0.0	0.0	0.0	0.0	0.0	0.0	0.0
ENSMUSG00000032579	69536	ensembl_gene_id	M. musculus	51409	H. sapiens	HEMK1	HemK methyltransferase family member 1	GO:0006305 DNA alkylation;GO:0006306 DNA methylation;GO:0044728 DNA methylation or demethylation		ENZYME proteins:Transferases; Predicted intracellular proteins; Enzymes					0.0	0.0	0.0	0.0	0.0	0.0	0.0	0.0	0.0	0.0	0.0	0.0	0.0	0.0	0.0	0.0	0.0	0.0	0.0	0.0
ENSMUSG00000052911	16779	ensembl_gene_id	M. musculus	3913	H. sapiens	LAMB2	laminin subunit beta 2	GO:0048677 axon extension involved in regeneration;GO:0048682 sprouting of injured axon;GO:0072274 metanephric glomerular basement membrane development		Disease related genes; Predicted intracellular proteins; Human disease related genes:Urinary system diseases:Kidney diseases; Predicted secreted proteins	Vesicles (Approved); Additional: Cytosol		(M158)PID INTEGRIN4 PATHWAY; (M5887)NABA BASEMENT MEMBRANES; (M239)PID A6B1 A6B4 INTEGRIN PATHWAY		0.0	1.0	1.0	1.0	0.0	1.0	0.0	0.0	0.0	0.0	0.0	1.0	0.0	0.0	0.0	0.0	0.0	0.0	0.0	1.0
ENSMUSG00000032285	58233	ensembl_gene_id	M. musculus	55466	H. sapiens	DNAJA4	DnaJ heat shock protein family (Hsp40) member A4	GO:0090084 negative regulation of inclusion body assembly;GO:0090083 regulation of inclusion body assembly;GO:0042026 protein refolding		Predicted intracellular proteins	Cytosol;Plasma membrane (Approved)			(M5922)HALLMARK UNFOLDED PROTEIN RESPONSE	0.0	0.0	0.0	0.0	0.0	0.0	1.0	0.0	0.0	0.0	0.0	0.0	0.0	0.0	0.0	0.0	0.0	0.0	0.0	0.0
ENSMUSG00000022992	69612	ensembl_gene_id	M. musculus	54934	H. sapiens	KANSL2	KAT8 regulatory NSL complex subunit 2	GO:1900095 regulation of dosage compensation by inactivation of X chromosome;GO:0043984 histone H4-K16 acetylation;GO:0043981 histone H4-K5 acetylation		Predicted intracellular proteins	Cytosol;Nucleoplasm;Plasma membrane (Supported)				0.0	0.0	0.0	0.0	0.0	0.0	0.0	0.0	0.0	0.0	0.0	0.0	0.0	0.0	0.0	0.0	0.0	0.0	0.0	0.0
ENSMUSG00000001441	19155	ensembl_gene_id	M. musculus	9520	H. sapiens	NPEPPS	aminopeptidase puromycin sensitive	GO:0043171 peptide catabolic process;GO:1903955 positive regulation of protein targeting to mitochondrion;GO:1903749 positive regulation of establishment of protein localization to mitochondrion		Peptidases:Metallopeptidases; Predicted intracellular proteins; Enzymes; ENZYME proteins:Hydrolases	Cytosol (Supported)	Artenimol; Tosedostat			0.0	0.0	0.0	0.0	0.0	0.0	0.0	0.0	0.0	0.0	0.0	0.0	1.0	0.0	0.0	0.0	0.0	0.0	0.0	0.0
ENSMUSG00000042106	68176	ensembl_gene_id	M. musculus	389119	H. sapiens	INKA1	inka box actin regulator 1	GO:0043086 negative regulation of catalytic activity;GO:0044092 negative regulation of molecular function;GO:0050790 regulation of catalytic activity		Predicted intracellular proteins	Nucleoplasm;Vesicles (Approved)				0.0	0.0	0.0	0.0	0.0	0.0	0.0	0.0	0.0	0.0	0.0	0.0	0.0	0.0	0.0	0.0	0.0	0.0	0.0	0.0
ENSMUSG00000054263	16880	ensembl_gene_id	M. musculus	3977	H. sapiens	LIFR	LIF receptor subunit alpha	GO:0070120 ciliary neurotrophic factor-mediated signaling pathway;GO:0038165 oncostatin-M-mediated signaling pathway;GO:0048861 leukemia inhibitory factor signaling pathway		Human disease related genes:Congenital malformations:Congenital malformations of the musculoskeletal system; CD markers; Disease related genes; Cancer-related genes:Mutational cancer driver genes; Predicted intracellular proteins				(M5908)HALLMARK ANDROGEN RESPONSE; (M5905)HALLMARK ADIPOGENESIS	0.0	0.0	0.0	0.0	0.0	0.0	0.0	0.0	0.0	0.0	0.0	0.0	0.0	0.0	0.0	0.0	0.0	0.0	0.0	1.0
ENSMUSG00000041528	84585	ensembl_gene_id	M. musculus	63891	H. sapiens	RNF123	ring finger protein 123	GO:0051603 proteolysis involved in cellular protein catabolic process;GO:0044257 cellular protein catabolic process;GO:0016567 protein ubiquitination		ENZYME proteins:Transferases; Predicted intracellular proteins; Enzymes	Cytosol (Approved)			(M5945)HALLMARK HEME METABOLISM	0.0	0.0	0.0	0.0	0.0	0.0	0.0	0.0	0.0	0.0	0.0	0.0	0.0	0.0	0.0	0.0	0.0	0.0	0.0	0.0
ENSMUSG00000021846	93834	ensembl_gene_id	M. musculus	57161	H. sapiens	PELI2	pellino E3 ubiquitin protein ligase family member 2	GO:0008592 regulation of Toll signaling pathway;GO:0043123 positive regulation of I-kappaB kinase/NF-kappaB signaling;GO:0000209 protein polyubiquitination		ENZYME proteins:Transferases; Predicted intracellular proteins; Enzymes	Intermediate filaments;Nucleoli;Nucleoplasm (Approved)				0.0	0.0	0.0	0.0	0.0	0.0	0.0	0.0	0.0	0.0	0.0	0.0	0.0	0.0	0.0	0.0	0.0	0.0	0.0	0.0
ENSMUSG00000029036	108888	ensembl_gene_id	M. musculus	55210	H. sapiens	ATAD3A	ATPase family AAA domain containing 3A	GO:0140374 antiviral innate immune response;GO:0051607 defense response to virus;GO:0140546 defense response to symbiont		Disease related genes; Predicted intracellular proteins; Human disease related genes:Congenital disorders of metabolism:Mitochondrial diseases	Mitochondria (Enhanced)				0.0	0.0	0.0	0.0	0.0	0.0	0.0	0.0	0.0	0.0	0.0	0.0	0.0	0.0	0.0	0.0	0.0	0.0	0.0	0.0
ENSMUSG00000032449	192287	ensembl_gene_id	M. musculus	55186	H. sapiens	SLC25A36	solute carrier family 25 member 36	GO:0006864 pyrimidine nucleotide transport;GO:1990519 pyrimidine nucleotide import into mitochondrion;GO:0072531 pyrimidine-containing compound transmembrane transport		Predicted intracellular proteins; Transporters:Electrochemical Potential-driven transporters	Cytosol;Mitochondria (Approved); Additional: Nucleoplasm				0.0	0.0	0.0	0.0	0.0	0.0	0.0	0.0	0.0	0.0	0.0	0.0	0.0	0.0	0.0	0.0	0.0	0.0	0.0	0.0
ENSMUSG00000022324	17181	ensembl_gene_id	M. musculus	4147	H. sapiens	MATN2	matrilin 2	GO:0030198 extracellular matrix organization;GO:0043062 extracellular structure organization;GO:0045229 external encapsulating structure organization		Predicted intracellular proteins; Predicted secreted proteins			(M3008)NABA ECM GLYCOPROTEINS; (M5884)NABA CORE MATRISOME; (M5889)NABA MATRISOME	(M5930)HALLMARK EPITHELIAL MESENCHYMAL TRANSITION	0.0	1.0	0.0	0.0	0.0	0.0	0.0	0.0	0.0	0.0	0.0	0.0	0.0	0.0	0.0	0.0	0.0	0.0	0.0	0.0
ENSMUSG00000061559	66317	ensembl_gene_id	M. musculus	80349	H. sapiens	WDR61	WD repeat domain 61	GO:2001162 positive regulation of histone H3-K79 methylation;GO:2001160 regulation of histone H3-K79 methylation;GO:0080182 histone H3-K4 trimethylation		Predicted intracellular proteins	Cytosol;Nucleoplasm (Enhanced)				0.0	0.0	1.0	0.0	0.0	0.0	0.0	0.0	0.0	0.0	0.0	0.0	0.0	0.0	0.0	0.0	0.0	0.0	0.0	0.0
ENSMUSG00000024163	30957	ensembl_gene_id	M. musculus	23162	H. sapiens	MAPK8IP3	mitogen-activated protein kinase 8 interacting protein 3	GO:0099640 axo-dendritic protein transport;GO:0099641 anterograde axonal protein transport;GO:1905383 protein localization to presynapse		Disease related genes; Predicted intracellular proteins; Human disease related genes:Congenital malformations:Congenital malformations of the nervous system	Vesicles (Approved)		(M17200)SA B CELL RECEPTOR COMPLEXES; (M12705)SIG CD40PATHWAYMAP; (M67)PID ARF6 TRAFFICKING PATHWAY		0.0	0.0	0.0	0.0	0.0	0.0	0.0	0.0	0.0	0.0	0.0	0.0	0.0	0.0	1.0	0.0	0.0	0.0	0.0	0.0
ENSMUSG00000028035	67035	ensembl_gene_id	M. musculus	11080	H. sapiens	DNAJB4	DnaJ heat shock protein family (Hsp40) member B4	GO:0051085 chaperone cofactor-dependent protein refolding;GO:0051084 'de novo' post-translational protein folding;GO:0006458 'de novo' protein folding		Predicted intracellular proteins	Nucleoplasm (Enhanced); Additional: Cytosol;Plasma membrane			(M5890)HALLMARK TNFA SIGNALING VIA NFKB	0.0	0.0	0.0	0.0	0.0	0.0	0.0	0.0	0.0	0.0	0.0	0.0	0.0	0.0	0.0	1.0	0.0	0.0	0.0	0.0
ENSMUSG00000015942	114674	ensembl_gene_id	M. musculus	84163	H. sapiens	GTF2IRD2	GTF2I repeat domain containing 2	GO:0006357 regulation of transcription by RNA polymerase II;GO:0006355 regulation of transcription, DNA-templated;GO:1903506 regulation of nucleic acid-templated transcription		Disease related genes; Predicted intracellular proteins	Nucleoplasm (Supported)				0.0	0.0	0.0	0.0	0.0	0.0	0.0	0.0	0.0	0.0	0.0	0.0	0.0	0.0	0.0	0.0	0.0	0.0	0.0	0.0
ENSMUSG00000019055	18822	ensembl_gene_id	M. musculus	5351	H. sapiens	PLOD1	procollagen-lysine,2-oxoglutarate 5-dioxygenase 1	GO:0017185 peptidyl-lysine hydroxylation;GO:0018126 protein hydroxylation;GO:0001666 response to hypoxia		Human disease related genes:Congenital malformations:Other congenital malformations; Human disease related genes:Congenital malformations:Congenital malformations of skin; Predicted intracellular proteins; Disease related genes; ENZYME proteins:Oxidoreductases; Potential drug targets; Enzymes	Vesicles (Uncertain); Additional: Nucleoplasm	Ascorbic acid	(M3468)NABA ECM REGULATORS; (M5885)NABA MATRISOME ASSOCIATED; (M5889)NABA MATRISOME	(M5930)HALLMARK EPITHELIAL MESENCHYMAL TRANSITION; (M5937)HALLMARK GLYCOLYSIS	0.0	1.0	0.0	1.0	0.0	0.0	0.0	0.0	0.0	0.0	0.0	0.0	1.0	0.0	0.0	0.0	0.0	0.0	0.0	0.0
ENSMUSG00000021930	66674	ensembl_gene_id	M. musculus	57213	H. sapiens	SPRYD7	SPRY domain containing 7			Predicted intracellular proteins	Vesicles (Approved)				0.0	0.0	0.0	0.0	0.0	0.0	0.0	0.0	0.0	0.0	0.0	0.0	0.0	0.0	0.0	0.0	0.0	0.0	0.0	0.0
ENSMUSG00000052353	80982	ensembl_gene_id	M. musculus	57214	H. sapiens	CEMIP	cell migration inducing hyaluronidase 1	GO:1900019 regulation of protein kinase C activity;GO:1900020 positive regulation of protein kinase C activity;GO:0030213 hyaluronan biosynthetic process		Predicted secreted proteins; Predicted intracellular proteins; Enzymes; ENZYME proteins:Hydrolases					0.0	0.0	0.0	0.0	0.0	0.0	0.0	0.0	1.0	1.0	0.0	0.0	0.0	0.0	0.0	0.0	0.0	0.0	0.0	0.0
ENSMUSG00000049758	258022	ensembl_gene_id	M. musculus	390195	H. sapiens	OR5AN1	olfactory receptor family 5 subfamily AN member 1	GO:0050911 detection of chemical stimulus involved in sensory perception of smell;GO:0007608 sensory perception of smell;GO:0050907 detection of chemical stimulus involved in sensory perception		G-protein coupled receptors:Odorant/olfactory and gustatory receptors					0.0	0.0	0.0	0.0	0.0	0.0	0.0	0.0	0.0	0.0	0.0	0.0	0.0	0.0	0.0	0.0	0.0	0.0	0.0	0.0
ENSMUSG00000040828	106757	ensembl_gene_id	M. musculus	257062	H. sapiens	CATSPERD	cation channel sperm associated auxiliary subunit delta	GO:0048240 sperm capacitation;GO:0030317 flagellated sperm motility;GO:0097722 sperm motility		Transporters:Transporter channels and pores					0.0	0.0	0.0	0.0	0.0	0.0	0.0	0.0	0.0	0.0	0.0	0.0	0.0	0.0	0.0	0.0	0.0	0.0	0.0	0.0
ENSMUSG00000021948	18753	ensembl_gene_id	M. musculus	5580	H. sapiens	PRKCD	protein kinase C delta	GO:1900161 regulation of phospholipid scramblase activity;GO:1900163 positive regulation of phospholipid scramblase activity;GO:2000752 regulation of glucosylceramide catabolic process	AGC Ser/Thr protein kinase family	Predicted intracellular proteins; ENZYME proteins:Transferases; Disease related genes; Kinases:AGC Ser/Thr protein kinases; Cancer-related genes:Mutational cancer driver genes; Human disease related genes:Immune system diseases:Primary immunodeficiency; Enzymes; FDA approved drug targets:Small molecule drugs	Cytosol (Enhanced); Additional: Endoplasmic reticulum;Golgi apparatus	13-Acetylphorbol; Ingenol mebutate; Fostamatinib	(M125)PID IGF1 PATHWAY; (M165)PID SYNDECAN 4 PATHWAY; (M275)PID ALPHA SYNUCLEIN PATHWAY	(M5941)HALLMARK UV RESPONSE UP; (M5921)HALLMARK COMPLEMENT	0.0	0.0	1.0	0.0	0.0	1.0	1.0	1.0	0.0	0.0	0.0	0.0	0.0	1.0	1.0	1.0	1.0	1.0	1.0	0.0
ENSMUSG00000050936						None	None	None	None	None	None	None	None	None	nan	nan	nan	nan	nan	nan	nan	nan	nan	nan	nan	nan	nan	nan	nan	nan	nan	nan	nan	nan
ENSMUSG00000031983	69551	ensembl_gene_id	M. musculus	84886	H. sapiens	C1orf198	chromosome 1 open reading frame 198			Predicted intracellular proteins	Cytosol (Supported)				0.0	0.0	0.0	0.0	0.0	0.0	0.0	0.0	0.0	0.0	0.0	0.0	0.0	0.0	0.0	0.0	0.0	0.0	0.0	0.0
ENSMUSG00000031389	171207	ensembl_gene_id	M. musculus	393	H. sapiens	ARHGAP4	Rho GTPase activating protein 4	GO:0010764 negative regulation of fibroblast migration;GO:0010762 regulation of fibroblast migration;GO:0030517 negative regulation of axon extension		Predicted intracellular proteins	Cytosol (Supported)		(M5193)SIG CHEMOTAXIS; (M68)PID RHOA REG PATHWAY	(M5893)HALLMARK MITOTIC SPINDLE	0.0	0.0	0.0	0.0	0.0	0.0	0.0	1.0	0.0	0.0	0.0	0.0	0.0	0.0	0.0	0.0	0.0	0.0	0.0	0.0
ENSMUSG00000017677	78889	ensembl_gene_id	M. musculus	26118	H. sapiens	WSB1	WD repeat and SOCS box containing 1	GO:0140454 protein aggregate center assembly;GO:0044314 protein K27-linked ubiquitination;GO:0000209 protein polyubiquitination		Predicted intracellular proteins	Mitochondria (Approved)			(M5891)HALLMARK HYPOXIA	0.0	0.0	0.0	0.0	0.0	0.0	0.0	0.0	0.0	0.0	0.0	0.0	0.0	0.0	0.0	0.0	0.0	0.0	0.0	0.0
ENSMUSG00000000753	20317	ensembl_gene_id	M. musculus	5176	H. sapiens	SERPINF1	serpin family F member 1	GO:0071279 cellular response to cobalt ion;GO:0060770 negative regulation of epithelial cell proliferation involved in prostate gland development;GO:0032025 response to cobalt ion		Human disease related genes:Congenital malformations:Congenital malformations of the musculoskeletal system; Predicted secreted proteins; Disease related genes; Predicted intracellular proteins; Cancer-related genes:Candidate cancer biomarkers		Copper	(M3468)NABA ECM REGULATORS; (M5885)NABA MATRISOME ASSOCIATED; (M5889)NABA MATRISOME		0.0	0.0	0.0	0.0	1.0	1.0	0.0	1.0	0.0	0.0	0.0	0.0	0.0	0.0	0.0	0.0	1.0	0.0	0.0	0.0
ENSMUSG00000040813	21767	ensembl_gene_id	M. musculus	51368	H. sapiens	TEX264	testis expressed 264, ER-phagy receptor	GO:0106300 protein-DNA covalent cross-linking repair;GO:0061709 reticulophagy;GO:0061912 selective autophagy		Predicted intracellular proteins	Cytosol;Nucleoli (Approved)				0.0	0.0	0.0	0.0	0.0	0.0	0.0	0.0	0.0	0.0	0.0	0.0	0.0	0.0	0.0	0.0	0.0	0.0	0.0	0.0
ENSMUSG00000113250						None	None	None	None	None	None	None	None	None	nan	nan	nan	nan	nan	nan	nan	nan	nan	nan	nan	nan	nan	nan	nan	nan	nan	nan	nan	nan
ENSMUSG00000039770	383295	ensembl_gene_id	M. musculus	51646	H. sapiens	YPEL5	yippee like 5	GO:0008283 cell population proliferation;GO:0009987 cellular process;GO:0008150 biological_process		Predicted intracellular proteins	Cytosol (Approved); Additional: Nucleoplasm			(M5945)HALLMARK HEME METABOLISM	0.0	0.0	0.0	0.0	0.0	0.0	0.0	0.0	0.0	0.0	0.0	0.0	0.0	0.0	0.0	0.0	0.0	1.0	0.0	0.0
ENSMUSG00000024965	108101	ensembl_gene_id	M. musculus	83706	H. sapiens	FERMT3	FERM domain containing kindlin 3	GO:0033622 integrin activation;GO:0033632 regulation of cell-cell adhesion mediated by integrin;GO:0070527 platelet aggregation		Disease related genes; Human disease related genes:Immune system diseases:Primary immunodeficiency; Predicted intracellular proteins	Vesicles (Approved)				0.0	0.0	1.0	0.0	0.0	0.0	0.0	0.0	1.0	0.0	0.0	0.0	0.0	0.0	0.0	0.0	0.0	0.0	1.0	0.0
ENSMUSG00000031812	67443	ensembl_gene_id	M. musculus	81631	H. sapiens	MAP1LC3B	microtubule associated protein 1 light chain 3 beta	GO:0006995 cellular response to nitrogen starvation;GO:0043562 cellular response to nitrogen levels;GO:0000423 mitophagy		Predicted intracellular proteins	Vesicles (Approved); Additional: Nucleoplasm				0.0	0.0	0.0	0.0	0.0	0.0	1.0	0.0	0.0	0.0	0.0	0.0	0.0	0.0	0.0	0.0	0.0	0.0	0.0	1.0
ENSMUSG00000032561	56318	ensembl_gene_id	M. musculus	55	H. sapiens	ACP3	acid phosphatase 3	GO:0060168 positive regulation of adenosine receptor signaling pathway;GO:0006772 thiamine metabolic process;GO:0060167 regulation of adenosine receptor signaling pathway		Predicted intracellular proteins; ENZYME proteins:Hydrolases; Predicted secreted proteins; Enzymes; Cancer-related genes:Candidate cancer biomarkers; FDA approved drug targets:Biotech drugs		(2R,3R)-2,3-Dihydroxy-4-oxo-4-(propylamino)butanoic acid; Alpha-Benzyl-Aminobenzyl-Phosphonic Acid; Sipuleucel-T			0.0	0.0	0.0	0.0	0.0	0.0	0.0	0.0	0.0	1.0	0.0	0.0	0.0	0.0	0.0	0.0	0.0	0.0	0.0	0.0
ENSMUSG00000044217	11830	ensembl_gene_id	M. musculus	362	H. sapiens	AQP5	aquaporin 5	GO:0046541 saliva secretion;GO:0030157 pancreatic juice secretion;GO:0015670 carbon dioxide transport		Disease related genes; Human disease related genes:Congenital malformations:Congenital malformations of skin; Transporters:Transporter channels and pores; Potential drug targets	Plasma membrane (Approved)		(M232)PID ECADHERIN STABILIZATION PATHWAY		0.0	0.0	0.0	0.0	0.0	0.0	0.0	0.0	0.0	0.0	0.0	0.0	0.0	0.0	0.0	0.0	0.0	0.0	0.0	0.0
ENSMUSG00000019916	18451	ensembl_gene_id	M. musculus	5033	H. sapiens	P4HA1	prolyl 4-hydroxylase subunit alpha 1	GO:0018401 peptidyl-proline hydroxylation to 4-hydroxy-L-proline;GO:0019511 peptidyl-proline hydroxylation;GO:0018126 protein hydroxylation		ENZYME proteins:Oxidoreductases; Predicted intracellular proteins; Enzymes	Endoplasmic reticulum (Supported); Additional: Mitochondria;Vesicles	Ascorbic acid; Proline; Hydralazine	(M3468)NABA ECM REGULATORS; (M5885)NABA MATRISOME ASSOCIATED; (M5889)NABA MATRISOME	(M5947)HALLMARK IL2 STAT5 SIGNALING; (M5891)HALLMARK HYPOXIA; (M5924)HALLMARK MTORC1 SIGNALING	0.0	1.0	0.0	1.0	0.0	0.0	0.0	0.0	0.0	0.0	0.0	0.0	0.0	0.0	0.0	0.0	0.0	0.0	0.0	0.0
ENSMUSG00000035342	226154	ensembl_gene_id	M. musculus	84445	H. sapiens	LZTS2	leucine zipper tumor suppressor 2	GO:0060682 primary ureteric bud growth;GO:0060677 ureteric bud elongation;GO:0072197 ureter morphogenesis		Predicted intracellular proteins	Cytosol;Plasma membrane (Approved)				1.0	0.0	0.0	0.0	1.0	0.0	0.0	0.0	0.0	0.0	1.0	0.0	0.0	0.0	0.0	0.0	0.0	0.0	0.0	0.0
ENSMUSG00000042396	67010	ensembl_gene_id	M. musculus	10179	H. sapiens	RBM7	RNA binding motif protein 7	GO:0016076 snRNA catabolic process;GO:0034661 ncRNA catabolic process;GO:0000381 regulation of alternative mRNA splicing, via spliceosome		Predicted intracellular proteins	Nucleoplasm (Enhanced)				0.0	0.0	0.0	0.0	0.0	0.0	0.0	0.0	0.0	0.0	0.0	0.0	0.0	0.0	0.0	0.0	0.0	0.0	0.0	0.0
ENSMUSG00000026880	13830	ensembl_gene_id	M. musculus	2040	H. sapiens	STOM	stomatin	GO:1901585 regulation of acid-sensing ion channel activity;GO:0044829 positive regulation by host of viral genome replication;GO:0044794 positive regulation by host of viral process		Transporters:Accessory Factors Involved in Transport	Plasma membrane (Enhanced); Additional: Cytosol;Vesicles			(M5905)HALLMARK ADIPOGENESIS; (M5939)HALLMARK P53 PATHWAY	0.0	0.0	0.0	0.0	0.0	0.0	0.0	0.0	0.0	0.0	0.0	0.0	0.0	0.0	0.0	0.0	0.0	0.0	0.0	0.0
ENSMUSG00000035047	215194	ensembl_gene_id	M. musculus	65095	H. sapiens	KRI1	KRI1 homolog	GO:0000447 endonucleolytic cleavage in ITS1 to separate SSU-rRNA from 5.8S rRNA and LSU-rRNA from tricistronic rRNA transcript (SSU-rRNA, 5.8S rRNA, LSU-rRNA);GO:0000478 endonucleolytic cleavage involved in rRNA processing;GO:0000479 endonucleolytic cleavage of tricistronic rRNA transcript (SSU-rRNA, 5.8S rRNA, LSU-rRNA)		Predicted intracellular proteins	Nucleoli (Enhanced)				0.0	0.0	0.0	0.0	0.0	0.0	0.0	0.0	0.0	0.0	0.0	0.0	0.0	0.0	0.0	0.0	0.0	0.0	0.0	0.0
ENSMUSG00000057604	30937	ensembl_gene_id	M. musculus	29995	H. sapiens	LMCD1	LIM and cysteine rich domains 1	GO:0070886 positive regulation of calcineurin-NFAT signaling cascade;GO:0106058 positive regulation of calcineurin-mediated signaling;GO:0050850 positive regulation of calcium-mediated signaling		Predicted intracellular proteins	Cytosol;Nucleoplasm (Supported); Additional: Cell Junctions;Plasma membrane				0.0	0.0	0.0	0.0	0.0	0.0	0.0	0.0	0.0	0.0	0.0	0.0	0.0	0.0	0.0	0.0	0.0	0.0	0.0	0.0
ENSMUSG00000007892	56040	ensembl_gene_id	M. musculus	6176	H. sapiens	RPLP1	ribosomal protein lateral stalk subunit P1	GO:0006414 translational elongation;GO:0002181 cytoplasmic translation;GO:0032147 activation of protein kinase activity		Ribosomal proteins; Predicted intracellular proteins	Cytosol;Endoplasmic reticulum (Supported)				0.0	0.0	0.0	0.0	0.0	0.0	1.0	0.0	0.0	0.0	0.0	0.0	0.0	0.0	0.0	0.0	0.0	0.0	0.0	0.0
ENSMUSG00000039062	16790	ensembl_gene_id	M. musculus	290	H. sapiens	ANPEP	alanyl aminopeptidase, membrane	GO:0043171 peptide catabolic process;GO:0046718 viral entry into host cell;GO:0044409 entry into host		Peptidases:Metallopeptidases; Enzymes; ENZYME proteins:Hydrolases; CD markers	Plasma membrane (Supported)	Ezetimibe; Icatibant	(M195)PID CMYB PATHWAY	(M5930)HALLMARK EPITHELIAL MESENCHYMAL TRANSITION	1.0	0.0	0.0	0.0	0.0	0.0	0.0	0.0	0.0	0.0	0.0	0.0	0.0	0.0	0.0	0.0	0.0	0.0	0.0	0.0
ENSMUSG00000073147	269630	ensembl_gene_id	M. musculus			None	None	None	None	None	None	None	None	None	nan	nan	nan	nan	nan	nan	nan	nan	nan	nan	nan	nan	nan	nan	nan	nan	nan	nan	nan	nan
ENSMUSG00000032342	68291	ensembl_gene_id	M. musculus	25821	H. sapiens	MTO1	mitochondrial tRNA translation optimization 1	GO:0070899 mitochondrial tRNA wobble uridine modification;GO:0070900 mitochondrial tRNA modification;GO:1900864 mitochondrial RNA modification		Disease related genes; Predicted intracellular proteins; Human disease related genes:Congenital disorders of metabolism:Mitochondrial diseases	Nucleoplasm (Approved); Additional: Cytosol				0.0	0.0	0.0	0.0	0.0	0.0	0.0	0.0	0.0	0.0	0.0	0.0	0.0	0.0	0.0	0.0	0.0	0.0	0.0	0.0
ENSMUSG00000027939	77595	ensembl_gene_id	M. musculus	91181	H. sapiens	NUP210L	nucleoporin 210 like			Cancer-related genes:Mutated cancer genes	Nuclear bodies (Approved)				0.0	0.0	0.0	0.0	0.0	0.0	0.0	0.0	0.0	0.0	0.0	0.0	0.0	0.0	0.0	0.0	0.0	0.0	0.0	0.0
ENSMUSG00000004371	16156	ensembl_gene_id	M. musculus	3589	H. sapiens	IL11	interleukin 11	GO:0030219 megakaryocyte differentiation;GO:0046888 negative regulation of hormone secretion;GO:0045444 fat cell differentiation		Predicted intracellular proteins; Predicted secreted proteins; Cancer-related genes:Candidate cancer biomarkers			(M5883)NABA SECRETED FACTORS; (M5885)NABA MATRISOME ASSOCIATED; (M5889)NABA MATRISOME	(M5950)HALLMARK ALLOGRAFT REJECTION	0.0	0.0	0.0	0.0	0.0	0.0	0.0	0.0	0.0	0.0	0.0	0.0	0.0	0.0	0.0	0.0	0.0	0.0	1.0	0.0
ENSMUSG00000021460	11992	ensembl_gene_id	M. musculus	549	H. sapiens	AUH	AU RNA binding methylglutaconyl-CoA hydratase	GO:0006552 leucine catabolic process;GO:0006551 leucine metabolic process;GO:0009083 branched-chain amino acid catabolic process		Predicted intracellular proteins; Human disease related genes:Congenital disorders of metabolism:Congenital disorders of amino acid metabolism; ENZYME proteins:Lyases; Disease related genes; Potential drug targets; Enzymes				(M5935)HALLMARK FATTY ACID METABOLISM	0.0	0.0	0.0	0.0	0.0	0.0	0.0	0.0	0.0	0.0	0.0	0.0	0.0	0.0	0.0	0.0	0.0	0.0	0.0	0.0
ENSMUSG00000014905	27362	ensembl_gene_id	M. musculus	4189	H. sapiens	DNAJB9	DnaJ heat shock protein family (Hsp40) member B9	GO:1903895 negative regulation of IRE1-mediated unfolded protein response;GO:1903894 regulation of IRE1-mediated unfolded protein response;GO:1900102 negative regulation of endoplasmic reticulum unfolded protein response		Predicted intracellular proteins	Cytosol;Endoplasmic reticulum (Approved)			(M5908)HALLMARK ANDROGEN RESPONSE; (M5922)HALLMARK UNFOLDED PROTEIN RESPONSE; (M5905)HALLMARK ADIPOGENESIS	0.0	0.0	0.0	0.0	0.0	0.0	1.0	0.0	0.0	0.0	0.0	0.0	0.0	0.0	0.0	1.0	0.0	0.0	1.0	0.0
ENSMUSG00000079334	56441	ensembl_gene_id	M. musculus	24142	H. sapiens	NAA80	N-alpha-acetyltransferase 80, NatH catalytic subunit	GO:0017190 N-terminal peptidyl-aspartic acid acetylation;GO:0018002 N-terminal peptidyl-glutamic acid acetylation;GO:0018197 peptidyl-aspartic acid modification		Predicted intracellular proteins					0.0	0.0	0.0	0.0	0.0	0.0	0.0	0.0	0.0	0.0	0.0	0.0	0.0	1.0	0.0	0.0	0.0	0.0	0.0	0.0
ENSMUSG00000058317	218793	ensembl_gene_id	M. musculus	7325	H. sapiens	UBE2E2	ubiquitin conjugating enzyme E2 E2	GO:0032020 ISG15-protein conjugation;GO:0070979 protein K11-linked ubiquitination;GO:0070534 protein K63-linked ubiquitination		ENZYME proteins:Transferases; Predicted intracellular proteins; Enzymes	Nucleoplasm (Approved)				0.0	0.0	0.0	0.0	0.0	0.0	0.0	0.0	0.0	0.0	0.0	0.0	0.0	0.0	0.0	0.0	0.0	0.0	0.0	0.0
ENSMUSG00000003131	18475	ensembl_gene_id	M. musculus	5049	H. sapiens	PAFAH1B2	platelet activating factor acetylhydrolase 1b catalytic subunit 2	GO:0016239 positive regulation of macroautophagy;GO:0010508 positive regulation of autophagy;GO:0016241 regulation of macroautophagy		Cancer-related genes; Predicted intracellular proteins; Enzymes; ENZYME proteins:Hydrolases	Cytosol (Supported); Additional: Nucleoli;Plasma membrane		(M163)PID LIS1 PATHWAY		0.0	0.0	0.0	0.0	0.0	0.0	0.0	0.0	0.0	0.0	0.0	0.0	0.0	0.0	0.0	0.0	1.0	0.0	0.0	0.0
ENSMUSG00000023348	22051	ensembl_gene_id	M. musculus	7205	H. sapiens	TRIP6	thyroid hormone receptor interactor 6	GO:0048041 focal adhesion assembly;GO:0007044 cell-substrate junction assembly;GO:0150115 cell-substrate junction organization		Predicted intracellular proteins	Cytosol;Focal adhesion sites;Plasma membrane (Supported)		(M15)PID LYSOPHOSPHOLIPID PATHWAY; (M167)PID AP1 PATHWAY		0.0	0.0	0.0	0.0	0.0	0.0	0.0	0.0	1.0	0.0	0.0	0.0	0.0	0.0	0.0	0.0	0.0	0.0	0.0	0.0
ENSMUSG00000020886	13385	ensembl_gene_id	M. musculus	1742	H. sapiens	DLG4	discs large MAGUK scaffold protein 4	GO:1901628 positive regulation of postsynaptic membrane organization;GO:1904719 positive regulation of AMPA glutamate receptor clustering;GO:1901626 regulation of postsynaptic membrane organization		Disease related genes; Predicted intracellular proteins; Transporters:Accessory Factors Involved in Transport; Potential drug targets		Guanidine; Guanosine-5'-Monophosphate	(M13)PID ERBB4 PATHWAY	(M5949)HALLMARK PEROXISOME; (M5941)HALLMARK UV RESPONSE UP	0.0	0.0	0.0	0.0	0.0	1.0	0.0	1.0	0.0	0.0	0.0	0.0	0.0	0.0	0.0	0.0	0.0	0.0	0.0	1.0
ENSMUSG00000090386	77994	ensembl_gene_id	M. musculus			None	None	None	None	None	None	None	None	None	nan	nan	nan	nan	nan	nan	nan	nan	nan	nan	nan	nan	nan	nan	nan	nan	nan	nan	nan	nan
ENSMUSG00000032480	72831	ensembl_gene_id	M. musculus	22907	H. sapiens	DHX30	DExH-box helicase 30	GO:1902775 mitochondrial large ribosomal subunit assembly;GO:0061668 mitochondrial ribosome assembly;GO:0000027 ribosomal large subunit assembly		Predicted intracellular proteins; ENZYME proteins:Hydrolases; Disease related genes; Potential drug targets; Enzymes; Human disease related genes:Other diseases:Mental and behavioural disorders	Mitochondria (Supported); Additional: Cytosol				0.0	0.0	0.0	0.0	0.0	0.0	0.0	0.0	0.0	0.0	0.0	0.0	0.0	0.0	0.0	0.0	0.0	0.0	0.0	0.0
ENSMUSG00000109293	329702	ensembl_gene_id	M. musculus	127579	H. sapiens	DCST2	DC-STAMP domain containing 2								0.0	0.0	0.0	0.0	0.0	0.0	0.0	0.0	0.0	0.0	0.0	0.0	0.0	0.0	0.0	0.0	0.0	0.0	0.0	0.0
ENSMUSG00000026837	12831	ensembl_gene_id	M. musculus	1289	H. sapiens	COL5A1	collagen type V alpha 1 chain	GO:0045112 integrin biosynthetic process;GO:1903225 negative regulation of endodermal cell differentiation;GO:0035989 tendon development		Human disease related genes:Congenital malformations:Congenital malformations of skin; Predicted secreted proteins; Cancer-related genes:Mutated cancer genes; Disease related genes; Predicted intracellular proteins	Vesicles (Approved)		(M3005)NABA COLLAGENS; (M198)PID SYNDECAN 1 PATHWAY; (M236)PID DELTA NP63 PATHWAY	(M5891)HALLMARK HYPOXIA; (M5930)HALLMARK EPITHELIAL MESENCHYMAL TRANSITION; (M5937)HALLMARK GLYCOLYSIS	1.0	1.0	0.0	1.0	0.0	1.0	0.0	0.0	0.0	0.0	1.0	0.0	0.0	0.0	0.0	0.0	0.0	0.0	0.0	0.0
ENSMUSG00000029135	14284	ensembl_gene_id	M. musculus	2355	H. sapiens	FOSL2	FOS like 2, AP-1 transcription factor subunit	GO:0003334 keratinocyte development;GO:0048146 positive regulation of fibroblast proliferation;GO:0048145 regulation of fibroblast proliferation		Transcription factors:Basic domains; Predicted intracellular proteins	Nucleoplasm (Enhanced)		(M65)PID FRA PATHWAY; (M236)PID DELTA NP63 PATHWAY; (M167)PID AP1 PATHWAY	(M5890)HALLMARK TNFA SIGNALING VIA NFKB; (M5891)HALLMARK HYPOXIA	0.0	0.0	0.0	0.0	0.0	0.0	0.0	0.0	0.0	0.0	0.0	0.0	0.0	0.0	0.0	0.0	0.0	0.0	0.0	0.0
ENSMUSG00000028173	68151	ensembl_gene_id	M. musculus	79971	H. sapiens	WLS	Wnt ligand secretion mediator	GO:0061355 Wnt protein secretion;GO:0061357 positive regulation of Wnt protein secretion;GO:0071529 cementum mineralization		Predicted intracellular proteins; Transporters:Accessory Factors Involved in Transport	Cytosol;Endoplasmic reticulum (Supported)			(M5947)HALLMARK IL2 STAT5 SIGNALING	0.0	0.0	0.0	0.0	0.0	0.0	0.0	0.0	0.0	0.0	1.0	0.0	0.0	0.0	0.0	0.0	0.0	0.0	0.0	0.0
ENSMUSG00000029071	13542	ensembl_gene_id	M. musculus	1855	H. sapiens	DVL1	dishevelled segment polarity protein 1	GO:0014022 neural plate elongation;GO:0022007 convergent extension involved in neural plate elongation;GO:1905384 regulation of protein localization to presynapse		Disease related genes; Predicted intracellular proteins; Human disease related genes:Congenital malformations:Other congenital malformations			(M31)PID BETA CATENIN DEG PATHWAY; (M90)PID WNT CANONICAL PATHWAY; (M23)PID WNT NONCANONICAL PATHWAY		1.0	0.0	0.0	0.0	0.0	1.0	0.0	1.0	0.0	0.0	1.0	0.0	0.0	0.0	0.0	0.0	1.0	0.0	0.0	1.0
ENSMUSG00000032599	76500	ensembl_gene_id	M. musculus	51447	H. sapiens	IP6K2	inositol hexakisphosphate kinase 2	GO:1905396 cellular response to flavonoid;GO:1905395 response to flavonoid;GO:0032958 inositol phosphate biosynthetic process		Predicted intracellular proteins	Nucleoli fibrillar center;Nucleoplasm (Approved); Additional: Cell Junctions			(M5939)HALLMARK P53 PATHWAY	0.0	0.0	0.0	0.0	0.0	0.0	0.0	0.0	0.0	0.0	0.0	0.0	0.0	0.0	0.0	0.0	0.0	0.0	0.0	0.0
ENSMUSG00000025509	66853	ensembl_gene_id	M. musculus	57104	H. sapiens	PNPLA2	patatin like phospholipase domain containing 2	GO:0036155 acylglycerol acyl-chain remodeling;GO:0010891 negative regulation of sequestering of triglyceride;GO:0006651 diacylglycerol biosynthetic process		Predicted intracellular proteins; ENZYME proteins:Hydrolases; Disease related genes; Potential drug targets; Human disease related genes:Congenital disorders of metabolism:Congenital disorders of lipid/glycolipid metabolism; Enzymes	Lipid droplets (Enhanced); Additional: Nucleoplasm				0.0	0.0	0.0	0.0	0.0	0.0	0.0	0.0	0.0	0.0	0.0	1.0	0.0	0.0	0.0	0.0	1.0	0.0	0.0	0.0
ENSMUSG00000024066	22436	ensembl_gene_id	M. musculus	7498	H. sapiens	XDH	xanthine dehydrogenase	GO:0009114 hypoxanthine catabolic process;GO:0009115 xanthine catabolic process;GO:2001213 negative regulation of vasculogenesis		Predicted intracellular proteins; Disease related genes; ENZYME proteins:Oxidoreductases; Human disease related genes:Congenital disorders of metabolism:Congenital disorders of nucleotide metabolism; Enzymes; FDA approved drug targets:Small molecule drugs	Nucleoplasm (Uncertain); Additional: Nucleoli	Allopurinol; Levocarnitine; Topiroxostat; Flavin adenine dinucleotide; Dioxo(sulfanyl)molybdenum; Eniluracil; Niraxostat; Febuxostat; Oxypurinol		(M5934)HALLMARK XENOBIOTIC METABOLISM	0.0	0.0	0.0	0.0	1.0	0.0	0.0	0.0	0.0	1.0	0.0	0.0	0.0	0.0	0.0	0.0	1.0	0.0	0.0	0.0
ENSMUSG00000049409	58182	ensembl_gene_id	M. musculus	10887	H. sapiens	PROKR1	prokineticin receptor 1	GO:0007218 neuropeptide signaling pathway;GO:0007186 G protein-coupled receptor signaling pathway;GO:0007165 signal transduction		G-protein coupled receptors:GPCRs excl olfactory receptors					0.0	0.0	0.0	0.0	0.0	0.0	0.0	0.0	0.0	0.0	0.0	0.0	0.0	0.0	0.0	0.0	0.0	0.0	0.0	0.0
ENSMUSG00000091383						None	None	None	None	None	None	None	None	None	nan	nan	nan	nan	nan	nan	nan	nan	nan	nan	nan	nan	nan	nan	nan	nan	nan	nan	nan	nan
ENSMUSG00000028539	11876	ensembl_gene_id	M. musculus	9048	H. sapiens	ARTN	artemin	GO:0061146 Peyer's patch morphogenesis;GO:0048537 mucosa-associated lymphoid tissue development;GO:0048541 Peyer's patch development		Predicted intracellular proteins; Predicted secreted proteins			(M5883)NABA SECRETED FACTORS; (M5885)NABA MATRISOME ASSOCIATED; (M5889)NABA MATRISOME	(M5937)HALLMARK GLYCOLYSIS	0.0	0.0	0.0	1.0	0.0	0.0	0.0	0.0	1.0	0.0	1.0	0.0	0.0	0.0	0.0	0.0	0.0	1.0	1.0	0.0
ENSMUSG00000029663	14699	ensembl_gene_id	M. musculus	2792	H. sapiens	GNGT1	G protein subunit gamma transducin 1	GO:0010658 striated muscle cell apoptotic process;GO:0010659 cardiac muscle cell apoptotic process;GO:0010657 muscle cell apoptotic process		RAS pathway related proteins; Predicted intracellular proteins			(M204)PID RHODOPSIN PATHWAY	(M5923)HALLMARK PI3K AKT MTOR SIGNALING	0.0	0.0	0.0	0.0	0.0	1.0	0.0	0.0	0.0	0.0	0.0	0.0	1.0	0.0	0.0	0.0	0.0	0.0	0.0	1.0
ENSMUSG00000040010	20539	ensembl_gene_id	M. musculus	8140	H. sapiens	SLC7A5	solute carrier family 7 member 5	GO:0015823 phenylalanine transport;GO:1904556 L-tryptophan transmembrane transport;GO:0098713 leucine import across plasma membrane		Transporters:Electrochemical Potential-driven transporters	Cytosol;Plasma membrane (Supported); Additional: Vesicles			(M5922)HALLMARK UNFOLDED PROTEIN RESPONSE; (M5901)HALLMARK G2M CHECKPOINT; (M5906)HALLMARK ESTROGEN RESPONSE EARLY	0.0	0.0	0.0	0.0	0.0	1.0	0.0	0.0	0.0	0.0	0.0	0.0	0.0	0.0	0.0	0.0	0.0	0.0	0.0	0.0
ENSMUSG00000036030	235472	ensembl_gene_id	M. musculus	283659	H. sapiens	PRTG	protogenin	GO:0050768 negative regulation of neurogenesis;GO:0051961 negative regulation of nervous system development;GO:0010721 negative regulation of cell development		Predicted intracellular proteins	Cytosol (Approved); Additional: Plasma membrane;Vesicles				0.0	0.0	0.0	0.0	0.0	0.0	0.0	0.0	0.0	0.0	0.0	0.0	0.0	0.0	0.0	0.0	0.0	0.0	0.0	0.0
ENSMUSG00000031595	68797	ensembl_gene_id	M. musculus	5157	H. sapiens	PDGFRL	platelet derived growth factor receptor like	GO:0035791 platelet-derived growth factor receptor-beta signaling pathway;GO:0048008 platelet-derived growth factor receptor signaling pathway;GO:0007169 transmembrane receptor protein tyrosine kinase signaling pathway		Disease related genes; Predicted secreted proteins	Golgi apparatus (Approved); Additional: Nucleoli;Nucleoplasm				0.0	0.0	0.0	0.0	0.0	0.0	0.0	0.0	0.0	0.0	0.0	0.0	0.0	0.0	0.0	0.0	0.0	0.0	0.0	0.0
ENSMUSG00000016409	67050	ensembl_gene_id	M. musculus	79576	H. sapiens	NKAP	NFKB activating protein	GO:0071425 hematopoietic stem cell proliferation;GO:0030851 granulocyte differentiation;GO:0072089 stem cell proliferation		Disease related genes; Predicted intracellular proteins; Human disease related genes:Other diseases:Mental and behavioural disorders	Nucleoplasm (Supported); Additional: Cytosol				0.0	0.0	1.0	0.0	0.0	0.0	0.0	0.0	0.0	0.0	0.0	0.0	0.0	0.0	0.0	0.0	0.0	1.0	1.0	0.0
ENSMUSG00000004936	26395	ensembl_gene_id	M. musculus	5604	H. sapiens	MAP2K1	mitogen-activated protein kinase kinase 1	GO:0060502 epithelial cell proliferation involved in lung morphogenesis;GO:0090170 regulation of Golgi inheritance;GO:0060440 trachea formation	STE Ser/Thr protein kinase family	FDA approved drug targets:Small molecule drugs; Human disease related genes:Congenital malformations:Other congenital malformations; RAS pathway related proteins; Predicted intracellular proteins; ENZYME proteins:Transferases; Cancer-related genes:Mutated cancer genes; Disease related genes; Kinases:STE Ser/Thr protein kinases; Human disease related genes:Cancers:Cancers of haematopoietic and lym…	Cytosol;Plasma membrane (Enhanced)	K-252a; 5-Bromo-N-[(2S)-2,3-dihydroxypropoxy]-3,4-difluoro-2-[(2-fluoro-4-iodophenyl)amino]benzamide; Cobimetinib; Bosutinib; (5S)-4,5-difluoro-6-[(2-fluoro-4-iodophenyl)imino]-N-(2-hydroxyethoxy)cyclohexa-1,3-diene-1-carboxamide; 2-[(2-chloro-4-iodophenyl)amino]-N-{[(2R)-2,3-dihydroxypropyl]oxy}-3,4-difluorobenzamide; PD-0325901; N-(5-{3,4-difluoro-2-[(2-fluoro-4-iodophenyl)amino]phenyl}-1,3,4-o…	(M134)PID TCR RAS PATHWAY; (M18895)SA TRKA RECEPTOR; (M267)PID ANTHRAX PATHWAY		1.0	0.0	0.0	0.0	1.0	1.0	0.0	1.0	0.0	0.0	0.0	0.0	0.0	0.0	1.0	1.0	0.0	1.0	1.0	1.0
ENSMUSG00000033629	57874	ensembl_gene_id	M. musculus	51495	H. sapiens	HACD3	3-hydroxyacyl-CoA dehydratase 3	GO:0046726 positive regulation by virus of viral protein levels in host cell;GO:0046719 regulation by virus of viral protein levels in host cell;GO:0030497 fatty acid elongation		ENZYME proteins:Lyases; Enzymes	Endoplasmic reticulum (Enhanced)				0.0	0.0	0.0	0.0	0.0	0.0	0.0	0.0	0.0	1.0	0.0	0.0	0.0	0.0	0.0	0.0	0.0	0.0	0.0	0.0
ENSMUSG00000062328	319195	ensembl_gene_id	M. musculus	6139	H. sapiens	RPL17	ribosomal protein L17	GO:0002181 cytoplasmic translation;GO:0006412 translation;GO:0043043 peptide biosynthetic process		Ribosomal proteins; Predicted intracellular proteins	Cytosol;Endoplasmic reticulum (Supported)				0.0	0.0	0.0	0.0	0.0	0.0	1.0	0.0	0.0	0.0	0.0	0.0	0.0	0.0	0.0	0.0	0.0	0.0	0.0	0.0
ENSMUSG00000003721	72999	ensembl_gene_id	M. musculus	51141	H. sapiens	INSIG2	insulin induced gene 2	GO:0036316 SREBP-SCAP complex retention in endoplasmic reticulum;GO:2000639 negative regulation of SREBP signaling pathway;GO:2000638 regulation of SREBP signaling pathway		Transporters					0.0	0.0	0.0	0.0	0.0	0.0	0.0	0.0	0.0	0.0	0.0	0.0	0.0	0.0	0.0	0.0	0.0	0.0	0.0	0.0
ENSMUSG00000007594	330790	ensembl_gene_id	M. musculus	404037	H. sapiens	HAPLN4	hyaluronan and proteoglycan link protein 4	GO:0001501 skeletal system development;GO:0007155 cell adhesion;GO:0007417 central nervous system development		Predicted secreted proteins		Hyaluronic acid	(M5882)NABA PROTEOGLYCANS; (M5884)NABA CORE MATRISOME; (M5889)NABA MATRISOME		0.0	1.0	0.0	0.0	0.0	0.0	0.0	0.0	0.0	0.0	0.0	0.0	0.0	0.0	0.0	0.0	0.0	0.0	0.0	0.0
ENSMUSG00000028167	69772	ensembl_gene_id	M. musculus	56898	H. sapiens	BDH2	3-hydroxybutyrate dehydrogenase 2	GO:0009237 siderophore metabolic process;GO:0019290 siderophore biosynthetic process;GO:0044550 secondary metabolite biosynthetic process		ENZYME proteins:Oxidoreductases; Predicted intracellular proteins; Enzymes	Cytosol (Supported)			(M5936)HALLMARK OXIDATIVE PHOSPHORYLATION	0.0	0.0	0.0	0.0	0.0	0.0	0.0	0.0	0.0	0.0	0.0	0.0	0.0	0.0	0.0	0.0	0.0	0.0	0.0	0.0
ENSMUSG00000031154	54644	ensembl_gene_id	M. musculus	55593	H. sapiens	OTUD5	OTU deubiquitinase 5	GO:1904515 positive regulation of TORC2 signaling;GO:1903939 regulation of TORC2 signaling;GO:1904263 positive regulation of TORC1 signaling		Peptidases:Cysteine-type peptidases; Predicted intracellular proteins; Enzymes; ENZYME proteins:Hydrolases	Cytosol (Approved); Additional: Nucleoli fibrillar center;Nucleoplasm				0.0	0.0	0.0	0.0	0.0	0.0	0.0	0.0	0.0	0.0	0.0	0.0	0.0	0.0	0.0	0.0	0.0	0.0	0.0	0.0
ENSMUSG00000033590	208943	ensembl_gene_id	M. musculus	55930	H. sapiens	MYO5C	myosin VC	GO:0030050 vesicle transport along actin filament;GO:0099515 actin filament-based transport;GO:0099518 vesicle cytoskeletal trafficking		Predicted intracellular proteins	Cytosol (Supported); Additional: Nucleoplasm				0.0	0.0	0.0	0.0	0.0	0.0	0.0	0.0	0.0	0.0	0.0	0.0	0.0	0.0	0.0	0.0	0.0	0.0	0.0	0.0
ENSMUSG00000070803	56222	ensembl_gene_id	M. musculus	163732	H. sapiens	CITED4	Cbp/p300 interacting transactivator with Glu/Asp rich carboxy-terminal domain 4	GO:0043627 response to estrogen;GO:0009725 response to hormone;GO:0009719 response to endogenous stimulus		Predicted intracellular proteins	Vesicles (Approved)				0.0	0.0	0.0	0.0	0.0	0.0	0.0	0.0	0.0	0.0	0.0	0.0	0.0	0.0	0.0	0.0	0.0	0.0	0.0	0.0
ENSMUSG00000028385	209131	ensembl_gene_id	M. musculus	401548	H. sapiens	SNX30	sorting nexin family member 30	GO:2000786 positive regulation of autophagosome assembly;GO:0044090 positive regulation of vacuole organization;GO:2000785 regulation of autophagosome assembly		Predicted intracellular proteins	Cytosol;Nucleoli;Nucleoplasm (Approved)				0.0	0.0	0.0	0.0	0.0	0.0	0.0	0.0	0.0	0.0	0.0	0.0	0.0	1.0	0.0	0.0	1.0	0.0	0.0	0.0
ENSMUSG00000044258	13024	ensembl_gene_id	M. musculus	1508	H. sapiens	CTSB	cathepsin B	GO:0006590 thyroid hormone generation;GO:0097067 cellular response to thyroid hormone stimulus;GO:0042403 thyroid hormone metabolic process		Human disease related genes:Digestive system diseases:Pancreas diseases; Predicted intracellular proteins; ENZYME proteins:Hydrolases; Peptidases:Cysteine-type peptidases; Predicted secreted proteins; Candidate cardiovascular disease genes; Disease related genes; Potential drug targets; Enzymes; Cancer-related genes:Candidate cancer biomarkers	Vesicles (Supported); Additional: Nucleoli	2-Aminoethanimidic Acid; 3-Amino-4-Oxybenzyl-2-Butanone; 3-Methylphenylalanine; N-(3-Propylcarbamoyloxirane-2-Carbonyl)-Isoleucyl-Proline; 2-Pyridinethiol; Diphenylacetic acid; N-[1-Hydroxycarboxyethyl-Carbonyl]Leucylamino-2-Methyl-Butane; N-{[(2S,3S)-3-(Ethoxycarbonyl)-2-oxiranyl]carbonyl}-L-threonyl-L-isoleucine; N-{[(2S,3S)-3-(ETHOXYCARBONYL)OXIRAN-2-YL]CARBONYL}-L-ISOLEUCINE; BENZYL N-({(2S,3…	(M3468)NABA ECM REGULATORS; (M5885)NABA MATRISOME ASSOCIATED; (M5889)NABA MATRISOME	(M5946)HALLMARK COAGULATION; (M5921)HALLMARK COMPLEMENT; (M5945)HALLMARK HEME METABOLISM	0.0	1.0	0.0	1.0	0.0	0.0	0.0	0.0	0.0	1.0	0.0	0.0	0.0	0.0	0.0	0.0	1.0	0.0	0.0	0.0
ENSMUSG00000030203	70686	ensembl_gene_id	M. musculus	80824	H. sapiens	DUSP16	dual specificity phosphatase 16	GO:0045204 MAPK export from nucleus;GO:0043508 negative regulation of JUN kinase activity;GO:0006611 protein export from nucleus		Predicted intracellular proteins; Enzymes; ENZYME proteins:Hydrolases	Nucleoplasm (Supported)		(M76)PID P38 ALPHA BETA PATHWAY		0.0	0.0	0.0	0.0	0.0	0.0	0.0	0.0	0.0	0.0	0.0	0.0	0.0	0.0	1.0	0.0	0.0	0.0	0.0	0.0
ENSMUSG00000027333	228608	ensembl_gene_id	M. musculus	54498	H. sapiens	SMOX	spermine oxidase	GO:0046208 spermine catabolic process;GO:0006598 polyamine catabolic process;GO:0008215 spermine metabolic process		ENZYME proteins:Oxidoreductases; Predicted intracellular proteins; Enzymes	Nucleoplasm (Supported); Additional: Cytosol;Nuclear membrane;Vesicles	Spermine; MDL72527		(M5934)HALLMARK XENOBIOTIC METABOLISM; (M5945)HALLMARK HEME METABOLISM	0.0	0.0	0.0	0.0	0.0	0.0	0.0	0.0	0.0	0.0	0.0	0.0	0.0	0.0	0.0	0.0	0.0	0.0	0.0	0.0
ENSMUSG00000025477	212111	ensembl_gene_id	M. musculus	3632	H. sapiens	INPP5A	inositol polyphosphate-5-phosphatase A	GO:0046838 phosphorylated carbohydrate dephosphorylation;GO:0046855 inositol phosphate dephosphorylation;GO:0071545 inositol phosphate catabolic process		Predicted intracellular proteins; Enzymes; ENZYME proteins:Hydrolases	Cytosol (Approved); Additional: Plasma membrane				0.0	0.0	0.0	0.0	0.0	0.0	0.0	0.0	0.0	0.0	0.0	0.0	0.0	0.0	0.0	0.0	0.0	0.0	0.0	0.0
ENSMUSG00000048027	68799	ensembl_gene_id	M. musculus	285704	H. sapiens	RGMB	repulsive guidance molecule BMP co-receptor b	GO:0030509 BMP signaling pathway;GO:0071772 response to BMP;GO:0071773 cellular response to BMP stimulus		Predicted intracellular proteins	Nucleoplasm (Approved)		(M181)PID BMP PATHWAY		0.0	0.0	0.0	0.0	0.0	0.0	0.0	0.0	0.0	0.0	0.0	0.0	0.0	0.0	0.0	0.0	0.0	0.0	0.0	0.0
ENSMUSG00000048218	105827	ensembl_gene_id	M. musculus	347902	H. sapiens	AMIGO2	adhesion molecule with Ig like domain 2	GO:0007157 heterophilic cell-cell adhesion via plasma membrane cell adhesion molecules;GO:0051965 positive regulation of synapse assembly;GO:0051963 regulation of synapse assembly			Golgi apparatus;Plasma membrane (Approved); Additional: Cytosol			(M5915)HALLMARK APICAL JUNCTION	0.0	0.0	0.0	0.0	0.0	0.0	0.0	0.0	0.0	0.0	0.0	0.0	0.0	1.0	0.0	0.0	0.0	0.0	0.0	0.0
ENSMUSG00000023084	74485	ensembl_gene_id	M. musculus	149499	H. sapiens	LRRC71	leucine rich repeat containing 71			Predicted intracellular proteins					0.0	0.0	0.0	0.0	0.0	0.0	0.0	0.0	0.0	0.0	0.0	0.0	0.0	0.0	0.0	0.0	0.0	0.0	0.0	0.0
ENSMUSG00000026725	329278	ensembl_gene_id	M. musculus	63923	H. sapiens	TNN	tenascin N	GO:1905899 regulation of smooth muscle tissue development;GO:1905240 negative regulation of canonical Wnt signaling pathway involved in osteoblast differentiation;GO:1905239 regulation of canonical Wnt signaling pathway involved in osteoblast differentiation		Predicted secreted proteins			(M3008)NABA ECM GLYCOPROTEINS; (M5884)NABA CORE MATRISOME; (M5889)NABA MATRISOME		0.0	1.0	1.0	1.0	1.0	1.0	0.0	1.0	0.0	0.0	0.0	0.0	0.0	0.0	0.0	0.0	0.0	0.0	0.0	0.0
ENSMUSG00000016427	54405	ensembl_gene_id	M. musculus	4694	H. sapiens	NDUFA1	NADH:ubiquinone oxidoreductase subunit A1	GO:0006120 mitochondrial electron transport, NADH to ubiquinone;GO:0010257 NADH dehydrogenase complex assembly;GO:0032981 mitochondrial respiratory chain complex I assembly		Disease related genes; Human disease related genes:Congenital disorders of metabolism:Mitochondrial diseases	Cytosol (Approved); Additional: Mitochondria	NADH		(M5936)HALLMARK OXIDATIVE PHOSPHORYLATION	0.0	0.0	0.0	0.0	0.0	0.0	0.0	0.0	0.0	0.0	0.0	0.0	0.0	0.0	0.0	0.0	0.0	0.0	0.0	1.0
ENSMUSG00000062270	21761	ensembl_gene_id	M. musculus	10933	H. sapiens	MORF4L1	mortality factor 4 like 1	GO:0043968 histone H2A acetylation;GO:1905168 positive regulation of double-strand break repair via homologous recombination;GO:0016575 histone deacetylation		Predicted intracellular proteins	Nuclear speckles (Supported)				0.0	0.0	0.0	0.0	0.0	0.0	0.0	0.0	0.0	0.0	0.0	0.0	0.0	0.0	0.0	0.0	0.0	1.0	0.0	0.0
ENSMUSG00000011257	230721	ensembl_gene_id	M. musculus	8761	H. sapiens	PABPC4	poly(A) binding protein cytoplasmic 4	GO:0061515 myeloid cell development;GO:0006401 RNA catabolic process;GO:0043488 regulation of mRNA stability		Predicted intracellular proteins	Cytosol (Enhanced)			(M5926)HALLMARK MYC TARGETS V1	0.0	0.0	0.0	0.0	0.0	0.0	0.0	0.0	0.0	0.0	0.0	0.0	0.0	0.0	0.0	0.0	0.0	0.0	1.0	0.0
ENSMUSG00000004707	17085	ensembl_gene_id	M. musculus	4063	H. sapiens	LY9	lymphocyte antigen 9	GO:0072540 T-helper 17 cell lineage commitment;GO:0072539 T-helper 17 cell differentiation;GO:0002295 T-helper cell lineage commitment		Predicted intracellular proteins; CD markers	Plasma membrane (Approved); Additional: Centriolar satellite				0.0	0.0	0.0	0.0	0.0	0.0	0.0	0.0	0.0	0.0	0.0	0.0	0.0	0.0	0.0	0.0	0.0	0.0	1.0	0.0
ENSMUSG00000032420	23959	ensembl_gene_id	M. musculus	4907	H. sapiens	NT5E	5'-nucleotidase ecto	GO:0046086 adenosine biosynthetic process;GO:0046032 ADP catabolic process;GO:0006196 AMP catabolic process		Predicted intracellular proteins; ENZYME proteins:Hydrolases; CD markers; Disease related genes; Human disease related genes:Cardiovascular diseases:Vascular diseases; Potential drug targets; Enzymes	Plasma membrane (Supported); Additional: Cytosol;Nucleoplasm	Pentoxifylline	(M255)PID HIF1 TFPATHWAY	(M5947)HALLMARK IL2 STAT5 SIGNALING; (M5930)HALLMARK EPITHELIAL MESENCHYMAL TRANSITION; (M5937)HALLMARK GLYCOLYSIS	0.0	0.0	0.0	0.0	0.0	0.0	0.0	0.0	0.0	1.0	0.0	0.0	0.0	0.0	0.0	0.0	0.0	0.0	0.0	0.0
ENSMUSG00000086290	100039864	ensembl_gene_id	M. musculus			None	None	None	None	None	None	None	None	None	nan	nan	nan	nan	nan	nan	nan	nan	nan	nan	nan	nan	nan	nan	nan	nan	nan	nan	nan	nan
ENSMUSG00000009406	13712	ensembl_gene_id	M. musculus	2002	H. sapiens	ELK1	ETS transcription factor ELK1	GO:0071394 cellular response to testosterone stimulus;GO:0071480 cellular response to gamma radiation;GO:0033574 response to testosterone		Transcription factors:Helix-turn-helix domains; RAS pathway related proteins; Predicted intracellular proteins	Nucleoplasm (Enhanced)		(M134)PID TCR RAS PATHWAY; (M18895)SA TRKA RECEPTOR; (M206)PID PDGFRA PATHWAY		0.0	0.0	0.0	0.0	0.0	1.0	0.0	0.0	0.0	0.0	0.0	0.0	0.0	0.0	1.0	1.0	0.0	0.0	0.0	1.0
ENSMUSG00000038930	269955	ensembl_gene_id	M. musculus	91433	H. sapiens	RCCD1	RCC1 domain containing 1	GO:0006325 chromatin organization;GO:0051276 chromosome organization;GO:0006996 organelle organization		Predicted intracellular proteins	Cytosol;Plasma membrane (Enhanced)				0.0	0.0	0.0	0.0	0.0	0.0	0.0	0.0	0.0	0.0	0.0	0.0	0.0	0.0	0.0	0.0	0.0	0.0	0.0	0.0
ENSMUSG00000025321	320910	ensembl_gene_id	M. musculus	3696	H. sapiens	ITGB8	integrin subunit beta 8	GO:0061520 Langerhans cell differentiation;GO:0060022 hard palate development;GO:1901388 regulation of transforming growth factor beta activation		Cancer-related genes:Candidate cancer biomarkers	Cytosol;Plasma membrane (Approved)		(M212)PID INTEGRIN5 PATHWAY; (M47)PID INTEGRIN CS PATHWAY	(M5932)HALLMARK INFLAMMATORY RESPONSE	1.0	1.0	0.0	1.0	0.0	1.0	0.0	0.0	0.0	1.0	0.0	0.0	0.0	0.0	0.0	0.0	0.0	0.0	1.0	0.0
ENSMUSG00000031302	245537	ensembl_gene_id	M. musculus	54413	H. sapiens	NLGN3	neuroligin 3	GO:0060024 rhythmic synaptic transmission;GO:2000969 positive regulation of AMPA receptor activity;GO:0060080 inhibitory postsynaptic potential		Disease related genes; Predicted intracellular proteins; Human disease related genes:Other diseases:Mental and behavioural disorders	Cell Junctions;Golgi apparatus (Supported)			(M5915)HALLMARK APICAL JUNCTION	0.0	0.0	0.0	0.0	0.0	0.0	0.0	0.0	0.0	0.0	0.0	0.0	0.0	1.0	0.0	0.0	0.0	0.0	0.0	0.0
ENSMUSG00000024480	11777	ensembl_gene_id	M. musculus	1176	H. sapiens	AP3S1	adaptor related protein complex 3 subunit sigma 1	GO:0016183 synaptic vesicle coating;GO:0035652 clathrin-coated vesicle cargo loading;GO:0035654 clathrin-coated vesicle cargo loading, AP-3-mediated		Predicted intracellular proteins	Vesicles (Approved)			(M5910)HALLMARK PROTEIN SECRETION; (M5926)HALLMARK MYC TARGETS V1	0.0	0.0	0.0	0.0	0.0	0.0	0.0	0.0	0.0	1.0	0.0	0.0	0.0	0.0	0.0	0.0	0.0	0.0	0.0	0.0
ENSMUSG00000086859	76972	ensembl_gene_id	M. musculus			None	None	None	None	None	None	None	None	None	nan	nan	nan	nan	nan	nan	nan	nan	nan	nan	nan	nan	nan	nan	nan	nan	nan	nan	nan	nan
ENSMUSG00000037266	27981	ensembl_gene_id	M. musculus	57035	H. sapiens	RSRP1	arginine and serine rich protein 1			Predicted intracellular proteins	Nucleoplasm (Approved)				0.0	0.0	0.0	0.0	0.0	0.0	0.0	0.0	0.0	0.0	0.0	0.0	0.0	0.0	0.0	0.0	0.0	0.0	0.0	0.0
ENSMUSG00000024013	26382	ensembl_gene_id	M. musculus	221472	H. sapiens	FGD2	FYVE, RhoGEF and PH domain containing 2	GO:0046847 filopodium assembly;GO:0043507 positive regulation of JUN kinase activity;GO:0043506 regulation of JUN kinase activity		Predicted intracellular proteins					0.0	0.0	0.0	0.0	0.0	0.0	0.0	0.0	0.0	0.0	0.0	0.0	0.0	0.0	0.0	0.0	0.0	0.0	0.0	0.0
ENSMUSG00000048758	19944	ensembl_gene_id	M. musculus	6159	H. sapiens	RPL29	ribosomal protein L29	GO:0007566 embryo implantation;GO:0002181 cytoplasmic translation;GO:0007565 female pregnancy		Ribosomal proteins; Predicted intracellular proteins	Cytosol;Endoplasmic reticulum;Nucleoli (Supported)				0.0	0.0	0.0	0.0	0.0	0.0	1.0	0.0	0.0	0.0	0.0	0.0	0.0	0.0	0.0	0.0	0.0	0.0	0.0	0.0
ENSMUSG00000023191	14789	ensembl_gene_id	M. musculus	10536	H. sapiens	P3H3	prolyl 3-hydroxylase 3	GO:0032964 collagen biosynthetic process;GO:0017185 peptidyl-lysine hydroxylation;GO:0019511 peptidyl-proline hydroxylation		ENZYME proteins:Oxidoreductases; Predicted intracellular proteins; Enzymes	Cytosol;Plasma membrane (Approved); Additional: Nucleoli	Ascorbic acid; Proline	(M3468)NABA ECM REGULATORS; (M5885)NABA MATRISOME ASSOCIATED; (M5889)NABA MATRISOME		0.0	1.0	0.0	1.0	1.0	0.0	0.0	0.0	0.0	0.0	0.0	0.0	0.0	0.0	0.0	0.0	0.0	0.0	0.0	0.0
ENSMUSG00000037126	73728	ensembl_gene_id	M. musculus	5662	H. sapiens	PSD	pleckstrin and Sec7 domain containing	GO:0032012 regulation of ARF protein signal transduction;GO:0046578 regulation of Ras protein signal transduction;GO:0051056 regulation of small GTPase mediated signal transduction		Predicted intracellular proteins	Nucleoplasm (Approved); Additional: Cytosol;Plasma membrane				0.0	0.0	0.0	0.0	0.0	0.0	0.0	0.0	0.0	0.0	0.0	0.0	0.0	0.0	0.0	0.0	0.0	0.0	0.0	0.0
ENSMUSG00000061462	380698	ensembl_gene_id	M. musculus	84033	H. sapiens	OBSCN	obscurin, cytoskeletal calmodulin and titin-interacting RhoGEF	GO:0036309 protein localization to M-band;GO:0045214 sarcomere organization;GO:0030239 myofibril assembly	CAMK Ser/Thr protein kinase family	Predicted intracellular proteins; Kinases:CAMK Ser/Thr protein kinases; ENZYME proteins:Transferases; Disease related genes; Potential drug targets; Enzymes	Cytosol;Plasma membrane (Approved)		(M68)PID RHOA REG PATHWAY		0.0	0.0	0.0	0.0	0.0	0.0	0.0	0.0	0.0	0.0	0.0	0.0	0.0	0.0	0.0	0.0	0.0	0.0	0.0	0.0
ENSMUSG00000032633	216805	ensembl_gene_id	M. musculus	201163	H. sapiens	FLCN	folliculin	GO:1901859 negative regulation of mitochondrial DNA metabolic process;GO:1903444 negative regulation of brown fat cell differentiation;GO:1901874 negative regulation of post-translational protein modification		Cancer-related genes; Human disease related genes:Respiratory diseases:Lung diseases; Disease related genes; Human disease related genes:Other diseases:Others; Human disease related genes:Cancers:Cancers of the urinary system; Predicted intracellular proteins	Cytosol (Supported); Additional: Plasma membrane				0.0	0.0	1.0	0.0	1.0	0.0	1.0	0.0	0.0	0.0	0.0	0.0	0.0	0.0	0.0	0.0	1.0	0.0	1.0	0.0
ENSMUSG00000036564	234593	ensembl_gene_id	M. musculus	65009	H. sapiens	NDRG4	NDRG family member 4	GO:0010642 negative regulation of platelet-derived growth factor receptor signaling pathway;GO:0060038 cardiac muscle cell proliferation;GO:0014855 striated muscle cell proliferation		Predicted intracellular proteins	Cytosol;Nucleoplasm (Uncertain)				1.0	0.0	0.0	0.0	1.0	0.0	0.0	1.0	0.0	0.0	1.0	0.0	0.0	0.0	0.0	0.0	0.0	1.0	0.0	0.0
ENSMUSG00000031157	54633	ensembl_gene_id	M. musculus	10084	H. sapiens	PQBP1	polyglutamine binding protein 1	GO:0071360 cellular response to exogenous dsRNA;GO:0071359 cellular response to dsRNA;GO:0000380 alternative mRNA splicing, via spliceosome		Disease related genes; Predicted intracellular proteins; Human disease related genes:Congenital malformations:Other congenital malformations	Nuclear speckles (Enhanced)				0.0	0.0	0.0	0.0	0.0	0.0	0.0	1.0	0.0	0.0	0.0	0.0	0.0	0.0	0.0	0.0	0.0	0.0	0.0	0.0
ENSMUSG00000003617	12870	ensembl_gene_id	M. musculus	1356	H. sapiens	CP	ceruloplasmin	GO:0006825 copper ion transport;GO:0006826 iron ion transport;GO:0006879 cellular iron ion homeostasis		Human disease related genes:Nervous system diseases:Neurodegenerative diseases; Predicted intracellular proteins; Transporters:Accessory Factors Involved in Transport; Predicted secreted proteins; Candidate cardiovascular disease genes; Disease related genes; ENZYME proteins:Oxidoreductases; Potential drug targets; Enzymes; Cancer-related genes:Candidate cancer biomarkers		Calcium; Iron; Zinc; Silver; Zinc acetate; Ferrous gluconate; Ferrous succinate; Ferrous ascorbate; Ferrous fumarate; Ferrous glycine sulfate; Zinc chloride; Zinc sulfate, unspecified form	(M255)PID HIF1 TFPATHWAY	(M5891)HALLMARK HYPOXIA; (M5921)HALLMARK COMPLEMENT	0.0	0.0	0.0	0.0	0.0	0.0	0.0	0.0	0.0	0.0	0.0	1.0	0.0	0.0	0.0	0.0	0.0	0.0	0.0	0.0
ENSMUSG00000050708	14325	ensembl_gene_id	M. musculus	2512	H. sapiens	FTL	ferritin light chain	GO:0006880 intracellular sequestering of iron ion;GO:0097577 sequestering of iron ion;GO:0051238 sequestering of metal ion		Human disease related genes:Nervous system diseases:Neurodegenerative diseases; Candidate cardiovascular disease genes; Disease related genes; Human disease related genes:Nervous system diseases:Eye disease; Cancer-related genes:Candidate cancer biomarkers; Predicted intracellular proteins; FDA approved drug targets:Small molecule drugs	Cytosol (Approved)	Iron Dextran; Protoporphyrin; Ferric pyrophosphate; Sodium ferric gluconate complex; Ferric pyrophosphate citrate		(M5938)HALLMARK REACTIVE OXYGEN SPECIES PATHWAY	0.0	0.0	0.0	0.0	0.0	0.0	0.0	0.0	0.0	0.0	0.0	0.0	0.0	0.0	0.0	0.0	0.0	0.0	0.0	0.0
ENSMUSG00000038527	232371	ensembl_gene_id	M. musculus	51279	H. sapiens	C1RL	complement C1r subcomponent like	GO:0031638 zymogen activation;GO:0006958 complement activation, classical pathway;GO:0002455 humoral immune response mediated by circulating immunoglobulin		Predicted secreted proteins; Peptidases:Serine-type peptidases; Predicted intracellular proteins; Enzymes					0.0	0.0	0.0	0.0	0.0	0.0	0.0	0.0	0.0	0.0	0.0	0.0	0.0	0.0	0.0	0.0	0.0	0.0	0.0	0.0
ENSMUSG00000024190	19252	ensembl_gene_id	M. musculus	1843	H. sapiens	DUSP1	dual specificity phosphatase 1	GO:0090027 negative regulation of monocyte chemotaxis;GO:1903753 negative regulation of p38MAPK cascade;GO:0051447 negative regulation of meiotic cell cycle		ENZYME proteins:Hydrolases; Predicted intracellular proteins; Enzymes; Cancer-related genes:Candidate cancer biomarkers	Nucleoli (Approved); Additional: Cytosol		(M76)PID P38 ALPHA BETA PATHWAY; (M12705)SIG CD40PATHWAYMAP; (M166)PID ATF2 PATHWAY	(M5942)HALLMARK UV RESPONSE DN; (M5890)HALLMARK TNFA SIGNALING VIA NFKB; (M5891)HALLMARK HYPOXIA	0.0	0.0	1.0	0.0	1.0	0.0	0.0	0.0	1.0	0.0	0.0	0.0	0.0	0.0	1.0	0.0	0.0	0.0	0.0	0.0
ENSMUSG00000033467	57914	ensembl_gene_id	M. musculus	64109	H. sapiens	CRLF2	cytokine receptor like factor 2	GO:0038165 oncostatin-M-mediated signaling pathway;GO:0048861 leukemia inhibitory factor signaling pathway;GO:0032754 positive regulation of interleukin-5 production		Cancer-related genes; Human disease related genes:Cancers:Cancers of haematopoietic and lymphoid tissues				(M5897)HALLMARK IL6 JAK STAT3 SIGNALING	0.0	0.0	1.0	0.0	0.0	0.0	0.0	0.0	0.0	0.0	0.0	0.0	0.0	0.0	0.0	0.0	0.0	0.0	0.0	0.0
ENSMUSG00000024846	73720	ensembl_gene_id	M. musculus	1474	H. sapiens	CST6	cystatin E/M	GO:0010951 negative regulation of endopeptidase activity;GO:0010466 negative regulation of peptidase activity;GO:0008544 epidermis development		Disease related genes; Human disease related genes:Congenital malformations:Congenital malformations of skin; Predicted secreted proteins; Cancer-related genes:Candidate cancer biomarkers	Plasma membrane (Approved); Additional: Cytosol		(M3468)NABA ECM REGULATORS; (M5885)NABA MATRISOME ASSOCIATED; (M5889)NABA MATRISOME		0.0	0.0	0.0	0.0	0.0	0.0	0.0	0.0	0.0	0.0	0.0	0.0	0.0	0.0	0.0	0.0	1.0	0.0	0.0	0.0
ENSMUSG00000030917	233806	ensembl_gene_id	M. musculus	57146	H. sapiens	LDAF1	lipid droplet assembly factor 1	GO:0140042 lipid droplet formation;GO:0034389 lipid droplet organization;GO:0019915 lipid storage		Predicted intracellular proteins	Vesicles (Approved)				0.0	0.0	0.0	0.0	0.0	0.0	0.0	0.0	0.0	0.0	0.0	0.0	0.0	0.0	0.0	0.0	0.0	0.0	0.0	0.0
ENSMUSG00000048967	234365	ensembl_gene_id	M. musculus	374887	H. sapiens	YJEFN3	YjeF N-terminal domain containing 3	GO:0031580 membrane raft distribution;GO:0051665 membrane raft localization;GO:0071425 hematopoietic stem cell proliferation		Predicted intracellular proteins	Mitochondria (Approved)				1.0	0.0	0.0	0.0	0.0	0.0	0.0	0.0	0.0	0.0	0.0	0.0	0.0	0.0	0.0	0.0	0.0	1.0	1.0	0.0
ENSMUSG00000028794	215493	ensembl_gene_id	M. musculus	127550	H. sapiens	A3GALT2	alpha 1,3-galactosyltransferase 2	GO:0030259 lipid glycosylation;GO:0071287 cellular response to manganese ion;GO:0010042 response to manganese ion		ENZYME proteins:Transferases; Enzymes					0.0	0.0	0.0	0.0	0.0	0.0	0.0	0.0	0.0	1.0	0.0	0.0	0.0	0.0	0.0	0.0	0.0	0.0	0.0	0.0
ENSMUSG00000107240						None	None	None	None	None	None	None	None	None	nan	nan	nan	nan	nan	nan	nan	nan	nan	nan	nan	nan	nan	nan	nan	nan	nan	nan	nan	nan
ENSMUSG00000073530	23850	ensembl_gene_id	M. musculus	60676	H. sapiens	PAPPA2	pappalysin 2	GO:0009651 response to salt stress;GO:0006970 response to osmotic stress;GO:0060349 bone morphogenesis		Predicted secreted proteins; Peptidases:Metallopeptidases; Enzymes	Endoplasmic reticulum;Vesicles (Approved)		(M3468)NABA ECM REGULATORS; (M5885)NABA MATRISOME ASSOCIATED; (M5889)NABA MATRISOME		0.0	0.0	0.0	0.0	0.0	0.0	0.0	0.0	0.0	0.0	0.0	1.0	0.0	0.0	0.0	0.0	0.0	0.0	0.0	0.0
[truncated: 303 more rows]

## Sheet: Enrichment- MM Core
GroupID	Category	Term	Description	LogP	Log(q-value)	InTerm_InList	Genes	Symbols
[truncated: 213 more rows]

## Sheet: Annotation-MM Rim
MyList	Gene ID	Type	Tax ID	Homologene Gene ID	Homologene Gene Tax ID	Gene Symbol	Description	Biological Process (GO)	Kinase Class (UniProt)	Protein Function (Protein Atlas)	Subcellular Location (Protein Atlas)	Drug (DrugBank)	Canonical Pathways_x000D_	Hallmark Gene Sets_x000D_	R-HSA-1640170 Cell Cycle	GO:0006259 DNA metabolic process	GO:0010564 regulation of cell cycle proce	GO:0000226 microtubule cytoskeleton organ	WP2446 Retinoblastoma gene in cancer	GO:0090068 positive regulation of cell cy	GO:0051321 meiotic cell cycle	hsa04110 Cell cycle	R-HSA-73886 Chromosome Maintenance	GO:0051052 regulation of DNA metabolic pr	R-HSA-191273 Cholesterol biosynthesis	M129 PID PLK1 PATHWAY	GO:0044770 cell cycle phase transition	R-HSA-69275 G2/M Transition	M14 PID AURORA B PATHWAY	M40 PID E2F PATHWAY	hsa03460 Fanconi anemia pathway	GO:1902749 regulation of cell cycle G2/M	GO:0034508 centromere complex assembly	GO:0051493 regulation of cytoskeleton org
[truncated: 1,101 more rows]

[truncated: 5 more sheets: Enrichment-MM Rim, Annotation Rat Core, Enrichment Rat Core, Annotation-Rat Rim, Enrichment-Rat Rim]
