# Supplementary material for: Metastasis from the tumor interior and necrotic core formation are regulated by breast cancer-derived angiopoietin-like 7
Source: Proc Natl Acad Sci U S A. 2023 Feb 28;120(10):e2214888120. doi: 10.1073/pnas.2214888120 (PMC10013750; doi:10.1073/pnas.2214888120)
Supplement: Supplementary file 4 — Dataset S03 (XLSX) [file pnas.2214888120.sd03.xlsx]

## Sheet: TPM_mm_core_KDvsNT4
ensembl_gene_id	external_gene_name	Length	logFC	AveExpr	t	P.Value	adj.P.Val	B	Angptl7_KD3_in_4821	Angptl7_KD3_in_4822	Angptl7_KD3_in_4823	NT4_in_4831	NT4_in_4832	NT4_in_4833	NT4_in_4834	Angptl7_KD3_out_4821	Angptl7_KD3_out_4822	Angptl7_KD3_out_4823	NT4_out_4831	NT4_out_4832	NT4_out_4833	NT4_out_4834
ENSMUSG00000021281	Tnfaip2	4984	-0.669732	6.96664	-6.41801	8.44056e-06	0.0823271	3.39897	77.4696	74.8351	90.0041	130.249	115.637	128.937	112.715	96.2747	75.1372	94.3024	87.3742	101.019	82.5583	82.864
ENSMUSG00000037370	Enpp1	10257	0.901859	7.2036	6.32586	1.00015e-05	0.0823271	3.26981	75.1683	70.3805	56.5587	42.3084	32.7462	25.7586	37.0307	80.6987	75.2921	87.4942	51.9806	65.6949	54.3151	49.2523
ENSMUSG00000029727	Cyp3a13	2956	3.45971	-0.883213	5.41949	5.64239e-05	0.309635	-3.17667	1.02849	1.29507	2.25977	0.400015	0	0	0	1.52597	2.38338	1.47735	2.24058	0.802655	0.366312	0.712826
ENSMUSG00000106062	Gm43820	3346	1.25614	2.50892	4.88718	0.000163674	0.425071	-0.980756	8.54098	8.17228	10.1355	6.00764	3.42211	3.46048	2.16358	8.93121	8.26037	5.5469	8.08266	8.5092	7.60497	7.24202
ENSMUSG00000106475	Gm43011	4433	-0.671501	5.56858	-4.84683	0.000177673	0.425071	0.730302	29.9016	30.3484	34.7736	41.7443	51.7828	57.9378	41.9151	37.1403	40.9545	44.823	37.1025	39.2855	44.7001	41.7097
ENSMUSG00000008999	Bmp7	4019	-1.38922	4.33827	-4.7094	0.000235264	0.425071	0.141989	7.71592	13.8797	20.8399	25.0082	31.611	47.1438	32.9034	12.4863	7.6862	15.3482	22.1102	24.0866	19.9374	17.8258
ENSMUSG00000039529	Atp8b1	6719	1.16174	2.69545	4.69477	0.00024243	0.425071	-0.860237	5.97276	6.26737	4.43557	2.63978	2.8403	1.64496	2.22672	4.36374	4.2749	3.49351	5.25726	4.44938	2.49794	3.52806
ENSMUSG00000017607	Tns4	5167	-0.474372	8.91049	-4.6639	0.000258288	0.425071	0.607973	330.912	317.845	341.796	379.998	476.664	469.165	421.163	315.806	270.396	301.095	369.592	321.343	309.631	365.595
ENSMUSG00000039304	Tnfsf10	5266	1.30864	3.3335	4.61714	0.000284365	0.425071	-0.581353	12.5858	9.03519	10.2455	7.85902	2.79566	3.99778	2.93276	8.24462	8.8506	10.2625	11.7387	7.74963	5.44904	8.60291
ENSMUSG00000027510	Rbm38	2869	-1.00747	2.55669	-4.60734	0.000290159	0.425071	-1.08165	6.14615	4.57488	6.8058	11.334	15.014	9.53921	9.2521	6.68204	7.55587	7.61074	6.34845	5.78897	7.17098	8.07886
ENSMUSG00000021190	Lgmn	2323	-0.959502	5.04812	-4.55609	0.000322511	0.425071	0.19178	29.8395	61.2101	50.2114	72.0258	98.1133	103.087	68.9758	44.4184	36.8606	43.4731	52.2706	49.6387	53.8379	36.0559
ENSMUSG00000027446	Cstdc2	901	4.08996	0.941021	4.51295	0.000352586	0.425071	-3.08945	32.3931	15.1745	18.2495	10.499	0	0	1.60696	10.0128	40.9015	21.2051	14.7018	14.7468	10.2153	12.8625
ENSMUSG00000011148	Adssl1	2090	-0.755007	3.65676	-4.34982	0.000494652	0.425071	-0.664224	14.8375	20.6719	19.1767	24.0449	30.5239	30.4704	32.0979	21.0431	18.1513	22.4621	21.6547	21.7966	23.8323	23.1883
ENSMUSG00000028989	Angptl7	2157	-1.14443	4.00694	-4.25771	0.000599419	0.425071	-0.559361	20.5783	28.6502	21.9161	39.4697	73.8131	61.244	33.3384	29.5385	22.8637	18.4744	17.6556	21.5595	29.1161	17.3395
ENSMUSG00000021270	Hsp90aa1	3931	-0.430772	9.00473	-4.2487	0.000610811	0.425071	-0.145628	434.649	449.642	462.728	516.173	696.308	524.567	575.563	523.541	437.03	475.476	489.731	436.263	461.113	484.968
ENSMUSG00000030107	Usp18	2790	0.95812	4.1799	4.23165	0.000632962	0.425071	-0.583286	38.357	39.3995	27.4415	25.217	18.7615	12.2616	13.6657	22.6347	24.8634	35.8051	34.2236	25.3423	18.8232	25.1117
ENSMUSG00000028494	Plin2	3512	-0.520956	6.73601	-4.23038	0.000634643	0.425071	-0.20737	91.5877	94.8335	108.561	114.305	155.255	140.419	127.802	120.893	109.562	112.533	107.18	117.552	125.178	95.3961
ENSMUSG00000025280	Polr3a	5828	-0.533001	5.30879	-4.22081	0.000647482	0.425071	-0.320472	20.8663	25.2425	22.9234	28.4047	34.8036	32.1492	31.137	24.9609	18.226	25.1023	25.2858	23.4497	24.0605	27.3874
ENSMUSG00000040249	Lrp1	17717	-0.549548	10.8092	-4.1324	0.000779179	0.425071	-0.359703	343.919	400.636	357.108	415.928	557.351	583.225	495.617	365.989	263.004	339.477	310.436	358.02	337.246	356.914
ENSMUSG00000047854	Stx19	2812	-0.782707	2.61659	-4.11636	0.000805842	0.425071	-1.53214	6.91943	6.029	6.57829	9.67149	13.3793	10.8556	9.09638	7.018	7.13085	6.40614	7.45852	9.11259	7.70141	9.55395
ENSMUSG00000020000	Moxd1	3198	0.949364	7.79457	4.11256	0.000812284	0.425071	-0.403008	418.292	318.933	281.984	248.838	141.855	109.606	188.944	302.552	341.808	242.557	395.913	302.554	232.443	378.035
ENSMUSG00000004383	Large1	7976	-0.770441	4.59055	-4.09443	0.000843796	0.425071	-0.63468	9.30059	11.8621	10.3721	12.8237	20.3036	18.8061	16.8821	12.8661	7.33827	10.4029	8.37307	10.4116	8.62073	8.718
ENSMUSG00000025085	Ablim1	11949	-0.484142	6.60657	-4.04707	0.000932054	0.425071	-0.539032	28.3439	26.2254	26.4036	35.13	34.9085	38.5844	34.6144	27.6048	25.2626	32.4815	37.3219	26.3694	28.7265	33.4169
ENSMUSG00000000078	Klf6	4391	-0.648997	6.94905	-4.04182	0.00094239	0.425071	-0.54176	80.5926	83.3224	98.4144	102.06	147.397	139.757	134.532	104.782	95.1582	103.184	86.353	97.6942	131.191	109.77
ENSMUSG00000000266	Mid2	8114	0.704388	4.65669	4.03545	0.000955092	0.425071	-0.758843	15.1374	13.7497	14.6919	13.0427	7.25754	7.26478	7.43504	13.4812	15.1616	12.5807	12.0399	12.3984	9.87534	15.3866
ENSMUSG00000031570	Plpp5	3528	0.471576	6.03245	4.01844	0.000989885	0.425071	-0.609093	84.4507	90.8381	77.0465	67.7024	61.0477	52.2131	50.2048	71.4397	86.3302	73.8053	68.8349	85.41	58.4685	67.9377
ENSMUSG00000052105	Mtcl1	9226	-0.392566	6.56211	-3.95859	0.00112275	0.425071	-0.69704	35.8527	35.3883	40.657	43.1914	47.3982	45.2946	49.9049	30.5575	26.9034	30.353	39.6629	44.5933	38.9655	40.6532
ENSMUSG00000042812	Foxf1	2415	1.0342	3.11151	3.94651	0.00115168	0.425071	-1.52221	18.8834	15.8518	17.0215	9.05807	7.67649	6.32005	8.79313	21.9468	23.5628	12.6581	13.484	20.2387	11.2093	15.2689
ENSMUSG00000040296	Ddx58	7050	0.717141	5.63629	3.94144	0.00116406	0.425071	-0.762987	41.3988	40.6482	29.1539	33.0414	21.6556	15.6773	17.5935	29.352	26.2132	35.7726	28.7317	24.2313	21.8867	22.0425
ENSMUSG00000026643	Nmt2	6556	-0.344849	6.18602	-3.93372	0.00118314	0.425071	-0.753217	37.0985	38.8728	41.618	48.0661	53.9767	46.7222	41.0038	39.2181	38.1907	37.4689	46.3029	39.4477	40.2175	42.0234
ENSMUSG00000031070	Mrgprf	2214	1.97654	0.308451	3.92851	0.00119621	0.425071	-2.8995	8.23909	7.90445	3.94546	4.27261	0.985107	0.713154	1.30792	3.56542	1.46869	0.986234	0.747873	1.07166	1.22269	2.37931
ENSMUSG00000028680	Plk3	2531	-1.11339	4.39401	-3.92018	0.00121739	0.425071	-0.996785	21.8618	21.8237	28.0164	27.5639	59.0282	60.3039	57.9682	27.4015	19.9134	30.8419	24.4236	27.7481	35.0814	28.0976
ENSMUSG00000030259	Rassf8	5559	-0.797865	4.59555	-3.91699	0.00122562	0.425071	-0.930077	11.1568	15.839	16.9153	16.6976	28.8371	29.4444	23.1805	15.5187	12.6737	16.399	12.4107	13.9994	14.2194	12.7928
ENSMUSG00000001300	Efnb2	6855	-0.543667	7.12067	-3.90358	0.00126075	0.425071	-0.789475	62.9777	70.206	77.5067	78.2259	122.573	90.981	100.749	75.1795	69.176	80.9066	58.1318	73.9311	70.3713	63.1673
ENSMUSG00000071256	Zfp213	2686	0.953841	2.73069	3.89914	0.0012726	0.425071	-1.81429	8.3759	12.0128	13.1999	6.16315	5.88698	4.31079	5.39043	10.496	10.0883	11.7874	16.4387	14.6634	9.27208	10.3944
ENSMUSG00000025383	Il23a	2247	0.598399	4.99999	3.89664	0.00127932	0.425071	-0.929687	66.0272	62.0635	55.7972	43.6773	33.7297	31.1522	46.1789	73.7743	69.4616	62.4349	61.6531	58.2867	46.2619	64.0011
ENSMUSG00000036206	Sh3bp4	5112	-0.467067	6.25811	-3.8949	0.00128402	0.425071	-0.82219	51.622	46.109	49.8559	58.1739	68.5837	64.1412	67.1254	63.7526	50.0387	64.7112	50.4209	51.7973	60.5802	50.9054
ENSMUSG00000042099	Kank3	3260	-0.580274	7.61015	-3.87524	0.00133839	0.425071	-0.838563	188.569	212.213	215.78	219.26	329.495	310.78	319.627	215.853	176.381	226.055	187.419	227.221	218.39	186.796
ENSMUSG00000021598	Med10	4491	-0.719798	4.3669	-3.86038	0.00138099	0.425071	-1.12408	13.2684	13.1516	13.1577	18.0355	19.4257	21.2117	24.287	20.4647	14.6015	17.2601	14.2561	17.8569	21.8203	18.0637
ENSMUSG00000027078	Ube2l6	1996	0.929634	3.56812	3.85762	0.00138907	0.425071	-1.3885	42.0392	26.0293	22.3967	20.7343	12.2929	12.1293	13.2987	25.9889	35.84	30.9041	25.1632	18.0683	23.5985	24.2804
ENSMUSG00000018166	Erbb3	6016	0.593414	5.45564	3.82794	0.00147884	0.425071	-0.977083	36.891	37.3623	30.065	20.5395	20.3021	20.034	26.3934	28.0236	26.5748	36.8397	23.4864	27.6073	28.4384	30.8221
ENSMUSG00000037679	Inf2	4871	-0.416268	8.00776	-3.81985	0.00150431	0.425071	-0.940072	180.878	176.159	194.311	233.163	222.535	242.787	231.948	205.698	162.55	208.333	161.466	208.38	196.846	190.553
ENSMUSG00000032311	Nrg4	6075	1.0192	2.26297	3.80789	0.0015428	0.425071	-2.21669	3.40305	3.87098	3.29871	2.14105	2.06435	1.99261	0.794441	3.43412	3.12232	2.78556	4.17923	5.2335	4.01044	4.42234
ENSMUSG00000087598	Zfp111	10160	0.459414	5.1348	3.78209	0.00162916	0.425071	-1.08277	17.1761	14.5335	15.6275	12.9766	11.1091	9.73876	9.83297	13.9852	13.0686	13.5396	16.0799	12.5638	10.7642	14.1546
ENSMUSG00000020387	Jade2	10760	0.409028	6.57975	3.7805	0.00163464	0.425071	-1.01957	35.2056	46.5059	40.448	33.3524	33.9518	23.9675	25.7907	32.5417	33.4938	29.8814	36.5218	37.001	33.7123	33.4377
ENSMUSG00000037197	Rbm17	2405	-0.417597	5.60913	-3.75971	0.00170804	0.425071	-1.08696	68.7685	68.219	69.8648	83.0907	85.2459	93.0066	88.4976	73.3821	64.2221	73.3137	67.2414	80.3051	80.8174	82.5761
ENSMUSG00000015143	Actn1	5533	-0.399488	8.49918	-3.74851	0.00174893	0.425071	-1.07245	220.558	220.614	232.82	273.76	283.419	291.072	276.246	254.357	207.159	280.093	211.874	256.69	255.88	216.976
ENSMUSG00000020865	Abcc3	5698	0.456312	7.15778	3.74116	0.00177628	0.425071	-1.08763	108.099	113.159	95.3188	91.6198	71.7695	55.4203	76.7386	96.5802	103.481	92.6407	111.975	122.255	101.574	110.015
ENSMUSG00000078922	Tgtp1	3205	1.44009	2.0291	3.71729	0.00186818	0.425071	-2.21798	11.9522	12.2858	4.97004	4.05831	3.06228	1.80636	3.76461	5.80559	6.08737	6.64254	6.54395	3.70148	2.02712	3.78031
ENSMUSG00000028124	Gclm	6291	-0.585912	4.96486	-3.71277	0.0018861	0.425071	-1.23304	12.6616	15.4739	18.1326	21.6152	20.4547	26.4367	19.7161	17.0292	21.4504	22.3003	15.6165	17.8769	19.794	17.5007
ENSMUSG00000030979	Uros	3576	0.696989	3.46687	3.69377	0.00196338	0.425071	-1.58324	16.1533	16.5168	14.0817	12.0691	9.30107	7.65324	7.82778	12.141	14.2458	10.075	12.3474	14.3314	8.32704	12.374
ENSMUSG00000036636	Clcn7	5291	-0.415297	5.52222	-3.69256	0.0019684	0.425071	-1.20518	28.8451	34.4196	30.1058	38.5507	44.7253	36.4068	37.9458	31.1176	25.8118	31.261	29.3125	29.8655	35.5073	29.5697
ENSMUSG00000003477	Inmt	1600	2.74226	-0.569415	3.68442	0.00200256	0.425071	-3.53539	7.60056	6.4943	2.89034	2.5866	0.340785	1.31577	0	1.40962	2.03229	1.02353	3.79452	1.77949	0.338381	0.658473
ENSMUSG00000021279	Cdc42bpb	7375	-0.501157	7.82817	-3.67356	0.00204906	0.425071	-1.21123	91.1037	118.944	112.382	125.379	150.897	154.503	145.016	109.023	83.3309	119.983	97.0649	113.694	120.028	112.213
ENSMUSG00000057531	Dtnbp1	3728	-0.930403	3.78203	-3.67014	0.00206396	0.425071	-1.51903	9.13373	13.3495	12.4049	12.8458	27.3506	24.706	21.8786	10.8897	10.0306	12.1535	10.6596	12.7288	15.2489	12.2934
ENSMUSG00000037962	Rflna	1940	1.25815	1.69531	3.63024	0.00224559	0.425071	-2.67356	11.5967	8.17514	6.88648	5.48557	3.09166	1.89905	3.73162	5.81285	10.6154	6.1904	9.95751	7.09349	6.41876	8.14606
ENSMUSG00000078920	Ifi47	2473	0.924964	4.59048	3.62811	0.00225573	0.425071	-1.44425	50.8958	47.1036	39.8936	38.9686	25.3556	13.8334	19.5157	40.5842	65.5243	41.7191	54.0102	44.3253	32.6203	36.212
ENSMUSG00000073700	Klhl21	3986	-0.652953	4.55975	-3.61512	0.00231852	0.425071	-1.43543	17.0851	18.2479	23.3328	24.6219	33.3775	29.7088	29.1802	22.2087	15.7716	23.4184	16.4776	19.7622	25.1281	21.4095
ENSMUSG00000028917	Plekhm2	5186	-0.670295	5.22095	-3.6125	0.00233142	0.425071	-1.36458	17.2354	28.6837	26.7521	27.7029	37.4299	42.5227	38.0626	26.9637	22.6768	22.631	23.6268	22.784	26.6215	26.41
ENSMUSG00000025950	Idh1	2771	0.553429	6.49123	3.59196	0.00243488	0.425071	-1.36454	139.778	126.114	132.214	134.417	87.367	66.477	69.1452	146.71	162.329	141.838	153.967	144.363	145.952	125.088
ENSMUSG00000028195	Ccn1	2019	-1.0794	6.51346	-3.58877	0.00245132	0.425071	-1.36812	113.839	196.652	131.577	141.144	442.363	358.431	305.733	156.112	132.869	143.297	116.181	130.678	157.676	125.498
ENSMUSG00000006288	Ttc5	4065	-0.559216	5.35702	-3.58798	0.00245544	0.425071	-1.39723	31.5615	39.8227	32.3598	36.9423	57.0071	54.6376	46.422	33.1511	31.3301	32.0948	39.7824	32.4525	33.9629	41.598
ENSMUSG00000047909	Ankrd16	5926	-0.532219	5.73034	-3.58554	0.00246816	0.425071	-1.38445	25.9594	36.5454	34.4235	36.3154	45.2694	50.9788	44.7929	25.8802	23.9604	23.4896	29.8039	36.5947	35.1742	37.0683
ENSMUSG00000026131	Dst	41619	-0.461226	10.0428	-3.58132	0.00249028	0.425071	-1.38541	81.961	97.5409	90.7942	94.5524	126.754	128.254	123.465	99.1835	73.8714	91.4064	84.9001	93.3918	87.0542	85.4485
ENSMUSG00000062866	Phactr2	11692	0.840118	2.45078	3.5776	0.00250991	0.425071	-2.12706	2.75628	2.29196	2.68082	1.51699	1.35242	1.08034	1.48601	1.929	1.85407	1.82085	2.54911	1.78578	1.06504	1.35164
ENSMUSG00000026728	Vim	4743	-0.84485	10.8035	-3.5608	0.00260065	0.425071	-1.42338	862.904	850.947	1393.09	1596.16	1914.09	2268.02	1252.5	1322.77	1176.1	1943.44	1172.87	1711.23	2068.38	1260.36
ENSMUSG00000032402	Smad3	5542	-0.326916	8.68499	-3.55603	0.00262704	0.425071	-1.43144	271.437	268.708	266.932	293.371	323.494	351.283	314.811	274.699	229.51	267.03	273.973	274.255	255.953	282.495
ENSMUSG00000031808	Slc27a1	5835	-0.526398	7.41821	-3.5556	0.00262944	0.425071	-1.4288	95.349	101.505	106.906	110.848	140.169	150.09	156.573	92.7665	75.1385	100.85	103.008	101.087	118.581	126.571
ENSMUSG00000073627	C130036L24Rik	6437	0.876083	2.33006	3.55299	0.00264397	0.425071	-2.31331	4.62859	3.31345	3.51233	3.39836	1.44001	1.71702	1.64948	3.50378	3.36769	3.81616	3.51548	3.39108	2.60738	2.9461
ENSMUSG00000019579	Mydgf	2222	0.411148	4.98621	3.53992	0.00271805	0.425071	-1.5141	62.6653	58.0854	61.05	49.7564	48.8326	41.9246	34.1007	57.8564	73.9016	64.1201	54.1498	54.6713	52.3865	51.4451
ENSMUSG00000034525	Ice1	11190	-0.357815	7.30383	-3.5339	0.00275285	0.425071	-1.46852	45.5355	56.0573	51.5674	55.0011	71.5801	59.1214	62.9264	50.7411	47.511	48.2951	49.4222	51.0151	50.8508	52.2071
ENSMUSG00000021901	Bap1	4682	-0.386484	5.51941	-3.53242	0.00276145	0.425071	-1.48658	33.5061	34.9252	35.8874	41.0396	46.0009	45.5264	40.3045	34.9243	30.6739	35.2106	30.1782	39.5273	37.2349	36.3412
ENSMUSG00000028413	B4galt1	4234	-0.288306	8.13988	-3.52785	0.00278831	0.425071	-1.48235	233.079	251.228	230.948	262.238	327.875	273.844	246.327	236.911	228.733	236.454	251.067	260.689	250.756	247.34
ENSMUSG00000109408	A930037H05Rik	9082	0.615553	4.29866	3.51887	0.00284173	0.425071	-1.64539	11.9842	8.91208	9.10899	9.11376	5.40333	5.09966	5.52662	9.68509	9.18955	9.13608	9.11579	9.35266	9.00162	6.84429
ENSMUSG00000021012	Zc3h14	7891	-0.320147	8.08684	-3.51667	0.00285498	0.425071	-1.50295	117.972	118.096	130.885	133.364	147.94	157.139	141.466	123.687	116.205	122.375	144.645	126.465	122.196	127.105
ENSMUSG00000040483	Xaf1	4689	0.709474	4.92266	3.51662	0.00285524	0.425071	-1.54435	39.6805	43.7371	23.6701	30.2609	20.466	14.8161	17.0858	25.4927	24.9648	26.3103	22.5998	23.681	19.0515	23.8168
ENSMUSG00000015702	Anxa9	2073	0.661677	3.72447	3.51586	0.00285986	0.425071	-1.79602	33.1448	26.6453	27.018	23.1013	21.0422	10.6633	16.5298	26.3835	27.1887	28.4395	28.7547	28.8426	25.0725	23.6326
ENSMUSG00000036825	Ssx2ip	4200	0.450076	4.74949	3.51073	0.00289105	0.425071	-1.58841	27.7963	28.6466	26.4259	23.6489	17.3963	17.1677	19.0751	25.6416	27.7424	31.4531	25.6253	28.1328	20.6251	24.0813
ENSMUSG00000057649	Brd9	6949	-0.512449	4.81633	-3.51051	0.00289238	0.425071	-1.57993	12.8627	13.2217	13.5318	14.5487	19.224	20.6766	17.6408	14.0373	13.0241	17.2036	14.9321	14.6818	13.8683	16.829
ENSMUSG00000039782	Cpeb2	7816	-0.940892	3.83637	-3.50762	0.00291012	0.425071	-1.75672	5.36785	6.22737	4.93063	7.1104	13.6035	10.3699	9.81795	7.14186	4.71498	10.9651	4.66062	5.282	7.06547	4.98741
ENSMUSG00000048578	Mlec	6007	0.309263	7.88447	3.50753	0.00291063	0.425071	-1.51932	177.545	171.341	170.823	157.968	140.421	115.127	120.997	161.354	160.59	152.668	154.544	150.646	120.593	143.204
ENSMUSG00000053684	BC048403	3136	-0.565316	3.45512	-3.50221	0.0029436	0.425071	-1.94536	9.11292	8.89392	11.4696	14.7052	14.0835	12.9227	13.543	14.204	13.6523	14.7959	13.1999	16.9475	15.8832	13.1023
ENSMUSG00000102644	Thap6	4119	0.615908	2.96219	3.50178	0.00294624	0.425071	-2.02525	9.0048	9.95792	8.60762	6.8897	6.75117	5.36658	4.10095	7.11823	6.97331	7.68659	8.70975	7.71874	5.91488	6.65027
ENSMUSG00000097097	5033426O07Rik	2799	1.42517	1.67551	3.48938	0.00302451	0.425071	-2.64122	7.82052	10.7463	5.69095	3.80207	2.92206	1.69231	2.75883	4.02891	7.74483	2.53535	5.91565	5.76421	2.12772	3.76405
ENSMUSG00000035208	Slfn8	4091	0.709057	5.61036	3.48374	0.00306075	0.425071	-1.56963	78.6252	66.7068	41.1974	46.5347	29.322	30.6187	34.4478	46.5852	47.8226	52.7066	56.1239	40.7138	34.8058	48.802
ENSMUSG00000037553	Zdhhc18	5382	0.338791	6.15525	3.4719	0.00313832	0.425071	-1.58215	57.9575	51.4169	59.4799	52.8387	41.3349	39.2139	36.8558	55.8398	57.3966	56.0892	48.6093	54.7535	45.9725	49.3304
ENSMUSG00000000275	Trim25	5754	0.378271	7.1477	3.47057	0.0031471	0.425071	-1.58462	122.898	120.992	95.1055	98.5371	89.9285	68.6011	73.7271	96.9141	86.7451	101.416	99.9499	85.4385	87.412	90.5429
ENSMUSG00000022338	Eny2	5763	-0.434164	5.55972	-3.46803	0.00316407	0.425071	-1.59931	26.9047	26.0966	31.1174	32.9312	41.4406	38.0826	31.9069	29.2539	34.5122	27.8481	34.2862	27.5842	25.4593	29.1588
ENSMUSG00000034216	Vps18	4786	-0.398079	4.48697	-3.46694	0.00317135	0.425071	-1.68699	16.0079	17.026	15.6749	20.8769	20.1651	19.4644	20.6723	13.784	14.7206	17.5649	17.6442	17.8469	18.4391	18.9314
ENSMUSG00000026398	Nr5a2	5899	-2.44282	-0.908841	-3.46108	0.00321086	0.425071	-3.76364	0	0.463544	0.348424	0.501121	1.38648	1.60596	1.1454	0.0955833	0.275612	0.277613	0.0935634	0.241327	0.0917798	0.178599
ENSMUSG00000032633	Flcn	4322	-0.849469	5.2762	-3.45907	0.00322458	0.425071	-1.61988	25.4642	38.467	30.5544	31.5994	64.9716	67.0975	58.1783	25.5701	18.9342	26.5236	28.6054	28.2171	27.3085	37.54
ENSMUSG00000030750	Nsmce1	1329	0.597487	4.21685	3.45681	0.00323997	0.425071	-1.76568	66.3405	56.7876	61.8616	39.5928	31.5912	45.146	38.8568	63.2153	61.1676	53.3969	53.1581	59.6287	74.1433	50.7356
ENSMUSG00000029094	Afap1	12651	-0.360854	8.45712	-3.45591	0.00324614	0.425071	-1.61702	92.6655	91.4724	97.6824	113.048	117.404	122.976	104.948	107.055	89.7458	108.046	101.041	107.952	126.247	96.7697
ENSMUSG00000073489	Ifi204	3561	0.525932	6.07657	3.45423	0.00325766	0.425071	-1.61554	94.2547	69.7241	78.0641	79.693	46.2419	44.4871	47.029	89.7784	92.2265	87.9909	83.6963	79.0217	64.9204	74.1129
ENSMUSG00000032350	Gclc	3766	-0.567164	4.50725	-3.45257	0.00326913	0.425071	-1.71375	15.4998	20.1852	23.195	25.4323	25.1924	34.9381	25.5024	22.3083	24.4638	25.3662	21.2506	21.1686	21.4206	17.9043
ENSMUSG00000072621	Slfn10-ps	3621	0.894081	3.81503	3.44363	0.00333147	0.425071	-1.91962	22.3336	14.1971	15.7514	17.144	7.07734	5.23255	8.79677	16.0387	16.4634	17.3367	20.5774	21.3611	16.5966	21.5308
ENSMUSG00000021171	Esyt2	9143	-0.418245	8.67604	-3.44217	0.00334175	0.425071	-1.64369	142.784	170.293	169.781	181.059	232.165	247.41	164.64	148.809	138.287	152.725	182.427	155.339	153.428	160.344
ENSMUSG00000021009	Ptpn21	7897	-0.416002	6.49716	-3.44005	0.00335675	0.425071	-1.63847	38.8835	45.4298	41.8384	46.2676	55.6511	58.0491	53.3532	38.556	33.8329	40.6455	35.3649	39.5992	44.9746	39.8236
ENSMUSG00000074171	Gm6658	1885	1.09367	1.42918	3.43923	0.00336255	0.425071	-2.87158	8.06426	7.54329	7.6326	6.27292	2.31409	3.90892	2.3043	4.78596	6.61259	6.66061	4.39202	4.78306	6.31883	6.98645
ENSMUSG00000027502	Rtf2	2644	-0.40968	4.9341	-3.43724	0.00337677	0.425071	-1.6893	34.2658	43.8504	38.8682	47.1815	47.4315	54.3427	47.6417	41.5847	38.7396	41.7049	41.9584	48.458	45.6635	42.2379
ENSMUSG00000026718	Stam	8386	-0.439971	6.64639	-3.43541	0.00338985	0.425071	-1.64717	39.0089	41.4764	48.1608	45.3322	59.1681	66.4004	51.5082	41.8212	39.9382	42.2462	44.0965	38.0258	40.0924	42.4639
ENSMUSG00000024238	Zeb1	10266	0.824629	3.64524	3.43415	0.00339883	0.425071	-1.90902	6.39673	7.24497	5.20545	5.81663	2.92121	2.30702	3.10278	4.22912	5.4374	5.74275	5.53758	4.80724	3.21702	5.33654
ENSMUSG00000111656	Gm47232	866	1.85347	0.406452	3.43407	0.00339943	0.425071	-3.46209	9.1277	8.84116	12.4603	4.77893	4.40738	0.607746	2.22921	9.1153	5.00642	4.41243	9.56	13.1509	5.00147	4.25802
ENSMUSG00000087502	Gm16091	963	0.470571	3.68993	3.42952	0.00343226	0.425071	-1.91879	60.6151	55.6543	57.0931	44.8175	39.0682	37.164	37.0863	57.9655	58.5278	65.1882	43.5584	57.1604	50.0367	52.5137
ENSMUSG00000086629	2810403D21Rik	8345	0.735059	3.42485	3.42285	0.00348095	0.425071	-2.00564	6.55771	5.70154	6.03428	3.68407	4.11638	2.71195	3.41219	4.66212	6.94884	3.79402	6.81232	6.48249	4.54148	4.7975
ENSMUSG00000037999	Arap2	12451	0.482783	6.95232	3.4204	0.00349901	0.425071	-1.67505	48.6885	38.0376	40.1958	39.3167	24.655	22.5723	30.273	40.7567	42.2639	44.8068	43.353	44.0572	37.4825	40.7427
ENSMUSG00000028132	Tlcd4	7874	0.878203	2.65503	3.41367	0.00354912	0.425071	-2.05989	7.79941	7.36223	4.24174	3.0785	3.39314	3.34206	2.88078	1.36056	1.92716	0.970578	4.20572	1.98876	2.47533	3.41195
ENSMUSG00000027523	Gnas	11387	-0.475484	5.00572	-3.41246	0.00355819	0.425071	-1.72094	8.9175	10.0377	10.1982	11.786	15.0356	12.5719	12.1217	8.51686	9.37588	11.6971	9.40322	8.70965	11.2209	11.1953
ENSMUSG00000074170	Plekhf1	5263	-0.73386	3.51507	-3.40856	0.00358762	0.425071	-1.956	6.46979	9.14426	6.63898	8.31284	13.779	14.0002	11.1875	6.96371	5.86944	7.05299	7.23603	6.22127	6.89234	9.10827
ENSMUSG00000085352	Gm4128	461	-1.64769	0.205745	-3.40851	0.00358801	0.425071	-3.60219	6.59485	3.55893	4.45846	17.9547	17.7415	7.99166	19.8912	11.0078	8.2291	5.92061	7.18348	7.20544	14.0931	7.9988
ENSMUSG00000020422	Tns3	11799	-0.434443	8.53505	-3.40263	0.00363279	0.425071	-1.71654	91.5237	117.267	113.707	117.202	154.21	131.588	148.317	114.643	100.36	125.609	110.536	117.235	129.123	106.57
ENSMUSG00000029370	Rassf6	4260	-0.536578	3.97302	-3.40166	0.00364031	0.425071	-1.87105	12.1324	12.7094	13.0269	13.8785	18.3032	18.2849	19.5995	12.8388	11.1951	12.0453	12.4379	13.1443	12.7091	14.7152
ENSMUSG00000032754	Slc8b1	3463	-0.360983	5.35899	-3.39848	0.0036648	0.425071	-1.72269	44.247	49.43	43.1784	53.4371	63.1383	51.6733	54.2132	37.9371	32.0816	36.4131	39.5261	42.4789	39.3979	48.5251
ENSMUSG00000023249	Parp3	3699	-0.577036	4.59827	-3.39633	0.00368145	0.425071	-1.77785	19.7257	30.0131	20.4201	28.6101	39.3575	35.0018	28.4433	19.5113	19.486	25.6781	21.0387	21.6803	26.1996	19.5103
ENSMUSG00000032501	Trib1	6248	-0.578958	6.67907	-3.3943	0.00369732	0.425071	-1.72205	57.3205	54.3563	55.3477	60.3713	80.8983	104.79	75.4678	59.8319	47.9666	61.8571	48.0554	54.0758	63.3434	62.5592
ENSMUSG00000105096	Gbp10	3873	1.7529	0.5016	3.39357	0.00370303	0.425071	-3.35865	2.51193	3.67134	1.99008	0.763262	1.40784	0.543566	0.373837	1.16467	2.51872	1.12756	2.42262	2.20541	0.559162	0.952091
ENSMUSG00000039081	Zfp503	4216	-0.84165	6.51152	-3.39105	0.00372273	0.425071	-1.72753	59.5642	73.1606	86.6553	73.0614	141.099	158.292	141.032	65.5324	46.9188	64.9981	65.5876	65.7318	91.305	86.2137
ENSMUSG00000041645	Ddx24	8242	-0.315101	6.67493	-3.38869	0.00374131	0.425071	-1.73231	45.1497	47.5757	43.516	49.9261	58.151	54.853	51.5883	45.5619	37.0195	42.057	50.4921	45.7142	41.8439	46.018
ENSMUSG00000037712	Fermt2	5191	-0.427409	6.06992	-3.38116	0.00380129	0.425071	-1.74494	39.1229	50.1482	50.8789	53.7579	63.3384	67.2206	54.2033	47.9014	43.4308	46.4803	42.3171	42.9646	51.0015	39.5769
ENSMUSG00000029911	Ssbp1	8360	0.345206	5.23565	3.37718	0.00383334	0.425071	-1.76821	20.8015	19.8869	18.6235	16.4071	16.6316	13.6613	12.5851	16.7265	17.9568	16.7813	19.1459	17.88	14.7657	18.2104
ENSMUSG00000109866	Gm45714	2722	1.44136	-0.115891	3.37336	0.00386439	0.425071	-3.54565	2.4572	2.21006	2.64281	0.434403	1.00157	0.773413	1.06383	1.45001	1.99098	0.802176	0.6083	1.56898	0.795604	0.967631
ENSMUSG00000040606	Kazn	10721	0.639035	3.03106	3.37128	0.00388139	0.425071	-2.20298	3.06263	3.31571	4.07389	2.31614	2.5938	2.16002	1.53056	2.52445	3.08354	3.76785	3.03739	3.36389	3.18149	3.04638
ENSMUSG00000036036	Zfp57	3786	-0.700704	2.95416	-3.37065	0.00388661	0.425071	-2.22175	6.10294	5.92246	7.05746	8.90113	9.64928	10.9821	9.9431	6.99967	8.44552	6.05573	7.2891	9.65103	5.29111	7.51348
ENSMUSG00000027406	Idh3b	3422	-0.351593	5.9082	-3.36538	0.00393004	0.425071	-1.77445	60.2359	63.7664	56.4591	64.2708	82.6967	76.4392	68.5432	62.9425	60.8144	60.937	65.322	75.1593	63.4439	71.1197
ENSMUSG00000030630	Fah	2218	0.544734	5.99026	3.36434	0.00393865	0.425071	-1.77548	145.843	127.969	129.734	125.282	65.3914	80.2038	88.5607	96.0928	107.998	118.135	110.486	114.033	101.056	136.326
ENSMUSG00000097174	Gm4890	3784	0.785865	2.58864	3.3612	0.00396488	0.425071	-2.39395	6.9096	7.08181	8.55491	5.31225	4.61105	2.92084	3.95384	8.79147	5.15592	4.76059	7.43881	7.14805	6.29545	7.79588
ENSMUSG00000009013	Dynll1	3890	0.422942	7.28426	3.35946	0.00397942	0.425071	-1.78847	178.349	146.353	168.417	154.721	115.359	95.7907	105.457	192.925	207.862	188.883	161.89	182.371	138.066	134.877
ENSMUSG00000085569	Gm12602	1118	0.566803	4.19965	3.3586	0.00398667	0.425071	-1.92738	69.6152	65.5484	73.0771	65.0451	44.869	34.3653	38.8516	77.6675	75.1355	66.4041	70.1021	82.3424	55.6905	73.9751
ENSMUSG00000113326	Gm47586	2028	-0.822744	4.611	-3.35408	0.0040249	0.425071	-1.84257	44.0743	38.8323	40.5395	41.3972	98.4043	86.4203	63.0646	35.3099	32.8694	35.5307	40.5511	35.5663	33.9048	50.6518
ENSMUSG00000096768	Gm47283	4501	-0.493247	5.36202	-3.35352	0.00402961	0.425071	-1.80392	25.6673	33.8996	36.3031	39.9315	39.9766	42.563	47.8227	35.9529	28.2953	30.32	31.3917	29.9415	36.9279	30.3123
ENSMUSG00000039457	Ppl	6893	-0.387462	6.67675	-3.35245	0.00403874	0.425071	-1.79848	48.0755	53.3956	62.8413	67.6737	64.1525	72.3835	66.7956	50.4705	39.5471	48.7832	49.0836	60.1682	56.0809	55.1004
ENSMUSG00000022892	App	12996	-0.305821	8.20256	-3.35191	0.0040434	0.425071	-1.80959	79.2573	84.0785	88.3282	96.3079	101.743	106.549	89.4241	79.3966	73.0183	95.6425	82.1355	79.3439	76.4038	74.9877
ENSMUSG00000035069	Oma1	2144	0.569427	3.37914	3.35077	0.00405313	0.425071	-2.1096	20.1358	22.9571	22.768	16.8212	18.0565	12.5194	10.1297	20.5131	20.2218	16.5495	22.139	19.9196	19.6968	18.1817
ENSMUSG00000039852	Rere	8528	-0.510759	8.65477	-3.34772	0.00407927	0.425071	-1.81977	155.576	213.164	170.154	177.478	270.326	283.89	246.292	143.276	132.309	141.271	152.933	156.47	162.588	169.313
ENSMUSG00000040918	Slc19a2	3838	-0.721697	3.51642	-3.34693	0.00408605	0.425071	-2.12492	8.39666	7.26715	8.97007	12.0155	11.0813	15.0844	13.5808	13.6628	11.2964	13.7964	8.19699	10.633	13.6833	12.7646
ENSMUSG00000000290	Itgb2	3052	-0.721762	4.44459	-3.34445	0.0041075	0.425071	-1.89543	25.302	18.9942	22.5604	38.937	30.1928	45.3535	27.0408	32.3306	17.9346	23.6095	26.2221	32.6511	27.3188	20.3669
ENSMUSG00000096883	Shisa8	2776	1.77792	-0.0909005	3.344	0.00411142	0.425071	-3.60501	2.62844	2.75808	2.2212	1.06488	0.785672	0.947961	0.173856	1.62492	1.17135	1.3765	0.994111	2.39316	1.36522	0.379523
ENSMUSG00000028671	Gale	2370	0.624216	3.84918	3.34278	0.004122	0.425071	-2.02916	31.0437	23.3062	23.849	22.4515	16.5648	16.2112	10.3856	30.2145	34.9863	30.4035	21.4251	23.2259	24.9002	24.6719
ENSMUSG00000090582	Gm17024	634	-0.850793	2.39244	-3.34172	0.00413125	0.425071	-2.45355	22.0584	29.3284	25.935	35.4361	43.8613	63.9206	38.823	34.6845	22.2249	24.1083	22.6344	30.6873	29.0345	29.0808
ENSMUSG00000021866	Anxa11	4135	-0.531945	5.17252	-3.34016	0.00414483	0.425071	-1.83374	24.9982	33.0646	32.6818	36.3169	44.7018	51.9307	34.7815	27.9537	22.6739	30.6274	30.9668	32.8212	37.4469	29.5556
ENSMUSG00000022971	Ifnar2	3329	-0.366989	4.19389	-3.33776	0.00416586	0.425071	-1.93043	18.6304	19.3851	20.9919	24.1533	26.534	23.2404	22.6162	20.4943	18.0703	19.8413	21.0559	19.2435	18.5403	18.6722
ENSMUSG00000006931	P3h4	2178	0.695033	3.12153	3.33193	0.00421742	0.425071	-2.13876	20.659	23.6031	23.1203	13.3011	13.7691	11.3574	14.1818	10.6142	16.1737	8.02028	22.0468	14.1618	13.4234	14.7537
ENSMUSG00000022992	Kansl2	3784	-0.387167	5.64252	-3.32502	0.00427939	0.425071	-1.84782	50.4562	48.9945	42.3672	52.81	63.2578	60.225	57.5219	50.0667	43.1092	51.7894	43.7577	43.1391	51.5082	43.8518
ENSMUSG00000031490	Eif4ebp1	2196	-0.618675	5.47303	-3.32147	0.0043115	0.425071	-1.86003	50.3935	63.2558	75.8121	68.9221	107.76	95.1476	98.0191	81.3931	68.6069	79.2969	63.5876	66.7713	89.9883	79.8803
ENSMUSG00000026965	Anapc2	3445	-0.321656	6.60569	-3.31591	0.00436233	0.425071	-1.86403	104.841	98.7416	99.6353	113.954	131.526	115.956	118.099	99.3482	84.9493	107.75	97.0885	110.196	110.325	109.484
ENSMUSG00000021939	Ctsb	6051	-0.373227	8.17965	-3.31472	0.00437328	0.425071	-1.87843	143.997	198.113	187.414	203.23	246.722	231.537	184.084	163.069	162.467	182.231	167.65	186.565	151.39	154.96
ENSMUSG00000028992	Nmnat1	3037	0.744407	2.38233	3.30357	0.00447734	0.425071	-2.44194	8.60913	8.64362	11.3359	7.20291	5.92475	4.15917	4.60852	7.98333	4.28274	7.00999	5.99727	6.40623	4.81332	6.24433
ENSMUSG00000046879	Irgm1	5810	0.501368	5.56889	3.30224	0.00448989	0.425071	-1.8893	42.3852	41.0402	30.5119	32.8683	27.5913	20.0196	21.8468	30.57	32.2742	35.6091	36.0987	31.7715	24.3215	33.819
ENSMUSG00000052698	Tln2	18357	-0.42538	5.55293	-3.30204	0.00449181	0.425071	-1.89045	8.47957	7.80546	9.71301	11.1114	10.3663	11.9843	10.6741	8.96895	8.20726	9.4266	8.32842	9.82303	11.5614	9.72805
ENSMUSG00000025782	Taf3	6389	-0.334169	5.20009	-3.29803	0.00452994	0.425071	-1.90741	18.8438	19.8589	20.991	24.2448	22.7866	23.8894	24.3993	19.6803	20.0186	18.8824	22.8063	22.4304	24.0664	22.0968
ENSMUSG00000026389	Steap3	5715	-0.898977	3.79661	-3.29564	0.00455281	0.425071	-2.10908	4.78776	7.4641	8.18184	9.31059	13.9296	12.985	11.9072	12.7272	7.68111	14.6141	5.79455	9.46569	9.94714	6.1757
ENSMUSG00000024404	Riok3	10963	-0.311873	6.76086	-3.29512	0.00455781	0.425071	-1.90292	33.4999	35.0691	37.2618	36.7795	46.2545	43.1589	40.457	37.2366	35.1476	37.0958	34.6372	36.7054	34.0757	37.5755
ENSMUSG00000070319	Eif3g	1984	-0.403157	5.28382	-3.28711	0.00463545	0.425071	-1.92109	59.1496	81.5923	69.9275	89.9946	92.8915	89.398	79.0587	62.8075	62.8263	74.2882	62.0365	69.6009	79.4103	74.3437
ENSMUSG00000025498	Irf7	3776	0.773974	3.50581	3.28061	0.00469938	0.425071	-2.10604	21.7389	21.7249	12.2472	15.1877	9.38604	7.94479	8.30786	10.154	9.61608	12.1435	13.3013	8.16855	7.88599	9.905
ENSMUSG00000062991	Nrg1	15433	-0.953079	3.54208	-3.2766	0.00473924	0.425071	-2.19695	1.65476	2.05531	2.5304	3.14134	3.56839	3.7172	5.03482	3.21509	2.80928	2.90042	2.36036	3.07477	4.06942	1.536
ENSMUSG00000052125	F730043M19Rik	4610	-0.869167	4.52004	-3.27358	0.00476947	0.425071	-1.99534	12.2664	15.8966	18.6141	16.9287	31.9348	27.7425	34.3385	17.2456	14.8124	15.2752	13.4092	20.9987	22.6664	14.1693
ENSMUSG00000074361	C5ar2	3561	1.11606	2.45499	3.27348	0.00477043	0.425071	-2.46297	13.8308	9.67537	6.78191	8.63341	3.06238	2.95595	3.79485	4.27516	7.76164	3.67906	6.6647	4.66401	5.62542	7.24857
ENSMUSG00000026475	Rgs16	2339	-1.34294	2.7111	-3.27249	0.00478047	0.425071	-2.70784	5.19919	2.80576	7.24953	13.1439	7.22657	13.2758	14.65	17.5976	13.4386	21.7045	7.78696	11.7669	16.6659	11.9364
ENSMUSG00000031939	Taf1d	8949	-0.316331	8.35225	-3.27194	0.00478596	0.425071	-1.95761	112.722	114.279	132.35	143.891	138.614	148.853	133.747	148.318	136.077	153.718	135.315	137.656	162.441	142.04
ENSMUSG00000041341	Atg2b	13456	-0.356916	7.0164	-3.26801	0.00482573	0.425071	-1.95558	34.7945	36.172	37.461	39.2362	45.0598	45.9972	45.6584	33.4386	26.6623	31.3184	33.1011	33.2199	33.154	39.1482
ENSMUSG00000021983	Atp8a2	15410	1.15627	2.93625	3.26422	0.00486447	0.425071	-2.35595	3.39337	2.55522	2.7009	1.99504	1.73378	0.614766	0.970883	1.64653	2.32111	1.4878	2.79368	3.07936	1.05401	2.32453
ENSMUSG00000105971	Gm43805	824	-0.577291	3.40419	-3.25782	0.00493045	0.425071	-2.16824	47.9647	49.1138	49.8871	57.4002	78.7446	80.4791	63.8421	48.5838	35.5158	29.149	45.5477	41.4638	36.1377	38.9969
ENSMUSG00000042050	Wdr60	8110	-0.377091	6.24811	-3.25694	0.0049396	0.425071	-1.96797	32.0892	28.5245	37.1915	36.5231	38.5243	42.1825	42.9659	34.4843	32.5434	32.174	34.8444	35.2826	36.5835	34.1009
ENSMUSG00000025278	Flnb	9198	-0.500806	8.80504	-3.25387	0.0049716	0.425071	-1.99381	150.061	145.73	182.005	196.624	199.477	233.171	224.154	206.032	137.814	211.575	157.094	176.904	210.901	173.359
ENSMUSG00000007739	Cct4	4201	-0.255902	7.13804	-3.25148	0.0049967	0.425071	-1.98535	104.356	119.896	122.313	137.075	136.282	132.798	117.525	128.58	119.715	137.607	137.687	130.804	125.525	127.274
ENSMUSG00000103012	Gm37548	3814	1.60147	-0.0622528	3.2499	0.00501334	0.425071	-3.55634	3.18849	2.00746	1.34724	0.620055	1.00073	0.689968	0.25308	0.443508	1.56303	0.572502	1.30241	0.870925	0.567812	0.552468
ENSMUSG00000039997	Ifi203	6706	0.415861	7.74898	3.24859	0.00502722	0.425071	-1.99655	148.248	137.089	122.751	125.28	93.4238	74.1665	99.389	131.502	144.174	132.848	139.258	132.891	107.862	135.662
ENSMUSG00000103593	Gm37352	2181	-0.766989	6.7038	-3.24654	0.00504898	0.425071	-1.98988	132.426	146.188	156.201	157.768	251.503	308.883	243.192	179.417	149.339	180.458	134.376	158.177	263.63	158.927
ENSMUSG00000050708	Ftl1	1340	-0.493163	8.2336	-3.24558	0.00505922	0.425071	-2.00658	721.033	808.906	819.456	807.857	1170.67	1235.25	1017.47	856.71	617.979	815.969	715.862	805.284	897.365	788.988
ENSMUSG00000021843	Ktn1	12912	-0.271194	7.16311	-3.24454	0.00507027	0.425071	-1.99943	40.169	40.7879	42.1035	47.2538	48.3518	48.1797	44.1806	38.0788	36.3479	40.3745	45.7805	40.6099	34.9702	42.3887
ENSMUSG00000033863	Klf9	4815	-1.17787	5.23925	-3.24161	0.00510167	0.425071	-1.99485	25.6351	42.1383	27.2126	30.2058	98.2934	92.2541	70.464	16.8627	20.0345	11.2237	25.6765	14.093	17.6534	28.4449
ENSMUSG00000053819	Camk2d	22493	-0.45558	7.60197	-3.24117	0.00510637	0.425071	-2.00877	27.0867	25.6024	31.5937	29.5703	38.7616	46.1423	33.2577	33.2397	31.6353	33.1513	29.6172	34.3456	35.72	31.64
ENSMUSG00000104735	C130075A20Rik	4176	-0.447082	5.32855	-3.23887	0.00513118	0.425071	-2.00244	32.9067	32.0852	40.2358	40.2077	48.9634	54.6977	38.9473	36.7256	32.3142	29.4117	35.6852	35.4534	28.1336	31.0315
ENSMUSG00000024661	Fth1	3469	-0.509377	11.0353	-3.23608	0.00516137	0.425071	-2.02729	1865.85	2468.96	2383.29	2200.25	3419.76	3562.48	3025.12	2172.65	1773.94	2005.08	2019.18	2203.58	1967.74	1762.41
ENSMUSG00000041120	Nbl1	2033	-0.718114	3.12571	-3.23488	0.00517446	0.425071	-2.27942	11.0662	20.7134	15.6704	20.0661	28.6977	30.5481	19.4663	14.1447	16.5276	16.3791	11.9454	13.538	11.185	9.06898
ENSMUSG00000106801	Gm42852	1379	0.900637	1.40605	3.23388	0.00518532	0.425071	-3.11933	6.61398	8.32826	11.5511	4.28733	4.7448	3.81659	4.54975	9.40425	10.611	10.2922	8.40503	8.9469	6.67437	6.49401
ENSMUSG00000097000	Gm17435	4885	0.491072	4.28931	3.23297	0.00519529	0.425071	-2.08243	18.1729	18.2483	19.3544	15.0075	14.0639	9.69656	12.0532	17.6599	14.866	16.2032	19.4334	15.1539	12.3022	12.7246
ENSMUSG00000021696	Elovl7	4013	0.333374	5.38532	3.23266	0.00519871	0.425071	-2.01308	45.6072	47.0164	45.0712	39.6309	35.5986	36.591	27.6609	44.9616	39.2988	43.529	36.9971	40.3226	32.6491	40.2993
ENSMUSG00000071202	Ccdc78	2118	1.04266	1.12608	3.22861	0.00524317	0.425071	-3.25957	4.30627	4.90599	5.33731	3.62884	2.57439	1.49096	1.59507	4.52568	3.32638	3.09281	6.51476	5.8252	5.87932	4.22816
ENSMUSG00000053581	Zfand2a	3407	-1.12127	6.04134	-3.22825	0.00524719	0.425071	-2.01848	46.759	77.8518	58.065	56.0507	185.326	160.503	137.973	57.5927	44.2209	62.6473	51.3537	48.3305	78.1841	80.246
ENSMUSG00000058454	Dhcr7	5817	0.445785	5.82085	3.22364	0.00529836	0.425071	-2.02613	40.5572	35.4439	43.9019	30.5927	26.9019	23.6146	30.3662	42.1649	46.676	43.449	34.5372	48.1301	43	34.865
ENSMUSG00000072812	Ahnak2	14163	-0.688727	7.25952	-3.22037	0.00533491	0.425071	-2.0435	27.6911	33.3238	40.6702	42.7043	51.8577	68.8217	45.4919	36.905	28.2394	43.7074	33.0465	42.3502	58.3726	37.2684
ENSMUSG00000026994	Galnt3	4374	0.506449	5.60811	3.22018	0.00533704	0.425071	-2.03284	55.3274	52.0132	44.0533	48.6603	32.5359	28.2767	28.1365	44.9891	49.8084	41.6836	54.3855	44.4804	34.6581	43.4767
ENSMUSG00000070697	Utp3	1629	-0.416755	4.14502	-3.21318	0.00541623	0.425071	-2.15411	31.3541	37.9364	34.382	48.2705	40.1662	45.2321	42.0703	35.3053	38.9242	43.2281	46.0789	48.6473	42.874	42.0388
ENSMUSG00000084957	Bbip1	4402	0.445693	4.35395	3.21095	0.00544163	0.425071	-2.11659	20.305	20.0021	20.7776	17.9972	16.1025	13.8691	10.0866	18.1886	20.0675	16.369	18.5565	19.835	17.7108	18.7879
ENSMUSG00000026617	Bpnt1	2308	0.456447	4.56169	3.20647	0.0054932	0.425071	-2.11522	46.1039	41.7038	36.2892	38.1682	28.5858	22.5756	26.1386	45.9285	43.6749	52.7432	43.7622	46.4661	38.2364	43.1374
ENSMUSG00000035969	Rusc2	7923	-1.03827	4.13839	-3.20559	0.00550334	0.425071	-2.14418	6.13954	7.3167	7.06908	6.56665	16.379	17.1384	16.9341	8.68222	7.52416	8.26779	4.66734	5.92938	8.20006	6.71521
ENSMUSG00000020564	Atxn7l1	10049	-0.417839	6.39424	-3.20141	0.00555195	0.425071	-2.06906	27.7127	29.8778	29.4527	31.2408	37.8191	38.7045	39.9104	29.4015	27.3966	29.7141	25.4298	34.3773	33.3498	31.8195
ENSMUSG00000054598	9130230L23Rik	7830	1.65388	0.396292	3.20049	0.00556271	0.425071	-3.44723	1.24249	1.60644	1.04999	1.13261	0.348184	0.336084	0.123275	0.576088	0.276856	0.557732	1.19832	0.787853	0.276582	0.807323
ENSMUSG00000030921	Trim30a	4111	1.05671	3.95452	3.20022	0.0055659	0.425071	-2.175	32.9832	28.2025	12.2491	12.7995	10.6107	8.32158	9.03964	17.2816	18.4559	14.4736	21.8839	12.4664	7.50676	12.045
ENSMUSG00000111793	Gm47950	622	-0.591562	2.99372	-3.20011	0.00556716	0.425071	-2.42738	35.1923	36.9282	50.3924	54.1796	57.8568	67.6923	54.3145	50.7643	40.9508	44.7587	42.5927	46.5375	52.2259	46.5801
ENSMUSG00000106243	Gm5050	775	1.81982	0.490349	3.19946	0.00557473	0.425071	-3.57973	11.7686	19.0529	5.96715	6.10294	0.703557	3.39553	3.1137	6.54789	11.8878	4.93053	9.97036	9.79675	6.98592	10.8754
ENSMUSG00000031536	Polb	3940	0.372808	5.18103	3.19824	0.00558904	0.425071	-2.07728	43.057	38.7264	40.2984	38.2644	30.7226	26.5825	25.1111	35.2046	41.5399	38.9321	37.5425	31.4346	30.3684	34.3609
ENSMUSG00000110185	Igip	2839	0.438036	4.68277	3.19807	0.00559109	0.425071	-2.09912	41.7643	41.2237	42.8952	34.7778	31.8818	26.3247	25.4996	33.9618	40.6602	29.611	41.215	34.5994	27.2707	32.6569
ENSMUSG00000034353	Ramp1	3022	0.637126	5.00371	3.1979	0.00559307	0.425071	-2.08478	57.9474	56.6433	40.4677	43.2363	27.4252	29.4328	26.5107	38.4356	57.2073	39.3785	51.869	38.3141	30.2773	42.1841
ENSMUSG00000027954	Efna1	1830	-0.587964	5.42343	-3.19713	0.00560213	0.425071	-2.07473	62.7981	81.2862	90.413	83.0296	125.439	122.805	117.623	97.6717	71.3709	88.2954	64.5427	88.9419	85.797	85.2057
ENSMUSG00000045394	Epcam	2195	0.386285	8.47022	3.19452	0.00563292	0.425071	-2.10175	802.786	590.241	651.719	598.226	463.282	433.994	480.644	655.808	551.327	736.877	637.423	672.773	664.243	733.89
ENSMUSG00000042202	Slc35e2	6574	0.371649	5.56362	3.19416	0.00563727	0.425071	-2.07849	32.6498	32.6935	28.5292	27.8794	26.0436	19.8546	18.9408	28.218	31.7385	27.1529	31.9035	27.5017	24.5421	27.004
ENSMUSG00000085762	Lrrc75aos2	1227	1.62768	0.33089	3.1895	0.00569269	0.425071	-3.63216	7.43331	5.34855	5.02531	3.37291	2.66629	1.71575	0.393336	2.75719	3.97515	8.00803	4.94803	3.8674	5.29495	5.15187
ENSMUSG00000045975	C2cd2	7767	0.539907	3.84066	3.18582	0.00573695	0.425071	-2.24766	8.29829	7.1116	8.26956	7.07914	4.0015	5.01439	4.90887	8.49363	7.95438	9.69892	7.60352	7.20929	6.06445	8.00307
ENSMUSG00000000938	Hoxa10	3270	0.412794	4.39981	3.17881	0.00582206	0.425071	-2.15016	27.892	34.1178	29.6989	24.2275	24.0113	19.475	19.6296	21.3813	24.0312	19.8654	28.1873	24.96	20.1994	27.5471
ENSMUSG00000049807	Arhgap23	6637	-0.403864	6.56839	-3.1778	0.0058345	0.425071	-2.11362	43.4253	53.6424	53.2651	55.6749	64.1623	66.3733	65.1545	46.8102	44.6653	56.9157	45.9873	53.5517	56.7757	55.9558
ENSMUSG00000053604	Rpia	5359	-0.497438	4.898	-3.17458	0.00587403	0.425071	-2.13323	21.104	15.2055	17.4507	23.9402	24.5208	22.7847	23.5052	20.9377	16.9895	25.7712	18.1265	19.5692	24.5498	22.6085
ENSMUSG00000045005	Fzd5	6915	0.568008	5.97444	3.17404	0.00588073	0.425071	-2.11581	50.5605	57.1801	39.9032	38.7308	32.881	23.1377	31.6863	28.3758	35.2676	27.1559	40.5467	33.5568	22.4706	35.0424
ENSMUSG00000031534	Smim19	1462	0.372302	4.8861	3.17293	0.00589448	0.425071	-2.13564	78.1891	83.7914	90.6772	81.6874	58.5535	59.3986	51.4974	83.6899	76.3616	84.3837	83.8089	88.6092	80.3596	79.9896
ENSMUSG00000077192	Snora17	132	-1.55528	0.612328	-3.16741	0.0059633	0.425071	-3.59274	9.21281	20.7155	46.7125	58.2265	61.961	71.7692	69.4685	17.0862	41.0564	57.8964	54.3568	35.9492	53.3206	59.8612
ENSMUSG00000024900	Cpt1a	7642	-0.778207	6.40131	-3.16487	0.00599509	0.425071	-2.13571	28.0869	56.7499	32.0056	43.7885	82.4092	75.1376	49.2601	36.5961	28.1539	25.8583	41.1673	41.7278	48.8132	32.1223
ENSMUSG00000001755	Coasy	2867	0.479666	5.18196	3.16335	0.00601432	0.425071	-2.13867	54.0814	53.9831	58.2481	49.2857	47.1655	24.9661	34.6775	51.3303	55.3854	48.1715	53.7107	51.6405	47.7769	51.4468
ENSMUSG00000040253	Gbp7	5614	0.735836	4.3617	3.16298	0.00601904	0.425071	-2.18602	21.0119	19.9701	15.1936	18.5349	9.22682	8.34367	8.59678	15.0654	16.1213	19.2526	17.893	13.2706	8.58308	12.0106
ENSMUSG00000046324	Ermp1	9338	0.657322	6.43617	3.16021	0.00605418	0.425071	-2.14172	49.1619	32.7969	40.5545	41.4071	19.1523	18.8249	23.051	40.8785	49.7373	41.9144	44.8022	40.9586	30.497	38.6425
ENSMUSG00000007655	Cav1	3444	-0.771191	3.31609	-3.15985	0.00605873	0.425071	-2.46319	6.17932	6.51058	9.39947	11.8451	12.9823	11.6142	11.0706	9.33195	13.5329	13.7897	8.65396	13.2273	16.0348	13.0012
ENSMUSG00000047496	Rnf152	8532	0.47953	5.99878	3.15917	0.00606732	0.425071	-2.13938	28.364	26.7291	29.209	26.4706	20.5142	14.3729	17.083	32.6465	43.4471	34.5494	34.5442	41.4352	31.2205	32.4143
ENSMUSG00000033209	Ttc28	12315	-0.69523	4.46521	-3.15056	0.00617803	0.425071	-2.1747	5.67805	9.37016	7.05145	8.83353	13.327	12.8639	10.1502	3.4339	4.35668	5.00889	6.14003	6.1267	3.38518	7.44291
ENSMUSG00000055866	Per2	5856	-1.03924	4.48307	-3.14847	0.0062052	0.425071	-2.20596	10.9024	12.1406	9.91524	13.2258	17.9704	42.7805	20.439	12.6134	12.7712	11.9318	11.6871	11.2636	17.0115	13.7632
ENSMUSG00000108268	Gm44187	1929	-0.525628	3.86763	-3.14749	0.00621797	0.425071	-2.27554	25.5322	26.3663	25.3056	33.1011	32.5062	40.1074	35.5275	30.3992	28.0946	20.092	25.4649	31.7337	24.9795	25.1237
ENSMUSG00000007659	Bcl2l1	4586	-0.35162	5.95666	-3.14673	0.00622799	0.425071	-2.16227	44.019	49.728	45.042	53.6303	65.1549	54.972	50.9354	55.6961	40.1791	54.1595	54.0377	53.4958	51.827	47.3251
ENSMUSG00000022893	Adamts1	5302	-1.13764	4.45184	-3.14642	0.00623194	0.425071	-2.21251	10.2067	12.4809	12.2112	12.8236	29.6179	32.2614	28.1272	19.1423	9.81266	19.7678	8.74428	10.1135	19.4017	14.009
ENSMUSG00000035245	Eogt	4900	0.392048	5.16652	3.14211	0.00628858	0.425071	-2.17826	31.395	27.1212	28.6281	28.7165	20.92	18.4745	17.335	31.2992	35.0605	37.0976	31.6515	30.796	27.9544	29.1341
ENSMUSG00000003032	Klf4	3049	-1.50827	4.38716	-3.14086	0.00630515	0.425071	-2.20614	14.558	33.7209	20.0547	22.1054	78.3281	108.403	61.4161	21.0818	12.4422	15.9342	12.8524	16.9642	26.4578	21.4236
ENSMUSG00000033610	Pank1	8267	0.610624	3.67631	3.14007	0.00631567	0.425071	-2.3354	8.89966	6.94609	5.71829	6.36492	4.22117	3.56517	3.73629	7.02506	7.27663	8.51803	6.74307	5.51045	5.30472	4.58789
ENSMUSG00000027433	Xrn2	3981	-0.264023	7.0211	-3.13997	0.00631697	0.425071	-2.18734	107.985	113.059	120.554	121.928	141.211	127.71	128.384	125.205	120.614	125.877	124.5	119.199	122.942	128.75
ENSMUSG00000069255	Dusp22	5108	0.537413	2.92153	3.13903	0.00632944	0.425071	-2.52346	6.18997	7.70869	6.03568	5.09275	4.26982	4.53358	3.4959	5.40886	6.15364	6.3052	6.59118	6.41006	5.08763	5.8783
ENSMUSG00000024104	Washc2	7551	-0.343012	5.9848	-3.13819	0.00634057	0.425071	-2.17836	28.4254	33.3884	29.6013	33.198	38.3434	39.7989	35.409	26.6578	24.9764	29.8568	32.5267	31.0446	28.1782	35.5092
ENSMUSG00000074305	Peak1	12351	-0.312481	9.65607	-3.13773	0.00634675	0.425071	-2.21153	233.697	246.058	243.086	255.761	294.459	300.333	286.698	228.67	244.623	201.142	243.232	257.647	219.264	221.613
ENSMUSG00000104379	Gm37509	3169	1.5069	0.336849	3.13636	0.00636498	0.425071	-3.67642	1.91873	2.58862	1.7836	0.559693	1.72059	0.33216	0.456885	1.4234	2.05217	2.23933	2.26415	2.24612	1.02507	2.49343
ENSMUSG00000036737	Oxsr1	5350	-0.445284	6.50999	-3.13459	0.00638874	0.425071	-2.19086	55.5765	56.4267	66.0786	61.664	80.9222	89.5215	76.6784	67.6615	57.0308	62.5467	54.0582	57.0323	68.6122	57.1087
ENSMUSG00000051007	Gatd1	3633	0.389864	4.5254	3.13295	0.00641074	0.425071	-2.22649	25.4398	25.8918	28.7115	20.5048	20.2614	19.7021	17.0041	24.0562	25.5085	28.0979	25.8266	29.65	26.3775	21.3147
ENSMUSG00000021258	Ccnk	3042	-0.409792	6.57871	-3.13123	0.00643386	0.425071	-2.19881	104.939	122.43	119.929	123.609	156.12	157.962	147.706	111.768	89.9678	100.491	102.33	107.635	132.416	106.845
ENSMUSG00000043415	Otud1	2832	-0.928422	3.22567	-3.12425	0.00652874	0.425071	-2.40593	8.1588	11.7797	14.8781	11.8996	30.998	26.7614	18.2347	7.76483	8.22868	6.55365	10.9139	11.7292	11.6617	12.2766
ENSMUSG00000086372	Gm16246	1346	1.16369	0.393373	3.11989	0.00658879	0.425071	-3.52398	4.96917	7.71983	4.96277	1.75698	3.24075	2.3461	2.15137	2.93234	5.63687	3.24446	4.51058	2.46784	3.21788	3.52229
ENSMUSG00000047419	Cmya5	11850	0.958078	3.746	3.11827	0.00661123	0.425071	-2.3487	6.20873	6.46113	5.46359	2.74407	3.91112	1.90981	3.50258	4.04447	4.80204	3.6392	3.81927	9.37046	3.06113	5.2011
ENSMUSG00000028273	Pdlim5	8877	-0.363755	8.3719	-3.11177	0.00670196	0.425071	-2.25406	122.609	133.195	136.086	136.067	194.713	181.958	133.636	134.403	141.027	142.727	142.63	128.081	136.435	126.695
ENSMUSG00000023079	Gtf2ird1	7594	-0.341795	6.95262	-3.10561	0.00678912	0.425071	-2.24963	59.011	63.59	52.7776	62.2053	70.9393	74.0878	73.5311	61.8493	52.0964	56.0688	58.7253	58.1758	59.4594	64.6507
ENSMUSG00000047193	Dync2h1	16348	0.329947	6.51304	3.10525	0.00679425	0.425071	-2.24261	26.1101	21.2761	22.5362	19.2759	16.91	15.26	18.8349	21.5219	22.4761	21.4706	24.4432	25.4275	21.7252	20.9448
ENSMUSG00000035258	Abi3bp	7416	1.10586	2.16523	3.10348	0.00681937	0.425071	-2.84737	4.26353	3.46599	2.35578	2.87001	1.76458	0.780661	0.976179	2.28093	2.70388	3.60682	3.42352	2.17557	1.53312	2.41511
ENSMUSG00000108263	1700051K13Rik	696	0.82263	1.40318	3.10336	0.00682117	0.425071	-3.20264	20.0934	14.1437	17.7185	8.49458	9.40097	8.31808	9.70793	13.7721	17.1304	12.549	17.4461	21.1357	17.8914	16.651
ENSMUSG00000056999	Ide	7506	0.297226	6.97917	3.10299	0.00682644	0.425071	-2.25376	71.4489	70.383	66.2663	59.5476	49.7603	49.0127	56.3896	70.1615	72.7792	76.3622	59.4138	67.1397	66.8646	60.6364
ENSMUSG00000051341	Zfp52	3164	0.572527	2.86527	3.10102	0.0068547	0.425071	-2.55913	9.80098	13.4821	10.3937	7.47437	7.58258	6.15467	7.16918	9.44496	9.07809	11.2144	10.292	7.64887	6.50238	7.32562
ENSMUSG00000032308	Ulk3	4157	-0.592321	5.58936	-3.09966	0.00687421	0.425071	-2.24313	34.3735	38.5466	40.0489	44.2315	52.7287	53.555	67.2212	46.5237	28.942	45.1727	34.255	44.1768	47.147	47.7737
ENSMUSG00000022139	Mbnl2	11993	-0.401032	8.06501	-3.09795	0.00689893	0.425071	-2.27742	77.2161	85.3188	79.0915	82.7209	106.387	130.557	89.8605	72.8726	72.2563	76.5589	81.9175	81.1128	83.1999	76.8667
ENSMUSG00000005687	Bcas2	4390	-0.339641	5.72831	-3.09727	0.00690872	0.425071	-2.24787	42.1061	39.2415	44.1268	47.2709	50.1785	50.1131	53.2095	39.9445	40.7384	49.1168	44.255	51.6686	45.0146	43.7982
ENSMUSG00000031586	Rbpms	6556	-0.967842	4.62081	-3.09651	0.00691982	0.425071	-2.25691	12.1498	15.766	15.9105	13.7976	37.0934	38.3733	27.0169	9.46051	6.03447	4.99586	15.4062	9.9162	13.6261	13.1775
ENSMUSG00000022321	Cdh10	10051	1.30694	3.09735	3.09331	0.00696637	0.425071	-2.64043	6.53357	2.50292	3.88535	2.76465	1.08498	1.25673	1.34449	4.71227	7.44089	2.76986	4.77743	5.47662	3.07037	4.40249
ENSMUSG00000022350	Washc5	4244	-0.304279	6.98474	-3.0906	0.00700599	0.425071	-2.2766	99.8604	108.244	104.85	115.068	127.963	128.105	118.04	130.599	97.0495	115.504	111.713	105.774	108.307	112.58
ENSMUSG00000036353	P2ry12	2546	1.84174	0.685811	3.08639	0.00706806	0.425071	-3.66335	6.68706	2.14803	2.42186	1.62551	0.428324	0.206719	1.89561	7.3083	4.89581	7.28984	2.81818	2.23659	2.55181	1.65523
ENSMUSG00000038388	Mpp6	6254	-0.374335	6.06244	-3.08586	0.007076	0.425071	-2.27156	34.8065	37.3395	39.6018	38.5703	53.0086	51.1665	41.9806	41.2922	37.5219	46.9593	35.7422	36.0412	38.4371	36.9773
ENSMUSG00000057346	Apol9a	5953	0.845643	4.17524	3.0846	0.00709466	0.425071	-2.3288	22.3689	19.2922	9.75368	14.1027	8.06023	6.36556	6.89114	11.7448	12.4721	14.2133	13.9999	9.88438	8.54904	12.3885
ENSMUSG00000046826	Fam187b	4767	1.00953	2.05418	3.0845	0.00709612	0.425071	-2.88528	4.97457	4.35951	4.74279	3.84474	3.0883	1.43528	1.31615	2.72047	4.3201	3.43537	3.24188	5.37542	2.27149	3.64667
ENSMUSG00000029560	Snx8	3238	-0.48187	3.86052	-3.08419	0.00710068	0.425071	-2.36704	14.0838	16.383	16.8211	18.2589	25.0906	21.1303	19.6746	18.4582	12.3854	13.4869	15.3409	15.974	16.7205	16.1059
ENSMUSG00000114511	0710001A04Rik	1345	1.05583	1.98563	3.08293	0.0071195	0.425071	-2.95149	17.631	15.8577	12.6072	12.308	6.89172	3.13045	7.89421	9.64198	12.088	13.7992	16.4143	15.5237	8.05069	13.708
ENSMUSG00000024997	Prdx3	1478	0.333214	5.24371	3.08248	0.00712622	0.425071	-2.2748	102.027	109.526	109.512	102.804	78.5789	73.7116	71.1853	88.8878	103.402	103.045	104.934	115.582	100.003	104.429
ENSMUSG00000021819	Zswim8	8590	-0.432123	7.21121	-3.08228	0.00712924	0.425071	-2.29769	59.1057	78.4999	62.9287	67.8633	98.7047	92.3336	84.1079	57.5661	46.3082	52.2368	51.7877	62.2026	56.788	64.0229
ENSMUSG00000021477	Ctsl	6489	-0.490377	9.3025	-3.08205	0.0071327	0.425071	-2.31365	275.583	376.982	380.884	358.068	574.078	497.92	415.983	395.97	298.074	315.886	367.188	392.992	296.277	306.374
ENSMUSG00000035399	Oser1	2600	-0.480297	4.93909	-3.07978	0.00716663	0.425071	-2.28464	38.3536	40.8063	43.2809	43.4321	55.3645	55.6672	63.4835	44.4571	32.9336	39.6813	39.0597	44.1678	45.8115	44.7762
ENSMUSG00000004561	Mettl17	3970	-0.479822	4.2631	-3.0762	0.0072205	0.425071	-2.32672	19.2982	18.7347	14.8845	20.7002	25.8207	22.272	23.7057	16.3331	13.105	16.3627	13.6245	16.9731	18.4106	19.3727
ENSMUSG00000048779	P2ry6	2887	-0.865917	4.1695	-3.07446	0.00724692	0.425071	-2.34106	16.6386	17.2383	28.6553	28.4655	37.9621	35.9136	39.7867	31.4441	14.0789	17.5847	13.1913	21.6966	29.4427	18.2466
ENSMUSG00000025348	Itga7	8092	-0.834715	4.65059	-3.07374	0.00725782	0.425071	-2.31517	7.58929	8.78591	11.0489	11.5439	14.2176	16.3902	20.8151	15.8172	11.7872	12.2776	8.32124	10.7901	15.3885	6.83536
ENSMUSG00000037104	Socs5	6416	0.310188	6.61109	3.07042	0.0073085	0.425071	-2.30756	60.3686	68.0201	67.9137	62.2	50.1405	45.609	44.08	60.9896	60.8167	59.3866	67.1848	60.1298	49.0272	56.898
ENSMUSG00000000959	Oxa1l	4457	-0.372197	6.23644	-3.06845	0.00733872	0.425071	-2.30573	57.8441	65.2782	60.1802	62.4783	87.7157	86.6749	66.3783	56.6756	50.3399	55.6046	61.0504	63.4552	63.8952	66.5417
ENSMUSG00000074457	S100a16	1617	0.560472	4.5799	3.06628	0.00737203	0.425071	-2.32737	71.4462	71.0245	60.3767	58.1351	47.2084	40.36	31.6376	44.9822	80.1019	56.7149	66.9007	62.5077	54.2413	55.7076
ENSMUSG00000090942	F830016B08Rik	3297	1.49904	1.55299	3.06589	0.00737812	0.425071	-2.95955	11.0654	9.95248	4.20795	6.45557	2.14993	1.11743	2.4885	3.93341	5.42438	3.14581	5.02211	1.15142	1.97055	1.11843
ENSMUSG00000024592	C330018D20Rik	3233	0.826689	2.92221	3.06344	0.00741602	0.425071	-2.6201	13.5414	10.8261	10.6487	10.6065	7.2521	3.41864	5.37409	11.3362	13.9132	12.8323	8.87732	10.4212	5.35883	7.16927
ENSMUSG00000055639	Dach1	7317	-1.45932	0.414277	-3.06297	0.00742334	0.425071	-3.67076	1.0803	0.224227	0.210676	1.21202	0.968749	0.791224	1.12131	0.539418	0.740665	0.522231	0.528019	0.907943	0.813926	0.503956
ENSMUSG00000023232	Serinc2	2319	0.373147	7.89606	3.06254	0.00743004	0.425071	-2.3388	461.475	387.704	395.515	413.014	262.165	288.686	269.303	396.564	460.151	420.415	442.925	453.249	457.127	417.288
ENSMUSG00000117628	Gm50012	1878	-0.639657	3.28326	-3.05974	0.00747364	0.425071	-2.5176	15.5411	16.0164	19.4262	22.037	25.8402	24.1014	29.0396	18.3145	10.9659	14.8242	21.4542	16.4241	21.0452	25.806
ENSMUSG00000036501	Fam13b	9061	-0.381127	6.55267	-3.05435	0.00755843	0.425071	-2.33662	34.895	43.3359	36.407	39.28	57.1674	51.4052	42.2914	36.0921	35.707	35.7856	38.3141	37.1307	30.1148	36.9169
ENSMUSG00000021282	Eif5	6820	-0.343294	8.32584	-3.05386	0.00756624	0.425071	-2.36005	151.833	160.859	186.699	170.865	213.146	233.134	187.105	180.976	158.372	171.368	181.117	171.165	169.805	167.302
ENSMUSG00000019731	Slc35e1	4470	0.37451	6.06648	3.05291	0.00758121	0.425071	-2.3292	66.9258	58.2369	64.2584	63.7515	41.8396	39.9146	42.5399	67.7372	58.5591	69.731	57.2921	55.6272	55.9577	61.6343
ENSMUSG00000021891	Mettl6	7752	-0.424537	4.43867	-3.05061	0.00761785	0.425071	-2.35694	10.3537	9.59454	9.87639	11.7451	13.7862	14.3933	10.9574	7.27356	9.01843	7.88682	9.68299	11.8755	10.7555	12.9112
ENSMUSG00000047344	Lancl3	3991	-0.644172	3.22282	-3.04989	0.00762934	0.425071	-2.53968	6.39887	7.67371	9.39868	8.7402	12.7058	13.583	11.8509	7.34653	8.82646	7.11245	7.19128	7.134	8.68208	9.3714
ENSMUSG00000033909	Usp36	7689	-0.355777	6.1438	-3.04856	0.00765062	0.425071	-2.3396	33.8462	34.4962	31.409	38.2153	40.0663	42.2333	40.7992	35.9324	26.5721	33.2257	29.8612	33.4498	36.8966	32.5426
ENSMUSG00000062480	Acat3	2427	0.730092	1.77968	3.04784	0.00766207	0.425071	-3.00461	6.26334	8.33741	6.77495	5.35925	3.81927	3.03597	4.17597	6.2727	4.68926	5.39808	4.77567	5.86564	4.46155	6.29443
ENSMUSG00000102414	Gm36938	2696	1.165	5.26617	3.0469	0.00767719	0.425071	-2.34879	83.8994	31.6449	73.9499	66.4467	16.9887	18.5457	17.5434	70.4808	75.5828	87.8754	67.5583	89.2384	103.02	81.2833
ENSMUSG00000090215	Trim34b	1850	0.655561	3.47783	3.04498	0.00770806	0.425071	-2.49494	39.4408	28.3791	23.0533	19.8139	17.0945	14.2245	19.5658	20.4204	26.0719	28.9169	29.5357	22.5722	17.2666	21.0711
ENSMUSG00000038319	Kcnh2	4845	1.14959	0.639389	3.04232	0.0077511	0.425071	-3.49265	1.75699	1.80603	1.90899	0.976219	0.5627	0.977661	0.597676	1.16377	0.559283	1.23936	2.16443	1.8609	0.893967	1.30471
ENSMUSG00000036281	Snapc4	6622	-0.36144	5.55147	-3.04116	0.0077699	0.425071	-2.34545	26.4447	26.7581	26.3049	29.9093	36.806	28.9302	34.0358	27.6729	20.9511	22.7519	24.7544	22.3578	23.5466	27.206
ENSMUSG00000028691	Prdx1	3043	0.310587	8.36052	3.04084	0.00777513	0.425071	-2.38368	487.155	410.122	437.176	417.334	303.896	330.348	316.409	443.406	472.488	436.094	486.091	427.592	385.729	417.372
ENSMUSG00000058690	Ccser2	8715	-0.277316	6.84047	-3.04068	0.00777774	0.425071	-2.3644	46.397	44.3033	48.0525	50.0657	55.558	56.3448	50.8928	50.1412	49.3129	53.1787	49.3349	48.0247	51.5006	43.7622
ENSMUSG00000052539	Magi3	8520	-0.403089	5.09893	-3.04012	0.00778689	0.425071	-2.34796	15.1298	12.9661	14.2331	19.5686	21.6951	14.4549	15.7476	17.8684	12.9761	14.0314	16.1304	13.924	12.5185	13.7877
ENSMUSG00000057286	St6galnac2	5790	0.430386	4.63523	3.0352	0.00786736	0.425071	-2.36919	21.3183	19.1742	19.4353	14.8061	16.951	10.5443	14.4203	17.042	17.784	14.4248	17.0631	14.7522	14.0261	17.8322
ENSMUSG00000029419	Ajm1	5020	-0.781629	1.79524	-3.03506	0.00786956	0.425071	-2.98554	1.93799	2.39672	2.55895	3.06211	4.23606	3.87916	4.03788	2.69568	2.05119	2.39231	1.31936	2.45772	1.94131	2.51846
ENSMUSG00000066643	Wdr35	7273	-0.381525	4.33574	-3.0347	0.00787549	0.425071	-2.39275	9.61435	9.02333	10.6682	12.7625	11.8453	13.0256	10.8164	9.14806	8.56918	11.6336	10.7002	10.0478	10.124	9.48824
ENSMUSG00000056770	Setd3	6035	-0.303136	7.39584	-3.03445	0.00787972	0.425071	-2.38507	95.0102	101.222	102.427	111.191	119.261	132.209	105.081	108.658	89.0819	102.211	97.4909	101.904	110.076	106.141
ENSMUSG00000032066	Bco2	2118	1.46865	0.311155	3.03401	0.00788695	0.425071	-3.63537	3.15793	4.90599	3.15387	2.51228	2.05951	0.496986	0.683602	2.12973	2.30288	1.5464	2.6059	2.68855	1.27811	4.22816
ENSMUSG00000118607	AC147806.2	2798	1.90807	-0.544831	3.03003	0.00795278	0.425071	-3.90042	1.95583	1.3682	1.28551	0.633905	0.779495	0	0.344977	0.80607	0.96845	2.14606	1.97259	0.847981	0.773994	0.753079
ENSMUSG00000072825	Cep170b	8002	-0.390509	8.49502	-3.02749	0.00799519	0.425071	-2.41037	153.417	181.795	169.075	180.573	221.864	220.797	213.869	158.401	124.481	164.883	135.051	154.539	176.929	161.286
ENSMUSG00000052776	Oas1a	1885	1.03445	3.0823	3.02447	0.00804569	0.425071	-2.59888	35.8053	32.7843	15.5378	19.7597	11.2812	8.09704	11.2655	17.9474	14.0877	30.9863	21.9601	12.3353	13.2121	13.9729
ENSMUSG00000020261	Slc36a1	5626	-0.470625	4.86811	-3.02243	0.00808016	0.425071	-2.38029	17.1844	23.6214	17.0792	21.648	32.4673	23.6679	23.6765	17.0377	13.3897	18.2413	16.4814	17.6283	18.0919	20.1311
ENSMUSG00000042524	Sun2	5420	-0.384083	6.49603	-3.02092	0.00810572	0.425071	-2.39368	61.1411	53.8817	55.8396	61.0857	75.2494	79.0433	67.3179	62.5224	50.7948	68.3861	58.7572	57.7841	67.0268	67.7425
ENSMUSG00000022185	Acin1	10527	-0.395454	7.78047	-3.01905	0.00813739	0.425071	-2.41852	68.4462	82.6022	71.9968	81.4918	92.8184	92.4926	104.575	78.736	61.1599	75.4494	66.5336	75.685	76.5286	86.6204
ENSMUSG00000032127	Vps11	4940	-0.427973	5.79434	-3.01486	0.008209	0.425071	-2.39409	35.4488	43.9504	43.0625	41.0505	55.2983	63.4978	50.607	38.0083	34.0087	36.2447	44.2438	38.8077	39.8933	38.4953
ENSMUSG00000041220	Elovl6	6431	0.70418	6.4119	3.01408	0.00822232	0.425071	-2.40045	74.221	40.6489	56.01	58.2857	27.2162	23.4878	28.6677	75.9277	67.1637	74.8665	45.9155	56.3002	63.5614	53.5707
ENSMUSG00000037852	Cpe	2609	-0.358117	8.24947	-3.00625	0.00835778	0.425071	-2.44751	410.879	468.912	455.541	448.912	585.174	622.935	521.285	342.976	342.532	424.527	447.425	406.506	387.847	394.327
ENSMUSG00000032462	Pik3cb	7193	-0.38262	5.89673	-3.0059	0.00836402	0.425071	-2.41187	31.2772	33.3014	28.1457	34.0284	45.4823	40.0237	33.9507	32.0608	23.8838	32.2535	26.9328	24.8051	28.0753	29.7334
ENSMUSG00000003660	Snrnp200	7819	-0.231784	7.9164	-3.00499	0.0083798	0.425071	-2.44509	105.761	111.35	113.492	124.309	124.058	123.045	119.56	112.279	101.888	116.939	119.153	133.82	115.982	115.812
ENSMUSG00000011158	Brf1	7788	-0.280626	6.24566	-3.00442	0.00838989	0.425071	-2.41997	33.8844	40.0265	34.8365	38.9442	43.1276	45.2106	39.7228	30.4077	30.6184	31.7519	37.0647	37.7772	36.9142	38.0135
ENSMUSG00000022018	Rgcc	918	-2.25093	0.096133	-3.00083	0.008453	0.425071	-3.84172	0	4.76592	5.03762	5.15227	16.037	14.9063	6.83453	3.68527	4.13248	3.56785	4.20862	3.61842	2.35908	3.443
ENSMUSG00000028676	Srsf10	7003	0.278806	6.97808	2.99901	0.00848511	0.425071	-2.44199	76.4072	70.987	78.29	73.3646	58.3953	51.1803	54.4441	73.6712	78.5483	77.7157	73.1389	65.5248	61.6942	66.7218
ENSMUSG00000022558	Mroh1	16468	-0.517203	6.59348	-2.99336	0.00858575	0.425071	-2.44732	18.166	26.036	20.3126	20.8228	34.2027	33.4935	29.1602	21.0227	17.4747	19.491	16.9252	19.8825	21.4025	19.7046
ENSMUSG00000025969	Nrp2	11842	-0.560723	8.71522	-2.99306	0.00859119	0.425071	-2.4738	106.339	107.189	129.045	131.804	163.227	193.954	153.851	155.079	120.544	162.538	93.9615	123.301	169.253	107.696
ENSMUSG00000024645	Timm21	3722	0.513431	4.07011	2.99294	0.00859334	0.425071	-2.48558	23.0345	16.0158	23.6073	15.5668	16.4075	10.6053	12.7074	17.8758	16.3079	17.3063	19.7224	17.3391	14.8371	21.5127
ENSMUSG00000025612	Bach1	6179	-0.336464	6.40698	-2.99261	0.00859919	0.425071	-2.44312	47.2345	48.2367	50.311	49.3722	65.0354	66.2676	53.8938	48.8198	46.8358	50.6214	50.1105	48.1518	49.8562	55.3292
ENSMUSG00000006281	Tep1	9568	-0.318192	6.86188	-2.99217	0.0086072	0.425071	-2.45332	42.1336	44.1832	46.8297	49.4333	55.3349	47.1411	58.7138	43.9032	35.9106	45.8704	45.052	46.5206	42.6654	43.1641
ENSMUSG00000038708	Golga4	13602	-0.412179	7.60045	-2.99198	0.00861052	0.425071	-2.46654	50.0222	58.5809	51.7918	51.7244	74.641	76.3034	69.7572	50.6558	40.7993	47.597	46.2985	48.6671	47.1673	53.3672
ENSMUSG00000021144	Mta1	3104	-0.41112	7.50269	-2.99187	0.00861244	0.425071	-2.46483	187.272	221.645	229.77	242.089	264.899	305.713	262.146	198.908	150.676	222.467	189.37	203.021	236.692	218.077
ENSMUSG00000028037	Ifi44	6129	1.32138	4.62112	2.99144	0.0086203	0.425071	-2.43846	46.4293	35.9596	13.5816	22.3794	7.11707	7.47084	10.6305	15.5474	20.691	20.7522	24.4042	8.51661	6.7135	12.2047
ENSMUSG00000019810	Fuca2	6161	0.319313	5.50577	2.99022	0.00864226	0.425071	-2.43236	30.5947	32.666	30.525	27.5411	21.8598	21.869	24.2056	26.6319	32.3707	27.5554	30.5483	28.498	27.9448	29.5837
ENSMUSG00000022562	Oplah	5837	-0.751043	2.87352	-2.99017	0.00864315	0.425071	-2.71746	2.60427	5.62161	3.9614	6.68506	7.09945	6.22156	5.29174	3.76735	4.36378	5.05012	5.67343	4.22744	5.00875	2.79769
ENSMUSG00000047143	Dmrta2	2922	-0.382737	4.57525	-2.98847	0.00867389	0.425071	-2.44986	29.341	27.1386	30.2464	34.5993	36.0145	34.2226	38.154	29.1378	29.8608	31.9458	27.3887	24.0351	29.2754	31.9096
ENSMUSG00000032349	Elovl5	3522	-0.38328	5.87668	-2.98728	0.0086954	0.425071	-2.44251	54.9002	61.4901	57.1903	66.139	80.968	88.3157	55.4975	61.7957	62.6268	71.7611	57.5123	60.6299	58.4144	53.5453
ENSMUSG00000026843	Fubp3	5914	-0.269043	6.1622	-2.98313	0.00877103	0.425071	-2.45545	43.3877	47.1615	41.4441	51.4845	48.2193	51.9722	49.2905	43.9522	40.6871	44.9516	44.2366	43.088	43.6679	48.0995
ENSMUSG00000034295	Fhod3	7251	-0.588578	2.66454	-2.98305	0.00877248	0.425071	-2.72357	3.1027	3.46944	3.25976	6.19679	4.81263	4.5728	3.59421	2.87716	3.51281	2.48435	2.43577	3.27217	2.016	2.25212
ENSMUSG00000033880	Lgals3bp	2847	0.461841	6.08822	2.9826	0.00878063	0.425071	-2.45679	127.717	129.087	95.8369	104.871	63.9676	80.231	76.623	91.6968	91.7518	90.6925	99.8399	70.6711	73.7853	91.0344
ENSMUSG00000026896	Ifih1	8165	0.620073	4.82078	2.98028	0.00882331	0.425071	-2.45406	18.8408	19.0222	12.9639	16.9438	10.0837	7.60616	8.51166	13.7422	14.4696	15.9786	17.2373	12.0885	10.6757	11.3549
ENSMUSG00000097875	Gm26704	2901	-1.5101	0.112131	-2.98019	0.00882499	0.425071	-3.82303	1.04799	0.942587	0.354249	1.6304	2.81932	2.53992	1.49728	1.36054	0.934065	0.37634	1.52204	1.63575	1.86628	2.72378
ENSMUSG00000017830	Dhx58	3272	0.968713	3.06777	2.97947	0.00883817	0.425071	-2.66052	18.7691	19.3885	8.63725	11.7449	5.33258	4.82556	7.81755	11.0288	11.2629	11.1779	11.1331	6.96132	6.12229	11.4307
ENSMUSG00000048911	Rnf24	6801	-0.432991	5.55505	-2.97785	0.00886814	0.425071	-2.4536	21.3679	20.1032	26.7458	26.9488	30.145	34.5145	25.1921	29.0172	25.2605	24.561	23.6159	27.7001	30.4896	23.0819
ENSMUSG00000035268	Pkig	3990	0.355979	4.76103	2.97703	0.00888333	0.425071	-2.46026	33.9835	27.1388	30.5212	26.968	21.455	20.3136	21.7725	26.1432	23.9053	26.952	26.4207	23.667	27.6811	24.8206
ENSMUSG00000020994	Pnn	5762	-0.25814	6.3276	-2.97671	0.00888917	0.425071	-2.46963	47.6981	50.4937	51.7226	57.7678	56.0208	54.5307	58.548	51.8637	49.0967	51.1585	51.1508	54.1073	54.5919	49.1855
ENSMUSG00000035161	Ints6	16805	0.418849	6.18322	2.97605	0.00890139	0.425071	-2.46726	18.7425	17.9964	19.2632	17.6259	13.7571	10.8049	11.7461	17.1117	21.4778	17.9957	19.0162	16.773	12.5325	17.9929
ENSMUSG00000072294	Klf12	6985	0.798881	3.19088	2.97587	0.00890475	0.425071	-2.67393	5.31006	7.28141	6.17929	3.89352	4.05917	2.10975	3.86928	4.52046	7.44835	3.51677	5.61017	7.40498	4.65061	6.48575
ENSMUSG00000059534	Uqcr10	584	0.344592	4.8478	2.97434	0.00893319	0.425071	-2.46785	194.699	192.909	194.449	154.892	144.717	139.688	140.49	181.512	231.069	213.118	241.942	216.951	202.101	192.13
ENSMUSG00000006599	Gtf2h1	2984	-0.358702	5.37823	-2.97172	0.00898218	0.425071	-2.46293	42.1801	47.2846	46.3212	51.3159	56.0971	60.8499	52.5645	56.6869	50.3079	56.3442	49.5702	51.683	62.4144	56.3144
ENSMUSG00000030347	D6Wsu163e	6784	-0.518316	2.88682	-2.96884	0.00903614	0.425071	-2.72142	3.6748	3.54704	4.0901	5.75187	5.5458	4.88759	4.48191	3.40768	3.3552	3.94283	3.17295	3.70726	3.5913	4.96961
ENSMUSG00000055320	Tead1	13570	-0.23213	8.70336	-2.96876	0.00903777	0.425071	-2.51837	111.438	105.227	110.947	121.381	122.03	128.416	115.054	116.924	109.627	118.388	116.568	111.271	121.129	118.166
ENSMUSG00000105199	Gm43581	2864	0.542305	4.28452	2.96427	0.00912273	0.425071	-2.51454	30.9967	28.452	30.6796	24.1526	18.2768	17.6416	18.705	27.3654	36.7099	30.4961	33.3394	25.5159	17.3916	29.245
ENSMUSG00000037921	Ddx60	8684	0.7361	5.74381	2.96262	0.00915419	0.425071	-2.48354	40.8211	35.3299	21.0647	27.9816	18.4599	11.394	16.5617	24.3485	29.8307	25.7728	30.8888	23.5516	16.771	20.3214
ENSMUSG00000104347	Gm37689	275	-1.34999	0.369262	-2.96015	0.00920135	0.425071	-3.70306	13.2664	5.96606	14.948	21.499	19.8275	36.3631	35.0999	14.3524	7.88283	13.8951	28.0983	20.7068	15.7501	13.4089
ENSMUSG00000036168	Ccdc38	4305	1.55122	0.351192	2.9591	0.00922145	0.425071	-3.79719	2.11862	0.88925	1.55166	0.137334	0.37997	0.611275	0.784753	1.83365	2.39186	1.14121	1.28207	1.76364	1.38339	1.34601
ENSMUSG00000109956	Gm45428	1789	1.07918	0.927639	2.95672	0.00926732	0.425071	-3.46371	5.77796	4.58543	6.60607	5.28762	2.13348	2.35353	1.34886	5.9883	5.7557	4.88211	3.08513	4.24398	2.42106	4.71127
ENSMUSG00000013495	Tmem175	5928	0.455937	4.51206	2.95339	0.00933187	0.425071	-2.51592	19.0783	14.9453	15.2556	14.3617	12.7852	9.67738	8.95556	14.1722	18.2842	14.1811	18.528	15.7696	14.3389	16.9728
ENSMUSG00000102918	Pcdhgc3	5499	-0.631997	4.24607	-2.95301	0.00933911	0.425071	-2.53339	7.40844	11.1387	15.5114	13.4393	17.1539	21.7261	13.867	12.4069	11.925	11.813	13.5498	14.1522	11.4209	11.3996
ENSMUSG00000031931	Ankrd49	5239	0.429154	4.22902	2.9521	0.00935696	0.425071	-2.54325	15.5522	14.8231	13.633	13.6549	11.2403	8.33814	8.75151	15.3903	14.1719	14.4832	18.1203	14.0393	15.6046	14.6802
ENSMUSG00000111080	Gm20300	3440	0.540232	3.37422	2.95007	0.00939649	0.425071	-2.66467	14.1406	12.2414	13.2941	9.96829	7.92524	10.2508	6.73427	12.9488	15.7542	10.3146	13.1565	11.4494	11.3318	12.4038
ENSMUSG00000034731	Dgkh	16975	-0.6319	5.04547	-2.94875	0.00942241	0.425071	-2.50186	5.26555	9.14972	7.35567	7.17478	13.4588	12.991	9.55295	6.07858	5.20395	5.75627	6.30778	5.89843	7.39952	6.11342
ENSMUSG00000031278	Acsl4	5405	0.3832	9.25322	2.94855	0.00942639	0.425071	-2.55787	504.323	434.577	447.101	407.676	328.062	300.107	314.843	442.001	553.275	418.929	577.459	496.04	370.622	489.353
ENSMUSG00000026586	Prrx1	11066	1.12065	2.62172	2.94381	0.00951983	0.425071	-2.91928	2.14294	2.66871	3.11107	2.72477	0.689824	0.998777	0.915876	1.88526	3.96688	2.86111	2.84295	3.73072	1.90809	2.04694
ENSMUSG00000099137	Gm10603	6938	0.633702	2.48139	2.94303	0.00953528	0.425071	-2.85038	4.38199	4.25656	3.62901	2.98253	2.27911	2.73091	2.01731	3.33204	4.13996	2.75379	3.42073	2.25706	2.18499	2.96114
ENSMUSG00000041849	Card6	6101	0.411903	5.36166	2.94294	0.00953705	0.425071	-2.51201	28.0054	29.6706	28.2985	26.746	20.913	15.1828	20.4883	23.9364	29.8465	27.2001	29.7632	29.7894	22.8952	29.0976
ENSMUSG00000030662	Ipo5	6001	-0.407461	7.59866	-2.94229	0.00954988	0.425071	-2.55421	109.633	93.7758	121.502	128.372	124.57	152.867	138.088	136.616	104.307	133.9	114.506	109.282	141.284	113.59
ENSMUSG00000002107	Celf2	25884	-0.69882	6.08301	-2.94173	0.00956102	0.425071	-2.52739	6.71847	8.40912	11.6727	8.77103	15.6305	18.4627	13.0146	9.34516	8.64716	8.56234	7.18593	8.56148	11.1695	8.22201
ENSMUSG00000009079	Ewsr1	5907	-0.251016	7.97132	-2.94103	0.00957509	0.425071	-2.56188	152.14	143.782	153.273	161.243	168.922	168.753	177.215	156.258	146.427	159.042	168.747	161.31	169.929	163.286
ENSMUSG00000072620	Slfn2	1664	0.870371	4.32276	2.94088	0.00957795	0.425071	-2.53731	74.1786	80.5215	50.0251	50.4529	34.7339	18.6611	42.6356	44.0505	52.7615	33.7895	72.3082	38.2133	31.8859	52.5512
ENSMUSG00000063531	Sema3e	9285	-0.949259	4.45525	-2.9395	0.00960551	0.425071	-2.54085	6.87612	6.06673	7.69235	7.641	14.6224	15.6447	14.1382	8.25881	7.82128	7.52533	6.30098	7.35943	16.5017	6.58118
ENSMUSG00000006205	Htra1	2879	-0.408213	6.82093	-2.93902	0.00961512	0.425071	-2.54752	126.086	135.06	154.74	166.544	159.657	188.842	183.058	152.957	122.733	171.974	110.424	147.848	145.554	133.57
ENSMUSG00000112280	A830082N09Rik	7840	0.907453	2.73837	2.93839	0.00962779	0.425071	-2.86501	3.64517	4.4644	3.67027	2.86562	3.3383	1.67828	0.923386	3.88363	4.83879	3.48138	4.43516	4.66056	3.24569	2.75484
ENSMUSG00000019558	Slc6a8	5210	-0.471733	5.76282	-2.93633	0.00966911	0.425071	-2.53087	34.4287	37.5789	39.9432	37.2209	49.8161	59.6011	52.4308	33.0083	30.6859	39.8147	33.1582	35.066	38.6572	38.927
ENSMUSG00000079657	Rab26	2852	1.27115	1.5405	2.93609	0.00967409	0.425071	-3.35707	6.60919	3.0681	5.40502	4.97522	2.29421	1.10724	0.846113	4.54715	3.80045	6.31629	4.8381	6.15624	5.88488	4.61762
ENSMUSG00000032363	Adamts7	6282	-0.776455	3.00262	-2.93442	0.00970764	0.425071	-2.72211	4.45242	4.0046	4.66233	4.70569	7.6381	10.1374	6.9912	4.12877	2.58808	3.64963	4.83225	5.21212	4.82631	3.1865
ENSMUSG00000031007	Atp6ap2	2618	-0.554588	4.94628	-2.93436	0.00970895	0.425071	-2.52721	33.4448	43.8681	44.3573	48.3276	72.4787	73.7796	39.0818	34.2443	36.8473	45.6638	43.2184	42.9578	39.9129	41.0477
ENSMUSG00000027784	Ppm1l	10496	-0.595361	5.08083	-2.93195	0.00975761	0.425071	-2.53035	10.3697	13.0261	12.3368	11.7726	20.5718	20.9099	16.5994	13.43	8.36462	10.2977	9.93853	12.2521	8.87217	8.78299
ENSMUSG00000033730	Egr3	4406	0.910894	4.04216	2.9318	0.00976068	0.425071	-2.58254	16.9745	27.4313	16.2105	15.9681	9.90025	5.61427	10.7347	12.7972	19.9263	13.3806	11.5246	23.2634	10.5677	16.9774
ENSMUSG00000107105	Gm15820	728	0.764447	1.59855	2.93151	0.00976651	0.425071	-3.23546	20.0454	16.5269	21.1746	11.3697	8.98774	10.1213	11.933	17.8138	14.1442	18.7459	16.6792	23.4658	17.1049	14.4719
ENSMUSG00000024030	Abcg1	7298	-2.0228	-0.0709396	-2.92989	0.00979957	0.425071	-3.58815	0.416583	0.599494	0.422448	2.34934	1.1207	5.55299	0.991963	0.231781	0	0.149597	0.378138	0.195066	0.37093	0.288725
ENSMUSG00000009741	Ubp1	4757	-0.396414	7.39717	-2.9298	0.00980135	0.425071	-2.57532	127.693	134.739	121.519	120.805	192.679	180.23	154.516	127.42	107.888	120.261	124.727	131.576	130.088	123.472
ENSMUSG00000021810	Ecd	5661	-0.34549	5.14417	-2.92915	0.00981465	0.425071	-2.53496	22.9856	19.9975	23.4181	24.334	28.9917	29.0069	24.4679	22.012	19.0509	21.5999	23.1068	24.4767	21.3274	27.4509
ENSMUSG00000055407	Map6	9152	-0.862032	2.3849	-2.92875	0.00982282	0.425071	-2.95481	1.86028	1.79269	1.29133	2.19641	2.85974	3.79549	2.58397	2.52597	2.01334	3.39982	1.32676	2.33324	2.12967	1.26629
ENSMUSG00000025469	Msx3	2356	1.46028	1.10401	2.92601	0.00987898	0.425071	-3.57062	4.64551	2.78551	5.67053	4.51698	0.462866	1.34034	1.22909	5.50444	5.75069	5.32905	3.04546	5.43816	4.3662	5.58975
ENSMUSG00000117310	Ptp4a1	4145	-1.3946	0.399635	-2.92427	0.00991469	0.425071	-3.78358	0.733468	0.395818	0.743794	1.42635	2.36782	1.65066	1.16435	0.952213	0.653733	1.84375	0.93209	1.14482	1.56741	2.0334
ENSMUSG00000066406	Akap13	21024	-0.382334	6.87873	-2.92189	0.0099639	0.425071	-2.58048	19.4352	21.7205	20.7256	19.7974	27.517	28.3381	27.2945	19.283	16.214	19.7331	20.4506	20.0429	19.52	19.4936
ENSMUSG00000026480	Ncf2	8478	0.590723	2.70424	2.92086	0.00998535	0.425071	-2.86567	3.01225	3.87041	3.27285	2.44076	2.31531	1.67614	2.10628	3.45836	3.57973	3.67011	3.71078	3.02248	2.10739	3.16887
ENSMUSG00000003355	Fkbp11	2706	0.570792	2.44663	2.92004	0.0100023	0.425071	-2.93666	10.1116	8.6904	7.97531	5.89912	6.44797	4.66792	5.52894	8.54312	8.81211	7.26227	7.75069	7.71593	9.20355	8.76017
ENSMUSG00000096727	Psmb9	3660	0.473607	4.37025	2.92003	0.0100026	0.425071	-2.57809	29.7377	20.6204	22.884	16.7998	18.1752	13.3734	17.4061	24.0328	26.0607	26.25	20.0565	26.9678	18.3428	23.8921
ENSMUSG00000040860	Crocc	8266	-0.456116	4.26558	-2.91905	0.010023	0.425071	-2.5831	7.5031	7.3439	8.5163	10.5141	9.103	9.23235	11.9692	9.20871	6.49075	8.38699	8.07931	9.30001	9.10426	9.17688
ENSMUSG00000001168	Oas1h	1703	1.60071	0.22701	2.919	0.0100241	0.425071	-3.68273	5.7127	8.02831	2.71552	3.12449	1.2807	0.927142	1.13358	1.65545	1.90938	5.12865	3.88912	2.50779	0.953744	2.78391
ENSMUSG00000022204	Ngdn	1483	-0.4812	2.93487	-2.91464	0.0101154	0.425071	-2.77578	18.0404	21.3888	15.5918	23.1227	25.3693	25.9073	22.1297	18.6301	18.6373	19.5089	14.8869	18.5588	17.1586	15.2741
ENSMUSG00000034889	Cactin	2840	-0.545896	4.25253	-2.91402	0.0101282	0.425071	-2.59338	20.7677	22.9154	21.3496	26.6466	39.1663	24.8328	31.0986	24.023	19.0826	27.294	19.8229	25.8986	31.0738	26.3389
ENSMUSG00000063897	CAAA01118383.1	2173	-0.387553	4.02524	-2.9132	0.0101456	0.425071	-2.61865	26.8626	23.1541	24.1194	34.2817	32.3691	27.8534	28.2067	25.1694	24.4411	27.1307	27.1774	33.6298	34.3831	29.0904
ENSMUSG00000088437	Gm24198	108	-1.49201	0.045182	-2.91174	0.0101763	0.425071	-3.80601	28.1502	15.1914	23.7888	32.8457	65.6327	92.5912	71.4997	26.104	20.072	15.1633	30.6628	43.938	20.0522	63.4085
ENSMUSG00000081974	Gm11960	2858	-0.52212	3.88719	-2.9072	0.0102729	0.425071	-2.63681	14.0416	19.1354	18.5183	18.2042	26.328	24.124	25.8367	19.5314	19.3416	15.6621	20.6636	17.5998	17.4281	20.0906
ENSMUSG00000054509	Parp4	6534	-0.240059	6.44706	-2.90649	0.0102879	0.425071	-2.59699	47.2738	52.1444	46.398	56.2811	58.9151	54.5317	48.3805	49.6192	43.13	51.9648	51.4426	51.5635	45.9046	50.4688
ENSMUSG00000110377	Gm45363	1294	1.02075	0.871859	2.90489	0.0103222	0.425071	-3.51849	5.16885	8.03005	9.13313	5.48274	2.94961	2.03365	3.7297	6.53608	5.02576	6.74968	4.69184	5.50073	7.11279	4.47802
ENSMUSG00000026235	Epha4	8054	-0.786019	2.60418	-2.90476	0.0103251	0.425071	-2.98339	1.50992	1.90128	2.23297	2.93629	2.8434	3.65945	2.99617	3.15037	2.62427	4.74443	2.39851	2.94593	3.96612	3.07407
ENSMUSG00000003435	Supt5	5764	-0.46097	7.0976	-2.90436	0.0103336	0.425071	-2.61506	75.8474	91.6542	80.1423	78.2621	126.571	122.811	109.52	80.801	73.0554	87.7917	74.3057	89.4066	90.8297	94.407
ENSMUSG00000090074	Gm6921	435	1.17115	0.50495	2.90376	0.0103466	0.425071	-3.68244	16.7737	12.5722	21.2622	8.15479	6.26732	4.83961	7.76635	11.6658	13.7044	15.0588	24.1073	17.454	9.95694	9.68788
ENSMUSG00000051034	Zfp11	3929	-0.581018	2.68903	-2.90126	0.0104005	0.425071	-2.9245	5.10702	4.45417	4.44655	5.41716	6.93887	7.50146	6.75599	6.4579	6.62086	5.83532	7.16428	7.72968	6.75211	5.89927
ENSMUSG00000022587	Ly6e	3784	0.823389	6.90163	2.89935	0.0104418	0.425071	-2.61771	233.641	151.175	102.93	153.743	62.1051	52.8533	90.3005	150.051	137.921	188.692	126.46	104.963	115.464	119.305
ENSMUSG00000050890	Pdik1l	5810	0.369525	4.61276	2.89863	0.0104573	0.425071	-2.60096	15.9075	15.2489	18.484	14.6534	13.4203	10.7798	10.2173	19.0213	20.3346	22.1735	18.5243	15.1915	15.6552	17.4082
ENSMUSG00000028423	Nfx1	8564	-0.341123	6.84518	-2.8954	0.0105278	0.425071	-2.627	48.6351	50.7041	49.6798	49.0844	63.4774	64.037	63.5119	45.1656	44.4871	45.5113	43.8245	48.3728	46.4029	52.9608
ENSMUSG00000027883	Gpsm2	3909	-0.643172	6.32357	-2.89464	0.0105444	0.425071	-2.61748	68.7531	82.9637	66.2507	65.641	120.099	157.394	105.809	66.3518	60.3085	64.517	61.2785	65.1887	75.2072	71.1535
ENSMUSG00000020038	Cry1	3340	-0.650963	3.2161	-2.894	0.0105584	0.425071	-2.74702	9.46657	9.33313	9.23062	9.91271	16.4883	18.9093	12.1378	10.9731	9.41102	8.00843	9.08867	9.09279	10.6985	8.04362
ENSMUSG00000085355	3010003L21Rik	1747	-0.71656	1.94305	-2.89399	0.0105585	0.425071	-3.16576	6.26492	5.94785	6.17664	7.44528	10.9239	10.243	10.2216	10.6508	8.99622	7.49922	6.95047	8.42039	7.74769	9.04599
ENSMUSG00000090965	Gm17203	4017	0.716955	2.4824	2.8939	0.0105606	0.425071	-2.93554	7.11429	8.57705	5.11663	5.29848	4.7508	3.53754	2.52305	4.35131	6.61073	4.89213	6.18294	6.37904	4.98684	5.24549
ENSMUSG00000086785	Gm6081	489	1.62282	0.607951	2.8929	0.0105825	0.425071	-3.6084	23.6255	17.8941	22.0666	9.67235	4.46018	10.7629	2.96088	16.1428	4.43309	4.46528	31.6034	18.4378	6.64305	25.8542
ENSMUSG00000055632	Hmcn2	16073	2.08927	0.19777	2.8924	0.0105934	0.425071	-3.88681	0.416132	0.442329	0.383628	0.441403	0.0678475	0.0327448	0.0300269	0.666526	0.168589	0.645289	0.171695	0.383804	0.53895	0.426064
ENSMUSG00000092867	Mir3058	91	-1.19519	0.196063	-2.8914	0.0106156	0.425071	-3.75271	26.7273	24.0391	50.8191	51.9756	89.8774	75.1868	84.8568	24.7844	23.8217	29.9934	72.782	36.5023	59.4955	40.5214
ENSMUSG00000022538	Lsg1	6192	-0.311556	5.25042	-2.89114	0.0106213	0.425071	-2.59953	20.1307	22.3454	22.9036	23.9659	26.9458	26.9444	24.9418	23.4936	18.8175	23.6266	22.1949	23.9871	21.8592	23.8207
ENSMUSG00000089817	Gm7162	1024	0.667914	3.04108	2.89044	0.0106366	0.425071	-2.80225	40.9718	36.3168	37.6346	31.1778	27.1563	15.4192	20.2664	26.9809	32.2838	29.3198	41.5026	35.6824	21.6775	41.1546
ENSMUSG00000106739	Gm43499	2107	-1.88206	1.47884	-2.89038	0.0106381	0.425071	-3.38216	0.86575	4.41249	4.87743	3.92839	11.1277	12.4895	19.0117	4.2817	2.3149	4.14527	3.40536	4.05389	5.3961	6.25034
ENSMUSG00000047735	Samd9l	5427	0.573367	5.30844	2.88799	0.0106908	0.425071	-2.60538	41.7912	31.34	30.8662	33.6628	21.8022	19.105	16.1853	26.3897	35.151	36.211	35.2902	27.9804	20.8503	22.7135
ENSMUSG00000115752	1700010G06Rik	683	-0.520534	3.17468	-2.88779	0.0106953	0.425071	-2.77956	45.4031	45.6408	39.1209	52.8032	66.261	66.2701	51.5834	40.4516	49.9891	47.1551	58.9911	40.9916	45.1835	53.2177
ENSMUSG00000032661	Oas3	7069	1.20787	3.24492	2.88672	0.010719	0.425071	-2.74783	11.3541	10.5989	5.08822	8.53087	2.5454	1.78687	3.5502	5.18461	4.82989	10.811	6.16813	2.95364	3.75287	4.17309
ENSMUSG00000050335	Lgals3	1858	-0.892018	6.63129	-2.88418	0.0107758	0.425071	-2.64034	130.249	179.549	188.61	150.829	412.024	450.392	250.663	219.408	142.924	193.027	141.399	198.955	220.585	155.652
ENSMUSG00000021288	Klc1	6355	-0.34526	6.65419	-2.88406	0.0107785	0.425071	-2.6423	51.2844	56.6252	64.6037	68.9372	73.5303	76.7722	58.6286	51.9927	49.1204	59.2695	55.2365	61.6777	67.559	50.5641
ENSMUSG00000029599	Ddx54	6128	-0.336293	5.83168	-2.88396	0.0107807	0.425071	-2.62257	33.637	37.9288	28.9285	38.3986	42.7984	40.4522	37.8034	32.9401	25.2931	32.1578	32.6042	37.4792	38.3439	36.5341
ENSMUSG00000115877	Gm49478	434	0.890065	1.93972	2.88386	0.010783	0.425071	-3.09567	53.239	40.3236	52.0941	24.5207	13.8199	29.1046	35.5851	41.5739	33.7155	33.9603	38.1519	36.0818	32.4346	19.4204
ENSMUSG00000114996	Gm48958	2964	-0.892547	4.11058	-2.88221	0.0108198	0.425071	-2.63914	17.4372	21.5877	20.6298	18.5505	38.9994	59.3073	34.8453	17.6915	12.799	18.417	16.3866	19.2117	21.0061	18.4835
ENSMUSG00000054150	Syne3	5548	-0.705598	5.91727	-2.88151	0.0108355	0.425071	-2.62637	30.5776	28.2908	42.6963	44.0113	48.7468	74.5634	44.8001	36.6886	29.9887	39.5537	35.6148	39.4301	68.2128	35.606
ENSMUSG00000020733	Slc9a3r1	1925	0.508668	5.75227	2.88004	0.0108688	0.425071	-2.62472	132.664	100.287	128.126	113.33	61.182	67.5314	85.9946	111.305	113.175	134.131	103.792	108.957	123.188	133.542
ENSMUSG00000097006	9530082P21Rik	4842	0.394117	4.3569	2.87926	0.0108863	0.425071	-2.64508	18.711	16.6032	16.0243	15.6292	12.8375	10.4348	10.8645	18.6318	20.0347	18.1509	18.4661	17.1505	14.4242	19.3653
ENSMUSG00000045519	Zfp560	5096	0.539257	4.35186	2.87782	0.0109188	0.425071	-2.63818	18.6136	16.5269	21.7796	14.8502	15.4076	9.81147	10.2283	16.0435	17.8663	14.9967	19.8201	14.992	10.093	15.9191
ENSMUSG00000062210	Tnfaip8	10328	0.445683	5.35865	2.87781	0.010919	0.425071	-2.62151	16.9556	14.5618	16.0201	17.1734	9.18616	9.8861	9.4861	15.5593	18.733	17.7062	18.4369	17.827	17.1418	16.8826
ENSMUSG00000061589	Dot1l	8705	-0.303275	6.77774	-2.87459	0.0109922	0.425071	-2.66001	41.3513	43.6631	45.3334	48.0856	54.9328	49.6984	50.8958	47.025	45.0116	51.045	42.7342	46.2265	55.4159	47.2618
ENSMUSG00000093577	Gm20632	2427	-0.970342	1.92798	-2.87412	0.0110029	0.425071	-3.10889	4.25907	4.73204	5.71636	7.55167	9.6605	6.2888	15.3119	4.64645	4.24267	4.72332	4.09343	6.06116	3.56924	7.37967
ENSMUSG00000066440	Zfyve26	18957	-0.406986	6.50157	-2.87105	0.0110733	0.425071	-2.66212	15.6205	19.9057	16.2633	16.7165	25.1675	21.4887	24.0077	16.6861	14.6657	14.945	16.974	17.3721	18.1355	18.0622
ENSMUSG00000082766	1700064H15Rik	394	1.41301	0.408409	2.87089	0.0110769	0.425071	-3.76409	13.8894	16.6565	22.1707	22.5085	6.9195	2.67161	2.44986	15.7419	17.8814	15.2403	16.8101	13.2483	12.3672	17.381
ENSMUSG00000054520	Sh3bp2	4296	-0.519329	5.00232	-2.8675	0.0111549	0.425071	-2.63825	23.6368	30.2978	25.2374	32.6163	41.6304	36.9984	32.467	35.0435	20.1842	27.7006	18.8859	26.731	30.2463	21.9491
ENSMUSG00000071054	Safb	7268	-0.30509	6.40259	-2.86746	0.0111559	0.425071	-2.66579	42.3323	44.0942	41.4294	46.7739	50.4895	48.3728	54.3183	39.1775	34.6731	43.4872	39.7925	44.2015	45.5892	43.9948
ENSMUSG00000036867	Smad6	3205	0.511597	4.19392	2.86539	0.0112039	0.425071	-2.65963	33.2006	26.278	28.217	18.6313	21.2659	16.093	21.383	22.6946	20.1221	15.6696	25.3148	20.7283	14.6966	24.1611
ENSMUSG00000032220	Myo1e	5704	-0.394756	7.2457	-2.86495	0.0112142	0.425071	-2.6887	91.2494	97.4122	93.8673	105.516	134.115	128.532	104.495	109.033	73.0637	102.496	80.6995	97.5016	107.541	97.5242
ENSMUSG00000005413	Hmox1	1751	-1.34104	5.08067	-2.86392	0.0112382	0.425071	-2.64451	33.6838	62.7782	59.5711	48.959	138.572	165.016	195.695	94.9941	40.2358	98.2024	46.9661	72.9004	75.4447	44.2241
ENSMUSG00000111394	Gm49759	3887	-0.79584	7.08664	-2.86322	0.0112543	0.425071	-2.68665	112.473	77.8054	135.234	103.43	168.613	242.099	218.155	126.782	99.41	125.27	102.804	115.001	161.155	149.346
ENSMUSG00000025757	Hspa4l	11501	-0.673677	6.54881	-2.86292	0.0112614	0.425071	-2.67659	21.0947	31.5266	28.3256	28.0164	60.0204	55.3719	28.4933	32.0629	27.9902	32.75	26.2984	30.4911	26.3149	21.6189
ENSMUSG00000118606	AL645535.1	66	1.21197	0.448132	2.86247	0.0112718	0.425071	-3.68632	156.618	99.4343	101.21	53.7475	82.6146	39.8718	21.9374	153.776	90.3241	82.7092	91.9884	79.0883	65.6253	39.9075
ENSMUSG00000064348	mt-Tn	71	1.45253	1.36741	2.86238	0.011274	0.425071	-3.34386	231.228	277.296	209.877	133.233	84.4764	133.43	27.19	262.069	129.761	153.769	139.926	167.088	205.888	37.0971
ENSMUSG00000020267	Hint1	872	0.317985	5.76905	2.86212	0.01128	0.425071	-2.65673	261.487	257.765	245.723	230.523	176.333	187.105	185.965	228.901	279.673	248.526	260.774	243.251	281.88	248.891
ENSMUSG00000031891	Hsd11b2	1840	0.867217	4.09726	2.8613	0.0112992	0.425071	-2.70552	55.8476	36.8555	34.3489	35.9875	16.0021	16.5901	21.5082	47.1915	47.4202	48.0612	23.997	40.2319	57.3776	47.5246
ENSMUSG00000026526	Fh1	3392	0.346101	5.39802	2.86107	0.0113046	0.425071	-2.65114	50.1924	44.338	58.6248	49.1523	38.901	33.9804	31.8713	49.0373	55.1212	52.6247	54.6724	51.2022	48.2033	47.8325
ENSMUSG00000016528	Mapkapk2	3041	-0.363632	7.08586	-2.86052	0.0113175	0.425071	-2.69308	141.364	181.997	151.735	157.478	209.783	204.743	201.873	158.344	167.52	160.659	161.895	155.732	175.01	150.706
ENSMUSG00000041084	Ostc	2751	0.372218	6.4058	2.86042	0.0113199	0.425071	-2.67612	135.932	133.392	122.156	118.202	106.633	94.5096	69.8233	118.672	159.569	135.726	117.368	131.44	108.439	105.126
ENSMUSG00000033147	Slc22a15	14239	0.428872	6.99227	2.85526	0.0114415	0.425071	-2.69809	43.1725	33.5684	35.6536	36.3312	23.0908	22.5471	25.0141	33.7777	42.057	34.5033	41.9404	44.557	31.6351	35.2937
ENSMUSG00000073460	Pnldc1	2660	1.30006	0.482233	2.85477	0.0114531	0.425071	-3.66669	3.42883	2.87836	3.09075	3.1117	1.43489	0.9893	0.362874	2.96761	1.62991	1.43653	2.28242	2.14074	1.42476	2.57448
ENSMUSG00000036057	Ptpn23	5619	-0.393079	7.78494	-2.85451	0.0114592	0.425071	-2.71748	134.833	157.672	145.674	147.621	190.971	203.255	189.82	143.596	121.622	135.134	116.201	129.379	155.9	132.843
ENSMUSG00000017493	Igfbp4	4416	-0.269833	10.0865	-2.8526	0.0115047	0.425071	-2.73386	941.396	867.27	938.312	1042.81	1029.76	1118.52	998.47	964.514	720.875	816.348	930.883	902.101	853.553	971.248
ENSMUSG00000050148	Ubqln2	3344	-0.655181	4.02802	-2.85234	0.0115108	0.425071	-2.72499	10.9099	13.5741	16.5952	19.0945	19.4036	19.9884	23.2363	19.0534	18.4754	31.3424	13.8643	17.3124	21.6952	20.1638
ENSMUSG00000060743	H3f3a	3504	0.424398	7.33908	2.85152	0.0115305	0.425071	-2.7116	203.896	172.151	191.076	188.469	130.868	120.913	105.918	171.696	247.618	181.493	215.795	203.95	193.294	174.54
ENSMUSG00000020888	Dvl2	6298	-0.416466	5.934	-2.85129	0.011536	0.425071	-2.68197	35.3357	35.863	31.4927	33.0439	48.6558	43.9565	49.1206	34.0206	35.2806	37.1837	29.7962	34.4332	35.4177	34.8788
ENSMUSG00000032035	Ets1	8476	-0.447086	6.94115	-2.85082	0.0115473	0.425071	-2.70595	48.3509	46.5204	49.3468	56.3601	62.9142	71.3459	58.9898	60.3361	47.2507	68.7181	41.2841	49.4349	65.9834	49.6574
ENSMUSG00000043924	Ncmap	2227	0.739821	5.16353	2.85018	0.0115625	0.425071	-2.66704	90.9201	65.5677	59.0671	84.9534	33.2981	30.2503	29.9066	62.0307	74.709	55.3969	77.3248	88.8545	62.9658	91.5416
ENSMUSG00000057835	Zfp119a	2018	0.520217	3.75864	2.84981	0.0115713	0.425071	-2.73926	28.6245	29.2686	31.5738	21.3871	23.2369	16.17	18.6544	23.7497	31.1524	17.8534	34.735	30.5693	24.1461	31.0637
ENSMUSG00000039680	Mrps6	1533	-0.712992	4.16311	-2.84961	0.0115762	0.425071	-2.69868	31.3344	38.8851	39.5518	34.7097	65.8007	69.6937	65.1683	44.5045	42.0688	48.4278	36.0033	46.122	45.912	29.2082
ENSMUSG00000037887	Dusp8	4870	-0.802462	3.93339	-2.8496	0.0115763	0.425071	-2.72391	7.99074	8.42231	11.8172	10.9261	19.5934	15.8865	16.649	13.662	8.90258	13.8992	7.70663	8.86699	16.8982	11.4658
ENSMUSG00000018569	Cldn7	1948	0.546444	5.00127	2.84927	0.0115844	0.425071	-2.66931	73.6646	71.3089	61.46	63.1285	41.9859	36.7443	40.136	79.5984	66.4912	94.7164	54.1164	61.6304	90.0495	64.9008
ENSMUSG00000001627	Ifrd1	5858	-0.507347	4.93406	-2.84782	0.0116192	0.425071	-2.67093	16.8152	20.7254	17.28	18.3685	30.5299	29.9181	21.5854	17.2292	16.3749	20.7804	18.2783	15.472	17.6526	20.323
ENSMUSG00000027829	Ccnl1	5997	-0.32172	7.08153	-2.84476	0.011693	0.425071	-2.72185	85.0675	77.6971	84.7399	83.5027	105.651	100.312	102.85	76.6274	81.242	82.0141	88.353	81.2643	66.9877	85.9957
ENSMUSG00000003527	Ess2	4231	-0.411102	4.69306	-2.84472	0.0116939	0.425071	-2.67765	21.4131	23.1371	22.4675	23.4756	28.8673	31.7203	29.3156	19.8566	16.0111	21.6752	20.2196	24.2256	20.474	24.4029
ENSMUSG00000012640	Zfp715	5119	0.509396	4.12756	2.84467	0.0116951	0.425071	-2.70822	16.3919	13.8886	15.7594	9.58614	10.6516	9.35612	11.1251	14.4294	19.1623	13.2231	16.8199	11.6802	9.94187	12.2459
ENSMUSG00000111923	Gm34777	2505	1.38489	0.55257	2.84255	0.0117466	0.425071	-3.68141	3.88372	2.40151	4.1025	2.8322	0.653002	1.26062	0.770656	3.60141	3.67787	2.17916	2.86431	1.51546	3.24197	1.05145
ENSMUSG00000085377	4930551L18Rik	700	0.577229	2.77692	2.84187	0.0117632	0.425071	-2.93533	47.775	44.5324	38.9048	28.7165	30.3786	20.3004	31.7152	38.6637	36.3877	32.7528	46.5199	35.2508	46.4065	47.4101
ENSMUSG00000022178	Ajuba	3646	-0.491737	5.92537	-2.84156	0.0117707	0.425071	-2.70091	48.0299	71.5485	66.238	71.1867	113.358	74.4857	74.1275	56.7558	41.6195	60.1876	61.6115	57.3965	63.5554	46.8119
ENSMUSG00000019295	Tmem129	3179	0.507315	3.63423	2.83986	0.0118122	0.425071	-2.76862	17.5968	17.8913	16.6484	14.6922	13.893	9.7679	8.95714	15.6082	15.5134	20.0906	19.6188	14.7777	11.9216	13.5879
ENSMUSG00000027843	Ptpn22	6775	-0.963773	2.77126	-2.83903	0.0118325	0.425071	-2.96921	2.87195	1.8566	3.48879	3.92694	3.54115	8.23448	5.27145	4.66057	3.51964	6.2041	2.6069	3.15186	3.83581	3.18788
ENSMUSG00000073274	Gm14636	7009	-0.367058	6.06739	-2.83882	0.0118376	0.425071	-2.70495	30.797	31.2107	34.5295	32.8129	44.498	43.6274	37.5963	36.3616	36.8049	35.3588	35.1994	42.382	37.232	30.6642
ENSMUSG00000001506	Col1a1	6563	1.40722	6.26659	2.83543	0.0119209	0.425071	-2.72599	160.095	108.828	54.5703	40.5379	37.3031	21.3314	46.1812	32.2173	41.7008	20.6275	65.5959	31.1629	13.9415	99.2877
ENSMUSG00000071072	Ptges3	2217	0.24324	7.46219	2.83284	0.0119849	0.425071	-2.74802	327.746	280.475	329.811	294.411	255.289	234.785	220.957	341.309	372.297	353.825	331.855	306.507	298.91	301.288
ENSMUSG00000031765	Mt1	1246	-0.630655	8.28895	-2.83206	0.0120043	0.425071	-2.76257	624.149	847.985	1000.05	779.598	1434.03	1421.79	1258.85	894.189	785.95	927.909	768.096	1065.6	1130.61	742.394
ENSMUSG00000048371	Pdp2	5692	0.645183	4.1887	2.83205	0.0120047	0.425071	-2.72749	15.0623	13.2591	15.0757	13.1914	9.77093	4.53076	9.9204	14.5617	13.8057	18.8929	11.2481	12.922	12.0799	11.7535
ENSMUSG00000059456	Ptk2b	7398	-0.608784	5.84672	-2.83192	0.0120078	0.425071	-2.70952	25.89	19.7377	25.9767	29.0896	32.4294	40.4086	36.0108	30.7913	21.6104	43.756	21.8594	30.5321	32.2006	30.9032
ENSMUSG00000032766	Gng11	919	0.768539	4.6099	2.83099	0.0120309	0.425071	-2.71538	139.606	82.7177	110.707	98.4299	65.2646	50.3973	40.4374	151.545	207.578	123.551	138.733	128.572	108.4	80.2492
ENSMUSG00000024376	Epb41l4a	9071	-0.458831	4.89215	-2.83071	0.012038	0.425071	-2.70109	9.25038	10.0684	10.7061	11.4712	14.787	13.6929	12.5032	15.9749	9.79814	13.4198	11.804	13.0259	15.1602	13.3567
ENSMUSG00000032036	Kirrel3	6454	-0.38365	4.77106	-2.83049	0.0120434	0.425071	-2.70261	12.9071	15.6762	12.7385	16.8554	20.6985	17.6958	13.4602	14.7645	12.8475	16.7469	16.7614	20.0723	17.1969	17.3852
ENSMUSG00000040841	Six5	3007	0.371024	4.94993	2.83047	0.0120439	0.425071	-2.69984	51.3613	44.1949	48.8718	39.9129	36.9911	28.5295	36.273	41.0649	34.784	32.3135	37.2604	44.0285	31.6887	42.2194
ENSMUSG00000029345	Tfip11	4086	-0.404951	5.08463	-2.83002	0.0120552	0.425071	-2.70082	27.679	31.9888	26.9117	31.5434	37.8984	39.1575	36.3798	31.8768	27.9859	31.5291	23.6387	30.0791	33.5234	31.9728
ENSMUSG00000025505	Tmem80	3178	0.483787	3.81841	2.82991	0.0120579	0.425071	-2.75641	21.6202	20.6503	18.1088	18.6036	14.0689	13.58	9.56742	19.1615	17.9057	15.4592	19.4513	16.8728	18.5694	14.5867
ENSMUSG00000070282	3000002C10Rik	3981	0.543639	2.66431	2.82975	0.0120619	0.425071	-2.94776	7.02589	7.14349	8.64786	6.38598	5.47859	4.09835	4.12187	4.9572	6.67051	4.52501	6.65478	7.27112	6.11992	6.08686
ENSMUSG00000027274	Mkks	3227	0.584851	3.68506	2.82963	0.0120647	0.425071	-2.77986	16.9582	19.9978	16.8785	15.7562	11.9967	8.48094	10.1699	19.22	18.6414	16.5777	18.4718	19.7047	13.0864	10.7739
ENSMUSG00000032599	Ip6k2	4067	-0.44533	6.55412	-2.82928	0.0120736	0.425071	-2.73857	84.92	84.1781	86.5451	81.6983	116.371	137.433	112.141	66.9628	69.0257	71.5403	76.4044	76.5408	88.9258	94.6828
ENSMUSG00000025533	Asl	4831	-0.431189	4.24264	-2.82711	0.0121278	0.425071	-2.72038	12.0829	14.8297	16.0608	17.6229	18.6229	19.6099	17.4827	13.3054	10.8815	12.7685	11.1963	13.5552	16.138	15.7019
ENSMUSG00000027593	Raly	3292	0.247899	6.58549	2.827	0.0121307	0.425071	-2.73919	118.21	114.627	118.47	108.654	96.2315	87.6114	83.5647	117.668	128.737	106.788	116.187	122.236	118.413	115.533
ENSMUSG00000029816	Gpnmb	6514	-1.54225	3.3212	-2.82573	0.0121626	0.425071	-2.78331	2.89368	12.2576	3.9441	5.71799	29.2969	23.1078	11.4099	2.85645	3.82706	3.77105	4.8296	4.22517	2.74278	2.99214
ENSMUSG00000006315	Tmem147	1112	0.362498	4.90228	2.82526	0.0121742	0.425071	-2.70907	121.39	103.279	102.583	96.7648	91.6933	65.7885	69.8762	104.454	128.176	107.016	110.684	113.512	116.851	109.43
ENSMUSG00000008200	Fnbp4	6583	-0.273917	7.15554	-2.8249	0.0121834	0.425071	-2.75859	86.0851	75.516	77.2747	84.1524	91.8562	92.8214	95.9674	81.4549	74.1747	74.4646	79.7335	78.6438	81.8323	74.9797
ENSMUSG00000029162	Khk	1797	-0.86003	1.36976	-2.82441	0.0121957	0.425071	-3.35631	4.39877	3.95635	5.14695	5.9221	9.10278	9.95796	6.98286	3.13771	4.22216	5.46792	5.22138	5.80949	5.42313	3.22458
ENSMUSG00000102953	Gm37019	2134	-1.26001	1.48539	-2.82423	0.0122002	0.425071	-3.35895	1.42466	7.68822	3.61179	5.81803	7.66527	8.87867	11.3079	4.75597	3.04749	3.58122	2.58637	4.89206	5.58153	5.43071
ENSMUSG00000087050	Dhrs13os	2429	1.94086	-0.506041	2.82348	0.0122193	0.425071	-3.93316	2.25295	2.7018	2.32697	2.19061	0.448956	0	0.99346	1.16065	1.11557	0.674204	1.36335	0.39072	0.668681	1.95183
ENSMUSG00000048279	Sacs	20414	-0.672688	3.99951	-2.82242	0.0122461	0.425071	-2.78842	1.69778	1.60739	2.74362	4.14151	2.91138	2.93911	2.29325	4.22595	3.42465	4.4924	3.56887	2.76619	4.00474	2.37404
ENSMUSG00000002308	Cd320	2883	0.56422	3.39878	2.82068	0.01229	0.425071	-2.81878	15.6071	19.3488	17.4666	14.9703	9.07815	9.858	11.7182	16.624	13.5345	11.3607	17.4213	14.1552	10.5164	15.3484
ENSMUSG00000018541	Cwc25	5053	-0.303585	4.78514	-2.8199	0.01231	0.425071	-2.71765	17.4484	21.7543	20.2362	22.1138	25.1424	22.3939	23.1139	17.8538	17.9111	18.2572	21.8457	20.942	18.8577	21.6841
ENSMUSG00000052253	Zfp622	7130	-0.302871	5.29087	-2.81922	0.0123274	0.425071	-2.72262	18.8468	22.167	20.1788	22.8031	26.6128	25.3189	21.0513	16.686	17.5581	18.5278	22.6036	18.4355	20.5022	21.0564
ENSMUSG00000055148	Klf2	1847	-0.894073	3.57509	-2.81804	0.0123574	0.425071	-2.7948	15.8019	31.6822	17.5267	24.6476	38.0823	58.1304	32.9239	15.2638	15.5512	22.4618	20.6189	18.7551	34.8823	21.1054
ENSMUSG00000031951	Tmem231	5372	0.339028	4.86296	2.81727	0.0123771	0.425071	-2.72144	25.2409	24.0256	23.1476	20.3604	22.3299	14.8918	15.6322	24.1408	19.0669	21.8474	20.8566	20.1401	17.234	20.2004
ENSMUSG00000019977	Hbs1l	6051	-0.338984	5.82101	-2.81625	0.0124032	0.425071	-2.73882	30.548	37.6884	30.4006	34.0996	43.6133	41.7497	38.2047	33.5456	30.5409	37.2581	33.2016	36.3093	31.4949	38.0437
ENSMUSG00000020516	Rps6kb1	8658	0.258648	6.67507	2.81578	0.0124153	0.425071	-2.76252	50.9162	47.9428	48.7843	40.9718	39.8016	38.0537	37.2363	49.5596	52.8299	44.828	46.4723	45.8745	37.1445	47.5792
ENSMUSG00000036620	Mgat4b	2719	-0.359879	7.33364	-2.81549	0.0124227	0.425071	-2.77872	202.384	216.825	213.737	217.441	292.983	260.928	261.28	224.585	180.383	225.861	187.766	207.509	246.71	223.963
ENSMUSG00000102279	Gm37146	463	0.413619	3.52345	2.8154	0.012425	0.425071	-2.83601	105.062	98.0384	93.2232	84.2779	70.6596	60.2469	66.7125	90.118	108.857	94.3206	126.36	112.739	111.088	111.5
ENSMUSG00000051444	Bbs12	2436	0.626547	5.04453	2.81451	0.0124478	0.425071	-2.726	66.1461	54.7787	55.054	58.4912	38.4992	25.0623	29.1238	49.3018	74.0836	54.0054	75.9018	64.2836	43.1171	60.333
ENSMUSG00000022295	Atp6v1c1	5601	-0.364298	5.49436	-2.81427	0.012454	0.425071	-2.73557	27.0315	30.5617	30.733	29.9781	42.3472	40.2178	32.6574	28.1873	27.7697	27.2892	29.4639	27.9584	23.7791	31.8832
ENSMUSG00000071280	Gm10322	1354	-1.84187	-0.352458	-2.81027	0.0125574	0.425071	-3.98802	1.34722	2.01953	0.379496	2.61989	4.83241	6.21929	3.20798	2.08215	2.80178	1.20948	0.815259	0.70093	3.99859	2.33432
ENSMUSG00000045934	Mtmr11	3780	-0.374763	4.84145	-2.80875	0.0125969	0.425071	-2.73569	26.8634	28.9359	23.381	31.2816	32.6	36.6188	29.1106	26.7007	27.6707	31.3376	23.5081	25.6096	28.646	30.7984
ENSMUSG00000031712	Il15	2261	0.66578	2.97817	2.80858	0.0126011	0.425071	-2.92455	16.6735	14.2709	18.1809	13.8588	10.1286	6.75052	9.39204	11.2221	18.9357	16.6589	14.4024	14.4815	9.57822	15.144
ENSMUSG00000091438	Gm17088	581	0.594014	1.98511	2.80828	0.0126091	0.425071	-3.13474	35.5827	28.2387	41.5669	27.4751	24.4005	19.0232	17.4442	21.3505	20.5211	21.6097	28.499	30.2196	24.2283	23.5736
ENSMUSG00000108094	Gm31108	1633	0.841962	1.21195	2.80583	0.0126729	0.425071	-3.27165	13.0322	9.04225	9.1251	5.79275	6.01018	5.47901	4.13761	4.83395	2.32309	2.00568	8.11165	3.48705	3.31542	5.48391
ENSMUSG00000032512	Wdr48	8927	-0.266616	6.50429	-2.80529	0.0126872	0.425071	-2.77772	36.7129	35.5934	39.7739	38.0814	45.4431	45.7505	41.5747	37.5813	34.1789	36.9342	38.9511	37.2097	34.6909	36.999
ENSMUSG00000035692	Isg15	703	1.35792	2.12678	2.80514	0.0126911	0.425071	-3.09565	60.545	46.6761	29.9678	47.937	11.6342	8.23526	13.7304	17.6453	19.2726	42.7076	48.6767	13.5001	14.6327	15.7359
ENSMUSG00000028159	Dapp1	4124	0.592631	3.69431	2.80461	0.0127049	0.425071	-2.81515	16.5134	13.7916	12.3351	10.4654	7.27185	8.67821	9.12818	12.5785	11.8271	14.6927	15.7924	10.0107	10.1087	16.9887
ENSMUSG00000084834	4930565N06Rik	2416	-0.530903	4.04329	-2.80375	0.0127275	0.425071	-2.77113	25.9225	22.8625	22.1188	25.45	44.6858	36.8154	25.5694	22.4045	23.7774	24.8538	24.4439	25.7299	17.9274	25.7284
ENSMUSG00000057058	Skap1	7462	0.542936	5.10318	2.80332	0.0127389	0.425071	-2.74435	25.0975	14.8778	18.3858	20.2832	11.1799	10.086	10.0897	19.5706	19.8999	21.4343	22.0417	19.5866	18.2114	21.8138
ENSMUSG00000018476	Kdm6b	6954	-0.419638	7.11386	-2.80307	0.0127454	0.425071	-2.79713	65.3163	76.9136	73.2259	79.4078	90.1704	94.3025	101.397	69.8929	56.0337	73.0039	56.3518	70.6268	83.0721	77.8729
ENSMUSG00000006782	Cnp	3639	0.391357	4.71372	2.79997	0.0128271	0.425071	-2.75104	31.7473	31.4097	32.0531	33.306	21.5765	21.1159	18.4349	26.8055	28.1472	28.3516	24.7224	30.5139	28.8632	28.6623
ENSMUSG00000059734	Ndufs8	1291	0.405106	4.54817	2.79939	0.0128427	0.425071	-2.75975	73.9451	77.9454	67.2646	65.0299	53.2164	48.1056	44.4866	75.1213	83.9574	79.0702	68.831	85.6433	88.068	64.0621
ENSMUSG00000032366	Tpm1	6485	-0.309172	8.10202	-2.79937	0.0128431	0.425071	-2.81976	151.332	147.243	160.134	178.598	176.819	207.033	159.262	163.198	126.691	171.045	147.068	143.859	157.288	165.222
ENSMUSG00000109957	Gm45353	252	-1.11439	0.147412	-2.79859	0.0128637	0.425071	-3.8553	9.65151	10.851	10.1952	21.1151	32.4557	22.9737	15.3214	13.4249	12.9034	21.6619	19.7118	13.1814	10.7422	16.7231
ENSMUSG00000063011	Msln	3064	-1.0494	6.12945	-2.79546	0.0129472	0.425071	-2.77225	63.5034	30.343	75.4657	85.8662	68.8689	169.023	114.355	110.414	72.165	144.487	71.1529	95.2467	141.183	68.5981
ENSMUSG00000074577	Ripor3	4244	-0.986158	0.581227	-2.79358	0.0129976	0.425071	-3.61886	1.0029	1.15975	1.21074	1.811	2.95497	2.60426	1.59206	1.19572	0.510787	1.02899	0.780298	1.34174	1.2757	0.992985
ENSMUSG00000107937	Gm44200	662	0.872875	1.38828	2.79235	0.0130304	0.425071	-3.39075	19.2884	27.2618	16.3	14.2894	17.2967	6.36021	7.29038	17.0346	13.0984	14.8427	16.6746	17.9203	13.9032	13.5275
ENSMUSG00000108101	Gm45738	233	-1.12588	1.24792	-2.79187	0.0130433	0.425071	-3.49972	36.5349	21.1245	22.0531	50.7487	67.8645	65.5061	37.2842	36.2991	37.2151	14.057	40.2696	28.5125	58.0911	54.2604
ENSMUSG00000038612	Mcl1	3418	-0.295661	6.96959	-2.7916	0.0130507	0.425071	-2.81299	123.637	143.202	127.482	135.611	172.766	171.997	135.129	133.786	138.895	141.501	137.417	134.668	133.689	118.98
ENSMUSG00000022144	Gdnf	3674	-1.31402	0.96796	-2.79041	0.0130828	0.425071	-3.53628	0.992997	1.19083	2.51744	1.93105	3.71024	4.87057	4.59766	1.22775	0.737541	1.63437	1.35203	1.42075	3.09461	2.29408
ENSMUSG00000006676	Usp19	7048	-0.34152	7.83094	-2.78981	0.0130989	0.425071	-2.83424	120.263	133.618	111.472	121.382	155.345	153.531	156.606	118.641	96.0399	107.038	104.857	115.064	109.465	123.921
ENSMUSG00000067219	Nipal1	4393	-1.28264	1.83642	-2.78822	0.013142	0.425071	-3.24954	1.79936	3.61024	1.75451	4.03749	5.70949	7.18836	4.72406	3.85053	1.60375	2.98227	2.01022	2.05237	6.53191	1.07922
ENSMUSG00000090877	Hspa1b	2803	-1.78771	6.0305	-2.788	0.0131479	0.425071	-2.79325	39.2637	117.65	53.5286	57.1607	391.192	203.538	399.115	92.1304	35.5754	55.8929	33.6711	47.9101	104.303	120.278
ENSMUSG00000025492	Ifitm3	678	0.302629	7.34388	2.78663	0.0131852	0.425071	-2.82904	1093.23	955.039	934.457	923.458	710.12	765.397	673.394	869.887	1124.66	1115.11	938.607	888.869	908.736	904.381
ENSMUSG00000024896	Minpp1	2674	0.432208	4.2106	2.78607	0.0132005	0.425071	-2.79158	32.9718	27.8148	30.3614	29.1853	21.6145	16.9269	19.1317	26.9904	25.1313	28.9884	28.4841	29.1036	22.0694	32.505
ENSMUSG00000022504	Ciita	9535	0.56643	2.09932	2.78585	0.0132063	0.425071	-3.10425	2.29571	2.35159	2.53281	1.42613	1.42962	1.49033	1.77156	1.36009	1.3641	1.60301	2.02596	1.34371	1.36275	1.60216
ENSMUSG00000031885	Cbfb	3480	0.284023	7.0547	2.78456	0.0132416	0.425071	-2.82324	156.729	122.421	155.185	137.272	112.498	99.212	102.904	179.523	187.189	172.548	166.531	159.949	151.688	153.644
ENSMUSG00000091183	Gm5141	3406	0.763185	2.38723	2.78432	0.013248	0.425071	-3.11075	8.212	5.61982	7.84485	6.07539	3.36183	3.245	3.68415	8.44279	8.75131	6.25054	7.29209	7.24473	4.45081	4.17587
ENSMUSG00000080873	Rpl30-ps3	348	-1.19049	0.919591	-2.78226	0.0133046	0.425071	-3.71507	3.49451	17.2867	17.7185	20.387	29.7697	22.6857	26.3501	24.3037	24.917	28.2352	25.3761	23.1811	17.1135	18.1648
ENSMUSG00000024474	Ik	3629	-0.276188	6.14888	-2.78202	0.0133112	0.425071	-2.81002	67.0207	74.1442	81.557	77.711	93.4554	90.0626	80.3263	63.0812	66.1564	69.4948	68.1358	73.3566	63.5547	72.4338
ENSMUSG00000028454	Pigo	4283	-0.312031	4.62916	-2.78077	0.0133455	0.425071	-2.78239	20.4433	22.0901	21.4749	24.433	24.061	25.5597	26.5933	19.4838	20.1189	21.1572	19.9741	19.3889	20.2254	21.2778
ENSMUSG00000073555	Gm4951	2645	1.58969	1.3811	2.77977	0.013373	0.425071	-3.33853	12.4138	10.3382	4.07962	7.37631	1.44302	1.79084	1.82466	2.34492	4.50767	6.39784	5.63407	3.04991	0.818766	3.38572
ENSMUSG00000026558	Uck2	5464	-0.291902	7.09605	-2.7794	0.0133833	0.425071	-2.83472	83.0164	80.1717	84.1663	99.547	95.3999	96.2265	91.9492	101.645	96.9034	102.403	93.8403	93.447	121.183	90.4316
ENSMUSG00000076441	Ass1	2414	0.496461	6.5987	2.77848	0.0134084	0.425071	-2.82305	190.172	142.046	174.543	174.134	91.7043	95.9301	105.561	185.924	156.028	225.453	145.413	163.157	152.285	187.449
ENSMUSG00000021306	Gpr137b	5026	-0.411804	6.02142	-2.77831	0.0134133	0.425071	-2.80858	44.7626	38.8459	45.2905	44.5828	60.4273	56.5472	55.9827	49.9227	43.6704	58.7587	47.5499	41.9203	56.9847	44.1253
ENSMUSG00000117429	A430019L02Rik	3421	-0.57948	3.99754	-2.77784	0.0134262	0.425071	-2.79915	16.7075	22.8603	17.4233	18.6647	31.2395	29.0769	29.7672	14.6689	17.109	11.0102	12.2615	12.0678	12.5026	15.3984
ENSMUSG00000115339	Gm48913	1505	0.920818	2.92352	2.77705	0.0134481	0.425071	-2.91382	38.3816	29.7973	30.7278	25.5345	13.7673	13.2888	15.0719	9.74086	14.4038	11.2441	35.9397	14.8192	10.4325	32.9018
ENSMUSG00000042507	Elmsan1	7611	-0.395739	6.59794	-2.77693	0.0134514	0.425071	-2.82989	42.4218	51.7356	41.3177	49.7152	54.805	62.5816	57.9579	51.2655	35.7451	47.2652	40.3922	45.6387	50.577	48.3105
ENSMUSG00000034459	Ifit1	2656	1.07	2.62972	2.7737	0.0135413	0.425071	-2.99821	19.6882	15.6489	10.447	17.5853	6.36406	3.96316	4.17934	9.55312	9.18205	16.4422	11.6371	5.53856	4.89225	5.15672
ENSMUSG00000117412	Gm49979	3831	-0.601937	2.85845	-2.77182	0.0135939	0.425071	-3.01389	5.71381	6.42391	4.96267	6.79034	8.53965	8.65502	8.81848	7.06463	6.79022	8.40693	5.61871	7.18422	9.186	6.6002
ENSMUSG00000029056	Pank4	3487	-0.369778	5.12348	-2.76929	0.0136648	0.425071	-2.80307	36.7931	36.3861	35.2186	39.1662	42.6886	43.9219	52.0408	36.8675	31.2391	34.1273	33.081	39.873	37.1083	33.6884
ENSMUSG00000018585	Atox1	541	0.401496	5.12779	2.76861	0.0136839	0.425071	-2.80259	271.991	288.102	260.243	251.352	189.479	180.949	172.174	255.346	214.374	260.327	231.586	263.14	342.258	289.193
ENSMUSG00000022000	Zc3h13	6283	-0.29933	5.85841	-2.76848	0.0136876	0.425071	-2.82327	32.2265	32.8151	35.3299	35.9457	42.7839	41.7997	36.1794	31.6788	29.5857	35.8823	32.0634	32.6272	37.8288	33.6206
ENSMUSG00000110894	Gm48335	3811	0.94151	1.2734	2.76777	0.0137076	0.425071	-3.50884	2.2337	3.44406	3.37075	0.930815	1.71689	2.34774	1.13976	2.21928	2.41749	2.57829	3.18616	3.1129	2.13097	4.00855
ENSMUSG00000031983	2310022B05Rik	3307	-0.317762	6.62566	-2.7677	0.0137095	0.425071	-2.84778	100.942	122.045	108.299	110.307	139.488	147.85	126.384	101.789	93.7383	109.935	103.977	108.05	108.053	109.593
ENSMUSG00000022906	Parp9	4872	0.425711	5.62996	2.76717	0.0137246	0.425071	-2.81762	52.1681	43.329	40.2886	44.1718	28.9863	27.0068	29.2229	35.2982	45.1621	46.0503	43.5019	43.6349	31.3377	36.9783
ENSMUSG00000032615	Nt5m	3361	0.462467	3.64878	2.7655	0.0137718	0.425071	-2.87599	17.1866	15.458	15.4411	14.4244	11.1939	8.456	10.626	18.7893	14.8345	15.1047	17.0785	14.4011	14.8199	12.3819
ENSMUSG00000022742	Cpox	6661	-0.429021	4.21916	-2.76511	0.013783	0.425071	-2.82348	8.67201	9.68817	9.87408	12.16	13.0973	10.4298	12.6072	10.2425	9.03106	14.0957	8.61744	10.5435	9.02213	10.9927
ENSMUSG00000034801	Sos2	8514	-0.234274	6.72597	-2.76441	0.0138029	0.425071	-2.85551	46.921	45.285	45.8072	48.5394	56.9977	48.4643	51.6408	44.2388	40.2289	41.4187	49.8514	48.9913	46.6118	44.6097
ENSMUSG00000055660	Mettl4	8036	0.40139	5.41635	2.76419	0.0138092	0.425071	-2.81315	21.6402	19.9401	21.2287	21.3358	16.2166	11.4614	12.8523	26.382	26.1666	24.4546	25.6185	22.9706	18.3928	19.7968
ENSMUSG00000025810	Nrp1	9785	0.953688	6.32085	2.76273	0.0138506	0.425071	-2.85226	64.8126	51.0839	41.17	44.9535	19.9491	19.3634	23.1324	24.7781	25.4772	20.2509	52.0061	21.7745	16.5991	53.4046
ENSMUSG00000022175	Lrp10	4463	-0.302813	6.86744	-2.76273	0.0138508	0.425071	-2.86115	87.7394	100.114	90.149	104.123	115.087	112.266	102.191	100.818	79.7799	101.03	85.4546	103.774	108.573	98.9111
ENSMUSG00000066278	Vps37b	2789	-0.626189	3.64099	-2.76162	0.0138824	0.425071	-2.88193	15.0431	14.3144	12.7124	15.6868	18.7682	25.2869	23.3611	11.7257	17.294	15.8538	16.6232	18.2053	21.7418	14.1658
ENSMUSG00000024074	Crim1	5995	-0.594324	5.93201	-2.76024	0.013922	0.425071	-2.84812	31.5433	52.7276	43.1984	38.6588	80.0376	71.1108	57.7216	33.859	25.583	26.6794	31.8545	28.0998	29.9829	27.0638
ENSMUSG00000026019	Wdr12	11955	0.440101	5.19382	2.76018	0.0139236	0.425071	-2.81742	15.3601	10.9789	13.2381	13.402	9.21303	6.99983	7.99325	12.3098	13.373	13.2418	14.2195	11.9079	10.5519	12.4259
ENSMUSG00000027680	Fxr1	6553	-0.248341	7.12113	-2.76	0.0139287	0.425071	-2.87198	76.3652	72.1897	79.0399	78.944	97.7684	84.0904	81.9715	79.8488	85.0174	74.4723	82.9622	81.9004	74.6059	76.9307
ENSMUSG00000105741	C79130	4296	0.76351	1.93003	2.75887	0.0139611	0.425071	-3.22042	4.95381	3.81906	5.26277	2.33957	3.42689	3.18529	1.68514	3.28123	2.90147	2.28721	4.88207	3.86605	2.3945	4.04648
ENSMUSG00000056832	Ttc26	4673	0.669846	3.09656	2.7567	0.0140237	0.425071	-2.98972	7.54689	7.49002	8.79671	3.16297	5.2507	4.61772	6.30002	7.84293	9.39386	10.6302	8.14963	5.99128	6.02466	9.13098
ENSMUSG00000097180	2700038G22Rik	1594	0.43689	4.758	2.75611	0.0140408	0.425071	-2.82263	78.5805	64.5013	66.728	72.6974	45.495	39.6217	42.994	73.9296	71.738	62.3276	74.7911	72.0428	82.1963	68.739
ENSMUSG00000104087	Gm38277	1367	-2.07884	-0.19873	-2.75595	0.0140453	0.425071	-4.03657	0	1.60026	1.87944	1.29749	4.78645	6.16015	3.88358	4.1247	2.37869	3.19462	2.01877	2.08279	1.58422	3.85354
ENSMUSG00000031639	Tlr3	5207	0.540247	6.14726	2.75416	0.0140971	0.425071	-2.85349	73.8015	52.6198	54.9659	65.5148	37.0695	27.9983	33.7382	60.3154	62.9684	53.9905	67.6266	50.9434	46.6857	55.2374
ENSMUSG00000024902	Mrpl11	3229	0.316964	4.72819	2.75415	0.0140975	0.425071	-2.82674	31.0707	29.3006	34.5317	27.4647	24.485	21.3522	23.3166	35.797	38.0989	32.9658	33.844	37.0336	36.2169	34.0962
ENSMUSG00000108780	5430434F05Rik	3553	0.347096	4.64486	2.75371	0.0141102	0.425071	-2.82537	33.7137	38.019	28.9242	30.1186	22.2522	24.7378	22.9562	24.7565	26.0829	27.3478	27.1849	25.643	22.5524	21.7947
ENSMUSG00000022325	Pop1	3795	0.505384	4.67756	2.75293	0.0141328	0.425071	-2.82896	32.365	23.9219	29.5169	30.5348	17.6723	15.5327	15.388	30.7552	24.7053	33.8029	28.2146	27.8841	30.8154	25.402
ENSMUSG00000024853	Sf3b2	6822	-0.315694	7.56975	-2.75291	0.0141335	0.425071	-2.89374	91.6257	100.367	98.2935	112.403	111.977	113.794	118.71	111.331	84.6044	117.386	92.7975	105.034	114.678	106.715
ENSMUSG00000042992	Borcs5	2506	-0.656415	2.08471	-2.74874	0.0142552	0.425071	-3.19984	6.30853	6.76518	3.89582	8.02138	9.35596	7.56068	7.89607	5.84996	6.27151	4.57442	5.0656	5.68073	7.34553	5.67559
ENSMUSG00000021125	Arg2	1428	-0.614685	2.48735	-2.74867	0.0142572	0.425071	-3.09998	12.7741	13.4041	11.8744	19.045	17.1825	18.7967	18.9264	17.3734	10.2469	9.55673	13.5277	19.9382	14.0281	13.649
ENSMUSG00000034422	Parp14	9306	0.611379	6.63804	2.74837	0.014266	0.425071	-2.88055	57.1063	59.5313	39.148	56.5429	29.9405	22.7354	26.1382	41.0797	42.8617	57.7791	47.5659	40.1306	31.5327	37.6998
ENSMUSG00000033590	Myo5c	9697	-0.920483	5.04263	-2.74788	0.0142806	0.425071	-2.84354	9.09215	21.5439	12.0816	12.1939	32.1632	34.899	24.487	7.73348	7.60075	6.81154	11.1559	7.73185	8.93322	13.092
ENSMUSG00000024066	Xdh	9175	-0.816227	6.47332	-2.74787	0.0142808	0.425071	-2.8875	34.1963	56.2088	33.5465	34.6679	92.7679	89.0277	70.171	29.744	23.3317	15.7071	30.1381	25.4979	26.082	26.87
ENSMUSG00000024754	Cemip2	8520	0.515444	7.05898	2.74716	0.0143016	0.425071	-2.89126	76.1484	61.3645	65.3756	75.9152	35.9024	36.3226	40.3319	58.8994	65.326	71.7589	69.38	69.4529	52.4887	74.3796
ENSMUSG00000031530	Dusp4	2740	-0.373754	6.23074	-2.74656	0.0143193	0.425071	-2.87382	91.4287	110.975	99.5795	99.0406	131.339	135.611	131.4	91.7793	74.7646	95.6287	93.667	101.833	104.527	104.971
ENSMUSG00000053886	Sh2d4a	2723	0.860598	3.25219	2.74654	0.0143199	0.425071	-2.92594	19.2038	21.4899	19.8138	16.9355	9.21109	5.60519	13.8247	8.90392	12.1405	10.224	19.0531	13.4186	7.75429	20.5062
ENSMUSG00000068245	Phf11d	4498	0.880278	3.65292	2.74561	0.0143471	0.425071	-2.88466	23.5215	20.0615	8.68201	10.7782	7.39454	6.20149	8.58378	10.6552	11.5666	10.8011	16.1972	8.65083	6.62016	9.252
ENSMUSG00000085175	Gm11423	885	0.996684	1.39263	2.74527	0.0143572	0.425071	-3.49543	17.8635	14.2129	11.0315	10.6888	9.24163	2.37879	7.08938	15.2907	14.0844	13.5699	14.9676	11.7962	11.6235	11.3094
ENSMUSG00000039157	Fam102a	6066	0.413833	5.00968	2.74492	0.0143677	0.425071	-2.84192	24.7588	24.7029	24.4806	24.0738	19.2359	14.316	14.3212	16.1736	18.851	21.1477	24.6576	20.3392	16.0655	22.4919
ENSMUSG00000024042	Sik1	5133	-0.529168	6.22362	-2.74476	0.0143723	0.425071	-2.87151	49.8708	41.7651	45.5477	60.0091	54.4938	56.8039	81.3304	65.7985	46.8778	65.9353	45.0534	44.3745	66.4499	59.1125
ENSMUSG00000081492	Gm9311	1269	-0.863936	2.56532	-2.74421	0.0143885	0.425071	-3.11034	11.4997	14.6527	13.7671	18.17	23.2024	24.8845	27.0025	19.5502	9.82248	16.3463	10.4384	19.8188	22.612	24.0766
ENSMUSG00000030688	Stard10	2419	0.323032	5.63234	2.7436	0.0144067	0.425071	-2.85622	85.4631	85.9106	81.3559	81.6322	61.085	51.9998	64.0438	94.8679	90.7349	90.0398	82.1393	85.5292	64.9064	78.3961
ENSMUSG00000033355	Rtp4	2131	0.795473	4.06366	2.74354	0.0144083	0.425071	-2.85178	54.784	62.8755	29.8995	36.6219	25.5869	19.2642	22.8742	21.432	30.2635	35.0941	37.2961	25.8308	13.9735	29.1693
ENSMUSG00000040434	Large2	5837	0.556232	5.26764	2.74249	0.0144396	0.425071	-2.8494	34.5847	27.5459	29.8425	26.1325	14.3857	16.5007	24.0609	25.5986	24.1401	22.0709	29.5018	22.6005	24.4872	37.0017
ENSMUSG00000052911	Lamb2	6082	-0.384366	6.96914	-2.74183	0.0144591	0.425071	-2.9046	68.4826	97.1128	77.0503	82.1412	120.491	94.4965	103.238	67.9545	58.7211	70.0077	65.6109	64.7583	64.2712	78.6443
ENSMUSG00000058173	Smco4	1173	0.628588	3.12107	2.73984	0.0145184	0.426055	-3.00069	33.1755	27.5076	36.3585	33.2657	13.9452	21.0882	15.6348	38.455	34.6512	36.7643	24.938	27.9135	32.3091	29.1906
ENSMUSG00000022023	Wbp4	7566	-0.254632	5.22403	-2.73852	0.0145579	0.426454	-2.8563	17.3589	18.8657	18.4726	21.9579	20.8993	21.0773	18.8176	16.3207	17.191	18.7588	19.915	17.2477	16.7446	18.172
ENSMUSG00000064853	Gm23442	134	-0.7674	2.89489	-2.73655	0.014617	0.426853	-3.01033	131.592	273.444	168.723	225.018	252.283	420.261	331.353	159.897	137.508	171.097	177.112	184.146	177.776	263.389
ENSMUSG00000021771	Vdac2	4769	-0.33939	6.19296	-2.73512	0.0146599	0.426853	-2.88784	42.7123	54.7003	56.5663	65.2093	58.5388	64.6711	57.3804	57.5788	48.5239	69.5943	54.8574	62.4879	62.6667	60.8628
ENSMUSG00000020260	Pofut2	7878	0.253214	6.21993	2.73452	0.0146781	0.426853	-2.89367	41.7558	40.8882	40.113	35.6475	33.7757	28.1927	33.0203	37.0029	35.5656	38.1798	31.5969	38.0082	35.8053	33.0992
ENSMUSG00000045598	Zfp553	3976	-0.423541	4.79573	-2.73271	0.0147329	0.426853	-2.85943	22.1747	26.4091	25.847	24.8325	41.8268	31.6367	29.9819	23.9663	21.1271	24.5756	25.8197	22.5569	26.0083	27.2928
ENSMUSG00000089870	Gm15562	426	-1.24807	1.56567	-2.73182	0.0147597	0.426853	-3.37441	21.41	30.8106	12.0619	33.3083	65.2772	65.4796	29.4559	35.7367	10.1774	28.191	19.4342	27.848	24.1473	11.1291
ENSMUSG00000010760	Phlda2	1121	0.736707	3.56696	2.72984	0.0148199	0.426853	-2.9441	49.902	38.5408	56.38	53.7954	20.4289	21.1274	23.6791	51.3045	41.5765	62.3307	32.0031	41.9076	45.3991	49.8113
ENSMUSG00000029552	Tes	6835	-0.25378	7.38671	-2.72954	0.0148291	0.426853	-2.92963	83.5339	71.2116	90.664	99.6472	94.1335	98.4084	77.954	97.1779	96.7334	93.6023	105.46	101.224	98.618	92.8702
ENSMUSG00000069874	Irgm2	3690	0.680832	4.03291	2.72898	0.0148461	0.426853	-2.88241	26.0355	29.7899	15.5962	21.1494	13.5945	10.5547	10.8557	14.9748	16.743	16.8646	24.6798	17.618	12.7649	13.8476
ENSMUSG00000113796	Gm36426	1795	1.70232	-0.243968	2.72876	0.0148526	0.426853	-4.00121	1.69372	5.17945	2.00382	1.64686	1.21506	0.293208	0.268871	2.51296	2.11343	1.21645	2.15237	3.70107	1.20648	3.22817
ENSMUSG00000041415	Dicer1	16750	-0.214369	7.58875	-2.72823	0.014869	0.426853	-2.93931	43.634	42.9675	42.9783	46.486	52.5725	49.3315	42.3268	40.3613	35.008	40.1181	44.1215	46.4331	41.9551	42.0479
ENSMUSG00000074733	Zfp950	10615	0.536789	5.33078	2.72767	0.014886	0.426853	-2.87637	18.5593	15.1985	19.6047	14.0356	12.5335	8.72634	11.5939	15.1917	17.5117	13.422	18.4063	14.8863	9.02773	17.1705
ENSMUSG00000007812	Zfp655	5598	-0.473438	6.37632	-2.72562	0.0149489	0.426853	-2.91391	50.5075	52.3638	53.4215	46.153	83.2787	79.3504	72.4193	53.3831	49.6638	43.101	56.5931	50.8607	50.6785	57.5899
ENSMUSG00000028328	Tmod1	3946	-1.13349	0.765614	-2.72504	0.0149666	0.426853	-3.58864	1.07864	2.0789	1.17196	2.24742	4.00721	3.86795	2.20152	1.28602	0.686701	0.830026	2.09806	0.841792	2.19527	0.800981
ENSMUSG00000032583	Mon1a	2826	0.506821	2.5944	2.7247	0.014977	0.426853	-3.08995	8.60644	11.4177	10.1822	7.94991	7.71771	7.07703	4.61105	8.5794	7.67084	7.91971	7.81218	8.22787	7.85483	8.01538
ENSMUSG00000063410	Stk24	5353	-0.384669	6.48065	-2.72444	0.0149851	0.426853	-2.9182	55.4317	61.1968	59.4182	63.3965	75.8857	83.0805	69.6932	57.617	55.8852	59.9622	52.0689	57.3549	78.6879	60.6194
ENSMUSG00000039686	Zer1	9784	-0.301423	5.66817	-2.72379	0.0150051	0.426853	-2.89699	19.8249	21.1847	19.3267	20.5453	25.2454	25.7129	22.7894	15.9057	14.1801	16.5148	17.6004	19.3517	19.6997	20.1365
ENSMUSG00000029860	Zyx	5390	-0.434531	8.09166	-2.72311	0.015026	0.426853	-2.95574	165.041	175.228	187.041	192.175	234.592	261.787	217.583	207.441	157.556	203.161	140.696	175.021	229.119	167.22
ENSMUSG00000020392	Cdkn2aipnl	1958	0.392029	6.43756	2.72191	0.0150631	0.426853	-2.91932	191.916	179.038	192.624	173.925	143.415	114.508	118.807	169.327	246.339	162.816	202.393	166.255	155.676	165.728
ENSMUSG00000024101	Washc1	3903	-0.407745	4.33455	-2.71986	0.0151267	0.426853	-2.88748	14.1768	17.9354	21.196	18.9349	25.9846	22.5194	22.0105	16.0356	16.5236	18.4618	20.5047	19.4529	21.0848	20.65
ENSMUSG00000039828	Wdr70	3738	-0.346654	5.71451	-2.71748	0.0152007	0.426853	-2.90598	46.6851	56.1812	47.8372	53.6181	64.6197	62.3741	61.5867	50.532	43.4948	50.9664	43.7056	55.73	58.0805	52.1423
ENSMUSG00000033705	Stard9	22053	-0.321971	6.00487	-2.7163	0.0152376	0.426853	-2.92034	11.3045	11.8538	10.1356	12.3322	13.0053	15.5604	11.8834	9.48564	8.50283	8.02001	11.6628	11.0816	9.25548	12.0151
ENSMUSG00000035295	Wdr38	2871	0.771122	1.3257	2.71482	0.0152837	0.426853	-3.43794	4.65935	4.38121	5.0113	3.70672	1.70927	2.74978	2.52154	2.9459	2.45395	2.6619	3.65262	2.97511	2.6401	4.77055
ENSMUSG00000057363	Uxs1	5097	0.322035	5.84806	2.71478	0.015285	0.426853	-2.91331	47.2407	46.7811	48.3897	42.8019	31.6649	36.2437	34.3716	46.4617	43.3811	44.66	47.429	42.1742	37.496	53.9491
ENSMUSG00000018379	Srsf1	5710	0.304381	7.68385	2.71466	0.0152889	0.426853	-2.96148	149.509	120.392	148.302	134.604	113.921	87.6565	95.8484	177.251	189.538	159.367	146.827	147.262	137.96	134.877
ENSMUSG00000002147	Stat6	4402	-0.239205	7.08184	-2.71428	0.0153007	0.426853	-2.95102	106.498	105.352	112.526	125.981	122.503	120.398	115.558	113.743	96.7671	124.875	115.351	120.411	122.131	129.6
ENSMUSG00000021607	Mrpl36	1161	0.580049	3.68287	2.71411	0.0153062	0.426853	-2.94602	60.2284	37.684	52.2247	41.2481	37.1019	25.3861	23.6947	36.9098	59.7493	47.0181	49.9162	47.4121	44.3013	38.5669
ENSMUSG00000039849	Pcif1	6544	-0.380237	6.25348	-2.7137	0.0153189	0.426853	-2.92853	41.9053	37.5234	40.2025	41.8301	54.4923	52.7594	48.4541	37.0498	38.592	43.9607	38.038	45.1761	55.9279	45.8838
ENSMUSG00000092495	Gm20405	229	-0.893469	1.7153	-2.71331	0.0153311	0.426853	-3.36756	39.8283	42.9869	42.6328	64.5439	85.7172	91.9315	61.1182	46.782	40.2317	50.0589	28.9221	41.4437	85.1123	62.1092
ENSMUSG00000053007	Creb5	25021	-0.472312	6.84136	-2.71248	0.0153572	0.426853	-2.95007	15.5286	15.6935	16.9424	16.0914	23.0123	30.0585	17.8806	16.9012	14.5119	18.108	14.7793	15.5136	17.8299	14.4637
ENSMUSG00000030966	Trim21	3714	0.553853	4.18315	2.71239	0.0153603	0.426853	-2.90958	22.7567	21.9403	18.9542	19.7393	15.562	11.195	10.0059	19.7361	20.4287	20.7241	26.4522	26.5757	15.4522	17.304
ENSMUSG00000026641	Usf1	2806	-0.297842	4.92987	-2.71191	0.0153753	0.426853	-2.89318	32.5042	40.3443	36.6242	41.7185	45.2761	41.6395	41.4512	45.815	39.207	45.3279	39.536	41.2635	39.5541	45.2436
ENSMUSG00000022996	Wnt10b	3401	-0.875283	1.83706	-2.71016	0.0154308	0.427011	-3.4303	1.43027	3.21605	3.17277	6.25816	3.36677	4.48777	4.11528	3.48156	3.50567	5.29669	4.2194	5.72059	4.29816	4.64668
ENSMUSG00000074277	Phldb3	3001	0.444957	3.65772	2.70927	0.0154587	0.427011	-2.93704	20.2614	24.2373	16.951	14.7756	15.8072	11.2242	14.7955	14.4672	13.0023	15.0977	15.8167	13.9149	16.0564	18.6066
ENSMUSG00000034154	Ino80	6803	-0.273315	6.49947	-2.7085	0.0154834	0.427011	-2.94636	49.1584	44.0534	50.8324	56.2283	49.2919	57.7136	57.0379	47.5743	47.8772	46.1387	49.4084	50.2919	46.079	53.5064
ENSMUSG00000039910	Cited2	2457	-0.886897	6.61113	-2.70845	0.0154848	0.427011	-2.94889	102.949	127.541	137.4	103.47	304.252	243.34	272.445	181.753	108.742	157.965	87.1587	138.091	173.859	120.921
ENSMUSG00000078485	Plekhn1	8328	-0.269118	6.95934	-2.70675	0.0155388	0.427785	-2.96253	50.7434	56.4094	55.2215	58.7105	66.4548	59.7847	62.646	52.9452	46.6588	53.9457	49.7718	60.6268	57.7295	61.7991
ENSMUSG00000004567	Mcoln1	7555	-0.284078	6.05602	-2.70566	0.0155738	0.428033	-2.9359	31.1467	30.258	30.9459	30.598	40.3439	37.6879	34.2404	35.3757	29.9128	32.5866	33.3861	33.7918	33.2513	33.3987
ENSMUSG00000029062	Cdk11b	3752	-0.337997	5.3429	-2.69994	0.0157573	0.428508	-2.92527	35.815	42.4159	42.3177	42.2302	52.6074	50.4986	47.8507	36.2172	32.6438	45.5385	35.4518	39.2069	38.0949	35.9422
ENSMUSG00000068606	Gm4841	2839	1.8169	-0.212838	2.69935	0.0157762	0.428508	-3.89253	4.71187	3.46742	1.08595	2.29075	0.192059	0.556155	0.509993	0.595822	0.954464	1.53823	1.9441	0.835734	0.381408	1.1133
ENSMUSG00000070305	Mpzl3	6987	0.326808	5.30139	2.69861	0.0158002	0.428508	-2.92323	25.7595	23.7165	22.2097	20.7313	19.6658	17.0992	15.0582	23.08	25.0534	19.532	26.147	20.7823	21.9291	20.4318
ENSMUSG00000024926	Kat5	3509	-0.339908	5.26478	-2.69854	0.0158027	0.428508	-2.92335	37.6021	42.5479	36.6086	43.8067	45.0625	47.2462	50.6142	36.9577	32.4333	45.5808	39.7944	41.6515	42.7387	39.4821
ENSMUSG00000013415	Igf2bp1	9682	-0.718558	3.09349	-2.69831	0.01581	0.428508	-3.09358	2.70047	1.80752	2.33514	3.41959	2.75951	4.72927	3.43947	4.83363	3.91821	3.77752	2.85029	3.3818	4.9768	3.04685
ENSMUSG00000024359	Hspa9	4310	-0.250812	7.82392	-2.69764	0.0158318	0.428508	-2.99691	177.053	189.698	205.893	206.996	228.223	233.847	193.945	197.412	174.906	207.587	178.641	196.638	196.716	201.789
ENSMUSG00000040472	Rabggta	3768	-0.418694	4.80687	-2.69697	0.0158535	0.428508	-2.91732	27.9171	24.819	25.9101	29.8122	30.0991	34.5005	38.9377	29.3296	21.7181	27.2361	23.876	28.7136	29.3119	24.0461
ENSMUSG00000017466	Timp2	3896	-0.238272	9.18303	-2.69559	0.0158984	0.428508	-3.01484	586.039	554.469	538.501	644.032	624.19	681.255	560.046	545.9	475.036	594.78	537.339	506.32	553.777	523.128
ENSMUSG00000044952	Kctd21	2966	0.524123	2.33345	2.69541	0.0159042	0.428508	-3.18178	7.38018	8.85053	7.96916	6.17933	5.88274	4.25873	5.04427	7.41403	6.39517	7.1778	6.513	6.71957	4.38092	6.2162
ENSMUSG00000014177	Tvp23b	2235	0.487999	4.48388	2.69486	0.015922	0.428508	-2.92166	41.0805	48.2045	48.7399	43.3828	34.6427	22.371	27.8561	35.0669	43.4041	41.0326	45.6855	36.3063	28.1	44.5464
ENSMUSG00000029830	Svopl	5814	1.24676	0.0119816	2.69271	0.0159925	0.428508	-3.84031	0.73208	2.06941	0.972173	0.508447	0.750267	0.271573	0.332042	0.678865	0.559283	0.563344	0.949313	0.652948	0.279365	0.453026
ENSMUSG00000078153	Psme2b	837	0.970847	0.958918	2.69268	0.0159933	0.428508	-3.65441	13.0762	9.80087	11.0503	9.18267	6.51441	4.40162	2.88305	15.494	11.6547	13.0437	5.93474	10.2049	10.3495	5.66428
ENSMUSG00000108219	Gm44101	2221	1.2313	0.00358676	2.68833	0.0161366	0.428508	-3.9081	2.46394	2.70859	2.31354	0.79859	0.982002	2.13272	0.4346	1.26935	2.44009	0.983126	2.23655	1.49559	2.19391	2.13463
ENSMUSG00000021701	Plk2	4491	-0.746821	4.55284	-2.68812	0.0161433	0.428508	-2.93255	11.2375	18.5097	18.8785	17.7722	28.5316	31.8761	25.684	23.729	16.6529	26.0117	12.7813	14.6871	26.8836	15.4831
ENSMUSG00000033720	Sfxn5	9635	0.412491	5.9105	2.68751	0.0161637	0.428508	-2.96171	26.1267	27.1883	27.3585	27.4902	18.5053	14.0385	18.9342	24.8713	22.6115	23.6822	27.3817	27.4326	20.3977	30.2344
ENSMUSG00000045414	Dipk2a	3950	-0.380203	3.85966	-2.68709	0.0161775	0.428508	-2.95689	13.0845	11.9069	15.22	17.6618	18.4973	17.3215	13.1958	10.7059	13.1713	10.6412	13.8332	13.455	12.61	14.8031
ENSMUSG00000006435	Neurl1a	7284	0.547952	4.7686	2.68461	0.0162599	0.428508	-2.93719	21.704	21.1728	13.0505	17.1263	11.9771	9.46545	9.67366	16.9525	11.5323	14.7637	17.0489	11.9219	12.7845	14.5363
ENSMUSG00000002017	Fam98a	3564	0.323516	4.48594	2.68194	0.0163491	0.428508	-2.94252	27.2972	24.7051	27.6815	22.8925	24.4784	17.8685	16.2499	29.5845	25.6983	28.3355	23.694	21.7027	21.8751	23.6489
ENSMUSG00000020029	Nudt4	3210	-0.362896	8.1154	-2.67967	0.016425	0.428508	-3.03224	283.565	271.4	321.589	334.658	391.022	450.231	271.532	300.542	331.92	304.401	362.967	292.109	348.795	349.052
ENSMUSG00000049299	Trappc1	1112	0.374546	4.67492	2.67914	0.0164428	0.428508	-2.94568	88.5821	90.9842	97.9619	84.0046	64.7247	63.8953	60.7619	83.1572	112.093	98.1799	99.7644	83.6402	97.8626	106.114
ENSMUSG00000011179	Odc1	3405	-0.46786	7.57137	-2.67809	0.0164781	0.428508	-3.02672	183.931	159.329	235.566	219.299	232.835	295.536	258.958	233.321	162.026	220.116	177.331	180.335	247.092	194.931
ENSMUSG00000036817	Sun1	7596	-0.240269	7.36386	-2.67786	0.0164861	0.428508	-3.02318	79.3276	80.2046	78.4015	84.3714	90.1583	90.3509	90.6665	78.6831	71.4174	81.9971	77.093	78.2137	85.3168	82.8032
ENSMUSG00000032313	Tmem266	4714	0.914666	2.28756	2.67713	0.0165107	0.428508	-3.26581	7.61024	3.82845	4.2511	3.01004	2.54468	1.67472	2.76428	5.14327	3.10405	4.74779	4.56625	3.01992	5.05346	6.81661
ENSMUSG00000022564	Grina	2067	-0.323207	6.80897	-2.67538	0.0165697	0.428508	-3.01722	203.564	221.983	214.534	204.511	284.895	271.684	258.94	184.948	167.801	172.981	185.045	163.457	188.589	187.826
ENSMUSG00000026037	Orc2	3857	0.311484	4.67512	2.67504	0.0165813	0.428508	-2.9521	26.9577	24.3881	27.4438	22.533	22.3361	17.7392	18.0186	27.7757	27.3993	31.1366	26.7594	25.7134	30.0393	25.5399
ENSMUSG00000115044	Gm48978	4992	0.546459	2.50247	2.67387	0.0166211	0.428508	-3.17209	5.72478	5.14899	5.24954	3.78989	3.93214	2.53033	3.77049	4.40505	4.23394	3.38988	5.52815	4.94302	4.22976	3.69336
ENSMUSG00000034161	Scx	2007	0.385841	4.85172	2.67247	0.0166687	0.428508	-2.9576	76.3465	64.0353	56.325	58.0323	53.5204	38.2865	40.8799	50.5692	58.0559	57.3895	67.3757	52.962	48.2871	48.8195
ENSMUSG00000099689	Zfp383	3208	-0.513397	3.05435	-2.67185	0.0166899	0.428508	-3.07617	9.09793	8.6943	8.32904	11.2421	10.368	11.8124	13.9913	8.08508	8.61571	7.99763	11.0111	11.6857	7.25704	9.85246
ENSMUSG00000027775	Mfsd1	3042	-0.248864	5.90396	-2.6715	0.0167018	0.428508	-2.99095	74.9563	65.2599	76.0115	82.9888	82.2724	84.7767	74.567	65.8006	65.5607	69.8052	70.9417	78.3084	80.268	72.2112
ENSMUSG00000079487	Med12	7704	-0.26875	6.93508	-2.67051	0.0167358	0.428508	-3.02641	55.9585	57.9969	63.3626	61.7775	67.3785	67.2914	74.0473	55.4039	50.3677	52.2923	57.5286	60.7945	60.9296	58.7361
ENSMUSG00000048332	Lhfp	5108	-0.387132	6.20786	-2.66973	0.0167625	0.428508	-3.00601	52.4957	52.6761	52.611	51.3905	74.6152	82.4288	57.2572	47.024	47.4255	54.7163	53.918	54.5319	50.5583	44.0357
ENSMUSG00000038524	Fchsd1	5473	-0.537546	4.03659	-2.66965	0.016765	0.428508	-2.96935	10.4433	11.0917	11.6419	12.3149	15.3425	15.0016	18.9592	11.5386	7.8227	8.77718	7.16007	12.1385	10.1891	10.5875
ENSMUSG00000103422	Gm37536	2491	0.420262	4.68528	2.66926	0.0167786	0.428508	-2.96094	50.7721	46.3242	39.8116	37.5003	31.0825	25.9879	34.6807	37.3483	43.0771	39.6645	45.4218	44.1955	30.4284	47.5814
ENSMUSG00000118106	AC115752.1	2276	0.848927	1.18838	2.66765	0.0168338	0.428508	-3.59974	4.27448	4.08485	5.64409	2.59764	2.15611	2.31242	2.54459	3.22056	3.80981	3.35779	3.395	7.08876	4.28179	5.55478
ENSMUSG00000042622	Maff	2594	-0.699074	4.95037	-2.66564	0.0169032	0.428508	-2.97217	32.1134	50.5988	44.7677	37.3788	86.3918	82.7809	65.1188	43.2557	28.4135	41.6671	35.5329	34.5745	43.4129	39.3967
ENSMUSG00000034993	Vat1	2766	-0.366043	7.12253	-2.66534	0.0169133	0.428508	-3.03599	142.009	162.722	185.583	216.311	216.052	224.527	149.533	200.995	181.432	228.536	180.784	197.12	232.927	174.641
ENSMUSG00000015970	Chdh	6217	-1.18626	1.69455	-2.66493	0.0169277	0.428508	-3.33572	1.46705	2.19917	1.65301	2.37744	6.22699	7.19578	2.01837	1.26972	1.39474	1.40487	1.68677	0.839606	1.48045	1.52517
ENSMUSG00000032399	Rpl4	2007	-0.325876	9.56789	-2.66475	0.016934	0.428508	-3.07085	1314.55	1391.06	1379.96	1387.18	1620.28	1947.1	1569.07	1414.81	1090.1	1401.01	1371.71	1358.1	1431.89	1476.4
ENSMUSG00000022636	Alcam	7121	0.382275	8.09177	2.66457	0.0169402	0.428508	-3.05877	187.767	156.21	147.996	151.77	109.572	95.4168	124.909	149.652	184.098	151.169	168.114	166.062	119.671	147.433
ENSMUSG00000052512	Nav2	32228	-0.47465	9.08966	-2.66423	0.0169518	0.428508	-3.06969	55.7142	57.6619	57.8283	53.7875	84.5598	84.2341	83.5171	62.2666	46.6979	60.6045	56.4638	73.4441	77.7305	55.5742
ENSMUSG00000097032	4930539J05Rik	1668	0.750603	2.04888	2.66421	0.0169526	0.428508	-3.2737	16.0396	11.4755	12.6303	13.8235	7.19163	6.94171	4.34013	6.08467	8.77249	9.16346	12.2431	10.8106	8.43923	8.21117
ENSMUSG00000033998	Kcnk1	2235	0.389123	5.52708	2.66386	0.0169646	0.428508	-2.98471	97.6681	70.961	80.9266	76.4489	51.2322	50.1582	64.1338	83.757	102.812	92.5677	87.9138	88.5365	78.0016	87.4429
ENSMUSG00000026305	Lrrfip1	6469	-0.290048	7.07847	-2.6622	0.0170223	0.428508	-3.04273	71.9052	70.7599	77.2861	77.3186	90.9463	94.4571	78.5596	73.9999	73.2199	92.1474	70.3031	79.6629	81.4331	77.4411
ENSMUSG00000029920	Smarcad1	13322	0.347975	6.93774	2.66161	0.0170427	0.428508	-3.03997	42.7667	37.3569	37.7606	33.9946	33.5618	25.2052	25.2868	34.8753	42.9179	35.1573	44.3715	39.5382	28.9358	31.9104
ENSMUSG00000078921	Tgtp2	2938	0.868593	2.21471	2.66103	0.0170629	0.428508	-3.2282	13.6593	9.12102	6.12128	6.64069	3.34058	3.04535	6.73504	7.10085	6.82504	4.8308	6.19935	6.29907	4.42267	4.12386
ENSMUSG00000036339	Tmem260	21065	0.513527	5.00384	2.6605	0.0170814	0.428508	-2.97738	6.86991	6.41261	6.46413	6.37111	5.35809	3.42294	3.11591	6.34377	6.58618	6.4267	7.9914	7.50147	4.52352	5.60163
ENSMUSG00000107838	Gm45769	1828	1.30304	0.510394	2.65994	0.017101	0.428508	-3.82528	3.32629	5.38512	3.65421	3.55768	1.19312	2.0154	0.528034	3.0845	4.15056	1.49311	4.22704	4.9322	4.44263	2.88172
ENSMUSG00000038371	Sbf2	14783	-0.332816	7.38968	-2.65959	0.0171133	0.428508	-3.05537	37.6763	41.2118	40.8762	38.0737	50.1623	51.6232	52.3334	41.8031	37.7598	40.7666	40.173	43.463	45.1571	42.1907
ENSMUSG00000071302	2610044O15Rik8	3859	0.516499	3.72373	2.6595	0.0171166	0.428508	-3.00778	15.4414	18.2816	15.3126	12.7161	13.5643	6.81922	11.3808	13.1501	15.3076	12.1653	15.7327	12.7886	10.382	11.4665
ENSMUSG00000053754	Chd8	16523	-0.230186	7.59364	-2.65917	0.0171281	0.428508	-3.06135	44.5279	44.8818	41.5785	44.4768	49.9618	49.8181	50.1229	39.5849	37.0633	39.1496	45.83	45.233	43.449	44.8254
ENSMUSG00000032435	Dync1li1	3871	-0.222115	6.16649	-2.65914	0.017129	0.428508	-3.01895	63.7733	66.966	64.6445	70.4091	77.3304	68.3887	72.3124	73.2665	65.2406	74.0344	73.4291	70.6095	70.4908	71.0355
ENSMUSG00000020859	Spag9	11209	-0.242381	7.64703	-2.65833	0.0171574	0.428508	-3.06281	62.7628	66.5498	62.9863	65.5097	80.7986	78.3193	64.4559	68.5127	67.3019	70.664	64.4551	66.1268	67.8633	61.9878
ENSMUSG00000038267	Slc22a23	6386	-0.615272	5.55825	-2.65812	0.0171649	0.428508	-3.00406	20.3761	28.4321	30.6565	23.9785	46.1923	51.2627	37.1074	21.3672	20.9615	24.4475	20.4835	27.7168	29.6732	24.2519
ENSMUSG00000014769	Psmb1	4595	0.303742	6.31426	2.65786	0.0171739	0.428508	-3.02607	65.2375	73.6723	74.5875	66.7779	52.2117	55.8951	45.8991	69.4531	78.7854	63.0822	80.2371	65.9901	63.2724	70.1607
ENSMUSG00000084507	Gm25321	102	-1.14941	1.04978	-2.65614	0.0172345	0.428508	-3.7277	59.6123	21.4466	60.4515	63.7593	112.259	108.357	94.632	55.279	90.3241	80.2765	86.5773	102.35	122.082	56.8094
ENSMUSG00000079334	Naa80	3154	-0.496981	3.21806	-2.65556	0.0172547	0.428508	-3.05416	9.44648	10.9239	12.8704	14.9961	17.1149	11.6809	16.067	9.83245	7.04494	10.3845	8.74969	8.7263	9.95615	11.6913
ENSMUSG00000026833	Olfm1	3553	-1.65343	1.57652	-2.6539	0.0173134	0.428508	-3.55003	0.684543	2.46277	2.89242	4.49283	7.67318	11.9986	2.17337	2.38044	2.8981	4.45554	2.48547	2.13692	4.57142	2.07568
ENSMUSG00000020111	Micu1	9234	-0.328724	5.82211	-2.65349	0.0173277	0.428508	-3.01688	18.3717	21.9727	23.5384	23.1777	27.0443	29.9233	21.8994	24.5469	22.4783	23.1736	20.8603	26.003	21.2835	21.6211
ENSMUSG00000097993	Ptprv	6987	1.04794	4.06626	2.65271	0.0173556	0.428508	-3.01932	16.2737	8.29687	9.56045	13.3696	3.19959	2.48578	5.59503	8.06993	14.8924	13.1255	13.271	12.7003	8.91112	12.817
ENSMUSG00000096751	Gm28373	2724	-1.43955	1.35134	-2.65247	0.0173639	0.428508	-3.54956	0.669653	4.41687	3.9613	3.25563	6.20519	9.46736	8.68154	1.86293	2.58637	4.00793	2.83665	2.61305	3.57759	2.90076
ENSMUSG00000036073	Galt	2471	-0.733019	2.85824	-2.65125	0.0174072	0.428508	-3.13374	9.10468	9.51688	9.56557	8.61352	16.991	19.3824	16.9924	9.3556	8.11492	7.73202	8.93453	12.8667	12.2699	11.0856
ENSMUSG00000105449	Gm43379	7726	0.530305	3.9927	2.65083	0.0174223	0.428508	-3.00761	9.28674	9.2729	9.37757	8.49414	7.19857	6.13095	3.74804	8.1738	9.68009	6.92419	10.0013	8.29168	8.33907	6.54553
ENSMUSG00000032487	Ptgs2	4580	-0.934701	6.7507	-2.65024	0.0174431	0.428508	-3.05458	58.4148	76.5406	82.0121	54.346	165.125	209.834	151.636	109.815	72.0621	90.106	63.9902	61.0258	91.0229	71.0806
ENSMUSG00000039253	Fn3krp	2520	0.683236	2.92778	2.65013	0.0174471	0.428508	-3.14104	17.8553	10.1999	14.4772	9.85371	10.6022	5.84786	6.89461	11.4112	13.3336	10.3977	15.5504	11.4866	9.88286	17.7683
ENSMUSG00000087128	Gm12655	961	1.22853	0.601101	2.65007	0.0174494	0.428508	-3.79451	8.8581	9.10533	6.95098	8.61302	3.40431	1.643	2.00884	8.80093	7.89514	6.24837	8.04061	7.9006	2.8169	7.67419
ENSMUSG00000039840	Epg5	10039	-0.373918	6.63704	-2.64982	0.0174583	0.428508	-3.05421	33.7365	39.0051	35.7777	35.7478	45.352	48.2322	49.6613	33.1939	29.2593	36.7582	33.317	32.6626	38.5603	38.6727
ENSMUSG00000052310	Slc39a1	2364	0.304285	6.64585	2.64975	0.0174606	0.428508	-3.05052	163.071	184.378	169.758	164.312	147.616	124.453	101.669	173.161	209.992	175.725	177.673	166.808	163.064	147.961
ENSMUSG00000040441	Slc26a10	4519	0.368955	3.94102	2.64956	0.0174675	0.428508	-3.01508	16.6846	13.0701	13.0762	10.5973	10.7386	10.8313	9.29148	12.9763	12.4723	14.7372	13.1906	14.7011	15.4551	13.2889
ENSMUSG00000089901	Gm8113	2721	1.97645	-0.684388	2.64892	0.0174902	0.428508	-4.06224	0.670392	1.20593	2.83262	0	0.400777	0.580273	0.354739	0.20722	2.19088	0.401235	1.41989	2.61593	0.994871	1.54878
ENSMUSG00000036106	Prr5	1917	0.653762	2.84601	2.64683	0.0175648	0.428508	-3.16704	18.714	14.8348	16.0826	17.8878	10.524	7.13824	7.04927	17.3536	16.9623	15.9464	12.9561	19.3079	16.6631	13.7397
ENSMUSG00000002900	Lamb1	9917	-0.218386	9.45384	-2.6462	0.0175875	0.428508	-3.10342	254.021	253.95	260.416	307.684	302.786	273.795	250.242	276.834	231.052	265.317	271.541	312.605	243.489	250.614
ENSMUSG00000024667	Tmem216	3281	0.424821	3.82107	2.6457	0.0176055	0.428508	-3.03077	19.6443	18.3352	16.2874	16.2176	12.6301	12.512	10.1496	13.0607	19.3257	17.6359	19.5135	19.6696	18.1515	17.9821
ENSMUSG00000074569	Gcnt7	2220	-0.667933	2.22655	-2.64562	0.0176083	0.428508	-3.28101	5.47788	8.12943	6.48084	9.85371	7.85955	12.0909	11.0873	6.85759	6.83534	7.37676	5.46958	8.76384	8.7796	7.5932
ENSMUSG00000032515	Csrnp1	3473	-0.737592	3.06178	-2.64465	0.0176433	0.428508	-3.0893	8.57881	8.81825	7.98941	10.7247	16.3279	16.6697	10.9782	9.90343	5.77367	8.17328	5.56221	4.50892	10.9124	9.25237
ENSMUSG00000020653	Klf11	4340	-1.04463	3.94838	-2.64439	0.0176528	0.428508	-3.01977	7.84574	12.2231	11.7212	8.71849	33.2933	31.7725	19.0158	13.1218	9.61515	9.68498	10.9369	12.5739	14.9698	11.7736
ENSMUSG00000109841	E330011O21Rik	3227	-1.14733	1.08488	-2.64225	0.0177299	0.428508	-3.58459	0.942121	3.21998	2.38846	2.19853	5.23798	4.89285	5.83275	1.57255	1.34353	2.19908	2.56553	1.91165	2.0133	1.79565
ENSMUSG00000039384	Dusp10	3042	-0.747994	4.32324	-2.64118	0.0177685	0.428508	-3.0081	19.1888	21.9331	22.2967	19.824	38.7164	34.9488	47.4373	25.7642	19.2406	29.7884	15.2407	20.435	26.8747	22.1656
ENSMUSG00000114401	Gm38604	1228	-0.776902	1.10971	-2.63971	0.0178217	0.428508	-3.56321	6.93211	7.12559	4.18435	11.0734	7.54834	11.1433	9.43237	4.13242	5.7372	4.44528	6.29237	5.40995	4.40887	6.86356
ENSMUSG00000023994	Nfya	7315	0.293577	6.45137	2.63896	0.0178491	0.428508	-3.06386	52.5338	50.7638	45.7291	44.5336	40.624	31.2259	38.2008	51.8754	44.9707	57.2372	46.1011	50.1451	38.413	47.0248
ENSMUSG00000023951	Vegfa	4285	-0.593324	6.26408	-2.63871	0.0178584	0.428508	-3.0593	52.7871	57.4329	69.431	65.4001	86.1467	74.1867	126.372	80.0043	46.2898	76.1812	54.7422	58.6933	62.6695	67.2457
ENSMUSG00000024190	Dusp1	3311	-1.30267	3.62483	-2.63817	0.0178778	0.428508	-3.03797	9.91677	13.5442	12.2601	10.3567	32.442	46.7335	37.4612	7.83356	7.03824	12.53	7.66802	7.59592	13.7355	20.3647
ENSMUSG00000105601	Gm42725	4193	0.656624	2.74477	2.63782	0.0178906	0.428508	-3.17447	9.1359	7.30402	6.74006	6.2041	5.85179	3.01249	3.91347	6.32024	7.36724	6.24905	8.95093	5.31908	4.39015	6.28164
ENSMUSG00000000441	Raf1	6845	-0.231263	6.05316	-2.63614	0.017952	0.428508	-3.05725	34.7327	37.4713	35.7322	37.8313	44.1303	42.4429	36.3113	35.8324	32.3029	36.206	35.3171	36.257	34.7229	34.862
ENSMUSG00000106874	Gm20186	1050	-0.582685	2.69804	-2.63536	0.0179806	0.428508	-3.17035	19.11	21.3547	23.9791	23.0858	39.9855	32.581	28.9574	21.4799	17.5487	22.3551	17.3464	25.3083	22.6876	17.0576
ENSMUSG00000029787	Avl9	8590	-0.336792	6.6538	-2.63515	0.0179885	0.428508	-3.07895	39.6397	45.3937	41.0352	40.1949	61.1906	54.4076	47.6443	40.9593	38.0434	38.6374	49.2175	40.9344	41.0941	47.0973
ENSMUSG00000025220	Oga	8592	-0.219147	8.00795	-2.63477	0.0180022	0.428508	-3.11028	106.649	109.034	105.435	108.239	134.855	117.978	113.185	111.627	112.337	109.087	114.343	123.161	107.185	114.405
ENSMUSG00000085334	Gm12940	2680	0.358144	4.69848	2.63441	0.0180156	0.428508	-3.01715	44.9227	41.2207	46.3988	37.9441	34.3837	30.2431	28.8133	33.6625	43.6791	31.3678	42.0126	39.3081	29.2926	34.2013
ENSMUSG00000026383	Epb41l5	14758	-0.416592	5.0579	-2.63366	0.0180432	0.428508	-3.02608	7.25139	8.70842	8.5303	8.29266	12.7096	11.9469	9.02588	7.41199	7.38114	8.84032	8.19032	6.43082	8.21762	8.13833
ENSMUSG00000102805	Gm37240	4754	0.655646	2.329	2.63299	0.0180677	0.428508	-3.27409	6.26719	5.40677	3.56682	4.10398	2.40858	2.43558	3.04558	4.03256	4.55991	3.78924	5.45661	4.0925	3.98597	3.87826
ENSMUSG00000059552	Trp53	4045	-0.391947	6.37243	-2.63251	0.0180854	0.428508	-3.07297	63.2848	70.3046	77.9966	72.9345	90.9884	106.302	83.5194	78.8966	68.8652	69.2303	69.1789	71.6781	93.5587	76.4447
ENSMUSG00000017707	Serinc3	3840	-0.242451	7.67298	-2.63139	0.0181268	0.428508	-3.11109	192.389	195.684	192.555	212.932	227.758	249.585	183.874	182.075	196.737	180.539	213.442	194.508	199.504	199.325
ENSMUSG00000110903	Gm47857	3879	0.720996	2.09955	2.6313	0.01813	0.428508	-3.32052	7.36739	4.08862	5.43113	3.04832	3.09246	3.39203	2.86165	4.79683	4.88994	3.23672	3.98403	6.36132	3.90808	3.39507
ENSMUSG00000049439	Cyp20a1	2286	-0.302099	4.29971	-2.62711	0.0182857	0.428508	-3.03447	27.6626	29.1865	26.2988	31.8112	36.0165	30.1602	31.6682	40.4509	38.4055	41.7888	31.1457	33.8357	27.9467	32.0307
ENSMUSG00000021113	Snapc1	7914	-0.564079	4.76204	-2.62694	0.0182917	0.428508	-3.02887	10.7564	11.7477	11.4922	10.16	17.5	20.616	17.3193	14.0356	12.0523	10.6914	10.8099	12.1121	13.2718	12.4473
ENSMUSG00000079505	Gm11131	3122	0.902671	1.62694	2.62625	0.0183175	0.428508	-3.47421	7.40093	4.37931	3.95007	3.59809	3.49299	1.18006	2.4734	4.87631	5.38126	4.19639	4.41969	4.25587	2.60126	2.86843
ENSMUSG00000111865	Gm47687	3826	2.2742	0.00616396	2.62574	0.0183366	0.428508	-4.00046	1.43032	2.00116	2.01452	3.09055	1.28262	0	0	1.62109	0.991535	1.28409	2.16387	1.61236	0.990555	0.688419
ENSMUSG00000092203	1110038B12Rik	1811	-0.424009	6.0554	-2.62523	0.0183555	0.428508	-3.07696	116.841	144.045	136.475	128.3	183.96	211.86	159.897	136.369	103.242	134.134	123.735	120.27	130.046	143.693
ENSMUSG00000044147	Arf6	1534	-0.290747	6.89386	-2.62474	0.0183739	0.428508	-3.10192	267.952	238.863	293.765	289.83	358.291	329.028	265.537	295.891	286.164	332.368	268.05	296.349	321.175	276.782
ENSMUSG00000031608	Galnt7	5253	0.334803	6.2561	2.62286	0.0184444	0.428508	-3.08305	72.345	48.9316	58.5929	56.3873	40.6892	40.6779	41.8034	66.1202	63.3455	70.7681	59.9947	58.8984	48.7505	54.9542
ENSMUSG00000024816	Frmd8	5082	-0.239696	6.36551	-2.62165	0.0184899	0.428508	-3.0906	53.0035	59.2947	59.0479	62.4727	67.5938	65.3483	60.589	59.8019	60.0384	67.4563	59.0811	58.6393	65.9449	60.8459
ENSMUSG00000025731	Mettl26	1766	0.366692	4.13988	2.62139	0.0184998	0.428508	-3.0429	43.7269	46.4515	42.1894	31.4694	30.8752	29.2062	38.5333	37.0363	39.894	33.6925	37.8163	38.1559	39.8546	41.4622
ENSMUSG00000063727	Tnfrsf11b	2818	-1.4539	1.20271	-2.62104	0.0185129	0.428508	-3.30117	3.66812	5.62803	4.55853	6.29407	20.123	25.9605	6.33678	0.200087	1.73084	0.387424	3.3296	0.67357	1.537	2.804
ENSMUSG00000059866	Tnip2	2685	-0.648645	4.42613	-2.62057	0.0185308	0.428508	-3.03791	22.8725	36.4593	24.6872	25.5426	50.7688	48.2204	44.218	28.5598	19.9823	25.82	24.0506	24.7427	32.0611	31.9795
ENSMUSG00000026439	Rbbp5	3930	-0.251743	5.7344	-2.62036	0.0185388	0.428508	-3.06776	49.0459	43.278	46.9383	55.963	54.8031	47.6757	51.2096	56.6716	50.747	62.6443	46.2049	53.2488	49.0436	51.2034
ENSMUSG00000031155	Pim2	2795	-0.605599	2.30846	-2.6192	0.0185824	0.428508	-3.25611	4.78604	6.84834	7.53751	7.61503	10.1443	11.6748	7.94299	5.85028	5.42914	7.22633	5.13424	6.28179	5.42377	4.14638
ENSMUSG00000038845	Phb	2805	0.311499	5.73514	2.61732	0.0186537	0.428508	-3.07279	89.5268	66.2896	77.1214	73.9819	52.8734	54.038	56.6071	84.2251	76.8963	77.8439	81.0679	74.7744	75.2761	74.5565
ENSMUSG00000021114	Atp6v1d	4602	-0.322573	4.87633	-2.6162	0.0186964	0.428508	-3.04821	21.1402	23.0544	23.6709	24.4094	30.3315	28.4769	24.645	20.5837	27.321	25.0284	24.3463	21.8601	21.7646	22.2067
ENSMUSG00000034248	Slc25a37	6021	-0.300143	7.10612	-2.61597	0.018705	0.428508	-3.12449	82.7087	75.4799	84.6582	100.845	85.85	87.1498	105.406	95.6132	72.0973	91.8414	78.5591	87.403	81.018	87.3152
ENSMUSG00000042404	Dennd4b	6031	-0.3868	5.44141	-2.61446	0.0187626	0.428508	-3.06873	20.164	24.3021	31.4386	28.4289	29.835	31.5907	34.7303	23.4663	22.5548	27.7873	25.0753	30.3712	27.6495	26.9896
ENSMUSG00000025006	Sorbs1	14718	-0.467371	4.98813	-2.61351	0.0187988	0.428508	-3.05745	7.06453	7.91462	8.41384	7.31095	11.9662	12.337	10.0997	6.28284	6.5543	8.86435	7.83758	6.80295	7.54103	7.30145
ENSMUSG00000027495	Fam210b	3617	0.562704	4.91325	2.61343	0.0188018	0.428508	-3.05715	47.0701	44.9063	37.7884	36.6143	28.6422	25.9007	21.3491	22.292	31.4649	25.5056	40.4373	30.8307	19.459	45.0026
ENSMUSG00000030380	Mzf1	8278	0.754297	1.74916	2.61244	0.0188399	0.428508	-3.43925	2.13014	1.84983	1.98633	2.14263	1.11976	0.890107	0.699623	1.70285	1.50577	2.04425	1.73353	1.83438	1.30807	1.14545
ENSMUSG00000029561	Oasl2	6374	0.73821	6.02917	2.61167	0.0188693	0.428508	-3.10151	77.7466	70.5275	32.2459	53.8909	28.9138	22.4593	29.0755	38.3918	38.8561	51.2138	45.6334	33.2781	25.3971	31.4877
ENSMUSG00000022507	1810013L24Rik	4960	-0.285702	7.22014	-2.61106	0.0188928	0.428508	-3.13736	98.9299	115.442	118.307	109.781	144.339	133.381	126.689	106.517	114.289	111.157	110.497	110.022	106.426	93.1421
ENSMUSG00000035107	Dcbld2	8401	-0.243917	7.4414	-2.60999	0.0189338	0.428508	-3.14218	73.391	67.051	75.415	86.5616	79.1177	78.8115	78.7041	93.9632	79.9273	93.7633	81.2687	76.4806	73.2104	62.5788
ENSMUSG00000035095	Fam167a	4274	0.559573	7.75939	2.60916	0.018966	0.428508	-3.14619	236.446	158.923	206.184	242.078	101.167	103.439	104	247.359	236.863	264.894	227.668	259.47	227.888	208.665
ENSMUSG00000021495	Fam193b	11540	-0.295185	7.04979	-2.60901	0.0189717	0.428508	-3.13681	42.0995	43.6468	41.7215	45.2895	48.0525	47.0211	58.3413	38.5018	36.3958	41.1066	39.5534	42.1485	41.4267	45.5111
ENSMUSG00000071637	Cebpd	3746	-1.21397	3.46556	-2.60882	0.0189791	0.428508	-3.09052	5.68115	13.1393	11.7966	8.83835	24.4536	41.8686	23.4483	5.4187	8.96972	7.57763	8.25096	7.85394	13.2967	6.89059
ENSMUSG00000024378	Stard4	5586	0.693572	4.88863	2.60544	0.01911	0.428508	-3.06142	24.3828	14.3918	24.2845	20.4271	8.49218	9.04503	13.1326	31.1902	27.6502	35.1803	18.5755	28.1184	27.526	21.1239
ENSMUSG00000073236	2500004C02Rik	2147	1.42091	1.11693	2.60291	0.0192087	0.428508	-3.72087	4.2481	5.09445	6.22253	4.95669	0.761886	0.980545	2.47268	4.20193	6.56291	3.30528	8.22626	6.6306	2.26953	5.39782
ENSMUSG00000029028	Lrrc47	3510	-0.327532	4.92661	-2.60259	0.0192211	0.428508	-3.06968	31.1818	27.4223	29.2785	33.0141	37.2825	32.9879	35.8874	37.2685	29.4904	41.3687	30.0338	30.013	33.1632	31.6667
ENSMUSG00000020589	Fam49a	12596	-0.753633	1.64883	-2.6023	0.0192325	0.428508	-3.50004	0.868912	0.56443	0.775081	1.07956	1.0822	1.33708	1.18778	0.626695	0.688402	0.866752	1.35836	1.13019	1.11755	0.669137
ENSMUSG00000022109	Med4	3350	-0.418937	3.55668	-2.60029	0.019311	0.428508	-3.10579	13.613	10.1215	14.1114	16.2366	13.9976	18.0673	15.4151	10.772	12.6184	12.7101	12.0271	12.0403	12.4443	12.5798
ENSMUSG00000055435	Maf	8241	0.930981	3.1387	2.59874	0.0193719	0.428508	-3.11817	7.59964	9.55612	5.42457	5.5241	4.36682	2.10753	3.33813	1.84733	4.47182	1.92095	6.16158	2.24568	2.95636	6.2004
ENSMUSG00000085581	Gm12786	644	0.577123	2.63978	2.59803	0.0193999	0.428508	-3.22799	46.2643	50.9524	44.6815	30.2956	25.4001	26.9692	38.2201	40.2747	31.9781	26.2769	53.1362	37.5792	31.1058	36.8091
ENSMUSG00000021051	Ppp2r5e	5343	-0.231301	6.58125	-2.59791	0.0194047	0.428508	-3.14102	66.8019	68.1692	63.4724	68.4946	80.1097	72.9916	73.1658	70.494	64.3071	64.2633	68.4877	64.8338	64.5475	59.5497
ENSMUSG00000041911	Dlx1	5396	0.523395	2.86647	2.59776	0.0194106	0.428508	-3.16132	8.22596	7.80401	6.47534	5.58791	5.55765	3.21871	5.63478	4.59771	3.41477	4.04656	4.90969	4.9247	3.61207	5.46694
ENSMUSG00000018765	Fxr2	3766	-0.256297	6.48907	-2.59738	0.0194255	0.428508	-3.13796	80.4053	86.9852	90.4605	91.5249	97.5844	95.7304	104.957	93.7248	78.7158	89.7239	86.175	89.4626	87.5512	90.7805
ENSMUSG00000086924	Gm11766	3018	0.400588	3.92184	2.59716	0.0194344	0.428508	-3.09031	22.565	20.839	21.6227	21.9407	14.8148	15.5207	11.6738	19.0564	20.6506	19.5345	21.3969	22.1699	16.863	19.8982
ENSMUSG00000073418	C4b	5695	-1.32199	3.25645	-2.59641	0.0194639	0.428508	-3.09164	3.63012	17.4774	6.2256	7.37082	28.1484	31.791	14.8304	3.36625	1.61775	3.06728	4.65192	4.1662	2.94709	3.97743
ENSMUSG00000049717	Lig4	5202	0.677359	3.47181	2.59637	0.0194657	0.428508	-3.13399	10.4029	9.46174	9.08748	11.138	7.33717	3.64227	3.5255	11.9229	11.7723	10.4937	8.80627	7.75376	7.7017	6.07588
ENSMUSG00000109751	Gm45479	802	0.645309	2.99268	2.59473	0.0195305	0.428508	-3.17529	59.8947	42.9601	48.0521	43.4939	29.2344	20.9998	30.0887	37.2617	37.8415	45.6035	46.7971	32.5426	21.6023	45.3213
ENSMUSG00000107168	Gm42507	2555	0.614195	2.59068	2.59385	0.0195652	0.428508	-3.24823	10.7092	14.1271	9.65331	9.02453	5.5486	9.88758	4.91123	8.60665	9.75713	7.69147	9.28885	9.10057	10.1713	8.4532
ENSMUSG00000022701	Ccdc191	4230	0.479338	3.85709	2.59304	0.0195976	0.428508	-3.09862	16.2433	14.0924	16.1561	12.9985	12.5035	6.84324	10.8391	15.729	15.1181	14.0664	13.8309	12.1157	9.47145	14.5705
ENSMUSG00000022206	Npr3	9389	-0.562319	3.66896	-2.59273	0.0196099	0.428508	-3.11728	2.97903	4.83457	5.30858	5.10055	5.86547	6.72669	6.57959	6.78609	3.98277	5.05822	4.70278	5.40789	4.44014	4.99343
ENSMUSG00000029598	Plbd2	6620	-0.247431	6.47926	-2.5922	0.0196309	0.428508	-3.15166	51.1603	58.9847	52.2376	56.7109	64.2447	64.3972	58.3959	41.3941	43.0609	37.7664	51.1911	50.8937	43.1819	47.5851
ENSMUSG00000026961	Lrrc26	1190	1.25819	0.0677015	2.59201	0.0196386	0.428508	-3.89117	7.15347	3.21699	7.77233	3.97461	2.29099	1.7691	1.2167	4.7382	2.73249	3.66979	4.17426	1.19629	3.63972	2.21335
ENSMUSG00000020137	Thap2	5266	0.379493	5.87783	2.59117	0.0196723	0.428508	-3.12151	48.9577	43.9297	44.1046	45.0209	39.4498	25.7857	26.5782	44.5423	51.9715	46.5439	53.4532	50.643	38.0405	43.4147
ENSMUSG00000081562	Gm11575	228	-1.00796	0.765171	-2.59091	0.0196824	0.428508	-3.71866	21.3349	16.7904	31.5514	41.4893	47.8295	41.5506	46.5689	24.7301	33.2773	26.3363	24.2075	37.4629	7.1238	16.173
ENSMUSG00000038523	1700003F12Rik	976	1.17209	0.525126	2.59052	0.019698	0.428508	-3.78579	12.4599	7.28438	7.89709	4.84609	6.70397	3.2355	1.48347	4.62169	6.10798	7.27095	6.78603	8.75158	3.32833	2.69866
ENSMUSG00000021775	Nr1d2	5409	-0.304937	6.2761	-2.58968	0.0197317	0.428508	-3.14504	46.9889	57.4289	53.1032	55.4169	59.8784	72.8794	58.7999	49.5151	50.8981	49.1484	59.693	51.4096	48.3454	48.8894
ENSMUSG00000027329	Spef1	2747	0.646414	2.61987	2.58884	0.0197654	0.428508	-3.25735	9.29665	10.7506	11.7844	7.96332	9.5276	3.64028	5.97349	9.44191	10.2589	12.3206	10.0461	6.73705	6.504	7.86236
ENSMUSG00000020020	Usp44	4032	-1.03681	1.19978	-2.58861	0.0197746	0.428508	-3.65665	1.96046	1.89892	0.892079	1.90622	2.43418	3.39385	4.54853	2.65701	1.74734	2.03081	1.50576	1.88306	2.14845	2.09039
ENSMUSG00000100975	Gm28875	1189	-0.698181	2.69244	-2.58839	0.0197835	0.428508	-3.27198	12.7848	14.7186	19.4472	27.8456	28.8908	25.2309	16.6422	20.3914	20.0551	16.0688	19.0321	19.1568	35.0618	19.4939
ENSMUSG00000026836	Acvr1	4829	-0.263974	5.93606	-2.58757	0.0198163	0.428508	-3.13283	42.8112	42.3559	48.6278	48.7278	51.7141	54.9304	47.9725	51.8426	41.2996	52.2255	48.2325	47.0698	45.8555	48.3253
ENSMUSG00000027750	Postn	8702	-0.780563	5.8869	-2.587	0.0198395	0.428508	-3.15467	22.0104	49.9	29.8784	36.2805	75.3158	77.7789	35.3842	15.2916	12.2065	15.4317	17.5055	11.397	16.7985	22.4586
ENSMUSG00000117679	Apbb3	3477	-0.398914	3.72372	-2.58685	0.0198454	0.428508	-3.11639	11.367	13.5267	14.3348	15.3034	15.6818	16.1964	18.461	14.757	11.0665	11.7748	15.5563	15.1489	14.1697	14.3929
ENSMUSG00000033159	Cnppd1	5635	-0.25296	5.84141	-2.58568	0.0198925	0.428508	-3.13389	33.5585	40.0825	37.2954	39.5547	46.6395	41.8431	39.3121	37.7232	31.8338	35.165	36.926	40.3371	38.2397	41.3196
ENSMUSG00000032244	Fem1b	6785	0.223242	7.27689	2.58478	0.019929	0.428508	-3.18296	90.6019	96.0783	94.5885	87.6595	73.5313	71.8292	72.7669	91.412	93.3727	88.419	102.007	83.6459	82.9868	85.946
ENSMUSG00000024854	Pold4	1164	-0.43947	3.56063	-2.5839	0.0199647	0.428508	-3.13855	29.7754	33.3583	36.1982	36.5705	49.6539	43.4068	41.8771	31.9707	40.5062	32.3589	44.0975	47.6976	36.7451	34.847
ENSMUSG00000032239	Rp9	3570	-0.305778	5.06364	-2.58385	0.0199667	0.428508	-3.10556	35.7674	31.404	32.9605	35.109	42.7652	43.4904	35.4194	32.5357	32.0309	34.71	32.6211	33.6292	37.6105	36.7417
ENSMUSG00000058655	Eif4b	4468	-0.241463	8.72639	-2.58309	0.0199972	0.428508	-3.2104	332.737	354.107	352.257	341.395	426.393	410.28	380.546	352.088	334.167	365.672	325.377	352.817	334.079	366.198
ENSMUSG00000025328	Padi3	3447	0.772556	2.93084	2.58199	0.0200421	0.428508	-3.25898	11.4659	8.25014	7.90061	9.43349	3.95457	3.35909	4.90044	10.9596	15.4078	13.3026	7.04524	8.9482	12.4083	8.71087
ENSMUSG00000070871	Ccnyl1	3456	0.408179	4.24666	2.58085	0.0200886	0.428508	-3.10832	19.3533	19.7804	23.1941	17.9625	17.5126	11.5739	13.2665	25.1251	31.2057	28.1154	22.6777	25.9509	23.9686	19.5103
ENSMUSG00000086312	Gm15336	1571	0.565036	2.14186	2.58074	0.020093	0.428508	-3.31031	15.4817	18.102	13.0831	9.03204	8.6769	9.04539	12.9027	8.61382	8.96917	9.38178	11.5937	8.75962	7.58179	9.72411
ENSMUSG00000024142	Mlst8	4435	0.490534	3.14637	2.58034	0.0201093	0.428508	-3.19103	8.63739	6.90547	10.6591	5.86557	5.77837	6.17091	5.44107	8.13667	6.47645	8.98518	7.84027	8.13174	9.88819	7.9581
ENSMUSG00000042506	Usp22	4886	-0.334415	8.34356	-2.58029	0.0201112	0.428508	-3.21127	225.746	251.394	238.41	226.76	319.387	315.397	288.823	229.185	204.422	221.324	225.471	252.027	281.342	268.025
ENSMUSG00000086015	4833417C18Rik	1269	1.08389	1.31384	2.57994	0.0201258	0.428508	-3.68718	11.4997	10.774	5.2639	7.92024	4.29674	2.90319	1.90159	14.2183	8.54129	10.7541	10.4384	7.4788	6.82627	10.7929
ENSMUSG00000039988	Ankrd13c	11511	0.353329	6.90664	2.5791	0.0201601	0.428508	-3.18089	45.7975	39.5284	44.2817	43.5032	32.2104	27.4333	27.3365	39.2356	49.4817	41.3524	52.7908	41.76	36.7806	38.9901
ENSMUSG00000029714	Gigyf1	5505	-0.384834	7.07218	-2.57717	0.0202389	0.428508	-3.19313	79.6368	98.0525	91.5667	86.4549	114.004	113.484	134.749	81.3249	71.078	81.1136	82.0126	86.8032	94.0212	96.3607
ENSMUSG00000002602	Axl	5033	-0.447805	9.07931	-2.57685	0.0202523	0.428508	-3.22411	343.468	371.511	421.545	401.98	445.045	641.127	496.623	366.562	337.356	360.305	348.288	367.612	520.647	363.397
ENSMUSG00000053898	Ech1	2284	-0.39708	5.41675	-2.57556	0.0203052	0.428508	-3.13409	67.3535	68.4808	64.1172	62.6427	105.996	92.4034	77.5493	60.2358	66.9126	66.9206	58.7211	74.7946	64.0019	70.806
ENSMUSG00000020198	Ap3d1	8914	-0.272895	7.7178	-2.57454	0.0203471	0.428508	-3.21136	85.129	85.1561	85.8894	88.0798	100.806	97.5978	105.794	86.405	75.9355	89.2858	78.1396	90.5514	90.6802	94.0211
ENSMUSG00000025794	Rpl14	1651	-0.264984	9.03732	-2.57442	0.0203524	0.428508	-3.228	1111.5	1159.03	1174.26	1230.07	1312.78	1440.89	1260.2	1142.38	1061.57	1152.93	1125.92	1092.19	1350.73	1278.5
ENSMUSG00000024498	Tcerg1	8302	-0.23651	7.29745	-2.57439	0.0203536	0.428508	-3.20135	69.945	65.1497	67.2161	73.5645	76.5145	68.4035	83.4795	72.739	68.6733	70.8816	73.1298	72.3627	72.7139	68.782
ENSMUSG00000020079	Supv3l1	2969	-0.264044	4.88053	-2.57356	0.0203878	0.428508	-3.11539	35.0205	32.4191	35.825	42.4151	39.4847	35.6308	39.5006	39.6914	35.2292	36.5882	37.7372	37.3998	39.7532	37.9692
ENSMUSG00000006932	Ctnnb1	5192	-0.229254	9.71386	-2.57227	0.0204409	0.428508	-3.23437	584.389	599.345	607.955	597.485	677.265	701.271	685.079	590.67	541.527	579.104	614.437	642.973	564.767	591.104
ENSMUSG00000020836	Coro6	3011	-0.554255	7.0347	-2.57186	0.0204581	0.428508	-3.20743	164.986	230.126	153.588	168.865	303.323	298.725	257.741	115.915	99.5335	82.1268	165.158	127.025	122.091	189.122
ENSMUSG00000033323	Ctdp1	3910	-0.385955	4.71542	-2.57096	0.0204953	0.428508	-3.11578	22.238	19.302	24.0492	28.1247	26.7747	25.8443	27.4021	27.1108	24.3944	28.8996	24.2793	27.1853	31.8476	20.0742
ENSMUSG00000028047	Thbs3	4823	-0.815343	2.05651	-2.57092	0.0204973	0.428508	-3.43442	2.01715	2.8348	2.34386	3.18718	3.95687	7.20222	2.90194	3.97486	3.371	4.52731	2.51762	2.36133	3.14316	2.949
ENSMUSG00000060591	Ifitm2	655	0.338513	6.75637	2.57006	0.0205329	0.428508	-3.19192	814.131	577.782	680.148	604.762	468.671	567.287	429.571	668.868	724.799	595.885	671.586	668.689	739.788	628.113
ENSMUSG00000037685	Atp8a1	14278	0.638238	5.26474	2.56943	0.020559	0.428508	-3.14784	20.4839	16.815	11.4082	12.6294	8.17235	7.96207	10.1744	8.29302	8.08476	7.64646	12.7565	6.48083	6.59792	13.4665
ENSMUSG00000055172	C1ra	2981	-0.916898	2.87913	-2.56932	0.0205635	0.428508	-3.18602	7.75099	12.6586	8.96329	8.5282	17.9252	28.0721	20.5613	8.70075	7.99919	4.76112	6.10993	6.04902	5.81184	5.8315
ENSMUSG00000073686	Gm10564	3113	1.23033	0.123393	2.56806	0.0206164	0.428508	-3.91658	2.53922	1.75679	1.98074	0.949603	0.350309	0.676271	1.55035	1.08676	0.870454	0.701421	1.41839	1.06704	1.73919	3.04594
ENSMUSG00000072584	Gm7489	1222	1.99839	0.529878	2.56792	0.0206221	0.428508	-3.99203	7.96131	5.37043	4.62538	5.80579	0	0.861387	2.76462	5.53695	15.0787	8.93421	7.22659	10.0964	4.43051	4.31079
ENSMUSG00000002504	Slc9a3r2	2646	0.453881	4.54034	2.56728	0.0206489	0.428508	-3.12214	45.7298	51.2579	33.984	37.7614	31.7345	26.2557	24.6236	30.6855	26.6262	26.6132	41.0923	30.3082	26.5998	43.0023
ENSMUSG00000030610	Det1	4321	0.359149	4.20371	2.5671	0.0206564	0.428508	-3.12668	18.2934	16.5801	16.1726	13.4089	12.4926	10.7186	13.6265	19.3125	15.176	20.0868	19.4153	18.0104	15.7874	19.262
ENSMUSG00000079575	Rbpj-ps3	1441	-0.348803	4.90292	-2.56634	0.0206881	0.428508	-3.13205	67.0917	93.7415	76.6656	86.1601	106.327	96.4228	92.1036	61.0409	57.1656	75.0065	74.3057	66.8491	75.8949	83.3487
ENSMUSG00000090039	Gm15894	2067	-0.950838	1.43696	-2.56575	0.0207132	0.428508	-3.61008	6.47169	2.38123	2.7345	7.15073	6.59478	7.12947	4.90328	4.36456	5.24378	5.01777	4.80636	3.44361	8.11982	3.31307
ENSMUSG00000086894	Gm15708	1947	-0.648439	3.1874	-2.56572	0.0207143	0.428508	-3.1966	14.678	17.4151	13.4595	20.0414	35.2862	18.9222	18.8389	17.955	17.536	11.7755	15.8747	19.2542	21.6897	12.1752
ENSMUSG00000044854	1700056E22Rik	1272	-1.92531	-0.00737289	-2.56532	0.0207308	0.428508	-4.07747	1.43407	2.14972	0.40396	1.39439	4.71527	5.79269	9.86494	3.98948	2.9824	5.14982	1.30172	3.35752	2.97945	2.4848
ENSMUSG00000059743	Fdps	4208	1.28548	2.06895	2.56422	0.0207773	0.428508	-3.55635	3.90143	2.59928	6.3497	3.65299	0.907033	1.25073	1.3763	5.89573	8.88645	6.48622	3.67254	4.39797	9.90696	4.25629
ENSMUSG00000021751	Acox2	3703	0.430887	4.40054	2.56386	0.0207926	0.428508	-3.12604	30.3776	26.7315	25.2548	18.0416	18.7004	19.7561	20.2016	12.4859	19.6113	19.6063	21.4631	22.6821	22.6623	30.3008
ENSMUSG00000022856	Tmem41a	1360	0.567326	2.52087	2.56375	0.0207969	0.428508	-3.28487	21.4604	22.1168	19.2689	17.8236	16.4379	9.67477	11.001	16.9983	15.5411	11.2387	19.8857	17.7949	12.3409	15.4935
ENSMUSG00000008958	Vps72	3639	-0.257321	5.86963	-2.56234	0.0208566	0.428508	-3.17373	53.9705	58.9119	60.0113	61.9005	76.8663	60.4552	63.2622	51.9067	59.8686	64.3536	60.0617	61.1582	58.9167	60.3646
ENSMUSG00000071656	Lrrn4cl	2600	-0.666262	3.6852	-2.56088	0.0209182	0.428508	-3.13736	17.072	24.8203	19.9606	19.3284	46.9759	38.0561	25.8018	11.9275	10.8389	11.7574	17.8316	13.1408	11.6611	18.6399
ENSMUSG00000040351	Ankib1	8541	0.272774	6.44	2.56037	0.02094	0.428508	-3.19678	43.4979	35.6012	43.4966	38.3488	34.5374	26.0042	30.1745	47.7959	44.6069	42.7578	40.8407	40.5026	35.3713	40.213
ENSMUSG00000026655	Fam107b	4329	-0.542448	7.4245	-2.5597	0.0209682	0.428508	-3.23393	113.491	171.937	164.632	132.202	274.203	246.559	194.32	149.004	116.802	115.885	130.683	150.284	109.808	118.765
ENSMUSG00000048027	Rgmb	7669	-0.364055	5.86359	-2.55952	0.0209758	0.428508	-3.18129	24.5787	29.0238	30.2849	27.1366	39.8153	39.9415	31.2141	27.8651	22.0481	26.8349	27.0604	30.2575	24.2148	26.3767
ENSMUSG00000041827	Oasl1	2608	1.23372	2.3364	2.55929	0.0209858	0.428508	-3.36373	18.8848	11.5333	6.30476	13.1484	3.34513	4.0361	2.0356	7.78315	7.68863	17.1634	6.98378	5.09465	8.51141	6.46354
ENSMUSG00000004508	Gab2	6168	-0.627922	3.66584	-2.55882	0.0210057	0.428508	-3.17318	5.81626	4.34461	8.24739	7.18899	9.01689	10.1541	8.92008	8.59299	7.11698	9.02721	5.81639	8.23196	10.7966	7.77186
ENSMUSG00000047369	Dnah14	16556	1.69566	0.0441816	2.5586	0.021015	0.428508	-4.06992	0.293813	0.264261	0.279327	0.214263	0.0329341	0.0953686	0.0291509	0.578967	0.16367	0.428633	0.566732	0.54458	0.327017	0.190908
ENSMUSG00000047446	Arl4a	7701	-1.06017	1.7589	-2.5568	0.0210919	0.428508	-3.53296	0.631653	1.27828	1.73481	1.61222	3.11535	3.48548	1.62942	1.17148	2.18157	1.06327	1.93509	1.97182	1.05456	1.98371
ENSMUSG00000067424	Zfp563	6700	0.607339	3.01168	2.55675	0.0210941	0.428508	-3.22746	5.26367	6.36677	5.67522	4.23562	3.66217	2.74937	3.81776	4.54443	5.58122	4.88848	7.08448	4.24952	2.74745	4.48155
ENSMUSG00000058793	Cds2	9125	-0.210406	6.64522	-2.55488	0.0211739	0.428508	-3.21595	38.1819	39.4959	41.6701	43.5399	51.0898	42.5084	38.3983	40.1644	37.654	40.799	41.7955	45.5029	39.2188	41.565
ENSMUSG00000038058	Nod1	5079	0.498378	3.46313	2.55397	0.0212128	0.428508	-3.17509	9.45768	12.0598	10.0157	9.07961	6.33395	4.87034	8.64711	7.43802	7.25581	6.66363	8.58486	8.40868	7.56842	10.4754
ENSMUSG00000027882	Stxbp3	5340	-0.307078	6.34492	-2.55381	0.0212199	0.428508	-3.20733	51.012	56.2251	55.1365	59.8973	70.4545	77.0735	50.0699	52.4778	59.8778	55.4059	61.3945	53.94	50.5923	56.9197
ENSMUSG00000048787	Dcun1d3	7838	0.273987	4.90699	2.55349	0.0212336	0.428508	-3.14951	15.5153	17.3737	15.6682	14.03	13.774	12.2881	10.8987	15.8982	14.7275	14.138	15.6326	15.5594	12.2263	15.7267
ENSMUSG00000028763	Hspg2	14739	-0.304087	10.6716	-2.55346	0.0212347	0.428508	-3.26557	411.51	397.245	420.65	452.593	463.832	502.204	502.761	449.845	344.346	440.993	319.048	398.227	415.818	379.063
ENSMUSG00000003848	Nob1	3486	-0.28242	5.4487	-2.55309	0.0212506	0.428508	-3.16783	40.641	45.025	41.8617	50.5405	46.6111	47.4069	51.7788	53.3761	45.2398	46.6645	45.1234	46.4184	51.2521	51.6805
ENSMUSG00000113355	Gm48888	1761	-1.18688	0.502607	-2.55251	0.0212757	0.428508	-3.82922	1.72642	3.10556	2.04251	2.35012	6.81184	5.97737	6.30342	1.60093	1.53874	2.16988	3.44761	2.69466	4.30422	1.79482
ENSMUSG00000025582	Nptx1	5217	-0.730502	6.23431	-2.5523	0.0212848	0.428508	-3.2016	41.4921	33.9643	57.0274	65.0492	53.5118	111.375	55.7833	39.5568	32.0991	48.2367	43.1642	74.5859	94.5416	62.4016
ENSMUSG00000028398	Dmac1	741	0.54147	2.9012	2.55214	0.0212916	0.428508	-3.25054	50.055	42.0684	48.5407	33.5106	38.9994	23.4388	27.3552	37.2854	48.2704	46.4109	50.6495	36.5023	25.5726	34.8342
ENSMUSG00000028878	Fam76a	3088	-0.302363	4.53493	-2.55194	0.0213001	0.428508	-3.14496	24.2194	30.4614	27.2893	31.3991	36.5505	33.0647	27.3507	26.2933	25.7985	24.2181	27.7038	27.5068	29.9809	26.6119
ENSMUSG00000038451	Spsb2	1658	-0.80684	1.87374	-2.55105	0.0213386	0.428508	-3.48721	7.33468	5.60742	6.19828	10.6976	13.1546	9.20562	9.60589	5.78129	6.8642	12.8404	5.32623	6.58274	10.1228	10.4847
ENSMUSG00000033581	Igf2bp2	7402	-0.391846	7.85155	-2.55061	0.0213575	0.428508	-3.25607	102.683	113.412	120.719	111.743	146.664	151.664	152.246	114.719	94.5951	120.283	91.2676	105.715	132.609	112.23
ENSMUSG00000073557	Ppp1r12b	14983	-0.29631	7.58951	-2.55046	0.021364	0.428508	-3.24769	48.5771	39.1652	39.5761	52.7969	42.833	57.1165	45.1926	58.8947	49.5538	59.86	47.1883	46.9684	47.7703	49.714
ENSMUSG00000074283	Zfp109	2932	0.689661	1.52071	2.54833	0.0214562	0.428508	-3.50955	6.22147	4.6631	5.25755	3.83125	4.64919	1.79505	2.79829	3.46154	2.58773	3.90979	3.20014	3.56059	3.50845	3.23397
ENSMUSG00000058355	Abce1	6004	0.293872	8.00777	2.54829	0.0214579	0.428508	-3.26031	180.267	161.589	169.71	175.279	135.224	107.295	118.646	193.646	208.329	176.202	187.531	178.621	151.584	158.104
ENSMUSG00000036745	Ttll7	8266	0.332921	6.0985	2.54724	0.0215039	0.428508	-3.20516	33.9111	34.0069	32.7598	33.402	23.615	22.858	22.654	35.9481	42.2227	34.9348	32.0502	40.0704	28.8847	28.3591
ENSMUSG00000041488	Stx3	5711	-0.320568	5.83952	-2.54711	0.0215093	0.428508	-3.20044	34.496	38.6873	37.249	38.0966	56.712	40.7333	40.9017	40.9729	38.7171	36.1308	38.1741	33.6517	27.6819	33.7596
ENSMUSG00000083012	Fam220a	4468	-0.682129	1.36088	-2.54702	0.0215132	0.428508	-3.58652	1.90524	1.59122	2.18508	2.51415	2.80683	3.18046	3.13251	1.76675	2.3046	2.44351	1.48236	1.38068	2.05997	1.7685
ENSMUSG00000044471	Lncpint	7378	-0.316171	6.98814	-2.54699	0.0215144	0.428508	-3.24233	61.2331	66.0447	62.5408	62.3436	82.2541	85.3877	71.0394	60.0682	54.5764	66.0709	54.9088	58.9143	63.5484	68.1856
ENSMUSG00000085241	Snhg3	986	-1.15655	0.581088	-2.5468	0.0215229	0.428508	-3.92021	2.46671	2.77327	4.16907	12.592	4.97699	7.47293	4.89476	5.14667	6.04604	5.53631	3.91837	9.62535	6.58915	6.94535
ENSMUSG00000047153	Khnyn	6502	-0.479329	5.15482	-2.54677	0.0215242	0.428508	-3.17633	20.2931	24.6445	18.7295	21.3684	30.1057	28.5738	32.5856	19.8586	13.0027	19.7296	15.3644	18.6834	14.5719	21.5508
ENSMUSG00000048376	F2r	3336	-0.304524	7.13154	-2.54668	0.0215282	0.428508	-3.24139	138.888	112.296	159.265	165.705	148.246	162.499	159.138	167.328	165.053	167.233	159.822	168.561	196.861	166.592
ENSMUSG00000030738	Eif3c	3511	-0.25038	7.81254	-2.54579	0.021567	0.428508	-3.26222	216.652	230.531	228.015	238.106	267.581	271.773	240.006	248.439	218.877	259.958	224.325	232.737	268.314	249.661
ENSMUSG00000045031	Cetn4	4032	0.721634	2.8809	2.54529	0.0215884	0.428508	-3.2787	9.80232	8.95205	6.75431	7.62489	5.40929	3.39385	3.71064	5.17418	9.812	7.85245	8.48703	11.0629	6.04251	6.92442
ENSMUSG00000108226	Gm44063	376	0.724662	1.31217	2.54525	0.0215904	0.428508	-3.53973	51.7485	39.2713	30.065	29.8756	26.1027	16.7971	17.97	28.4922	20.1788	31.9398	24.9543	15.1446	12.9593	18.2131
ENSMUSG00000034041	Lyl1	2033	0.719925	1.57067	2.54407	0.021642	0.428508	-3.51406	6.57993	8.07017	8.59345	5.52544	4.29125	5.69541	2.84873	7.76571	5.59805	6.71275	5.97269	2.80096	4.52727	4.40494
ENSMUSG00000117294	Gm49839	3612	0.539611	3.66104	2.54177	0.0217427	0.428508	-3.1848	15.4873	15.8979	16.502	14.8951	12.8313	7.28554	8.41784	15.4543	13.3536	13.4505	18.3366	15.6337	9.44318	12.9799
ENSMUSG00000024163	Mapk8ip3	14558	-0.311381	7.83843	-2.5417	0.021746	0.428508	-3.2724	53.5872	65.7409	61.5913	58.4806	78.691	71.9434	75.6854	53.139	45.1931	55.008	54.1391	55.1195	51.1731	61.7675
ENSMUSG00000046079	Lrrc8d	12573	-0.315288	7.20905	-2.54136	0.0217608	0.428508	-3.25822	40.6718	47.1073	42.3396	42.4619	53.6453	58.1437	51.4752	39.4195	39.5693	36.2097	39.64	45.5546	47.8841	43.364
ENSMUSG00000054072	Iigp1	5823	1.32669	2.26885	2.53988	0.021826	0.428508	-3.36586	8.66697	6.94999	2.82377	5.17815	1.87277	0.903843	1.90629	3.29225	4.002	4.78102	6.25578	2.20029	1.02275	2.62349
ENSMUSG00000029918	Mrps33	1667	0.583544	2.58766	2.53943	0.0218459	0.428508	-3.3172	17.5082	19.0279	14.4873	14.8958	12.1023	7.57732	9.26451	13.8678	17.8806	12.4436	12.2504	13.3791	11.6921	17.6962
ENSMUSG00000051335	Gfod1	7208	-0.740121	4.89915	-2.53927	0.0218529	0.428508	-3.172	12.4005	10.698	17.5366	12.5495	22.9207	28.7688	23.8365	17.6006	11.0524	15.7524	11.5624	14.0884	19.7545	11.1816
ENSMUSG00000001419	Mef2d	5985	-0.229972	7.32142	-2.53807	0.021906	0.428508	-3.26641	95.9055	98.3212	104.57	102.439	120.713	111.593	109.024	92.8909	88.9206	96.6806	93.9711	96.016	106.382	99.9867
ENSMUSG00000020780	Srp68	2737	-0.313938	6.24449	-2.53769	0.0219226	0.428508	-3.23184	90.8624	110.697	99.5009	101.309	129.093	121.722	121.846	105.064	87.123	109.096	89.9382	96.0503	103.06	108.166
ENSMUSG00000040824	Snrpd2	2618	0.368005	4.54219	2.53767	0.0219235	0.428508	-3.16646	37.3932	36.7656	38.2729	37.7136	24.3678	26.1345	24.1496	31.6598	41.1944	35.6553	40.8994	33.3512	34.9496	33.4015
ENSMUSG00000024427	Spry4	4755	0.504486	5.21083	2.53692	0.021957	0.428508	-3.18571	39.6412	29.6735	35.6607	41.9016	21.0993	16.8241	19.5891	31.7793	30.6589	32.0296	33.6614	35.3278	25.5049	30.6872
ENSMUSG00000039942	Ptger4	6648	-0.536815	2.64248	-2.53509	0.0220381	0.428508	-3.27908	3.10974	3.70186	4.09648	4.17982	5.57723	6.57093	4.13801	2.71406	2.20104	2.95603	2.90577	3.21207	2.36174	3.64498
ENSMUSG00000044252	Osbpl1a	7787	-0.250906	4.82569	-2.53497	0.0220437	0.428508	-3.17483	12.025	13.063	12.4055	14.6534	14.1443	13.788	13.8831	12.2371	13.0841	14.3007	15.2389	14.7472	14.5312	14.5444
ENSMUSG00000110650	Gm19170	1084	1.35841	0.115656	2.53431	0.0220728	0.428508	-3.96471	4.48742	5.54961	7.1103	3.27245	1.00601	1.94209	2.22612	4.16123	0.999898	3.52506	4.58245	7.00413	2.99673	10.2051
ENSMUSG00000029670	Ing3	4796	-0.40433	4.05842	-2.53412	0.0220814	0.428508	-3.17656	11.03	10.8329	13.8209	15.1627	13.188	15.8024	15.6983	12.2269	12.2039	12.5202	15.8812	11.2795	13.6594	11.3132
ENSMUSG00000069184	Zfp72	4157	0.653332	2.71164	2.53394	0.0220894	0.428508	-3.2978	9.36129	6.18325	8.03451	5.83116	4.85314	3.67162	4.41176	5.28987	7.03994	6.69711	6.63857	5.25099	3.64673	8.87046
ENSMUSG00000029657	Hsph1	7266	-0.729976	5.34743	-2.53329	0.0221186	0.428508	-3.20322	14.9794	25.4402	18.6696	18.8775	49.4528	22.3098	40.4511	25.3754	16.5582	21.5618	15.8758	15.0862	14.828	18.3423
ENSMUSG00000097833	Gm5976	996	1.8347	-0.564588	2.53281	0.0221399	0.428508	-4.06787	5.49438	3.29451	7.73852	2.37439	2.18978	2.64211	0	2.83055	2.72061	4.38458	2.21659	5.71723	1.08717	0.528894
ENSMUSG00000089982	Gm7568	1003	1.13977	1.62091	2.53273	0.0221437	0.428508	-3.58318	18.1868	15.8123	14.3444	7.6629	16.8524	6.2968	2.4059	11.8054	17.8307	10.3407	20.9106	16.5589	11.8754	7.35284
ENSMUSG00000023977	Ubr2	9814	-0.30574	8.13135	-2.53135	0.0222053	0.428508	-3.29438	100.246	110.559	109.009	102.232	128.508	141.257	131.106	96.5215	88.6307	100.343	101.961	97.6234	101.011	114.545
ENSMUSG00000026880	Stom	2827	-0.333829	6.06075	-2.53127	0.0222089	0.428508	-3.23446	76.1401	98.4671	77.7936	93.0647	99.909	110.958	96.7978	89.7527	66.7127	86.8929	107.379	82.921	82.3508	89.6287
ENSMUSG00000007207	Stx1a	2666	0.584199	5.03202	2.53089	0.0222259	0.428508	-3.18782	76.1767	51.4888	44.1368	58.3239	29.2467	24.6768	35.6627	49.9129	51.8364	48.9368	59.8304	42.8964	41.6312	58.487
ENSMUSG00000113656	Gm47370	1829	-1.07224	1.28549	-2.52947	0.0222897	0.428508	-3.68081	2.65957	3.28911	4.49503	5.49523	5.36611	9.78374	8.44392	4.31594	3.85199	4.47688	6.94062	2.59448	4.14419	8.0644
ENSMUSG00000033434	Gtpbp6	2825	-0.449081	3.9451	-2.5293	0.0222974	0.428508	-3.18534	19.1561	17.8102	20.5535	21.3468	28.5656	22.1701	27.8469	17.5641	15.5389	17.1977	16.4114	19.6531	25.4893	22.7494
ENSMUSG00000027655	Dhx35	5170	-0.411989	4.44308	-2.52837	0.0223393	0.428508	-3.18062	14.9365	13.9631	15.5046	14.1802	20.7767	22.0907	18.5768	14.7233	14.8851	12.7759	14.3054	15.8789	16.9648	14.8761
ENSMUSG00000017009	Sdc4	2547	-0.39203	9.00258	-2.52788	0.0223615	0.428508	-3.30939	659.133	732.406	800.715	715.177	995.89	1097.04	865.955	783.452	656.632	714.767	553.664	750.64	792.238	686.446
ENSMUSG00000117519	Gm41664	523	-1.43314	0.313197	-2.52788	0.0223615	0.428508	-4.02532	5.81305	2.09135	4.91241	6.78267	8.34044	13.0822	18.4559	15.0934	15.5433	7.30624	6.3319	12.7025	10.352	7.05057
ENSMUSG00000020777	Acox1	5082	-0.242949	6.89929	-2.52786	0.0223624	0.428508	-3.2718	79.6848	92.5471	87.864	92.2549	100.103	103.977	92.9728	85.5422	72.5152	78.52	89.5991	92.6276	80.2206	99.3022
ENSMUSG00000040435	Ppp1r15a	2937	-1.54879	3.10714	-2.52554	0.0224672	0.428508	-3.24784	6.62494	9.68274	9.27252	6.44165	31.9319	39.7822	36.8088	6.14337	4.98213	8.73558	5.6377	8.07848	14.1942	11.8377
ENSMUSG00000104983	Gm42763	2087	-0.462547	3.8969	-2.52484	0.022499	0.428508	-3.19463	20.6858	24.6323	28.5602	24.3628	32.3966	37.3232	36.0753	22.4242	25.1886	22.2328	28.0329	28.1944	23.3478	28.0174
ENSMUSG00000029328	Hnrnpdl	4818	-0.203215	6.85012	-2.52481	0.0225005	0.428508	-3.27343	87.711	84.5646	84.0399	95.2239	95.1766	91.5413	91.1554	97.4852	95.1609	88.8274	93.7067	85.0963	83.1554	94.6845
ENSMUSG00000097616	1110019D14Rik	1734	1.00642	0.486513	2.52381	0.0225457	0.428508	-3.84916	8.06519	4.10009	2.66698	2.72767	1.57225	2.12466	1.66998	4.22722	2.81286	3.46291	2.54639	3.28394	2.49785	2.43035
ENSMUSG00000006519	Cyba	1039	0.301284	5.22125	2.52345	0.0225622	0.428508	-3.20891	135.186	160.014	158.751	153.069	110.731	102.324	106.372	137.841	136.138	148.685	134.928	137.929	153.199	137.905
ENSMUSG00000086464	Gm15835	356	-0.964117	0.91998	-2.52291	0.0225866	0.428508	-3.7575	13.6639	18.4345	12.9903	21.5896	21.4427	39.9166	33.8921	11.0869	12.1785	19.9338	21.7051	19.9942	13.6873	29.5943
ENSMUSG00000099428	Gm28155	151	-0.957064	1.09951	-2.52285	0.0225896	0.428508	-3.68867	48.3215	65.192	23.8203	66.5615	75.8304	111.535	67.1198	67.2134	25.1233	46.9963	40.2069	40.8536	53.7823	48.8404
ENSMUSG00000032316	Clk3	8450	-0.36722	5.88256	-2.52278	0.0225927	0.428508	-3.24505	25.617	26.2118	26.5128	24.8383	35.6836	33.8207	34.6689	24.8893	20.1385	23.5795	20.9015	24.3723	25.6929	27.1182
ENSMUSG00000058174	Gm5148	3901	0.658661	5.03461	2.52187	0.0226341	0.428508	-3.20612	35.0705	53.8337	38.989	36.0705	32.707	16.5947	20.6609	26.8842	38.76	20.5702	48.8121	32.6004	24.4265	41.1862
ENSMUSG00000037742	Eef1a1	2493	-0.29306	12.8703	-2.52032	0.0227053	0.428508	-3.30582	10612.1	11295.1	11111.3	11072	13213.2	14980.9	12199.7	10826.4	8557.21	10594.6	10994.6	10907.9	11920.5	11745.3
ENSMUSG00000029217	Tec	3744	-1.07869	3.82957	-2.51974	0.0227319	0.428508	-3.19693	9.4195	22.9331	10.8422	11.2118	33.9329	41.1881	32.3553	8.5842	6.65851	10.9351	10.4666	8.36511	14.7499	15.0548
ENSMUSG00000112666	Gm48485	4227	0.666903	2.00203	2.51816	0.0228043	0.428508	-3.45822	4.31544	4.78706	4.61931	3.63657	1.67692	2.61473	3.42529	4.00175	2.69242	2.58283	4.04775	4.3782	3.58634	4.73565
ENSMUSG00000097290	1300002E11Rik	4213	0.408703	3.73261	2.51767	0.0228267	0.428508	-3.20789	13.9996	15.5772	15.3676	12.9106	13.5893	8.1201	9.16445	11.1083	12.735	10.2361	12.3146	11.9393	9.12415	12.7537
ENSMUSG00000026826	Nr4a2	4059	-0.654771	2.77975	-2.51761	0.0228295	0.428508	-3.3048	4.04465	6.1978	7.08916	6.26326	13.5676	8.94684	6.89631	5.69542	4.67309	6.05189	5.98299	5.49468	6.53585	5.06143
ENSMUSG00000028899	Taf12	4038	0.497018	3.55339	2.51648	0.0228818	0.428508	-3.22848	12.7994	12.1892	13.8703	12.7381	11.7477	6.12592	6.21506	12.0086	12.079	12.5723	11.4815	9.87135	11.5307	11.6105
ENSMUSG00000055805	Fmnl1	4886	-0.386847	6.86528	-2.51618	0.0228955	0.428508	-3.28306	73.4234	64.6954	79.505	106.967	84.9243	84.7737	84.1578	109.053	85.1849	122.896	73.9899	117.321	106.708	89.7011
ENSMUSG00000106237	Gm8066	485	-0.710004	3.72716	-2.5161	0.0228993	0.428508	-3.21417	80.2369	99.2293	88.9946	92.6452	119.169	160.605	207.976	86.0301	86.0407	73.1592	86.4881	80.2298	107.165	135.768
ENSMUSG00000037752	Xkr8	4312	0.645723	2.48892	2.51609	0.0228997	0.428508	-3.35443	6.9096	6.72196	5.7199	4.11333	4.42578	2.68524	4.47702	5.09972	4.65027	3.54468	7.67992	5.28234	3.39008	5.98612
ENSMUSG00000002812	Flii	5039	-0.333232	7.5304	-2.51603	0.0229022	0.428508	-3.30751	121.633	127.307	127.975	137.745	157.225	152.075	154.202	140.43	117.122	157.405	111.394	154.064	161.81	132.871
ENSMUSG00000040859	Bsdc1	5630	-0.390965	5.21358	-2.51551	0.0229266	0.428508	-3.22758	21.0602	30.1129	24.186	24.8881	36.8024	33.5603	29.9175	24.3365	20.6959	18.0344	21.0773	22.7572	22.4064	24.8886
ENSMUSG00000025867	Cplx2	4928	-0.673339	3.30601	-2.51546	0.0229288	0.428508	-3.22551	5.42897	11.7634	7.50737	10.1976	11.9496	13.3499	12.6336	4.91992	3.07923	4.65239	7.61592	8.76263	4.06496	9.83434
ENSMUSG00000033793	Atp6v1h	9746	-0.344351	5.35346	-2.51497	0.0229516	0.428508	-3.22826	14.6615	14.3652	14.4461	15.3478	19.4135	18.1448	17.0844	12.3808	19.0732	15.9631	15.064	15.4346	15.9989	15.6207
ENSMUSG00000024843	Chka	12024	-0.436723	7.87794	-2.5145	0.0229731	0.428508	-3.32017	64.3241	86.6453	67.9903	65.7897	122.12	110.216	84.17	63.775	62.5148	61.1074	66.1913	61.9999	74.8805	68.3883
ENSMUSG00000021838	Samd4	8658	-0.635716	5.9231	-2.5145	0.0229731	0.428508	-3.26514	21.9818	33.162	25.3417	23.4905	50.1298	56.1079	35.0624	24.6821	18.4028	20.3649	18.3594	20.005	27.2018	20.6866
ENSMUSG00000029201	Ugdh	6752	-0.295714	6.47008	-2.51423	0.0229857	0.428508	-3.27574	42.4155	40.2553	49.3899	50.7863	46.434	60.6439	47.8191	57.37	51.5297	56.0271	48.3103	47.4389	53.323	46.2648
ENSMUSG00000047371	Zfp768	2522	-0.424596	4.33625	-2.5142	0.022987	0.428508	-3.20205	27.2439	29.7081	23.4303	27.4278	41.9428	32.5551	34.8285	33.0885	22.778	29.8698	28.6689	30.4813	30.0544	35.0907
ENSMUSG00000032215	Rsl24d1	1716	-0.42417	3.67219	-2.5139	0.0230011	0.428508	-3.22913	19.843	23.9025	27.5484	35.4871	36.5411	29.1371	22.2187	24.6436	25.5813	29.2663	31.8421	33.4604	25.2405	31.926
ENSMUSG00000031631	Cfap97	5157	0.358048	5.33796	2.51221	0.0230795	0.428508	-3.2292	34.193	30.0115	32.1834	29.5783	25.9042	19.5949	21.0569	30.6141	36.0456	31.9674	41.6329	33.9541	26.3513	28.6015
ENSMUSG00000032307	Ube2q2	4305	0.46632	7.54813	2.51162	0.0231068	0.428508	-3.31393	215.252	152.443	183.812	178.122	116.271	96.4592	121.861	160.182	182.033	172.323	253.721	179.891	139.722	219.889
ENSMUSG00000087373	Gm15892	1333	1.60304	0.1539	2.51087	0.0231418	0.428508	-3.94778	6.84222	4.51296	5.78212	3.99175	2.45427	0.394829	1.44823	5.92186	3.25248	4.91415	6.21077	3.91585	0.406158	2.3711
ENSMUSG00000030711	Sult1a1	1507	1.28557	1.03533	2.51079	0.0231455	0.428508	-3.78547	6.85917	8.34668	5.79644	7.06172	6.15087	0.698484	1.28102	7.10888	5.03466	9.05575	5.85991	7.55721	5.38894	4.54421
ENSMUSG00000040022	Rab11fip2	6080	0.341071	5.82942	2.5106	0.0231544	0.428508	-3.25983	39.3029	47.493	37.1011	34.0342	34.1682	26.3154	29.132	34.684	44.1222	29.359	35.8573	39.4921	31.1666	37.9488
ENSMUSG00000035142	Nubpl	4954	0.48016	2.78135	2.5101	0.0231777	0.428508	-3.33119	6.01417	6.18203	5.7047	4.17699	4.18243	4.46204	3.40973	6.37371	4.26642	5.06873	5.68196	7.37562	4.91792	6.38004
ENSMUSG00000053510	Nrd1	7140	-0.220403	7.17788	-2.50992	0.0231864	0.428508	-3.31098	70.5128	79.7355	76.5719	77.5876	85.9123	90.519	80.5048	75.8902	75.3713	73.6251	74.2091	73.0404	67.3349	74.2212
ENSMUSG00000027253	Lrp4	10504	0.894986	3.79866	2.50971	0.0231959	0.428508	-3.23174	9.89868	4.26931	5.52777	6.81054	2.33592	2.35496	2.48112	5.79735	4.95304	6.28823	9.30043	4.96937	4.22653	7.47239
ENSMUSG00000001909	Trmt1	6306	-0.29654	6.81673	-2.50909	0.0232252	0.428508	-3.30224	64.4107	67.4722	67.0613	67.6915	80.1543	80.7906	81.2025	68.5807	50.2756	59.9897	64.068	61.4797	67.3971	71.5069
ENSMUSG00000028243	Ubxn2b	6642	0.35	4.8834	2.50872	0.0232422	0.428508	-3.22003	22.9779	18.6084	16.7875	15.8443	15.7617	12.5991	13.1519	19.6098	17.2163	17.9166	19.6109	19.3613	14.5093	13.8
ENSMUSG00000112384	Gm34921	1406	1.47694	0.714989	2.50793	0.0232795	0.428508	-3.8885	6.91943	4.27865	7.30921	5.046	1.16342	2.24598	1.02978	6.01543	4.23997	5.43551	10.5989	8.43759	1.92535	6.74396
ENSMUSG00000025159	Mms19	10415	-0.197813	7.19741	-2.50773	0.0232888	0.428508	-3.31354	50.0331	50.0943	51.6551	52.736	59.1065	55.4354	53.1047	53.7048	51.6708	49.1109	53.3118	56.406	54.1669	55.3838
ENSMUSG00000023942	Slc29a1	4008	0.430742	8.28426	2.50736	0.0233061	0.428508	-3.33764	401.874	340.441	328.713	339.569	235.489	216.931	225.898	279.813	310.455	224.999	418.079	299.659	230.45	359.072
ENSMUSG00000026821	Ralgds	6345	-0.365298	7.13579	-2.50707	0.0233195	0.428508	-3.31689	71.5855	98.259	84.0604	78.9228	121.168	120.109	96.6007	68.1592	67.3054	69.8589	73.5907	79.2005	78.6728	85.8454
ENSMUSG00000086969	4930443O20Rik	1443	1.16976	1.13207	2.50683	0.0233311	0.428508	-3.70143	8.00614	7.57989	10.6827	4.91661	10.5802	2.18839	1.33783	6.25193	7.51136	8.7008	2.67742	6.24814	7.50393	4.74575
ENSMUSG00000026915	Strbp	18616	0.259936	6.78408	2.50668	0.0233382	0.428508	-3.30094	25.934	22.3855	22.9924	21.3737	20.0927	17.2458	16.7736	25.0181	27.1904	21.9337	27.8693	23.4512	21.4923	22.3547
ENSMUSG00000052566	Hook2	3978	-0.491062	5.4608	-2.50626	0.0233577	0.428508	-3.24867	34.2388	44.1305	35.005	37.3044	57.2944	51.5988	56.7792	38.5536	31.7429	45.4214	32.189	36.7409	48.1797	46.7453
ENSMUSG00000021840	Mapk1ip1l	8310	-0.231491	7.65644	-2.50614	0.0233635	0.428508	-3.32783	87.8775	85.7516	85.6396	92.632	101.506	95.7614	95.1888	92.8887	82.3678	95.1842	83.022	93.4213	101.376	93.7551
ENSMUSG00000032246	Calml4	3642	1.06456	1.0297	2.50495	0.0234193	0.428508	-3.66226	3.00517	4.05437	3.95043	2.75969	2.69484	1.73413	0.530064	2.32227	1.93445	2.24827	0.75773	2.60588	1.33791	2.31424
ENSMUSG00000025326	Ube3a	20626	0.392772	7.1345	2.50461	0.0234355	0.428508	-3.31512	30.5703	25.6926	28.2254	25.081	20.4346	18.3975	17.9703	27.8834	39.5436	26.2275	34.305	26.3193	20.6841	27.3784
ENSMUSG00000107165	Gm43747	1330	0.381375	4.01409	2.50442	0.0234446	0.428508	-3.22082	58.5186	48.9322	52.5428	39.563	40.9967	36.802	37.0132	42.3944	57.8618	43.5063	59.3429	44.9555	41.9287	43.5681
ENSMUSG00000029466	Anapc7	5119	-0.226991	5.28389	-2.50437	0.023447	0.428508	-3.2434	25.6569	28.9523	28.0056	31.5303	33.1265	30.4331	27.53	29.4094	25.938	28.579	27.8176	29.942	28.768	27.0644
ENSMUSG00000037355	Uvssa	8666	0.286312	5.67868	2.5035	0.023488	0.428508	-3.26091	24.7681	26.5682	21.2271	22.7183	20.3229	15.5475	17.0416	23.2279	25.8277	21.9209	24.7751	23.9291	22.0537	25.5912
ENSMUSG00000104184	Gm37818	3169	0.61992	2.46639	2.5035	0.0234881	0.428508	-3.37739	10.1693	8.97388	6.4858	4.66411	4.47355	4.48416	7.15787	6.40532	7.52464	6.02897	7.83745	8.38551	5.46705	5.818
ENSMUSG00000030779	Rbbp6	12915	0.364036	7.67115	2.50287	0.023518	0.428508	-3.33413	67.6547	69.1498	68.1138	61.1136	67.8879	42.341	36.5471	64.4832	65.2516	61.1606	74.0608	66.2468	50.0955	55.1863
ENSMUSG00000037826	Ppm1k	6022	0.650056	2.80322	2.50282	0.0235202	0.428508	-3.30252	6.05824	5.63054	7.25277	2.65078	5.3421	2.62192	5.3696	3.65161	4.04974	4.53239	4.12436	3.86117	2.96687	5.24854
ENSMUSG00000038780	Smurf1	6336	-0.271941	6.98497	-2.50192	0.0235626	0.428508	-3.31701	69.288	67.4116	73.8804	76.6089	80.119	81.571	83.2555	76.5321	63.4664	79.866	68.6429	76.467	85.1078	78.3184
ENSMUSG00000055762	Eef1d	6488	-0.246339	6.3844	-2.50105	0.023604	0.428508	-3.29805	48.1713	44.3378	46.4101	59.505	50.7606	49.6455	49.021	53.8817	41.0134	53.1746	44.5764	46.5899	47.8155	48.3097
ENSMUSG00000040007	Bahd1	4664	-0.278569	4.95978	-2.49836	0.0237324	0.428508	-3.24088	23.9881	25.0931	24.5681	28.3949	35.3061	23.246	27.2148	25.0249	23.5881	24.1105	23.5493	24.7236	22.52	23.1539
ENSMUSG00000015647	Lama5	11388	-0.248495	10.8861	-2.49729	0.0237834	0.428508	-3.36267	619.845	591.31	598.214	652.276	640.202	704.748	724.613	600.683	528.953	625.452	573.595	667.584	651.992	637.287
ENSMUSG00000021375	Kif13a	8214	-0.315129	5.54293	-2.49601	0.0238448	0.428508	-3.26934	19.5427	21.1725	19.455	20.9454	25.6232	26.5909	21.916	20.3874	16.6925	23.5924	19.5534	22.3573	22.3445	21.5483
ENSMUSG00000029613	Eif2ak1	5670	-0.224392	5.52506	-2.49572	0.0238586	0.428508	-3.27094	30.6704	31.5401	28.5465	34.097	36.7351	32.6738	30.6427	30.927	25.4246	29.6528	32.2203	29.7104	28.264	29.3584
ENSMUSG00000021196	Pfkp	13401	-0.419433	6.75012	-2.49566	0.0238613	0.428508	-3.32172	25.6812	28.5667	30.4445	28.2795	36.4155	34.3645	46.1339	30.0836	25.1136	32.3838	24.835	28.151	25.9776	34.356
ENSMUSG00000021876	Rnase4	1637	-0.596065	3.26529	-2.49516	0.0238857	0.428508	-3.28195	13.0004	21.047	24.4834	21.6697	33.6414	33.1153	23.5857	18.9441	26.8158	16.0063	22.5897	21.7408	19.1825	21.5603
ENSMUSG00000054604	Cggbp1	4522	0.338287	6.84503	2.49487	0.0238997	0.428508	-3.32348	109.722	98.6867	107.722	99.7574	78.2555	67.2724	74.0691	105.612	136.385	96.694	117.416	96.3331	81.2951	97.0381
ENSMUSG00000106108	Gm43221	2071	-0.663994	4.47493	-2.49479	0.0239032	0.428508	-3.23189	33.1768	37.2339	32.2544	32.5444	46.0743	79.2892	58.2597	33.4877	33.7571	27.4126	35.4451	42.8475	43.9192	54.6873
ENSMUSG00000025203	Scd2	5464	0.266957	9.48975	2.49478	0.0239038	0.428508	-3.36892	513.567	566.306	552.582	527.815	406.448	376.044	418.409	510.392	524.885	645.985	467.181	493.028	463.329	561.1
ENSMUSG00000000320	Alox12	4085	1.45689	-0.484827	2.49387	0.0239476	0.428508	-4.03045	1.33963	1.47265	1.25786	0.43419	1.86869	0.128839	0.23629	0.138028	0.530668	0.267261	0.675557	0.58082	0.530143	1.54745
ENSMUSG00000102553	D930036K23Rik	3964	-0.742777	0.984415	-2.49376	0.0239527	0.428508	-3.72028	1.22713	1.5176	2.33327	2.38637	2.88859	3.05375	2.43503	1.99138	2.32418	1.3771	1.39236	1.43652	1.22923	1.19602
ENSMUSG00000027068	Dhrs9	4281	0.437455	5.05834	2.4937	0.0239558	0.428508	-3.25301	32.9518	40.3683	35.4081	27.3446	32.988	18.564	24.351	31.215	40.13	30.7305	21.9173	35.0272	26.5582	23.2565
ENSMUSG00000086549	Gm13648	1536	0.414197	3.36319	2.49292	0.0239933	0.428508	-3.27011	27.7104	33.4685	30.1077	27.3286	20.5891	17.1324	22.623	20.5569	23.9923	26.2989	29.465	29.9671	23.6161	24.3498
ENSMUSG00000033208	S100b	1484	1.75313	-0.302915	2.4923	0.0240234	0.428508	-4.09027	2.86814	5.89638	2.07751	0	0.734847	3.19189	1.30087	2.65965	4.3823	4.78197	1.48768	2.87788	1.45932	1.06492
ENSMUSG00000005958	Ephb3	6641	0.453442	3.9472	2.49161	0.024057	0.428508	-3.23663	12.1774	14.1643	10.7549	10.7722	7.2252	7.68737	8.72079	8.49038	6.12044	8.95964	8.06163	6.57382	6.19591	10.1532
ENSMUSG00000024525	Impa2	5367	-0.330255	4.047	-2.49147	0.0240635	0.428508	-3.24128	11.1027	9.68035	9.86124	11.8972	12.1913	11.6696	12.7692	13.9727	10.9055	12.7138	11.0036	11.7594	11.8027	11.5819
ENSMUSG00000030469	Zfp719	4706	0.512283	5.00311	2.491	0.0240864	0.428508	-3.25278	32.9476	30.3311	30.6818	25.252	20.8555	18.7887	18.8701	22.4053	29.4811	25.6353	40.5797	28.3347	16.2216	30.1112
ENSMUSG00000026565	Pou2f1	16597	-0.261088	6.47525	-2.4902	0.0241253	0.428508	-3.3174	18.2813	18.0901	18.6687	19.6279	20.5001	23.7198	19.8318	22.5919	20.0164	20.1947	19.9529	21.3577	22.3779	18.9801
ENSMUSG00000021611	Tert	5730	0.398574	4.95995	2.49005	0.0241324	0.428508	-3.25358	25.9984	25.5787	21.8807	19.6042	16.9382	13.2266	21.3095	23.6166	22.0372	20.0061	23.5028	20.9522	15.4013	21.1447
ENSMUSG00000097080	1700086O06Rik	2027	0.400794	3.89378	2.48867	0.0241992	0.428508	-3.24767	32.997	31.8366	31.1801	34.1258	20.9817	19.9929	19.524	24.4788	26.2016	22.8909	36.4868	32.5405	26.977	34.0444
ENSMUSG00000032637	Atxn2l	4782	-0.353478	7.77536	-2.48773	0.0242449	0.428508	-3.3627	156.017	172.004	157.74	167.031	198.057	200.309	222.842	165.074	146.196	190.75	136.309	169.688	191.678	169.093
ENSMUSG00000051000	Fam160a1	5290	0.27517	6.66583	2.48773	0.0242452	0.428508	-3.33045	82.2987	78.4667	78.0956	72.0867	62.6684	54.1231	61.856	68.8553	63.8245	79.8699	77.312	70.0582	83.4118	91.0162
ENSMUSG00000112558	Gm32364	485	1.01076	1.91741	2.48532	0.0243627	0.428508	-3.62951	43.8795	16.9141	39.2	21.9423	16.8636	10.8517	9.95099	52.3156	46.9313	58.5274	29.588	57.7263	24.5588	38.0149
ENSMUSG00000029371	Cxcl5	1863	-1.99723	3.23358	-2.4852	0.0243688	0.428508	-3.25742	11.7497	24.6584	22.3408	14.5981	94.5345	170.916	110.358	15.7381	5.52708	2.93012	7.99899	7.13196	22.6677	12.7241
ENSMUSG00000052593	Adam17	7154	-0.286363	6.53973	-2.48507	0.0243749	0.428508	-3.33345	49.1264	49.0014	46.9737	47.6019	58.4584	63.8573	54.9815	49.6538	45.5282	43.4171	42.4324	50.2123	46.467	44.0332
ENSMUSG00000034354	Mtmr3	7588	-0.277166	6.80815	-2.48449	0.0244034	0.428508	-3.34359	52.7272	56.0006	55.4603	51.8917	69.8457	66.0312	65.3207	54.0216	46.9952	52.6601	51.6435	54.4696	54.1552	53.8719
ENSMUSG00000021003	Galc	14879	-0.507185	5.73266	-2.48444	0.0244059	0.428508	-3.30487	10.3391	15.1801	15.3333	14.3047	19.0559	22.8506	17.4508	11.3686	9.72507	8.8418	15.8394	11.0029	9.24241	15.9319
ENSMUSG00000029632	Ndufa4	1381	0.366179	5.52875	2.48342	0.0244562	0.428508	-3.28537	132.088	137.811	141.761	136.568	91.2051	115.094	73.3895	121.67	156.187	148.23	148.674	135.727	122.317	136.177
ENSMUSG00000034926	Dhcr24	4028	1.06947	6.12002	2.48331	0.0244616	0.428508	-3.29172	86.7989	44.8047	82.6631	81.1683	18.0038	20.7753	30.6732	126.823	107.366	140.265	50.4246	89.6518	152.422	63.0356
ENSMUSG00000040728	Esrp1	6305	0.293303	7.51426	2.48254	0.0244993	0.428508	-3.36347	130.867	116.49	101.545	100.803	94.5226	73.4577	91.396	130.834	120.079	147.098	96.555	116.281	115.409	120.227
ENSMUSG00000005417	Mprip	13327	-0.261863	8.01242	-2.48194	0.0245291	0.428508	-3.37672	67.5251	72.0595	68.2058	73.3316	83.0138	77.0881	81.9159	77.8901	62.909	79.9549	67.2157	71.3201	79.503	66.3266
ENSMUSG00000000295	Hddc2	3508	0.435378	3.50941	2.48179	0.0245361	0.428508	-3.28759	15.4265	11.5364	12.7434	10.6177	7.46075	8.85181	10.0432	14.7873	14.0584	14.0049	12.9015	13.5271	15.7422	12.4637
ENSMUSG00000015290	Ubl4a	3142	0.346689	4.1541	2.48136	0.0245573	0.428508	-3.25262	26.3189	22.2794	23.2225	20.8866	20.651	15.5782	14.746	22.2524	23.4578	24.1494	24.7684	25.5237	18.0929	20.6218
ENSMUSG00000111539	Gm48372	2415	-0.468548	3.13216	-2.48127	0.0245618	0.428508	-3.31899	9.56758	12.2286	13.6172	14.9336	17.1592	14.1656	15.7877	11.9073	13.0157	14.0143	13.484	16.8984	10.3125	15.9233
ENSMUSG00000038567	Cyp24a1	3560	1.67331	2.40671	2.48092	0.0245791	0.428508	-3.517	5.12398	8.60275	10.9696	4.48399	4.74802	0.887035	1.49125	5.38505	17.9633	15.3337	5.27125	16.262	3.64995	3.84726
ENSMUSG00000107476	Zfp862-ps	6973	0.58536	4.42087	2.48072	0.0245891	0.428508	-3.25636	20.056	18.0388	12.7483	10.6832	11.4165	9.43474	10.2435	8.97561	10.8031	7.90677	16.5429	8.23435	8.23022	16.3934
ENSMUSG00000030064	Frmd4b	14302	0.698301	2.35496	2.48045	0.0246026	0.428508	-3.43967	2.04071	1.56778	1.43711	1.15748	0.609992	0.956789	1.24857	1.34043	1.70518	2.32826	1.19633	1.09492	1.28709	1.5838
ENSMUSG00000072582	Ptrh2	3132	0.431451	4.57595	2.48017	0.0246161	0.428508	-3.2552	33.5861	31.2558	32.648	28.8816	24.3729	26.5506	14.6389	30.2446	35.8182	28.5838	34.5397	32.8777	31.2883	24.7243
ENSMUSG00000078349	AW011738	5095	0.817787	1.80739	2.47941	0.0246541	0.428508	-3.5483	3.93827	3.86418	2.72299	3.24911	2.14036	1.54948	1.04197	2.324	2.76557	3.9642	2.49154	2.79409	1.59394	3.5153
ENSMUSG00000031904	Slc7a6	4570	0.296203	5.3381	2.47881	0.0246834	0.428508	-3.29097	41.246	38.8925	38.2286	39.458	25.8907	28.2156	29.8867	36.2737	35.4577	32.49	32.9709	29.9047	29.736	32.9669
ENSMUSG00000063450	Syne2	26726	-0.279429	8.52158	-2.47849	0.0246995	0.428508	-3.39076	49.7338	49.4177	54.4676	50.6806	61.8784	60.2794	63.6551	50.971	38.974	50.4499	51.4221	51.8812	48.6186	49.67
ENSMUSG00000037103	Dcaf15	2372	-0.487927	5.37977	-2.47794	0.0247268	0.428508	-3.28375	48.9615	49.3399	63.6881	63.5589	67.5824	80.3218	76.0965	79.1572	60.0892	74.1035	55.3792	65.0178	98.8322	61.2946
ENSMUSG00000059182	Skap2	11357	0.274159	7.46882	2.47773	0.0247371	0.428508	-3.37299	68.9585	67.0308	62.4369	63.3546	53.5318	44.3958	47.8926	59.7259	63.6572	59.2648	69.5441	67.02	47.6241	58.2114
ENSMUSG00000030781	Slc5a2	2897	1.19736	0.320665	2.477	0.0247734	0.428508	-3.95361	1.88899	3.77555	1.59632	1.22449	1.88214	0.726693	0.333188	2.33557	1.68364	1.8843	2.66725	1.3104	1.68197	1.27285
ENSMUSG00000112964	E430024I08Rik	4631	0.554799	5.51283	2.47682	0.0247826	0.428508	-3.3034	51.6005	44.403	50.3741	32.5549	33.6738	27.2757	32.4111	31.6562	44.4697	24.6359	57.088	40.5774	23.6158	45.6139
ENSMUSG00000027356	Fermt1	5699	0.523306	6.94652	2.47432	0.0249074	0.428508	-3.35502	93.4633	74.5627	83.3104	101.667	48.699	35.4627	52.3357	102.598	106.886	120.019	87.259	101.251	94.0507	101.492
ENSMUSG00000024079	Eif2ak2	5113	0.403924	5.90412	2.47354	0.024946	0.428508	-3.32573	56.7255	57.4378	46.1278	57.1218	39.3506	33.5569	27.9398	42.3464	46.7431	48.8976	55.0527	43.8984	35.8963	40.7988
ENSMUSG00000030852	Tacc2	15793	-0.320321	6.59352	-2.4726	0.0249932	0.428508	-3.35183	22.677	18.3531	21.1483	28.4886	22.9593	24.8941	21.9416	27.4551	19.5942	25.4396	21.9472	24.5483	26.3968	19.9464
ENSMUSG00000028073	Pear1	6781	-0.289526	6.36878	-2.47112	0.0250676	0.428508	-3.34827	44.9241	35.97	51.1489	54.231	47.7632	47.5004	53.0238	43.8205	38.0424	40.0092	44.3595	49.1955	49.5819	48.8635
ENSMUSG00000069793	Slfn9	5965	0.746966	5.9029	2.47104	0.0250717	0.428508	-3.31341	61.2632	26.5881	42.7265	45.3948	13.7114	17.7348	26.2955	56.9045	57.4198	60.3992	44.6911	36.9123	43.5668	43.1843
ENSMUSG00000045275	Lca5l	6583	0.46051	2.77348	2.47086	0.0250808	0.428508	-3.37233	4.80303	4.40302	4.5272	3.77204	3.14746	2.71828	3.00585	4.53955	3.86927	5.80459	3.6052	4.03671	4.11217	3.12082
ENSMUSG00000000126	Wnt9a	3329	0.744295	4.19151	2.47051	0.0250984	0.428508	-3.26774	37.8088	29.4062	20.6832	27.8828	15.8876	14.2288	10.2933	16.0905	20.675	17.5456	38.1328	19.386	14.6371	27.2171
ENSMUSG00000028962	Slc4a2	8322	-0.213083	6.23932	-2.47027	0.0251106	0.428508	-3.34368	31.9293	34.1066	32.2306	37.5109	38.7878	34.3409	33.6363	32.454	28.9793	35.5524	33.4925	37.0637	36.8876	34.0551
ENSMUSG00000056602	Fry	29729	-1.27195	1.44554	-2.46897	0.025176	0.428508	-3.55963	0.245435	0.680645	0.207409	0.417628	1.19216	1.27465	0.519491	0.303459	0.109377	0.29379	0.315612	0.0957711	0.218538	0.301229
ENSMUSG00000042688	Mapk6	6675	-0.362537	7.64272	-2.46818	0.0252159	0.428508	-3.39087	94.5544	89.7143	108.849	108.059	121.958	143.503	105.418	132.029	118.538	132.402	97.487	113.034	141.456	93.9126
ENSMUSG00000038418	Egr1	4484	-0.871481	5.53939	-2.46746	0.0252524	0.428508	-3.31491	27.2563	48.176	24.9814	32.0399	62.381	60.6827	78.141	26.5325	28.1608	29.0958	24.6178	35.4522	47.2103	70.6052
ENSMUSG00000034708	Grn	3474	-0.292715	7.63897	-2.46701	0.0252753	0.428508	-3.3974	223.685	254.081	185.922	250.172	274.041	268.911	228.808	214.729	164.58	202.545	172.379	218.688	202.756	206.375
ENSMUSG00000031502	Col4a1	7464	-0.261647	8.6747	-2.46684	0.0252836	0.428508	-3.41154	190.055	182.516	205.012	204.441	220.396	218.167	232.712	224.964	198.002	243.174	177.617	198.992	217.681	193.096
ENSMUSG00000024392	Bag6	6215	-0.284663	8.16237	-2.46609	0.0253218	0.428508	-3.40654	150.96	177.486	166.098	172.373	189.063	198.667	201.747	166.387	143.705	179.003	155.855	174.465	192.346	180.876
ENSMUSG00000026812	Tsc1	11833	-0.38415	6.36947	-2.4655	0.0253519	0.428508	-3.36075	25.3331	26.2976	25.4031	23.7328	35.2507	35.8048	33.9749	24.3017	21.2967	23.8503	20.663	24.3822	25.4393	28.9365
ENSMUSG00000117599	Gm49971	4895	-0.662175	3.50829	-2.46487	0.0253838	0.428508	-3.28795	6.45932	10.5021	9.76239	8.09232	17.8225	14.8377	14.0991	7.48723	8.19283	5.5759	6.31422	5.42874	7.5211	8.39402
ENSMUSG00000028780	Sema3c	7140	-1.17495	2.13732	-2.46327	0.0254653	0.428508	-3.49043	0.596123	3.59997	2.37488	2.23572	6.41478	4.1279	3.85287	2.52704	2.35298	1.45262	1.93253	1.99382	2.42648	1.10668
ENSMUSG00000014496	Ankrd28	12233	-0.275624	7.93104	-2.46257	0.0255013	0.428508	-3.40857	72.023	65.3155	76.1537	71.3836	86.4708	98.3089	72.9083	71.6734	71.3703	72.6472	75.0315	75.2545	79.3547	72.0859
ENSMUSG00000002052	Supt6	7095	-0.254489	7.40147	-2.4617	0.0255459	0.428508	-3.39964	79.9586	100.976	85.024	96.2455	104.594	97.8435	100.946	84.716	72.2593	93.0959	82.3812	94.7722	81.1159	92.7338
ENSMUSG00000020580	Rock2	13897	-0.225523	7.84149	-2.46156	0.025553	0.428508	-3.40811	58.805	55.409	61.489	60.3688	72.6642	69.7224	57.9967	62.4422	69.6881	62.888	63.1084	62.4534	60.9703	57.2379
ENSMUSG00000115979	Gm49410	3130	1.81204	-0.285139	2.4615	0.0255563	0.428508	-4.10127	1.74837	2.27142	0.984992	1.13333	1.56783	0	0.154193	0.900713	2.07774	1.22082	1.93969	0.909642	1.03784	0.673199
ENSMUSG00000037152	Ndufc1	1495	0.437449	4.94788	2.46143	0.0255594	0.428508	-3.29729	104.934	91.453	81.1142	85.4208	59.4494	63.0161	53.2661	92.78	72.1385	83.2513	97.8338	92.0493	53.2355	84.2141
ENSMUSG00000033589	Reep4	2377	-0.374516	5.7491	-2.46129	0.025567	0.428508	-3.33269	73.4156	68.1023	82.5772	89.5415	91.526	87.4596	98.4738	77.5674	72.2745	92.779	74.7672	95.6247	118.44	85.1001
ENSMUSG00000022371	Col14a1	7013	1.17158	0.745383	2.46069	0.0255977	0.428508	-3.84466	1.30054	1.3257	1.31885	1.26456	0.699744	0.150095	0.550547	0.804001	1.77737	1.32325	1.10181	0.541315	0.617606	0.976489
ENSMUSG00000096255	Dynlt1b	771	0.40425	3.98522	2.45984	0.0256412	0.428508	-3.28661	99.3692	82.2816	88.6387	74.3821	57.991	64.8498	60.7191	68.0126	97.0018	71.5096	103.8	81.8579	69.5194	78.5727
ENSMUSG00000109647	Gm45510	638	0.775561	1.87306	2.4598	0.0256432	0.428508	-3.59405	20.9671	21.4298	33.8263	25.9471	11.1102	9.07427	13.6163	30.932	22.935	29.9464	25.0877	27.5198	26.3067	18.1648
ENSMUSG00000040943	Tet2	16870	-0.44895	7.45357	-2.45963	0.0256518	0.428508	-3.40628	36.5476	40.5871	38.8653	33.7841	51.1319	56.9049	63.6536	28.8106	31.418	31.8727	37.0353	36.2859	34.0186	43.1228
ENSMUSG00000021187	Tc2n	6096	1.33606	1.07029	2.45934	0.025667	0.428508	-3.50864	4.8875	5.29305	3.20306	1.35779	0.805005	2.5901	2.29594	0.462472	0.355607	0.179095	3.07835	0.155686	0.888138	2.41959
ENSMUSG00000026797	Stxbp1	4997	-0.305702	6.0332	-2.45906	0.0256813	0.428508	-3.35646	46.1175	45.5285	53.7797	50.994	62.3057	61.8256	52.7341	47.8429	39.2604	53.8561	40.4256	46.4369	47.2392	49.9686
ENSMUSG00000037989	Wnk2	8481	1.18584	0.868269	2.45899	0.0256848	0.428508	-3.65673	3.08288	1.80555	1.21174	0.97596	0.514332	0.558515	1.13813	0.531868	0.894615	0.579286	1.23649	0.279761	0.127676	0.993804
ENSMUSG00000031979	Cog2	4778	-0.278184	5.77558	-2.45828	0.0257215	0.428508	-3.34319	40.5957	40.2898	42.2642	42.1948	46.5602	50.8904	49.6966	40.241	37.4303	43.643	39.6216	48.1681	42.7189	43.6593
ENSMUSG00000038020	Rapgefl1	5677	0.563959	2.76423	2.45778	0.0257471	0.428508	-3.35355	5.99798	7.99573	6.06432	5.72789	4.80233	3.98648	2.97548	3.67488	3.6276	3.7501	5.73611	3.92864	2.47959	4.82517
ENSMUSG00000038346	Zfp384	6421	-0.222518	6.38307	-2.45627	0.0258254	0.428508	-3.37228	46.78	47.0149	44.5737	49.6292	50.8657	52.7865	50.8103	49.9655	49.7971	52.6242	45.4713	47.6673	51.6029	48.2395
ENSMUSG00000021136	Smoc1	3496	0.846781	4.0336	2.45563	0.0258583	0.428508	-3.29048	29.9153	50.6842	18.8133	17.0805	19.0278	12.0437	16.566	15.1606	18.4472	7.96336	20.208	20.2245	7.89813	20.7939
ENSMUSG00000062234	Gak	6439	-0.267394	7.41903	-2.45547	0.0258669	0.428508	-3.41069	90.8432	104.808	98.7934	100.266	121.94	114.351	112.13	97.9003	81.4727	99.698	85.2025	105.238	100.815	99.3999
ENSMUSG00000072945	Ripply1	811	0.822653	1.78463	2.45497	0.0258926	0.428508	-3.55864	17.2442	31.6939	20.9083	15.3091	18.1528	7.78754	9.52154	9.03822	11.3601	16.1543	20.4167	18.1386	12.6841	29.8789
ENSMUSG00000085133	B930095G15Rik	4715	-0.30922	5.88659	-2.45465	0.0259091	0.428508	-3.35797	45.5228	49.1794	45.9893	44.8903	65.4539	60.3886	51.7937	42.8116	33.4477	41.6791	48.8134	47.9059	43.6342	49.382
ENSMUSG00000096054	Syne1	40491	-0.340017	8.76197	-2.45434	0.0259255	0.428508	-3.43348	37.4669	30.3219	40.0502	37.7298	42.5933	48.4441	43.3623	49.7409	38.5335	46.7674	35.2496	46.4088	40.8754	34.697
ENSMUSG00000008348	Ubc	2893	-0.451968	4.80172	-2.45429	0.0259279	0.428508	-3.30294	26.9028	45.5583	28.9511	37.6028	42.4067	50.3931	41.7061	30.4044	31.846	34.9077	28.4264	39.0384	37.9903	41.1517
ENSMUSG00000026456	Cyb5r1	4437	-0.330958	5.7791	-2.45252	0.02602	0.428508	-3.35533	45.6342	44.2491	45.9756	49.7016	56.4058	48.8706	62.0003	46.3836	39.4519	57.8237	39.5569	41.6029	45.514	37.5168
ENSMUSG00000031129	Slc9a9	5679	0.67989	1.77047	2.45245	0.0260236	0.428508	-3.58683	2.67673	2.60011	3.16681	3.0191	1.15215	1.20479	1.78466	2.8793	2.29031	2.69143	2.33251	2.4232	2.00204	2.13346
ENSMUSG00000026413	Pkp1	5024	0.93625	4.05653	2.45199	0.0260478	0.428508	-3.31722	15.8547	7.94643	14.3187	16.0044	5.31799	3.5618	4.32286	18.0691	16.0728	26.0771	15.1605	18.5127	25.1091	16.9861
ENSMUSG00000085028	Slc2a4rg-ps	2976	0.52468	3.76548	2.45152	0.0260722	0.428508	-3.30676	19.6144	20.0305	21.4099	18.0784	18.505	8.84253	10.8655	22.5463	19.121	22.0113	21.6989	19.6126	12.3709	14.3377
ENSMUSG00000013089	Etv5	4103	0.30715	6.21	2.45134	0.0260813	0.428508	-3.37633	89.0653	72.643	76.6436	64.5546	50.8977	62.2128	65.9887	61.9777	64.7217	73.8396	65.6452	66.5013	69.0121	77.2899
ENSMUSG00000019359	Gdpd2	4609	-1.29836	1.42526	-2.45117	0.0260906	0.428508	-3.74939	0.263851	2.61045	2.45269	2.69379	3.07587	4.33927	2.72254	1.46803	2.70443	2.60563	2.87401	2.67689	1.87948	1.48581
ENSMUSG00000078902	Gm14443	4859	0.843409	1.48603	2.45046	0.0261276	0.428508	-3.62282	3.75414	3.264	2.64374	2.67687	1.34659	1.08316	1.88719	1.85667	2.34222	1.57282	3.06691	2.24618	1.11424	2.92715
ENSMUSG00000002833	Hdgfl2	4876	-0.326017	5.00792	-2.44993	0.0261556	0.428508	-3.32073	22.3216	27.7033	22.7623	25.3416	29.7453	29.791	30.2877	24.6307	19.117	23.1742	24.2234	25.4004	25.6492	21.0668
ENSMUSG00000033767	Tmem131l	11726	-0.38418	6.67416	-2.44978	0.0261631	0.428508	-3.40086	35.2092	30.9217	34.0484	30.2519	45.6628	50.2699	41.6523	29.0915	23.2011	28.4904	29.4181	28.4087	29.4575	34.0074
ENSMUSG00000024091	Vapa	3492	-0.201295	7.03412	-2.44945	0.0261804	0.428508	-3.4077	122.932	139.541	139.201	142.218	152.865	143.634	144.98	143.868	141.228	157.105	139.405	137.929	140.314	141.651
ENSMUSG00000042284	Itga1	18599	0.532279	6.75103	2.44916	0.0261956	0.428508	-3.39661	30.5674	22.9353	22.8477	23.3959	13.0751	15.4222	15.7769	20.8877	32.9847	20.633	30.7436	27.3252	16.5342	24.2444
ENSMUSG00000029375	Cxcl15	2127	1.7372	-0.604603	2.4487	0.0262197	0.428508	-3.87519	4.00218	12.8559	2.65736	2.22369	1.0254	0.989765	1.58832	0.26509	0	0.256643	2.33539	0.446196	0	3.21961
ENSMUSG00000068290	Ddrgk1	2084	-0.583197	3.42641	-2.44805	0.0262541	0.428508	-3.33121	10.7954	21.7811	18.9854	23.8305	28.5187	24.2445	19.4531	13.2574	20.544	20.4312	20.9225	22.7701	20.0041	13.6497
ENSMUSG00000021236	Entpd5	6039	0.429054	3.05806	2.44663	0.0263285	0.428508	-3.3508	5.73912	7.06364	7.23236	5.58034	5.68822	3.39891	4.47539	5.60205	4.66652	5.78512	4.56972	5.34327	4.39295	4.18701
ENSMUSG00000034855	Cxcl10	2252	2.0361	-0.339429	2.44605	0.0263594	0.428508	-4.09872	4.59004	2.18561	1.36902	3.15039	0	0.233707	0.642926	2.00301	1.68455	5.33276	2.45085	0.632145	1.20206	0.467832
ENSMUSG00000023284	Zfp605	3497	0.646382	2.11362	2.44503	0.0264131	0.428508	-3.49163	5.56404	8.28856	5.43666	3.71944	4.52171	4.06357	3.03623	4.19216	6.19897	3.12199	6.15536	4.20658	3.56088	4.82039
ENSMUSG00000020089	Ppa1	2902	0.44596	5.06459	2.44487	0.0264214	0.428508	-3.32232	48.191	40.5173	51.5254	51.5435	27.0561	27.5668	28.9374	57.5115	47.6209	69.2226	40.13	46.2757	47.3873	46.1067
ENSMUSG00000026596	Abl2	10800	-0.292114	7.70835	-2.44487	0.0264218	0.428508	-3.4334	66.6035	62.9429	69.939	68.4285	85.8274	86.3047	69.9356	73.7699	69.5998	81.5283	67.6626	69.2462	86.9262	70.7249
ENSMUSG00000039205	Ciz1	8604	-0.358887	6.22549	-2.4448	0.0264254	0.428508	-3.38956	31.3775	34.0058	31.1145	31.8837	38.6572	43.4308	43.5842	30.0141	22.3606	30.3901	28.9308	31.5471	35.0494	33.3675
ENSMUSG00000105925	Gm43846	932	1.12006	0.896431	2.44364	0.0264864	0.428508	-3.85007	7.1765	12.3226	10.4752	7.61231	8.77559	3.95295	1.03567	7.86481	8.72229	6.4428	11.2518	8.65559	9.87548	9.04341
ENSMUSG00000041625	Ggact	5462	-0.339136	4.64909	-2.44348	0.0264949	0.428508	-3.31568	15.6965	19.1241	14.9579	16.5612	23.7589	20.9097	18.5556	15.0717	16.173	18.3892	16.7742	15.6381	16.2561	16.492
ENSMUSG00000047417	Rexo1	7155	-0.391637	6.31722	-2.44292	0.0265249	0.428508	-3.39338	38.5818	38.9816	38.7084	41.2327	47.5528	51.1964	53.8271	36.4077	30.6004	41.9615	35.3297	42.3131	55.3137	44.6897
ENSMUSG00000060419	Rps16-ps2	441	-0.844628	1.11615	-2.44253	0.0265458	0.428508	-3.80252	6.89394	17.3615	16.3123	28.1535	17.3097	25.0623	20.7933	20.457	15.9757	23.5187	17.5216	15.0644	20.8706	16.7231
ENSMUSG00000026575	Nme7	5876	0.30112	4.68582	2.44228	0.026559	0.428508	-3.31531	18.8333	16.5667	17.4894	15.2937	12.3416	13.6145	13.0594	18.2319	21.5819	19.4161	17.283	15.0209	17.23	17.7505
ENSMUSG00000115249	Gm49085	5748	0.731281	2.01362	2.44174	0.0265873	0.428508	-3.53854	3.17351	3.33005	3.75455	1.74857	3.13039	2.0144	1.25945	2.64855	3.29994	3.039	3.1687	2.972	1.41286	3.39088
ENSMUSG00000083773	Gm13394	1000	-0.384171	7.80561	-2.44174	0.0265876	0.428508	-3.44066	670.674	702.752	878.662	732.525	941.658	1045.77	1008.2	947.825	753.303	947.649	689.913	922.486	892.242	817.56
ENSMUSG00000030629	Zfand6	4508	0.300352	6.75168	2.44107	0.026623	0.428508	-3.41384	113.975	97.5374	97.3419	84.1981	86.8443	72.9686	72.9073	87.5537	101.464	75.1978	119.74	88.527	82.9888	96.1709
ENSMUSG00000054006	D630008O14Rik	2056	0.751507	2.50399	2.44031	0.0266635	0.428508	-3.43985	15.9701	13.2998	12.9959	10.6397	8.22128	10.2394	4.2253	8.50157	10.8073	11.1513	17.4492	12.4633	6.05662	10.5048
ENSMUSG00000026987	Baz2b	17604	-0.2359	7.50556	-2.44019	0.0266703	0.428508	-3.43931	36.9925	40.6656	38.9961	39.0253	45.2832	46.0415	43.6455	38.1791	34.7874	33.1175	40.1626	37.6033	34.2302	39.5293
ENSMUSG00000047343	Mettl21c	4300	0.864457	1.85255	2.43923	0.0267215	0.428508	-3.6321	2.96952	3.43395	4.54089	2.88737	2.53608	2.44794	0.673427	4.06494	3.90704	4.31626	4.3641	2.97961	4.02909	3.7977
ENSMUSG00000029557	Mrm2	1443	0.756208	1.71656	2.43917	0.0267244	0.428508	-3.57363	11.3771	9.85385	16.7362	5.73605	12.8473	6.9299	4.34796	8.20566	5.25795	7.56591	11.8571	9.53664	7.12874	8.03127
ENSMUSG00000113585	Gm19605	2316	0.502683	2.5482	2.43916	0.0267253	0.428508	-3.44826	11.2893	9.68154	12.2025	6.89249	8.00463	8.4082	6.25159	11.9294	10.53	10.3708	11.2007	10.8593	6.7793	10.4628
ENSMUSG00000041617	Ccdc74a	2289	0.73348	2.3043	2.43902	0.0267325	0.428508	-3.48115	9.8286	10.7514	11.2241	8.78181	7.38443	5.05844	4.00605	5.66556	10.1807	9.30072	13.744	9.3289	7.80537	5.52323
ENSMUSG00000061032	Rrp1	3337	-0.326741	6.29783	-2.43748	0.0268153	0.428508	-3.40131	80.1738	81.4515	87.1538	84.3338	104.247	105.356	102.107	78.7391	80.0656	97.9869	77.5713	86.8858	104.81	83.1922
ENSMUSG00000044617	Zbtb39	5960	-0.284627	5.27295	-2.43747	0.0268155	0.428508	-3.35294	23.3628	24.4081	23.2779	23.4108	30.0074	27.4634	28.9088	22.6106	22.2779	25.1874	21.5771	24.9208	22.1651	24.5712
ENSMUSG00000032601	Prkar2a	6378	0.367683	5.87432	2.43611	0.0268885	0.428508	-3.38257	41.28	34.6414	41.4905	40.8795	25.2196	23.6005	27.8465	38.4561	38.9167	43.6499	34.6146	29.0164	37.3502	37.3321
ENSMUSG00000109119	Gm44752	3305	0.317936	4.42879	2.43596	0.0268969	0.428508	-3.32124	31.4601	25.9793	27.0523	25.7598	21.7773	19.9057	18.3995	21.8373	29.5159	25.9314	23.8808	26.4186	24.4084	24.5458
ENSMUSG00000044461	Shisa2	3672	1.0134	4.68537	2.43358	0.0270252	0.428508	-3.33633	55.1413	43.7868	33.7241	38.159	18.1158	9.74644	24.7095	19.9619	28.0418	15.312	42.0862	27.2674	11.7954	50.4973
ENSMUSG00000015837	Sqstm1	3356	-0.444031	8.42394	-2.43342	0.0270335	0.428508	-3.46725	296.775	448.625	377.57	331.726	533.234	578.531	503.763	327.118	297.94	324.178	344.216	349.393	404.605	417.53
ENSMUSG00000097715	Gpr137b-ps	4716	-0.409633	5.34742	-2.43332	0.0270392	0.428508	-3.35516	26.9469	25.9761	29.0913	31.9681	33.8762	42.2966	30.8035	35.9876	27.6948	36.693	30.1947	33.205	45.8062	31.1644
ENSMUSG00000026600	Soat1	9791	-0.249444	7.58564	-2.4329	0.0270616	0.428508	-3.45091	66.1391	66.2455	71.846	74.2727	72.9533	78.2662	81.727	83.906	70.3515	86.0831	65.6161	75.413	73.4339	74.6238
ENSMUSG00000085673	Gm16122	1158	-1.24341	0.41662	-2.43241	0.0270881	0.428508	-4.04402	4.20066	0.47227	3.54983	5.10555	5.17947	4.54497	4.5845	7.79062	4.68001	6.12819	5.24286	4.50762	3.7403	4.09413
ENSMUSG00000038570	Saxo2	4784	0.878469	1.03773	2.43217	0.0271013	0.428508	-3.84846	1.5252	2.05769	1.82593	0.7415	1.59565	0.770099	0.706179	3.18224	2.71879	1.59748	1.84592	1.78544	1.81073	1.65169
ENSMUSG00000051043	Gprc5c	5245	-1.46602	-0.980609	-2.43033	0.0272013	0.428508	-4.06215	0.695571	0.312806	0.293901	1.12721	1.24749	1.10379	1.01217	0	0.103326	0.416305	0.21046	0	0.206448	0.301303
ENSMUSG00000068196	Col8a1	7833	-0.268801	7.92925	-2.43019	0.0272088	0.428508	-3.46492	107.823	112.408	126.016	124.388	124.672	146.275	132.532	130.578	114.574	118.542	116.404	98.141	110.936	93.0084
ENSMUSG00000020919	Stat5b	5539	0.232194	6.37002	2.43017	0.0272099	0.428508	-3.42002	66.9629	73.557	57.2374	58.0655	55.4214	47.7943	50.885	53.7481	52.3453	53.7109	55.1034	53.5442	53.7597	61.8173
ENSMUSG00000112857	Gm35041	602	1.51729	-0.412808	2.42985	0.0272269	0.428508	-4.14069	3.03013	9.99298	7.68196	1.96419	1.81148	0.874265	3.2068	11.2395	2.70072	3.62711	4.58414	9.45907	8.9935	4.37524
ENSMUSG00000022993	4930415O20Rik	558	1.68457	-0.409493	2.42967	0.0272368	0.428508	-4.09539	11.9866	6.86061	10.1294	11.6549	2.93149	3.77281	0	8.08382	6.79859	2.93484	4.94561	5.95288	3.88107	2.83214
ENSMUSG00000097365	C030034L19Rik	5786	0.666821	3.81703	2.42918	0.0272637	0.428508	-3.33313	14.9226	10.019	12.1666	15.6338	5.55999	5.45774	5.92227	7.40621	8.5235	6.79284	12.7824	10.1697	7.76649	13.1103
ENSMUSG00000061175	Fnip2	8698	-0.399846	6.01925	-2.42851	0.0272998	0.428508	-3.40494	23.9779	26.1561	28.5925	25.7615	34.3528	39.6334	33.0146	29.5601	20.4989	30.8148	25.0647	25.4232	29.9399	26.4055
ENSMUSG00000039637	Coro7	7423	-0.333401	5.34242	-2.42842	0.0273049	0.428508	-3.37339	19.5774	20.85	20.3514	19.9118	26.5173	28.5027	22.8211	18.9898	17.0841	19.2672	17.1758	21.2877	21.4434	17.8834
ENSMUSG00000047654	Tssk6	1335	0.89846	0.656166	2.42841	0.0273055	0.428508	-3.89897	6.83197	6.14482	4.23387	3.98577	1.63373	2.36543	3.61515	5.06828	3.24761	5.31569	4.54774	4.97634	6.08325	5.12968
ENSMUSG00000104597	B230334C09Rik	8927	0.792109	1.12469	2.42717	0.0273731	0.428508	-3.78131	0.88547	1.28651	1.26632	0.860972	0.855113	0.589568	0.32438	1.26324	0.910628	0.733793	1.17471	1.00998	0.970375	1.00316
ENSMUSG00000057113	Npm1	2665	-0.222472	9.52405	-2.42712	0.0273758	0.428508	-3.48568	998.198	941.716	963.47	1012.95	1077.42	1178.42	1022.11	1147.58	974.687	1108.35	1028.48	1012.09	1111.46	1065.22
ENSMUSG00000045140	Pigw	2733	0.476247	2.29642	2.42573	0.0274521	0.428508	-3.50531	8.45434	7.80412	7.14447	6.48982	5.78574	4.6218	4.41477	7.83979	7.73357	7.39026	7.27021	7.81334	5.34872	7.3244
ENSMUSG00000002625	Akap8l	5073	-0.378368	6.43448	-2.42518	0.0274823	0.428508	-3.43431	59.57	73.3066	67.0531	62.467	83.0836	89.326	97.1335	52.2388	49.3551	48.3147	59.6211	54.3469	56.2433	69.8841
ENSMUSG00000047407	Tgif1	5625	-0.413371	8.07209	-2.42499	0.0274927	0.428508	-3.47631	165.496	176.268	171.645	156.818	250.576	232.043	239.124	192.459	135.462	181.378	137.467	176.146	184.512	171.66
ENSMUSG00000031584	Gsr	2754	-0.289413	7.56976	-2.42476	0.0275051	0.428508	-3.46343	231.384	241.87	219.417	273.714	252.038	276.914	267.773	288.884	256.017	293.158	230.873	308.255	302.749	226.281
ENSMUSG00000023330	Dtwd1	1350	-0.514381	2.81223	-2.42455	0.0275166	0.428508	-3.40762	18.4666	16.6092	20.9341	19.7074	31.9076	26.5103	24.3099	19.2125	14.4519	16.1742	15.9447	17.5752	22.8595	14.8278
ENSMUSG00000002031	Ift46	6416	-0.304716	5.52878	-2.42317	0.0275929	0.428508	-3.38979	22.0814	30.0039	26.8291	30.6853	33.0587	36.2575	24.1462	25.3977	22.5529	23.5675	28.1299	25.8861	26.4966	28.6543
ENSMUSG00000042208	0610010F05Rik	5226	0.39758	5.47843	2.4227	0.0276186	0.428508	-3.37809	37.6974	30.3478	34.2165	37.3332	23.3711	18.8327	21.7023	36.5756	40.9622	35.2013	39.9215	42.0412	33.0481	31.2479
ENSMUSG00000102151	Gm37472	4052	-0.648487	4.37524	-2.42242	0.027634	0.428508	-3.34326	14.856	19.8402	20.6702	16.3418	32.5647	35.8492	29.0622	14.611	9.89731	16.301	16.8903	15.8099	17.9044	25.7409
ENSMUSG00000027018	Hat1	2886	0.353425	4.09728	2.42154	0.0276825	0.428508	-3.34207	23.597	19.7077	27.2409	22.1248	16.0592	16.4129	15.5523	29.5013	25.9142	27.8047	26.3917	22.6906	22.887	22.6336
ENSMUSG00000021890	Eaf1	5490	-0.286242	5.68583	-2.42113	0.0277054	0.428508	-3.39755	33.7803	32.9727	30.98	37.9072	37.9395	35.5665	39.1197	38.9249	32.0823	34.0057	35.3879	32.6726	42.7013	33.1995
ENSMUSG00000089746	Gm3513	637	-1.07059	0.990201	-2.42091	0.0277175	0.428508	-3.84723	4.77272	8.58538	10.4865	15.7783	19.6874	13.2197	15.153	15.9329	4.25388	11.1404	16.4626	7.44945	16.9987	13.2315
ENSMUSG00000019471	Cdc37	8194	-0.226052	6.72591	-2.42089	0.0277185	0.428508	-3.44786	43.1138	51.3918	50.1045	57.8668	55.7634	51.6416	48.7688	43.6269	41.2709	49.2985	47.0158	45.7504	53.3216	46.9305
ENSMUSG00000090086	AI480526	4725	0.419136	4.00974	2.41945	0.0277984	0.428508	-3.34421	13.6408	18.6347	13.9198	11.7619	15.6942	8.35409	8.78425	12.1719	12.9608	13.4015	14.3677	12.4533	12.2605	14.6049
ENSMUSG00000049288	Lix1l	3620	-0.260908	6.44436	-2.41936	0.0278033	0.428508	-3.43758	76.9295	85.508	95.9542	101.586	102.876	111.659	78.1263	87.6921	87.7292	85.9536	85.6864	91.3667	87.6424	99.3894
ENSMUSG00000062929	Cfl2	3266	-0.322352	5.86034	-2.41893	0.0278273	0.428508	-3.41296	55.4799	69.4914	66.393	69.332	89.6518	85.5693	61.0298	70.9555	67.8676	57.9977	66.2452	71.194	53.2126	64.6779
ENSMUSG00000020271	Fbxw11	4327	-0.206631	7.34291	-2.41867	0.0278419	0.428508	-3.4697	125.628	140.925	139.177	137.046	162.682	154.839	138.641	138.518	134.14	137.259	143.244	144.541	147.771	142.804
ENSMUSG00000021156	Zmynd11	10955	-0.213839	7.38508	-2.41852	0.02785	0.428508	-3.47207	55.2819	57.0102	56.2384	57.908	64.7539	63.2242	61.5008	52.1384	53.9224	58.8485	55.3694	55.3149	54.1656	62.7518
ENSMUSG00000038349	Plcl1	6687	-1.26753	1.18049	-2.41845	0.0278537	0.428508	-3.78342	0.272788	1.39033	1.45998	1.59145	2.52773	2.75471	1.58781	0.252959	1.21567	1.55103	1.48568	1.63215	1.21447	1.26042
ENSMUSG00000026313	Hdac4	15813	-0.235376	6.83913	-2.41797	0.0278805	0.428508	-3.45631	26.8781	28.3595	24.7609	27.0318	31.0679	31.1198	29.8187	28.2761	23.305	26.1324	27.0154	26.7379	25.439	27.9829
ENSMUSG00000114714	Gm48763	834	-1.02158	1.07744	-2.41742	0.0279111	0.428508	-3.83765	3.64535	9.83613	6.16112	9.2157	16.3446	13.8834	10.4163	10.1411	9.09739	7.19986	5.95608	7.96573	13.6326	15.1591
ENSMUSG00000028397	Kdm4c	5823	-0.343337	5.37538	-2.41722	0.0279223	0.428508	-3.39068	22.9727	27.6121	26.0316	24.4693	31.7434	35.521	32.1583	26.6285	22.1506	23.3426	26.4449	25.5886	25.8478	29.2202
ENSMUSG00000070709	Zfp974	7518	0.498181	4.1194	2.41598	0.0279915	0.428508	-3.34862	12.4553	11.1298	10.1155	10.7738	8.99332	5.18047	6.22698	8.39994	8.50618	7.18837	11.5995	8.20549	6.33732	10.4403
ENSMUSG00000043336	Filip1l	5335	-0.35025	5.36294	-2.41586	0.0279983	0.428508	-3.38954	24.6181	24.1923	31.4948	33.8	32.7052	37.2904	26.3249	34.0316	27.4274	32.4356	24.6222	25.8834	32.8803	24.0926
ENSMUSG00000040820	Hlcs	8923	0.365229	4.46362	2.41517	0.0280369	0.428508	-3.35478	10.6985	11.1547	11.8627	10.005	7.1495	6.48816	10.1144	8.90982	9.3533	9.66593	8.90709	8.93433	8.61594	10.0361
ENSMUSG00000040506	Ambra1	6122	-0.317571	6.32366	-2.41419	0.0280919	0.428508	-3.44457	44.7939	51.2764	50.108	46.5484	60.1189	60.6088	64.5652	44.8535	37.7113	48.2394	45.5284	47.205	46.6945	49.735
ENSMUSG00000022799	Arhgap31	11141	0.440761	5.34007	2.4134	0.0281361	0.428508	-3.3844	17.9559	11.6338	14.4821	16.1325	8.2711	9.16468	8.49063	16.6507	17.3173	17.8351	13.475	16.4409	14.3844	16.1235
ENSMUSG00000027489	Necab3	2548	0.572437	2.91176	2.41334	0.0281391	0.428508	-3.41169	15.9886	14.1659	13.7131	11.3697	11.3417	10.741	5.30355	11.0645	10.2093	12.4259	12.1303	12.6641	11.6866	7.02923
ENSMUSG00000044162	Tnip3	10916	0.477078	3.42803	2.41308	0.0281537	0.428508	-3.37374	4.28907	5.26047	4.09526	2.81638	3.29671	2.79643	3.40436	4.75209	7.0002	4.50066	3.58987	3.12992	2.38069	2.75068
ENSMUSG00000053870	Fpgt	6282	0.352364	4.55008	2.41283	0.0281681	0.428508	-3.35526	14.7123	13.4938	15.1321	11.0113	11.3704	9.46717	11.063	18.4897	18.2029	15.033	16.9568	15.4853	12.152	18.2804
ENSMUSG00000055633	Zfp580	1258	-0.489776	3.38474	-2.41262	0.0281795	0.428508	-3.38436	24.1671	25.2143	30.2257	33.3679	34.6745	46.8573	29.1569	30.9264	24.1247	26.0356	31.589	31.3084	44.3284	32.6619
ENSMUSG00000020128	Vps54	7515	0.246581	6.84889	2.41231	0.028197	0.428508	-3.46338	65.4569	57.4906	62.5631	58.2962	48.9751	46.7829	44.4411	60.8489	72.7641	59.128	66.6136	63.9021	52.0876	58.8814
ENSMUSG00000020492	Ska2	3272	0.405699	4.78144	2.41198	0.0282156	0.428508	-3.36102	37.9099	24.9042	35.3342	29.9948	25.663	21.0716	17.2576	39.4623	46.8736	43.0431	38.9657	34.0815	34.9136	29.6232
ENSMUSG00000040653	Ppp1r14c	2617	0.395679	5.49793	2.41108	0.0282666	0.428508	-3.40517	83.8763	74.1863	68.9175	60.3196	56.255	49.4733	51.4527	51.4938	71.8589	56.7365	87.1025	79.6021	51.0997	89.7758
ENSMUSG00000034681	Rnps1	5131	-0.298509	6.1338	-2.41078	0.0282833	0.428508	-3.44006	51.0753	49.4555	48.4696	50.6993	61.6349	59.9033	59.9164	50.6593	45.1005	49.3644	45.8239	45.5941	59.8283	49.6903
ENSMUSG00000108152	Gm44152	1691	0.481482	3.19973	2.41042	0.0283035	0.428508	-3.38512	25.8896	31.0475	24.3093	19.2296	20.6366	17.4295	15.9828	16.0051	21.7932	20.0145	29.7018	16.8373	14.7279	19.0027
ENSMUSG00000022272	Myo10	10122	-0.31403	7.18267	-2.40967	0.0283457	0.428508	-3.4794	50.4001	46.7357	50.8152	58.8769	59.5246	53.9723	60.2683	66.7903	52.3098	66.7115	40.4051	54.6633	59.479	45.1733
ENSMUSG00000058446	Znrf2	6176	0.324497	5.80811	2.40912	0.0283771	0.428508	-3.42226	38.7904	35.0661	37.9388	36.0898	31.8714	23.2646	23.5998	35.0578	41.2426	39.5976	45.3984	35.267	32.6108	31.1325
ENSMUSG00000078853	Igtp	2022	0.622371	3.31116	2.40898	0.0283848	0.428508	-3.38712	32.1765	23.5308	17.7886	23.3916	16.719	10.1513	10.9796	20.9142	19.0297	18.8979	26.7503	18.7747	13.6557	16.934
ENSMUSG00000026222	Sp100	7556	0.463545	4.93637	2.40892	0.0283881	0.428508	-3.37649	21.0836	18.384	13.6008	18.7789	10.1748	9.82125	10.7306	15.3722	19.3654	21.4567	16.2891	16.2656	13.3991	15.6165
ENSMUSG00000113880	A030005L19Rik	806	1.29622	0.168301	2.40877	0.0283969	0.428508	-4.01703	5.28079	12.2134	7.01267	0.733527	10.1475	2.61195	2.39515	3.4978	6.05149	4.7409	6.84777	6.47621	6.04551	6.53571
ENSMUSG00000027207	Galk2	6088	-0.444975	4.77114	-2.40775	0.0284547	0.428508	-3.3834	14.482	20.9305	18.1464	16.2178	27.1374	25.2434	24.5751	13.0589	12.9077	11.4771	16.7719	12.9389	15.0293	16.3537
ENSMUSG00000046380	Jrk	5853	0.373446	3.59891	2.40708	0.0284924	0.428508	-3.3763	8.51866	9.34373	8.2523	8.38399	7.08004	5.21542	5.27727	9.34445	10.3704	9.13998	7.7325	8.35069	7.30759	6.57011
ENSMUSG00000024422	Dhx16	4094	-0.306922	5.85267	-2.40645	0.0285282	0.428508	-3.42994	46.7841	51.1623	47.6938	54.4433	59.1338	55.0219	59.2964	60.3235	45.4048	58.9348	44.2191	54.8248	60.3035	52.2404
ENSMUSG00000096433	Zfp994	4882	0.430007	4.27153	2.40613	0.0285465	0.428508	-3.3637	15.5685	18.9316	18.5243	13.9268	12.9557	10.7806	12.2583	14.0904	14.9862	14.3123	19.8975	18.8568	10.2027	17.4802
ENSMUSG00000047888	Tnrc6b	23677	0.199704	7.81441	2.40523	0.0285981	0.428508	-3.50491	40.4987	42.3153	37.1755	35.5578	34.4513	30.72	31.4315	37.8644	38.0874	34.0988	39.675	36.0552	31.4642	35.5087
ENSMUSG00000029752	Asns	2735	-0.557272	4.47739	-2.40459	0.0286343	0.428508	-3.36751	28.0123	24.795	23.4844	33.9386	30.9012	47.1464	31.5867	28.8623	27.5431	36.9243	20.1803	36.4356	41.5707	28.5057
ENSMUSG00000022283	Pabpc1	6540	-0.261986	11.2311	-2.40303	0.0287236	0.428508	-3.52326	1316.41	1204.66	1278.94	1391.63	1401.99	1520.58	1448.98	1519.11	1330.5	1645.15	1213.99	1354.22	1578.7	1317.59
ENSMUSG00000112592	Gm19972	5664	0.353604	5.52928	2.4028	0.0287367	0.428508	-3.41454	36.8219	30.4149	30.9355	35.1769	21.5638	18.7702	23.9437	33.4485	35.5938	32.5755	38.0037	33.9309	33.2645	34.5047
ENSMUSG00000020986	Sec23a	4840	-0.24468	6.75773	-2.40223	0.0287693	0.428508	-3.47943	84.6741	81.1294	78.4558	87.7062	95.9832	99.4982	83.3622	84.2274	89.3537	75.4533	81.3071	88.8273	68.9066	87.7238
ENSMUSG00000030157	Clec2d	1213	0.3749	4.7563	2.40213	0.028775	0.428508	-3.38043	76.6949	113.165	94.4648	80.4219	71.9217	57.7073	66.8431	108.307	86.6754	91.8051	99.6478	101.322	68.2898	79.4728
ENSMUSG00000006276	Eps15l1	6739	-0.228694	7.44376	-2.40159	0.028806	0.428508	-3.50215	86.5285	94.543	102.707	101.33	103.808	110.822	104.13	98.0602	85.4052	100.606	94.5956	92.878	89.3377	104.98
ENSMUSG00000025607	Copg2	5121	0.218865	6.16472	2.40156	0.0288074	0.428508	-3.45426	59.724	57.348	54.1832	49.2974	46.6359	43.268	46.745	55.8231	52.279	54.4708	61.5412	60.4166	47.4697	55.1363
ENSMUSG00000089613	Gm23504	95	1.10012	0.387829	2.40139	0.0288172	0.428508	-3.93109	96.0071	103.621	54.0882	49.7872	22.9582	33.2405	35.5617	71.2227	34.2281	45.9689	98.7665	54.9456	45.5923	22.1801
ENSMUSG00000026585	Kifap3	4012	0.295263	6.5075	2.40096	0.0288421	0.428508	-3.47043	97.9056	97.7366	89.5246	83.8499	70.1277	67.1659	73.3799	86.2915	90.6393	92.1139	105.516	90.8372	66.1242	100.182
ENSMUSG00000053012	Krcc1	1913	0.458843	4.662	2.39962	0.028919	0.428508	-3.3787	57.8485	47.742	58.5555	55.0118	30.4979	35.7658	33.554	48.9276	67.7077	74.7625	62.8964	55.3163	41.8863	49.8416
ENSMUSG00000031827	Cotl1	1596	0.457289	6.58283	2.39921	0.028943	0.428508	-3.46769	278.878	207.996	210.236	277.83	134.264	120.695	141.521	292.168	286.253	329.717	269.395	278.593	254.421	232.033
ENSMUSG00000038521	C1s1	3129	-1.61375	2.28906	-2.39884	0.0289638	0.428508	-3.47351	4.08084	5.59298	6.4045	4.34584	15.1605	34.8181	24.9872	5.7664	3.63721	2.96579	3.35145	4.24635	5.36391	1.17848
ENSMUSG00000027281	Slx4ip	5905	0.464727	3.4403	2.3986	0.0289778	0.428508	-3.40556	8.34067	6.29779	7.48349	7.30893	5.90964	3.56517	4.08656	8.78473	8.53529	8.41238	9.1599	7.31282	6.96817	7.58275
ENSMUSG00000117698	BC037704	1999	-1.00502	0.739338	-2.3986	0.0289778	0.428508	-3.86036	3.04175	2.18865	2.31343	2.66183	7.36464	5.529	4.82864	3.10271	2.71108	1.91154	1.38052	3.32337	3.52092	2.37169
ENSMUSG00000036270	Edc4	5497	-0.290868	6.89707	-2.39858	0.0289788	0.428508	-3.49109	78.2041	80.9837	77.3047	77.3311	97.6046	92.7764	99.738	80.6227	68.5195	81.033	70.4848	78.297	84.5059	85.0972
ENSMUSG00000087743	Gm25153	156	-0.799885	1.84973	-2.3979	0.0290182	0.428508	-3.69744	77.9545	35.057	59.289	128.856	118.838	67.4753	64.9685	148.19	100.746	139.969	70.7603	106.465	86.7642	74.2893
ENSMUSG00000021134	Srsf5	3988	-0.265906	7.36438	-2.39786	0.0290204	0.428508	-3.50766	133.868	175.394	157.45	159.814	202.078	181.199	165.796	134.316	153.968	149.337	138.951	161.231	130.465	156.66
ENSMUSG00000035849	Krt222	3292	1.3261	0.110417	2.39674	0.0290856	0.428508	-4.01823	1.84704	1.66127	2.3413	1.25716	1.65631	0.31975	0.29321	1.5415	2.30475	0.994922	1.50892	0.432439	1.48016	1.28014
ENSMUSG00000028295	Smim8	1510	0.740326	2.20066	2.39653	0.0290977	0.428508	-3.56751	9.26161	18.4711	14.9728	11.3546	9.74962	5.22822	6.39236	8.96179	16.1507	14.8219	16.0827	12.5703	10.0394	13.6055
ENSMUSG00000015932	Dstn	1911	-0.213864	7.32152	-2.39575	0.0291428	0.428508	-3.50847	292.409	304.495	319.972	342.482	393.463	342.609	276.542	302.429	303.444	353.923	318.277	317.843	290.111	286.682
ENSMUSG00000032547	Ryk	4534	-0.207565	7.02848	-2.39566	0.029148	0.428508	-3.49959	100.313	108.799	106.53	111.36	122.184	123.045	105.274	117.271	97.4162	115.1	107.124	102.044	101.26	108.167
ENSMUSG00000081339	Gm16044	450	1.02267	0.834064	2.39552	0.0291564	0.428508	-3.83618	24.3218	21.8756	21.6954	9.19679	16.9635	4.67829	13.9424	11.2769	16.8605	24.2614	8.58558	17.9267	21.6564	8.19433
ENSMUSG00000050702	4930563M21Rik	1924	1.11392	1.13151	2.39454	0.029213	0.428508	-3.7924	6.32064	4.83218	7.74495	4.60932	4.53436	3.00904	0.752531	2.63753	6.19687	4.25583	6.88479	4.93274	5.34655	3.01173
ENSMUSG00000026036	Nif3l1	7763	0.390925	4.90837	2.39397	0.0292464	0.428508	-3.39894	18.0933	14.6532	16.2167	15.9172	11.519	10.4407	9.94714	15.3981	18.7792	13.3605	18.4854	16.9322	12.0654	16.4215
ENSMUSG00000038205	Prkab2	5096	-0.409694	5.03259	-2.39396	0.0292469	0.428508	-3.40616	19.0909	21.4635	24.6029	21.3471	30.9221	25.9229	32.3895	27.7719	20.7377	24.1019	25.9936	20.7653	21.5671	26.3596
ENSMUSG00000034854	Mfsd12	3971	0.355406	3.90031	2.39382	0.0292549	0.428508	-3.38448	16.2309	15.7002	14.2337	13.3997	12.3579	9.8078	10.2091	17.7489	17.8783	18.2831	12.3701	15.2959	11.4526	16.8474
ENSMUSG00000027170	Eif3m	2590	-0.239025	6.0762	-2.39364	0.0292656	0.428508	-3.46146	87.0984	92.9078	90.6656	93.1347	116.42	109.326	87.7666	105.367	91.6494	99.4809	108.894	106.265	91.5587	101.491
ENSMUSG00000017677	Wsb1	3987	-0.482893	7.30835	-2.39344	0.0292773	0.428508	-3.51308	125.208	148.69	144.344	112.847	229.207	224.41	198.884	139.3	133.753	138.832	134.003	126.279	133.757	162.645
ENSMUSG00000054814	Usp46	7841	0.393227	5.38681	2.3932	0.029291	0.428508	-3.43252	23.6518	31.0376	20.3805	22.7712	19.471	13.9615	16.1264	18.9123	19.2836	18.449	25.974	20.637	15.5359	21.3641
ENSMUSG00000059070	Rpl18	4043	-0.234599	5.95115	-2.39287	0.0293102	0.428508	-3.45941	51.4349	56.4068	57.9545	60.9794	62.7119	68.8639	55.0307	57.1795	53.35	56.5728	54.333	56.338	61.5998	57.8505
ENSMUSG00000109781	Gm45509	1229	0.552287	2.50622	2.39283	0.0293128	0.428508	-3.52812	18.8004	19.1344	17.978	19.2424	12.8661	10.706	7.85391	21.1041	22.9301	22.6525	19.3108	20.0778	15.4185	23.1457
ENSMUSG00000021972	Hmbox1	9681	-0.265258	6.33414	-2.39244	0.0293352	0.428508	-3.48204	29.2686	34.29	32.1646	32.4284	37.1164	41.5349	34.847	28.8883	27.9901	25.7124	30.3872	27.9395	28.9691	32.3217
ENSMUSG00000024391	Apom	1013	0.933752	0.937074	2.39169	0.029379	0.428508	-3.8264	11.4046	10.2575	8.62314	5.83635	5.92085	4.67598	3.33501	10.019	8.55984	4.84988	11.9866	7.96348	3.20676	7.28025
ENSMUSG00000044627	Swi5	5551	0.305509	6.90179	2.39164	0.0293818	0.428508	-3.4997	92.1214	79.6048	92.8444	78.922	67.8747	66.8433	58.0782	82.3778	116.277	78.868	96.4461	85.229	77.8318	81.0428
ENSMUSG00000018986	Slfn3	3411	0.639039	3.93357	2.3914	0.0293958	0.428508	-3.38782	23.7086	18.5984	17.7757	18.0261	15.0261	6.63478	11.4607	20.8281	18.4303	21.7648	27.993	16.2768	12.5392	19.15
ENSMUSG00000025082	Vwa2	4049	0.659048	2.42211	2.39112	0.0294123	0.428508	-3.5163	6.9079	7.02352	5.07619	3.06636	3.36661	5.97929	3.09909	5.70948	4.95232	6.60611	4.08938	4.10189	4.68	7.28565
ENSMUSG00000009097	Tbx1	3517	0.799685	1.36427	2.39096	0.0294218	0.428508	-3.74409	3.45775	2.79898	4.38303	1.17673	1.39531	2.99294	2.47006	1.92384	2.1573	2.6386	3.45251	3.91281	4.15639	3.14539
ENSMUSG00000040964	Arhgef10l	5693	-0.268494	6.73289	-2.39065	0.0294398	0.428508	-3.50188	68.9965	87.7059	63.9025	76.538	87.4441	85.9768	83.3336	66.5562	58.0689	61.0796	62.3382	62.2649	63.7175	69.7683
ENSMUSG00000021951	Eef1akmt1	947	0.56783	2.9112	2.39045	0.0294518	0.428508	-3.45365	37.2404	35.8048	34.7261	29.3426	26.4855	15.5614	22.4239	25.0069	31.4751	41.5031	28.5582	44.5968	32.0157	25.0317
ENSMUSG00000037225	Fgf2	6782	0.44561	3.80526	2.38982	0.0294886	0.428508	-3.39204	9.59316	8.87021	8.10685	7.84577	7.63777	4.50101	5.19485	7.56561	7.99093	7.08309	11.6376	10.2155	7.26455	7.84497
ENSMUSG00000040599	Mis12	3003	0.436363	3.85386	2.3898	0.0294901	0.428508	-3.39463	21.8678	16.3903	18.6508	19.4909	11.0758	11.3919	12.2142	19.1516	24.1827	25.6308	20.2172	20.0684	20.3727	20.5238
ENSMUSG00000034432	Cops8	4448	-0.273177	5.53969	-2.38934	0.0295171	0.428508	-3.44178	36.089	36.6396	37.1978	42.7998	46.5822	36.2073	43.0758	40.5645	33.0187	38.4129	35.7365	43.7404	44.9145	40.0295
ENSMUSG00000029634	Rnf6	4022	-0.324503	5.4203	-2.38929	0.0295198	0.428508	-3.43692	36.7367	41.3362	35.1331	48.2151	55.1764	33.2377	44.9984	36.1691	33.9558	44.5174	42.2662	42.2381	35.6721	38.3755
ENSMUSG00000020180	Snrpd3	3442	0.313627	5.31327	2.38908	0.0295319	0.428508	-3.42334	48.58	41.4695	44.7854	45.3465	28.8311	34.5571	30.4268	52.2565	51.9587	50.9087	45.5399	44.9439	51.75	48.8211
ENSMUSG00000017760	Ctsa	4715	-0.275575	6.31972	-2.389	0.0295366	0.428508	-3.48935	57.2581	78.7566	66.3684	71.8495	78.7528	80.1461	77.1787	56.9227	51.3784	49.6676	53.9639	66.9273	56.7245	61.3364
ENSMUSG00000103869	Gm37420	2912	-0.413286	3.99467	-2.38833	0.0295761	0.428508	-3.38899	20.0454	24.4147	18.8807	20.709	28.2739	31.4483	26.6835	19.3628	14.8886	15.5591	20.4699	17.9252	15.8035	20.8034
ENSMUSG00000033728	Lrrc14	5647	0.266765	4.64592	2.38827	0.0295799	0.428508	-3.3979	19.92	17.7228	16.7427	15.9139	14.7732	13.1414	13.1617	19.0711	16.6029	17.7868	16.9088	16.9745	17.3535	19.4965
ENSMUSG00000039483	Asb6	5439	-0.362724	4.1499	-2.38824	0.0295813	0.428508	-3.38922	11.0676	13.5742	10.2975	13.5876	16.0399	13.0633	13.8425	11.4034	10.9605	10.739	12.3801	9.68428	13.7368	13.1719
ENSMUSG00000034429	Zfp707	3493	-0.422458	3.35161	-2.38806	0.029592	0.428508	-3.41662	10.7927	8.29806	10.1502	13.2022	11.2392	13.5607	11.468	9.03962	11.6364	10.3144	14.2209	9.91717	11.0049	10.2551
ENSMUSG00000041180	Hectd2	9066	-0.406134	3.82915	-2.38707	0.0296504	0.428508	-3.39255	5.76791	5.91166	5.21432	7.04302	6.97659	7.37272	6.86724	5.09987	5.43977	3.97398	7.91429	4.92012	5.01636	6.39153
ENSMUSG00000026107	Nabp1	8498	0.4877	7.23498	2.38666	0.0296742	0.428508	-3.51671	85.5041	66.9292	68.0239	68.3197	57.7466	35.2399	42.5944	74.3789	110.647	77.5975	86.7709	81.5267	48.356	72.0307
ENSMUSG00000031284	Pak3	9552	-0.77239	3.15471	-2.38651	0.0296834	0.428508	-3.44762	2.73722	2.00388	3.12004	2.41391	4.6808	5.50992	4.90101	4.95845	3.40418	4.51472	3.17799	2.38457	4.64777	2.86772
ENSMUSG00000024247	Pkdcc	2712	0.920862	0.745904	2.38607	0.0297094	0.428508	-3.79778	3.58729	5.24303	3.59989	3.05203	1.60843	2.3288	1.42367	3.11862	2.19815	2.4154	3.45974	1.92472	0.598904	0.971199
ENSMUSG00000029484	Anxa3	3643	-0.355347	7.81242	-2.38552	0.0297421	0.428508	-3.53679	207.299	217.074	205.93	218.605	253.994	332.717	228.527	247.64	200.682	264.924	199.531	246.969	260.673	210.682
ENSMUSG00000011877	Git1	4838	-0.27259	7.46213	-2.38515	0.0297639	0.428508	-3.5308	125.43	142.996	131.274	137.113	169.167	153.171	152.029	141.369	114.483	133.819	117.048	130.157	150.404	138.826
ENSMUSG00000023944	Hsp90ab1	2999	-0.31412	10.632	-2.38499	0.0297731	0.428508	-3.55687	1755.2	1906	1875.62	2066.42	2242.84	2286.17	2112.82	2023.94	1571.26	2280.72	1588.8	2099.23	2245.43	2133.29
ENSMUSG00000003518	Dusp3	4682	-0.438619	4.103	-2.38464	0.0297937	0.428508	-3.39573	12.7271	16.3529	14.0477	14.2691	22.4764	20.796	17.2144	13.0063	11.2278	12.0089	8.36973	11.9595	13.5294	11.4762
ENSMUSG00000079162	Trim43b	2262	0.631438	4.02964	2.38464	0.029794	0.428508	-3.39525	37.3644	30.2215	29.9852	23.7848	23.3819	18.6139	14.5086	35.6454	37.3755	24.1326	40.0162	40.2784	26.0891	17.2332
ENSMUSG00000035713	Usp35	5288	-0.361895	3.61964	-2.38403	0.0298302	0.428508	-3.39955	8.39397	8.68734	9.81422	10.7332	12.3734	10.7491	10.0394	7.89043	6.35412	6.40026	8.34993	7.80713	6.65499	10.4599
ENSMUSG00000036333	Kidins220	8669	-0.192587	6.71469	-2.38397	0.0298338	0.428508	-3.50879	43.8376	45.4847	45.8773	54.4233	52.7708	44.6229	44.4822	40.586	43.3231	46.0305	48.196	47.6774	44.217	40.9561
ENSMUSG00000026939	Tmem141	1122	0.883105	1.15231	2.38378	0.0298451	0.428508	-3.79376	10.2967	11.6982	8.24338	2.63468	6.80356	7.0362	4.7316	8.54312	6.27922	5.35177	12.7898	5.92105	9.65078	8.45099
ENSMUSG00000035725	Prkx	5807	-0.373541	5.59933	-2.38312	0.0298839	0.428508	-3.45786	26.3867	33.9981	28.5809	26.9802	47.6994	39.063	34.3247	33.1103	30.2377	30.9273	32.0304	28.7643	27.9701	26.7607
ENSMUSG00000035047	Kri1	4182	-0.338632	3.65998	-2.3826	0.029915	0.428508	-3.40354	9.74152	10.5925	12.4098	13.4304	15.2547	11.9558	12.0021	12.2692	9.20088	11.6173	11.0861	10.3257	9.4507	11.0848
ENSMUSG00000041747	Utp15	5847	-0.224468	5.68372	-2.38181	0.0299622	0.428508	-3.46208	32.1337	27.9664	33.9219	34.6826	37.9544	32.2248	33.8422	39.0555	33.9237	35.7572	31.2449	32.6255	30.5567	30.1814
ENSMUSG00000029427	Zcchc8	5251	-0.224897	5.63936	-2.3812	0.0299982	0.428508	-3.45918	34.1598	33.432	31.9008	35.0162	39.251	35.1807	37.4996	36.4014	34.3682	39.6078	34.8964	38.9492	34.6436	37.0179
ENSMUSG00000024228	Nudt12	4401	0.945543	1.69316	2.38119	0.0299986	0.428508	-3.68096	2.62505	3.23088	5.72098	2.14941	2.10619	1.31547	1.75459	2.94671	4.30995	2.48071	5.14182	3.98946	1.72227	2.03482
ENSMUSG00000057176	Ccdc189	3426	0.868254	0.954257	2.38084	0.0300197	0.428508	-3.86759	3.37211	2.71369	1.94976	1.55312	1.11407	1.99708	0.845224	2.63326	3.3219	3.34603	2.09431	2.35464	2.52847	1.23007
ENSMUSG00000019943	Atp2b1	15218	-0.261435	8.43087	-2.38069	0.0300288	0.428508	-3.55693	84.6261	85.5659	82.4544	85.859	102.186	116.135	82.4563	81.7721	74.6073	78.4493	93.7897	80.2005	74.7826	84.7733
ENSMUSG00000032480	Dhx30	10616	-0.275134	7.10475	-2.38065	0.030031	0.428508	-3.52789	46.4511	47.1367	47.7246	47.7834	53.2108	58.8973	57.0546	50.1385	42.6776	42.6276	44.2958	47.9179	52.7843	49.8197
ENSMUSG00000041058	Wwp1	6453	0.410501	6.93202	2.38029	0.0300527	0.428508	-3.52353	88.1962	93.8177	77.5574	66.3327	67.7663	56.7659	56.0929	59.2419	93.3055	68.2668	87.6691	83.4637	47.4876	75.0208
ENSMUSG00000019297	Nop9	3800	-0.356555	4.18409	-2.38011	0.030063	0.428508	-3.4012	18.0813	14.8236	17.4434	24.5824	18.6535	19.6673	18.9239	15.4316	17.3993	19.5368	14.3792	19.4807	19.2343	16.6351
ENSMUSG00000114094	Gm48375	1274	0.544138	1.69164	2.37931	0.030111	0.428821	-3.65864	12.4091	11.5903	11.2931	8.81729	6.8478	6.19672	8.71297	10.6219	8.50777	9.85499	9.09775	9.68428	11.0492	8.68316
ENSMUSG00000000538	Tom1l2	8764	-0.275764	6.12886	-2.3785	0.0301596	0.428992	-3.4949	26.85	33.1977	29.9016	29.6151	40.9378	36.7527	31.1689	25.2843	27.8269	28.5896	28.0248	28.3722	29.8998	28.7913
ENSMUSG00000110574	Gm21112	578	1.30832	0.580416	2.37782	0.0302	0.428992	-3.89886	15.7797	15.1388	19.5578	10.2288	14.1503	5.4634	1.66998	15.6082	4.6881	16.0553	14.3235	6.56789	3.74677	11.848
ENSMUSG00000063019	Manbal	1107	-0.414761	3.04453	-2.37781	0.0302012	0.428992	-3.46611	19.2246	26.6775	23.6727	28.8401	36.4489	27.0999	25.7225	27.5047	29.3737	34.5182	27.9206	28.7204	27.8774	31.4068
ENSMUSG00000035799	Twist1	1628	-0.514425	4.72088	-2.37687	0.0302572	0.429418	-3.42758	49.6744	64.8339	70.7	63.9159	85.7406	132.223	66.7016	54.7222	46.2717	57.3376	54.5828	44.305	47.8887	53.7133
ENSMUSG00000102555	6430511E19Rik	3835	0.441623	4.19318	2.3748	0.0303821	0.430361	-3.40905	20.4531	23.102	20.3659	12.179	19.4785	16.6058	12.2072	19.4075	22.0452	13.8071	23.0271	18.6842	16.5176	18.5437
ENSMUSG00000025237	Parp6	7763	-0.226928	6.6658	-2.37452	0.0303986	0.430361	-3.52281	49.1104	45.2277	50.8344	48.2848	62.9331	52.2714	52.0982	48.5185	43.7717	44.863	52.1145	49.3296	45.193	49.536
ENSMUSG00000042942	Greb1l	11022	0.481452	3.40455	2.37405	0.0304271	0.430361	-3.4305	4.74432	4.36638	3.68292	3.96938	2.57243	2.91279	2.27694	3.88789	5.01528	3.26875	4.35655	4.00393	2.849	3.82347
ENSMUSG00000029405	G3bp2	8659	0.459864	7.86871	2.3733	0.0304723	0.430361	-3.56019	123.87	138.443	113.164	110.816	96.0921	74.0927	69.392	95.5914	131.684	81.3872	144.245	98.2051	72.7172	116.866
ENSMUSG00000009555	Cdk9	4611	-0.35933	5.53746	-2.37283	0.0305009	0.430361	-3.46988	33.4946	40.2072	32.4283	33.7219	49.5473	48.3961	41.5531	37.7854	31.1463	39.4227	34.5929	34.3728	41.0959	39.2999
ENSMUSG00000023980	Taf8	4537	-0.427872	4.5034	-2.37264	0.0305125	0.430361	-3.41813	17.4225	17.2372	16.422	19.0255	21.0315	23.3167	23.7216	21.1271	14.5729	16.7241	13.7466	20.6045	21.1217	20.8993
ENSMUSG00000036503	Rnf13	10019	-0.244288	6.23667	-2.37221	0.0305386	0.430361	-3.50708	26.0357	26.0917	29.2332	28.5019	34.2316	30.3104	29.047	29.4332	27.3704	27.8961	32.1716	25.6707	24.101	29.2333
ENSMUSG00000042406	Atf4	2358	-0.393315	6.86735	-2.37136	0.0305898	0.430361	-3.53589	167.096	168.844	193.506	158.462	250.661	233.022	250.317	187.231	178.81	193.072	153.08	148.718	197.231	173.582
ENSMUSG00000020882	Cacnb1	4529	-0.669474	1.67854	-2.37113	0.0306041	0.430361	-3.63558	1.61107	3.13957	3.17674	4.30787	4.09334	4.06729	3.30345	1.74296	1.43593	1.80795	1.58426	2.40984	3.10811	3.25674
ENSMUSG00000024487	Yipf5	3842	0.307185	5.17471	2.37009	0.0306673	0.430361	-3.45178	40.0405	41.707	36.3779	33.8545	35.1961	26.0277	26.3797	38.5975	45.9849	37.6518	37.9255	36.4358	27.4791	39.2136
ENSMUSG00000007617	Homer1	11976	0.322609	6.21202	2.36999	0.0306736	0.430361	-3.50887	26.7061	26.3033	25.6147	20.9317	21.6263	17.7545	19.3436	25.9418	32.8534	20.9218	23.2736	23.6552	19.4394	27.0515
ENSMUSG00000006273	Atp6v1b2	5305	-0.335608	6.90693	-2.36934	0.0307131	0.430361	-3.54033	71.9797	94.7391	78.1653	74.3347	107.304	111.413	99.9817	79.7143	78.9676	80.9817	76.9894	83.6353	84.8088	83.4107
ENSMUSG00000021252	Erg28	4235	0.346131	4.77747	2.36859	0.0307585	0.430361	-3.4275	25.8437	20.2743	28.1488	23.1742	16.6088	18.2685	16.0684	33.5512	32.7598	27.8418	28.802	25.4353	27.9973	25.3749
ENSMUSG00000089811	Gm16138	821	0.722698	1.50992	2.36815	0.0307854	0.430361	-3.71387	19.256	16.6531	15.0208	20.1635	8.63378	5.76951	8.22987	13.0488	10.5617	13.2979	14.7899	16.7617	11.8701	14.1159
ENSMUSG00000004609	Cd33	7771	0.698829	5.46277	2.36698	0.0308572	0.430361	-3.47185	29.1855	27.8687	24.3331	23.3568	17.2607	11.0395	13.9117	21.0417	27.7563	13.5574	42.5436	27.0514	14.3521	26.4372
ENSMUSG00000037089	Slc35b2	3105	0.315612	5.73608	2.36677	0.0308701	0.430361	-3.4897	70.8896	66.7539	79.7648	68.3571	54.0866	53.224	47.0965	63.9207	86.7461	58.1921	73.2352	66.9385	62.4233	66.1654
ENSMUSG00000031960	Aars	9282	-0.422442	6.50681	-2.36626	0.0309015	0.430361	-3.52871	30.9198	38.2386	32.0526	33.7587	58.8609	45.3616	36.8649	40.0925	32.9885	40.4617	29.4934	37.0135	42.9301	28.3763
ENSMUSG00000106149	Gm43430	3897	-0.397189	4.7912	-2.36606	0.0309136	0.430361	-3.43834	23.8724	23.9974	24.3931	25.9428	26.3044	40.7865	29.5989	27.7799	22.2507	28.5757	25.3517	26.789	28.6195	24.6019
ENSMUSG00000103096	Gm8022	904	0.63736	2.89697	2.36601	0.0309168	0.430361	-3.48565	43.7201	34.483	36.3779	27.4683	29.5548	22.1236	15.4824	38.0471	17.3854	39.2503	46.4012	30.9704	38.9287	31.4669
ENSMUSG00000085106	Gm16000	447	0.660962	2.25991	2.36545	0.0309509	0.430361	-3.56912	44.8892	57.5028	50.5791	37.0341	39.034	27.0807	21.5939	36.5806	53.3458	28.0878	50.6245	46.7099	29.0689	61.2807
ENSMUSG00000036989	Trim3	4569	-0.312312	5.34631	-2.36508	0.0309738	0.430361	-3.47278	31.8063	29.2057	35.4254	32.7379	40.4557	39.1649	39.1887	34.5539	27.8742	31.4219	29.1125	33.3386	37.2078	31.7059
ENSMUSG00000108886	Gm44830	584	1.07796	0.534069	2.36489	0.0309855	0.430361	-3.95956	13.5353	15.9197	9.67845	9.11131	6.53561	4.50606	3.30564	13.5169	10.2079	8.41254	8.50578	4.87531	17.6143	11.7262
ENSMUSG00000036622	Atp13a2	6000	-0.388087	4.04922	-2.36477	0.0309929	0.430361	-3.4244	10.2354	13.6722	9.42036	12.4157	14.3584	14.3857	13.3526	10.1492	6.86463	8.00625	10.4867	9.4906	6.94808	9.6576
ENSMUSG00000040415	Dtx3	2572	-0.427226	6.8246	-2.36402	0.0310389	0.430361	-3.55064	154.612	175.634	174.809	153.322	228.745	217.726	276.589	166.172	117.787	124.372	135.193	157.377	150.298	159.754
ENSMUSG00000068739	Sars	5142	-0.419749	7.01603	-2.3637	0.0310585	0.430361	-3.55545	82.539	102.847	91.7353	80.7153	133.504	147.8	116.761	84.873	71.9853	93.1033	79.6446	88.4091	96.9735	87.2842
ENSMUSG00000022309	Angpt1	5205	-0.97287	1.63231	-2.36365	0.0310616	0.430361	-3.54908	3.27094	3.99266	2.07312	4.42991	7.75196	10.2127	2.78169	1.08328	1.87416	0.734133	1.59058	0.820513	0.624102	1.72051
ENSMUSG00000039523	Cep104	5279	-0.300761	5.74453	-2.36353	0.0310691	0.430361	-3.49829	33.8635	41.7496	35.333	36.8464	46.3762	41.5742	48.2714	40.6943	31.9274	38.3636	35.2341	37.7538	35.2803	36.7218
ENSMUSG00000082163	Gm14276	720	-1.15932	0.886397	-2.36345	0.0310735	0.430361	-3.95901	6.75606	2.2787	8.56396	18.0651	7.57301	8.77179	14.0765	16.4455	8.27971	17.4378	7.6657	7.90883	9.77544	10.9746
ENSMUSG00000031242	2610002M06Rik	6337	0.307053	5.17258	2.36312	0.0310942	0.430361	-3.45825	26.5786	19.7629	21.8119	21.9248	18.0691	15.4479	14.3942	26.4261	26.2549	26.4455	25.0838	23.8875	18.4542	21.4469
ENSMUSG00000036840	Siah1a	1968	-0.277164	5.47418	-2.3625	0.0311325	0.430361	-3.48278	72.2981	83.3672	86.4229	80.2116	113.595	97.613	82.8895	77.0704	73.526	75.1695	95.9147	87.2865	89.4095	86.7257
ENSMUSG00000086671	Gm13618	384	1.41081	-0.0835586	2.36124	0.0312104	0.430361	-4.06778	15.8345	17.0903	13.3812	7.69821	9.93957	1.37059	5.02732	1.46835	8.46789	12.7941	22.9971	7.41453	12.6893	10.9746
ENSMUSG00000102451	Gm37655	4123	0.44754	3.18074	2.3611	0.031219	0.430361	-3.46372	9.43849	10.0809	9.09778	7.31321	6.48013	6.25493	6.43809	8.7524	11.5671	7.67913	9.23677	9.78294	6.17177	9.3269
ENSMUSG00000042364	Snx18	5220	-0.337594	6.51278	-2.36071	0.0312433	0.430361	-3.54814	63.8331	83.8144	71.957	75.8849	110.409	90.8435	76.1842	51.6319	47.9652	47.5815	68.5155	53.8164	45.9471	67.3106
ENSMUSG00000077450	Rab11b	6130	-0.301793	7.0966	-2.36041	0.0312615	0.430361	-3.5619	72.9059	91.2671	80.3028	82.0767	110.563	99.8525	89.5962	80.8517	72.9371	76.4945	75.7216	85.9263	98.2131	73.3021
ENSMUSG00000022095	Fam160b2	4033	-0.263697	4.78943	-2.35996	0.0312894	0.430361	-3.44926	23.0674	26.0359	24.972	29.1726	29.4733	26.2306	27.7631	26.2839	20.4254	25.3111	24.0862	28.8271	24.5668	27.1683
ENSMUSG00000012114	Med15	11642	-0.238156	7.0603	-2.35941	0.0313234	0.430361	-3.56165	41.365	41.6673	42.1945	42.9629	50.91	48.7791	44.5645	42.0875	39.1027	44.2631	39.2069	41.7792	48.5045	40.5423
ENSMUSG00000117183	Gm20008	2370	0.546095	4.23736	2.35939	0.031325	0.430361	-3.43391	38.2273	40.8436	39.0256	30.9332	23.9269	21.0967	27.2875	29.2629	36.1297	26.0272	38.6584	27.4306	15.7625	39.1194
ENSMUSG00000018916	Csf2	800	0.915121	2.5125	2.359	0.0313488	0.430361	-3.56223	41.043	30.0789	30.188	31.7782	21.8103	10.5262	10.2557	26.0779	38.6136	33.4352	51.0536	37.9624	14.8887	32.2652
ENSMUSG00000103194	Gm37643	1260	0.511162	2.37922	2.3587	0.0313675	0.430361	-3.57335	19.303	17.7956	15.0889	14.546	11.6841	9.6072	10.3419	17.4524	15.4841	17.7628	22.34	19.2072	17.1876	13.3785
ENSMUSG00000042354	Gnl3	6101	-0.287705	6.11479	-2.35867	0.0313693	0.430361	-3.5253	43.7521	38.1863	42.532	43.4138	52.7293	49.1715	46.8305	43.9913	33.0443	42.2317	45.6851	35.7784	41.8858	44.9847
ENSMUSG00000071076	Jund	1668	-0.561667	5.63651	-2.35801	0.0314109	0.430573	-3.49997	72.5426	118.361	115.829	96.4104	194.501	183.009	114.001	104.454	106.569	110.289	85.7014	108.96	130.159	89.6913
ENSMUSG00000082247	Gm16074	444	-1.25806	1.04657	-2.35754	0.03144	0.430614	-3.92847	6.84736	7.39039	15.0448	13.3158	20.8769	18.966	42.3926	29.2082	8.54417	18.4419	21.1325	16.0314	26.8266	21.3559
ENSMUSG00000033557	Fam20b	8770	0.283215	6.32233	2.35603	0.0315343	0.430762	-3.53324	36.0528	38.3508	33.8066	37.3475	29.7808	24.365	22.948	40.3758	40.7231	43.5709	40.3406	39.3367	32.7191	30.5736
ENSMUSG00000038342	Mlxip	8326	-0.250383	6.6621	-2.35594	0.0315397	0.430762	-3.55314	43.5257	44.2713	45.1753	47.2211	52.2597	53.4146	47.474	46.4567	41.0071	45.8944	39.5751	47.0198	51.0456	40.9984
ENSMUSG00000029725	Ppp1r35	1085	0.552447	2.87372	2.3557	0.0315548	0.430762	-3.50837	25.2185	34.2751	26.9942	28.3351	13.0661	21.8284	14.6789	32.2198	31.9673	35.7212	21.8737	31.4895	23.4527	26.2175
ENSMUSG00000032178	Ilf3	10843	-0.288742	7.8557	-2.35533	0.0315778	0.430762	-3.58963	78.5081	73.6381	77.5282	75.5727	93.8849	95.2334	91.4237	78.3654	71.9727	75.365	71.161	74.8359	92.7231	85.262
ENSMUSG00000037636	Slc25a43	1780	0.498445	2.90547	2.35527	0.0315817	0.430762	-3.49813	19.4711	17.5127	18.1864	14.6145	13.4782	11.8271	9.76091	14.5713	14.3098	26.6807	18.2943	16.5286	16.1206	15.0931
ENSMUSG00000021025	Nfkbia	1610	-0.725277	5.42512	-2.35427	0.0316439	0.431079	-3.48771	77.7996	64.8794	103.725	89.2342	103.294	160.834	174.464	105.064	76.7475	112.567	65.4775	88.127	155.697	99.139
ENSMUSG00000023088	Abcc1	15092	-0.351369	6.98299	-2.35363	0.0316843	0.431079	-3.56895	28.4845	27.6851	33.4342	31.7314	32.6966	38.9186	41.7962	34.0355	26.3934	34.1085	28.306	27.4807	34.6901	27.5047
ENSMUSG00000032531	Amotl2	6289	-0.647346	6.17524	-2.35347	0.0316944	0.431079	-3.53992	31.9057	54.3497	37.5022	37.3216	97.6242	74.2304	47.3491	43.0348	35.6758	45.0488	29.4	39.0851	45.3685	27.7252
ENSMUSG00000006998	Psmd2	4038	-0.210967	7.13246	-2.35323	0.0317097	0.431079	-3.57416	118.808	128.393	133.995	153.735	139.352	142.069	124.301	122.6	126.159	155.329	120.555	127.74	127.375	123.019
ENSMUSG00000037992	Rara	4365	-0.373692	7.11586	-2.35091	0.0318554	0.432198	-3.57695	100.575	115.642	114.186	121.089	130.162	132.753	159.548	121.036	92.7452	134.688	93.1896	120.236	136.189	125.389
ENSMUSG00000031703	Itfg1	11045	0.302119	6.90562	2.35062	0.0318735	0.432198	-3.56731	49.8768	40.6515	40.6139	39.2899	32.2859	31.974	30.8057	48.2422	49.1651	42.2075	53.0193	50.0093	34.2639	40.349
ENSMUSG00000025979	Mob4	4855	0.309441	6.04662	2.34976	0.0319283	0.432198	-3.53147	54.7303	51.1406	60.6445	52.4855	40.9925	40.652	37.079	58.417	62.7339	47.7856	61.3888	65.2906	45.3869	50.9961
ENSMUSG00000034110	Kctd7	4368	0.687846	1.49931	2.34923	0.0319612	0.432198	-3.74147	2.78409	3.6309	2.70565	2.84242	2.4966	1.08443	1.2154	3.22714	2.72958	2.87437	2.52715	2.28139	1.98318	2.53259
ENSMUSG00000095061	E030018B13Rik	1015	0.431114	3.89431	2.34868	0.0319964	0.432198	-3.44738	61.104	75.9717	52.6494	57.0836	39.2155	46.1491	36.1373	57.2179	53.3936	69.3779	75.0408	63.5823	47.4733	53.9753
ENSMUSG00000027293	Ehd4	4007	-0.452525	6.53617	-2.34813	0.0320309	0.432198	-3.55401	68.1338	67.4228	80.0186	84.5447	91.5791	105.603	91.8995	97.0935	83.3137	100.675	69.1463	95.4507	136.737	75.1977
ENSMUSG00000043091	Tuba1c	2287	0.525278	6.57091	2.34753	0.0320693	0.432198	-3.54965	192.49	116.217	169.407	176.824	82.4918	92.9726	82.3013	235.943	184.361	250.623	169.899	196.493	224.186	159.162
ENSMUSG00000026709	Dars2	5195	0.560965	3.51251	2.34701	0.0321021	0.432198	-3.46507	11.3533	7.26378	9.98991	9.3321	6.08756	3.74849	6.03859	10.2024	12.2055	9.66718	11.1555	8.40361	7.19099	7.80788
ENSMUSG00000112411	Gm19337	1584	-0.610067	2.73899	-2.34698	0.0321043	0.432198	-3.52756	11.8999	15.5366	12.3269	13.0636	24.0959	18.6068	22.5468	16.0184	21.5546	12.751	17.7705	13.481	13.3301	13.635
ENSMUSG00000057454	Lypd3	1649	0.432953	4.21211	2.34687	0.0321108	0.432198	-3.44999	47.9356	41.4561	61.3863	40.8729	41.9937	25.2143	34.2431	46.5028	33.5224	51.3108	43.5118	53.5249	40.384	43.1262
ENSMUSG00000002289	Angptl4	3541	-1.06209	2.29471	-2.34685	0.0321124	0.432198	-3.60418	2.2323	5.8689	3.77288	3.84019	11.8567	7.13436	9.26811	8.75785	4.43841	6.01224	2.18216	4.42233	6.57458	4.16543
ENSMUSG00000038816	Ctnnal1	7661	-0.283172	6.70072	-2.34672	0.0321206	0.432198	-3.57063	41.5099	53.611	54.7977	50.6255	57.5078	66.1577	56.1937	45.1901	49.7307	48.453	53.9611	50.4819	45.088	49.0266
ENSMUSG00000031447	Lamp1	2675	-0.184249	8.48122	-2.34652	0.0321333	0.432198	-3.61444	470.752	486.987	488.098	544.146	592.138	474.169	476.308	510.307	471.644	531.596	529.853	513.202	531.087	461.399
ENSMUSG00000029082	Bst1	3317	-0.722513	4.02885	-2.34551	0.0321978	0.432454	-3.45407	22.5473	25.3907	12.5477	16.5763	36.4929	36.3354	35.793	21.4183	15.0313	12.1782	14.8091	11.0156	10.4462	14.6107
ENSMUSG00000024052	Lpin2	12233	-0.539627	6.9832	-2.3454	0.0322048	0.432454	-3.58747	31.2646	47.7907	38.8959	31.0279	72.163	68.9668	52.8664	34.8457	29.4607	31.8166	32.8911	31.8862	34.4328	34.2774
ENSMUSG00000106943	Dancr	2347	0.471594	3.40346	2.34452	0.0322606	0.432849	-3.469	23.3166	20.0394	17.0768	16.8777	15.5655	8.96988	14.1887	16.8169	21.9364	17.6766	15.5208	19.8142	18.6852	15.7113
ENSMUSG00000047904	Sstr2	2143	0.78675	1.82359	2.34285	0.0323672	0.433784	-3.63252	8.7958	12.2495	7.91257	7.44891	5.08872	4.1751	4.50418	4.47288	8.59828	4.83982	2.83305	8.8573	6.8213	5.16208
ENSMUSG00000035569	Ankrd11	16580	-0.253943	8.81812	-2.34259	0.0323839	0.433784	-3.62552	101.439	104.892	93.5011	99.6663	122.929	115.07	115.242	106.274	84.2008	100.813	91.6777	100.716	107.367	102.306
ENSMUSG00000030729	Pgm2l1	9583	0.430218	4.0107	2.3422	0.0324093	0.433784	-3.45538	7.23335	7.01944	7.50676	7.03322	4.83636	3.73463	5.33842	7.94315	5.93804	6.15205	8.63921	7.37817	5.53669	6.21162
ENSMUSG00000026556	Vangl2	6990	0.285941	4.94647	2.34067	0.0325072	0.434532	-3.481	18.1805	17.4472	16.3193	16.0704	12.4808	13.2518	12.29	19.0369	21.3987	17.8836	17.687	18.7368	19.2862	15.6752
ENSMUSG00000035007	Rundc1	3223	-0.406167	3.76516	-2.3405	0.032518	0.434532	-3.4617	15.0927	15.2715	11.4788	17.4267	20.4704	15.35	16.322	15.3951	14.7971	16.7677	12.8436	19.8764	14.6145	18.796
ENSMUSG00000034902	Pip5k1c	5730	-0.242674	7.72968	-2.33999	0.0325512	0.434624	-3.61236	134.131	130.757	133.705	148.786	147.686	153.575	146.471	141.798	116.807	160.811	125.509	135.403	149.95	139.923
ENSMUSG00000090272	Mndal	3591	0.325837	6.15403	2.33809	0.0326736	0.43509	-3.55967	88.7262	91.6812	76.8395	78.204	65.5948	53.0558	64.1078	71.4425	94.4744	71.7504	86.071	70.1686	63.0211	86.1094
ENSMUSG00000030207	Fam234b	6912	0.352657	3.80695	2.33739	0.0327187	0.43509	-3.46331	8.62101	9.4946	8.54909	7.4416	6.94192	5.25394	6.91257	9.05482	6.66454	8.29246	6.62764	8.16971	7.98954	7.69743
ENSMUSG00000023341	Mx2	3614	1.13291	1.54681	2.33603	0.0328068	0.43509	-3.68867	6.89813	7.8689	2.98577	6.70728	1.05611	1.31067	2.93794	2.49628	3.1491	4.98452	3.51256	1.83825	1.7977	2.04065
ENSMUSG00000020641	Rsad2	4335	1.83021	0.668945	2.33602	0.0328073	0.43509	-3.97824	5.04951	2.27082	1.18532	1.77299	0.6289	0.728454	0.111332	1.56082	1.62521	4.28142	2.67371	0.547324	0.624462	2.7949
ENSMUSG00000043059	Zfp513	2476	-0.347623	4.41143	-2.33596	0.0328114	0.43509	-3.47143	30.9425	32.4688	28.6388	37.7274	33.6931	36.561	40.1536	32.5646	26.9221	24.913	28.0869	36.4138	29.7381	38.7212
ENSMUSG00000018507	Trpv2	4485	-1.89739	-0.0890892	-2.33586	0.032818	0.43509	-4.18098	0	0.487749	1.03111	1.45004	1.70203	1.17348	0.64565	0.377155	0.48334	0.9737	0.738368	1.79866	2.05216	0.469814
ENSMUSG00000021948	Prkcd	5544	-0.391862	6.7331	-2.33519	0.0328611	0.43509	-3.59494	69.4251	87.7942	64.6004	71.8766	101.498	91.5153	103.419	62.0393	48.8767	63.3119	71.4802	57.8612	59.9612	84.7558
ENSMUSG00000029551	Psmg3	2893	0.682094	1.58924	2.33409	0.0329325	0.43509	-3.71753	3.99338	5.67116	5.86127	3.06545	5.27728	2.72887	1.83507	2.5337	3.74659	3.7738	5.1511	3.93665	4.30432	4.37009
ENSMUSG00000036885	Arhgef26	10116	0.780809	2.05634	2.334	0.0329385	0.43509	-3.64135	1.6229	2.75715	1.77781	1.28577	1.61701	1.45676	0.477089	1.44919	2.57151	2.10452	1.52768	1.26654	1.39152	1.51014
ENSMUSG00000029998	Pcyox1	4932	0.300025	6.30515	2.33381	0.0329508	0.43509	-3.57161	60.9031	74.737	63.7609	69.6473	46.2119	46.2067	45.7963	58.4196	70.8748	67.5156	62.109	72.8344	57.1926	61.842
ENSMUSG00000092074	Dynlt1a	4267	0.740794	1.24776	2.33356	0.0329673	0.43509	-3.87094	2.84999	1.79434	2.04716	1.80124	1.53341	0.740062	1.01795	2.51068	2.41316	2.43068	2.58697	3.22507	2.41077	3.20981
ENSMUSG00000041733	Coq5	3034	-0.301535	4.18216	-2.3334	0.0329778	0.43509	-3.47017	18.2373	23.6132	24.5572	26.8915	28.0356	24.1123	24.497	21.7436	18.041	23.7496	22.0117	22.5222	20.343	19.446
ENSMUSG00000046711	Hmga1	2125	-0.579965	7.89804	-2.33337	0.0329796	0.43509	-3.62339	303.88	264.823	444.198	419.281	448.265	546.617	465.816	506.002	394.791	582.872	291.679	500.21	649.181	321.273
ENSMUSG00000022194	Pabpn1	3035	-0.288165	4.41281	-2.33317	0.0329926	0.43509	-3.47707	30.252	24.8668	24.0412	31.363	32.1585	27.9195	29.7366	22.108	20.7135	23.7418	25.096	31.8959	24.0824	25.5145
ENSMUSG00000032497	Lrrfip2	6656	-0.323628	5.6798	-2.33317	0.0329926	0.43509	-3.54195	26.5837	29.2507	25.7073	29.6677	36.1265	40.0898	25.0883	30.5812	25.7294	25.5061	30.7642	28.5887	31.1538	25.8007
ENSMUSG00000015656	Hspa8	4301	-0.298695	10.064	-2.3329	0.0330105	0.43509	-3.64658	813.601	887.407	933.772	829.031	1142.49	1083.7	1067.58	1001.05	792.694	972.457	814.357	994.185	945.609	966.965
ENSMUSG00000028431	Elp1	7399	-0.291521	6.41124	-2.33205	0.0330655	0.43509	-3.58241	40.5144	41.2439	43.4043	38.7543	54.4593	52.2111	49.8343	41.3035	36.2566	43.3812	44.235	41.559	45.1479	39.4425
ENSMUSG00000034303	Ccdc15	5773	0.407704	4.22973	2.33181	0.0330817	0.43509	-3.47052	16.0095	11.7468	11.6599	12.3918	9.91719	7.65804	7.6912	17.6782	16.2405	13.2381	12.3331	13.4805	14.5364	11.4973
ENSMUSG00000021767	Kat6b	16826	-0.345667	6.96504	-2.33154	0.0330987	0.43509	-3.60862	26.2718	31.9176	27.2402	25.5801	36.7803	39.4746	36.8292	23.8259	22.063	21.25	26.3402	26.4818	25.0015	30.4621
ENSMUSG00000032320	Rcn2	4745	0.295565	6.84251	2.3301	0.0331935	0.43509	-3.60375	110.46	94.3945	112.514	102.67	89.0566	74.0935	65.1973	78.1898	103.135	88.8134	105.733	95.106	77.0181	97.5845
ENSMUSG00000031066	Usp11	4732	-0.390973	5.03398	-2.32998	0.0332014	0.43509	-3.50929	23.2579	21.612	28.3414	26.3626	29.4982	37.7046	28.5576	26.2143	21.6457	23.1872	22.2778	29.8838	21.0522	30.9477
ENSMUSG00000091549	Gm6548	1165	0.41966	4.27824	2.32971	0.0332189	0.43509	-3.47875	86.118	89.6616	63.0719	77.138	49.1433	51.0496	49.298	64.3704	63.2657	57.6337	70.1165	68.0227	42.755	65.1125
ENSMUSG00000032690	Oas2	4451	1.56682	2.35302	2.32916	0.033255	0.43509	-3.52583	20.7645	18.5532	4.2714	11.0248	2.94005	1.41894	3.79506	4.18039	4.13977	9.56609	6.57208	1.49257	0.364913	3.43217
ENSMUSG00000026202	Tuba4a	3701	0.517763	5.74553	2.32913	0.0332572	0.43509	-3.54288	71.9599	49.2067	59.839	69.9691	30.3493	31.1433	36.7738	74.0419	55.3513	75.6651	55.3273	58.8515	73.4362	56.0796
ENSMUSG00000097784	A430105J06Rik	1275	-0.969969	0.952847	-2.328	0.0333312	0.43509	-3.96066	1.43069	5.57612	4.0301	9.73778	8.12539	4.95348	4.16381	5.30679	5.52571	7.70655	6.4933	6.69925	5.94488	7.43687
ENSMUSG00000024665	Fads2	3295	0.716395	6.02836	2.32718	0.0333852	0.43509	-3.54908	91.8988	55.7677	82.4947	92.4066	30.4483	30.8277	40.8655	125.261	99.5073	141.813	68.6772	85.113	130.3	84.2526
ENSMUSG00000049502	Dtx3l	5725	0.336649	6.38818	2.32705	0.0333939	0.43509	-3.58533	67.5488	58.6532	54.929	60.3099	46.7635	33.0953	44.3423	64.4114	53.4845	70.0825	68.3526	56.6949	51.162	56.9565
ENSMUSG00000084149	Gm12944	463	-1.30983	0.614252	-2.32544	0.0334997	0.43509	-4.02049	2.62654	9.44948	11.098	6.38469	25.9085	23.8714	19.8053	14.6137	8.19355	11.7901	13.1128	15.3735	12.8628	12.5153
ENSMUSG00000023927	Satb1	19027	-0.585575	1.99802	-2.32503	0.0335269	0.43509	-3.57533	0.766967	1.06348	1.10723	1.14969	2.09196	1.57668	0.989241	0.563046	0.370278	0.372967	0.725194	0.573616	0.569095	0.470659
ENSMUSG00000087055	Gm11948	539	-0.937186	0.916323	-2.32494	0.0335333	0.43509	-3.90857	4.51239	16.2342	10.4865	23.0346	14.1625	22.4584	13.4311	11.5071	12.0656	8.10212	9.21591	14.0862	17.076	14.6599
ENSMUSG00000092260	Zfp963	2299	0.488766	2.92012	2.32489	0.0335363	0.43509	-3.5213	16.3979	18.079	12.9633	12.3439	10.4355	9.61502	9.86659	10.7913	15.794	9.02282	12.2438	12.7972	10.3619	15.8102
ENSMUSG00000017405	Nek8	5222	-0.426782	3.77334	-2.32487	0.0335377	0.43509	-3.48351	6.86991	8.69241	9.74146	10.416	10.1283	11.2881	11.183	7.45028	9.23652	9.09452	11.3092	9.8141	14.4113	10.2894
ENSMUSG00000013367	Iglon5	2622	1.18718	-0.137064	2.32421	0.0335813	0.43509	-4.05818	1.39141	3.12865	2.54763	1.12743	0.623863	0.80291	1.1044	1.29027	2.4803	0.83277	2.3155	1.08588	0.412974	0.602721
ENSMUSG00000096699	Rps19-ps4	438	-0.870048	0.738242	-2.32399	0.0335957	0.43509	-3.95118	9.71762	7.49163	14.0777	17.5477	23.6527	18.0242	14.3244	21.8844	7.4239	13.7093	12.6012	13.0008	13.597	15.635
ENSMUSG00000001761	Smo	5621	0.184306	7.05616	2.32367	0.0336173	0.43509	-3.61964	95.842	95.6399	93.5164	91.1919	78.6698	71.067	77.5322	93.2889	87.0621	97.7943	97.5035	99.3634	88.8061	89.9675
ENSMUSG00000031875	Cmtm3	2986	-0.218091	5.94716	-2.32341	0.0336344	0.43509	-3.57602	72.6966	79.1212	83.2878	85.5352	92.763	90.7731	77.5817	75.7208	68.6052	70.5659	78.3719	73.897	65.455	82.5627
ENSMUSG00000005483	Dnajb1	3204	-0.451934	5.82498	-2.3233	0.0336414	0.43509	-3.56919	59.9695	65.0327	63.6684	56.2805	107.554	70.9628	102.429	62.1216	59.3704	55.2014	53.4015	64.7221	66.7467	68.0669
ENSMUSG00000037938	Chchd5	1727	-0.405433	4.17988	-2.32328	0.0336433	0.43509	-3.4828	40.4894	27.5503	35.4063	41.0809	53.0417	33.8275	44.4337	44.076	31.0669	44.252	45.3817	42.5895	38.2466	38.7382
ENSMUSG00000001119	Col6a1	4380	-0.444582	7.01503	-2.32326	0.0336447	0.43509	-3.61915	81.0727	104.633	116.024	164.678	119.882	152.605	91.456	120.751	97.748	150.678	81.4034	109.532	120.643	88.518
ENSMUSG00000003233	Dvl3	6410	-0.237425	6.93143	-2.32307	0.0336572	0.43509	-3.62136	70.1955	78.066	75.6728	71.8506	96.8872	82.5999	84.1014	68.1717	58.3373	66.3402	64.8368	68.4034	64.2765	65.4159
ENSMUSG00000001313	Rnd2	1990	-0.787787	2.15071	-2.32259	0.033689	0.43509	-3.681	5.19436	4.94673	6.97167	9.80419	12.8779	10.579	5.82058	7.08349	10.621	14.8128	5.82439	7.86909	10.3385	9.79437
ENSMUSG00000109570	Gm44624	2278	1.18996	0.775481	2.32209	0.0337222	0.43509	-3.97213	2.93613	2.88089	5.188	3.11443	0.95743	0.693118	1.90676	2.47518	4.28227	2.63595	7.02633	4.79113	2.85202	2.31246
ENSMUSG00000017713	Tha1	2910	-0.831672	0.449163	-2.32208	0.0337226	0.43509	-4.00108	1.88055	0.939671	1.23604	2.03169	2.24848	2.3512	2.3219	1.16257	1.30365	2.25105	2.08633	1.46762	1.48841	1.62921
ENSMUSG00000104316	Gm37909	2159	0.935675	3.17337	2.32089	0.0338023	0.435541	-3.55358	15.2082	18.4914	14.9939	21.0858	7.57651	4.38793	5.81204	16.7143	32.6322	28.8237	18.1506	30.551	23.0707	15.1275
ENSMUSG00000028082	Sh3d19	9004	0.256906	8.06547	2.32076	0.0338105	0.435541	-3.65191	139.451	124.028	117.103	115.828	92.3496	88.1466	107.738	116.727	111.049	127.922	117.019	114.943	92.4195	120.754
ENSMUSG00000067928	Zfp760	4209	0.510184	5.22402	2.31856	0.0339575	0.436301	-3.53657	38.1383	40.0194	42.4841	35.538	29.4068	21.5075	22.9329	32.1509	48.0269	29.5701	51.6656	35.7391	22.3818	35.2938
ENSMUSG00000072640	Lyrm9	8146	0.406379	3.6565	2.3184	0.0339683	0.436301	-3.49275	7.3897	6.24364	6.87556	6.38689	5.2879	3.35969	4.91747	6.02193	5.0562	7.17029	6.70772	5.88357	5.44998	6.07871
ENSMUSG00000024002	Brd4	9243	-0.266653	8.62822	-2.31833	0.033973	0.436301	-3.66438	158.211	161.765	150.877	163.109	182.814	188.589	182.596	160.315	142.771	168.199	127.727	163.465	173.323	151.371
ENSMUSG00000087366	Junos	4117	0.23662	5.58257	2.31829	0.0339754	0.436301	-3.56337	49.0335	51.275	50.4227	38.7734	46.8838	40.2689	36.4576	38.8954	32.5141	41.1035	48.2621	45.2976	49.7091	51.8206
ENSMUSG00000021140	Pcnx	15613	-0.257312	6.80264	-2.31736	0.0340383	0.436767	-3.62377	25.6257	25.255	29.0603	27.681	32.5485	29.9004	30.7261	26.327	22.0069	27.3063	22.2356	27.6275	26.9092	26.8231
ENSMUSG00000046157	Tmem229b	4732	0.539017	4.17726	2.31646	0.0340986	0.436937	-3.49202	16.0621	15.3711	15.8538	19.3659	9.79434	5.7836	10.1991	16.6818	18.439	17.65	16.6792	15.2427	14.9883	17.9229
ENSMUSG00000018167	Stard3	3557	0.312925	4.82988	2.31626	0.034112	0.436937	-3.51368	31.9664	33.825	30.6251	32.7441	23.9134	21.1588	21.8449	36.6175	36.2617	34.0696	35.3782	34.0189	30.5941	25.4726
ENSMUSG00000033544	Angptl1	2841	1.18618	0.0587854	2.31597	0.0341312	0.436937	-4.00242	3.85245	3.65748	1.26606	2.08104	0.575772	1.29678	0.679511	1.1908	0.953792	0.768575	1.94273	1.00218	0.571709	1.66878
ENSMUSG00000027514	Zbp1	3529	0.666401	4.47751	2.31535	0.0341729	0.436953	-3.5002	37.7336	32.6987	19.0742	30.3234	15.4507	9.8431	17.7787	30.9964	31.3281	30.7822	30.6541	28.3723	16.569	22.0922
ENSMUSG00000043483	Gm6863	636	-0.88894	0.648878	-2.31464	0.0342208	0.436953	-3.99844	5.73627	3.43955	10.503	13.9439	12.0025	7.44775	11.3826	10.6386	8.52114	11.1579	8.67815	11.1917	7.66145	8.28268
ENSMUSG00000066877	Nck2	4455	0.306833	7.66409	2.31436	0.0342397	0.436953	-3.65381	206.503	204.516	172.779	186.856	145.769	123.455	145.274	165.294	180.283	171.3	195.622	195.883	135.383	209.174
ENSMUSG00000044813	Shb	3199	-0.554257	4.71605	-2.31405	0.0342611	0.436953	-3.51633	26.2301	26.1563	30.5186	26.4285	39.7139	50.1794	41.4884	32.0788	21.854	31.2273	26.0524	25.0689	42.48	26.6765
ENSMUSG00000029672	Fam3c	3713	0.206399	6.87077	2.31399	0.0342651	0.436953	-3.63054	136.249	133.445	124.273	128.021	108.523	92.9862	104.635	140.012	129.903	137.315	118.324	108.76	99.8829	116.62
ENSMUSG00000060206	Zfp462	10702	-0.257524	7.49605	-2.31287	0.0343405	0.437071	-3.65438	68.5769	59.6355	65.442	62.2049	78.2068	77.8495	75.1308	62.9071	51.5511	56.6181	57.2972	62.1651	56.7108	64.186
ENSMUSG00000048373	Fgfbp1	2263	0.630594	5.1172	2.31276	0.0343477	0.437071	-3.53647	79.2635	56.0664	78.79	47.0261	26.022	40.0022	70.5913	59.0506	78.3102	79.8438	50.242	46.1319	72.2516	62.3847
ENSMUSG00000037892	Pcdh18	5366	0.670529	2.96451	2.31225	0.0343823	0.437071	-3.5611	8.83852	3.97478	6.22427	3.96646	3.35324	2.64821	4.40711	7.77574	9.59462	7.9349	7.71427	6.72089	4.33854	4.41763
ENSMUSG00000033712	Ccar2	4658	-0.295575	5.56836	-2.31179	0.0344139	0.437071	-3.56994	32.3734	38.1578	38.4992	39.601	40.8533	46.3259	42.688	36.1936	32.3445	41.8376	33.1774	36.9803	41.2624	40.5997
ENSMUSG00000020610	Amz2	5590	0.262828	5.77982	2.31159	0.0344275	0.437071	-3.57916	42.0954	38.155	38.7906	34.4792	37.1633	25.9859	28.7502	46.4997	38.004	39.4518	42.2587	42.4445	37.2884	33.4537
ENSMUSG00000031994	Adamts8	4613	0.635811	4.68334	2.31123	0.0344516	0.437071	-3.50952	30.053	18.0202	22.612	26.7864	11.229	12.2079	10.5669	37.5246	21.1468	31.5955	24.8865	20.1621	27.9331	19.1846
ENSMUSG00000025555	Farp1	5524	-0.243695	7.52592	-2.31096	0.0344703	0.437071	-3.65628	114.696	128.307	120.553	135.39	139.374	129.576	139.877	133	97.0281	134.197	120.098	129.8	130.746	118.725
ENSMUSG00000028683	Eif2b3	6520	0.327838	4.00803	2.3104	0.0345084	0.437071	-3.50041	10.818	9.56217	9.85118	8.25173	8.8646	6.45776	6.95806	10.7235	10.39	11.0516	11.5973	9.46149	7.63951	10.1801
ENSMUSG00000028708	Mknk1	4502	0.297725	4.16343	2.31032	0.0345133	0.437071	-3.50437	16.6125	20.2866	17.4627	14.8397	15.0182	12.6258	13.4002	15.4049	13.7232	15.5204	17.0409	14.862	12.988	11.935
ENSMUSG00000034903	Cobll1	8342	-0.5773	5.54841	-2.30852	0.0346361	0.437927	-3.58159	19.5344	20.782	20.9428	16.726	37.5182	42.4604	26.0924	18.1145	13.5779	19.6313	16.4745	18.7719	21.742	18.818
ENSMUSG00000021928	Ebpl	14296	0.433305	3.59416	2.30829	0.0346519	0.437927	-3.50714	3.82793	3.48118	4.24125	3.5566	2.66983	2.87157	1.95804	2.83974	3.67716	2.48197	3.1658	3.71764	2.80248	4.05328
ENSMUSG00000086220	Gm16599	1182	0.606823	1.53236	2.30816	0.0346607	0.437927	-3.73127	11.3173	9.7163	17.8235	8.00301	8.3034	7.1243	7.7579	10.0176	10.087	8.77473	8.40503	8.43073	5.49654	9.35901
ENSMUSG00000001504	Irx2	3282	-0.373598	6.33123	-2.30675	0.0347573	0.438811	-3.6192	78.3678	84.1496	95.1899	89.7102	93.5342	114.979	127.788	98.0975	81.5724	94.1403	82.5709	77.2087	84.956	108.02
ENSMUSG00000103435	Gm36992	428	-0.710871	1.18231	-2.30578	0.0348231	0.439304	-3.87567	18.4687	15.3333	10.805	29.0086	20.3834	22.1344	20.2972	15.8088	13.9285	19.1313	28.3703	23.283	16.4447	28.3082
ENSMUSG00000028480	Glipr2	2320	-0.599684	3.19942	-2.30503	0.0348752	0.439371	-3.56333	8.38683	7.30757	15.0608	16.0547	17.1568	16.3337	9.1532	27.9493	25.6957	26.1176	14.2741	16.9767	13.5352	10.6718
ENSMUSG00000019528	Gyg	2344	-0.272315	5.66185	-2.30489	0.0348848	0.439371	-3.58243	71.8552	82.1266	67.9563	74.155	89.0927	96.7742	79.4763	82.9893	80.2282	80.1122	78.1744	91.5049	87.0781	84.0508
ENSMUSG00000031641	Cbr4	6259	0.36996	3.89016	2.30447	0.0349135	0.439371	-3.5088	10.2005	10.223	10.4262	9.91826	7.57906	6.22252	6.93978	8.73831	10.9965	7.06444	10.2291	9.32532	9.25559	9.34213
ENSMUSG00000089420	Gm27934	63	-1.17364	0.169454	-2.30395	0.0349491	0.439371	-4.1514	19.303	34.7231	40.7808	56.3069	51.9292	58.4786	145.553	71.5995	86.023	77.9829	96.3688	97.9189	77.3441	58.5309
ENSMUSG00000085505	Gm12868	417	-1.2605	0.375777	-2.30376	0.0349618	0.439371	-4.09552	10.207	3.93445	4.9289	9.9246	10.4606	13.8834	25.4621	12.1693	11.6967	10.4725	6.61787	18.2074	18.1768	16.4223
ENSMUSG00000042426	Dhx29	6011	0.359991	4.25434	2.3022	0.0350694	0.439454	-3.5137	12.2398	13.3743	12.4805	10.9176	10.0688	7.26727	9.6348	15.665	13.614	16.6189	13.773	14.5256	11.2587	9.63993
ENSMUSG00000102856	Gm37084	5898	-0.381284	5.70117	-2.30188	0.0350919	0.439454	-3.59616	33.1961	33.1026	28.8369	31.4757	40.5845	36.5863	49.4243	34.3202	25.5444	27.0256	29.9454	30.7342	35.0658	36.5297
ENSMUSG00000017843	Ppp2r5c	8286	-0.201914	7.6777	-2.30163	0.0351091	0.439454	-3.67715	90.8472	98.4083	95.6857	101.106	111.275	110.965	92.261	86.0127	69.133	85.3803	96.5845	99.0752	88.0786	90.1487
ENSMUSG00000004789	Dlst	9559	-0.200548	6.85525	-2.30142	0.0351237	0.439454	-3.64847	43.6363	42.2796	42.6809	48.6758	48.542	46.6899	43.168	48.0145	44.7321	40.8882	49.5404	50.6351	50.0686	42.323
ENSMUSG00000045464	2810002D19Rik	2040	0.737423	1.65537	2.30116	0.0351416	0.439454	-3.73906	7.74959	6.43399	8.81584	6.66574	4.27652	3.35392	3.5487	6.08069	5.8445	6.42212	9.19884	6.97838	5.57333	3.0987
ENSMUSG00000026097	Ormdl1	4711	0.626324	2.84571	2.30103	0.0351505	0.439454	-3.57541	8.64764	4.41133	7.7441	6.77691	4.05094	3.23985	3.07338	6.34342	8.16771	5.56193	6.91231	7.05096	5.1716	6.59731
ENSMUSG00000115902	AC113595.1	3589	0.764931	1.51005	2.30096	0.0351552	0.439454	-3.76703	5.08257	3.6571	3.43608	2.47098	3.79811	2.19967	1.07578	1.88525	3.02003	2.73777	2.61433	3.96654	3.31875	4.2565
ENSMUSG00000028528	Dnajc6	5926	1.09643	-0.173695	2.30021	0.0352071	0.439769	-3.97482	1.94952	1.19972	1.12722	0.299303	0.644076	0.976946	0.570091	0.666035	0.091452	0.460581	0.465685	0.160152	0.182723	0.622249
ENSMUSG00000000861	Bcl11a	13175	0.306439	5.51269	2.29955	0.035253	0.440007	-3.57909	14.1223	12.6189	14.4304	13.597	9.43594	9.46755	10.0737	16.9475	12.4637	15.2059	14.0339	13.9748	12.9856	16.5131
ENSMUSG00000028282	Casp8ap2	6826	0.434928	4.7711	2.29862	0.0353173	0.440193	-3.5373	19.3299	14.4213	16.7114	19.4014	10.0648	10.2547	9.40358	18.4204	20.6425	15.7542	18.1928	16.0587	13.8009	14.7399
ENSMUSG00000001445	Mrpl10	1708	0.249628	4.92126	2.29856	0.0353213	0.440193	-3.54472	67.6397	70.7625	68.8928	64.3837	58.7396	47.454	51.427	80.2193	76.4688	74.7869	75.2926	81.1257	64.0308	65.3847
ENSMUSG00000046330	Rpl37a	1410	-0.217465	6.96218	-2.29707	0.035425	0.440731	-3.66165	301.004	350.629	319.6	349.702	335.275	372.148	370.353	309.915	291.343	333.723	330.767	340.248	330.989	350.065
ENSMUSG00000084880	Tomm6os	2944	-1.41349	0.550951	-2.297	0.0354302	0.440731	-4.03449	1.6523	1.85764	0.349074	1.40576	4.25982	2.50282	3.44262	2.68133	0.736338	1.29795	2.62467	1.1283	2.39073	2.86293
ENSMUSG00000070034	Sp110	6781	0.526386	4.36363	2.29635	0.0354753	0.440731	-3.52704	16.8578	12.2588	12.5788	16.1298	6.67398	6.75251	9.11012	12.14	11.189	14.3293	12.8602	13.646	9.10199	12.1188
ENSMUSG00000021814	Anxa7	5991	-0.232433	6.29616	-2.29613	0.0354908	0.440731	-3.63061	39.3793	46.9205	48.2875	50.5268	49.8749	56.8388	43.3402	47.7166	53.1904	52.4833	51.5909	52.5143	50.7881	52.4053
ENSMUSG00000011306	Sugp1	6109	-0.299295	6.2845	-2.2951	0.0355624	0.440731	-3.63647	44.292	47.178	45.8408	44.7119	51.5892	57.8947	60.9105	45.9642	45.1547	44.7677	43.0052	46.6063	51.1365	48.7199
ENSMUSG00000031924	Cyb5b	4374	0.277815	7.29197	2.29354	0.0356721	0.440731	-3.67463	141.794	135.159	142.38	149.495	101.223	90.0041	105.043	169.386	172.595	163.365	145.869	134.96	150.268	124.89
ENSMUSG00000026014	Raph1	20498	-0.307703	7.95084	-2.29296	0.0357128	0.440731	-3.69699	44.2878	44.7425	45.0717	43.4663	68.0174	54.2278	47.2781	51.7689	40.8217	44.7932	38.1273	43.8231	44.7168	35.0021
ENSMUSG00000100247	A530053M12Rik	1467	0.981692	0.655666	2.29289	0.0357173	0.440731	-3.98946	6.21723	5.59191	3.85291	4.03015	2.23009	1.43506	2.3029	2.30612	2.95539	6.69792	6.77215	6.46939	5.53588	3.59085
ENSMUSG00000022887	Masp1	9833	-1.1186	3.47293	-2.29253	0.0357425	0.440731	-3.52563	2.10246	8.1758	4.4418	3.72783	15.6374	13.4882	7.95128	4.64472	1.87391	1.832	2.63813	4.10201	2.31254	3.10721
ENSMUSG00000022184	Fbxo4	2047	0.311261	4.17262	2.2925	0.035745	0.440731	-3.52889	44.8534	36.0674	34.8918	33.5036	28.5014	30.0821	25.2275	36.3594	32.8291	33.0675	36.9392	37.7862	28.3003	30.3663
ENSMUSG00000107320	Gm42549	7004	0.550059	3.47221	2.29227	0.0357608	0.440731	-3.5345	7.81326	6.94933	6.8228	7.76592	5.2159	3.60691	3.16971	6.19877	6.96388	8.10559	8.51063	6.36862	4.4834	4.7383
ENSMUSG00000020866	Cacna1g	10137	1.23454	0.369616	2.292	0.0357803	0.440731	-4.00593	0.719793	1.13295	0.557583	0.758202	0.322732	0.155758	0.19044	0.389358	0.481158	0.376952	0.871154	0.514928	0.160228	0.831455
ENSMUSG00000041769	Ppp2r2d	5903	-0.328629	5.57184	-2.291	0.0358502	0.440731	-3.59975	26.8846	24.4585	31.0757	28.845	34.269	33.3456	34.257	32.9539	24.1456	33.3835	29.8265	27.4927	33.3852	34.2678
ENSMUSG00000079507	H2-Q1	2860	-0.722197	1.13851	-2.29062	0.0358769	0.440731	-3.83764	2.12603	3.05952	2.51529	3.51426	4.57558	5.52071	3.03749	2.95723	1.51593	2.67214	2.89474	1.82512	2.65025	2.57864
ENSMUSG00000000282	Mnt	4627	-0.436642	6.14655	-2.29004	0.0359179	0.440731	-3.63905	46.7828	67.3712	49.5292	52.3884	92.2705	77.0068	61.4361	52.8872	47.3191	46.1291	47.356	56.6113	73.5998	56.9244
ENSMUSG00000051403	Ppp1r37	4110	-0.359439	5.30068	-2.29002	0.0359192	0.440731	-3.59526	33.731	44.31	32.5055	34.5239	48.1577	44.4352	52.3722	30.5931	26.6357	33.6029	34.3781	35.099	31.8786	33.0678
ENSMUSG00000010080	Epn3	4067	0.385972	4.78749	2.28999	0.0359215	0.440731	-3.55021	30.7985	26.625	25.5213	27.7658	21.0487	13.8468	19.4616	27.4506	25.7181	31.5421	30.8061	28.4695	23.6958	33.806
ENSMUSG00000048368	Omd	2249	0.744275	1.34018	2.28964	0.0359461	0.440731	-3.83753	6.4887	4.13389	5.02642	3.41747	2.42444	3.04224	2.57513	6.76916	3.13263	5.82531	4.172	3.79793	5.7776	4.2161
ENSMUSG00000019791	Hint3	5519	0.444783	3.14907	2.28914	0.0359818	0.440731	-3.56686	6.05952	6.73826	6.14482	5.999	4.44583	3.24234	4.28493	6.74286	6.87373	5.44001	8.00044	9.19998	7.25933	6.58592
ENSMUSG00000034917	Tjp3	3714	-1.30318	0.765505	-2.28884	0.0360026	0.440731	-3.87722	0.982302	2.79776	1.24516	1.43269	4.11071	6.94375	4.28825	0.910898	0.583678	1.02885	1.18886	0.638839	2.04085	1.9857
ENSMUSG00000041841	Rpl37	1684	-0.205713	5.95579	-2.28788	0.0360704	0.440731	-3.63162	129.625	142.893	135.172	152.37	150.561	150.016	141.864	119.868	136.13	137.443	135.688	132.722	144.997	141.705
ENSMUSG00000021823	Vcl	8191	-0.316866	6.72108	-2.28767	0.0360855	0.440731	-3.66475	40.7541	42.3303	47.739	51.6805	50.7246	54.6162	49.0224	53.7619	38.1763	62.9119	46.6287	49.3011	55.5884	43.3462
ENSMUSG00000097442	Gm26632	1400	-0.967593	-0.278165	-2.28743	0.036103	0.440731	-4.03378	2.17159	2.34381	2.93622	2.95611	4.67363	8.27055	4.4815	0.402747	1.54841	0.779829	1.18271	1.3558	1.54688	1.50508
ENSMUSG00000037896	Rcor1	5684	-0.276525	6.97261	-2.28673	0.0361522	0.440731	-3.68053	74.5615	85.6318	85.5191	78.2194	100.629	98.0577	100.957	80.1527	65.5978	80.4799	77.2936	81.3146	79.8207	87.6728
ENSMUSG00000038718	Pbx3	6109	0.424577	3.64874	2.28645	0.0361722	0.440731	-3.53599	9.85374	8.59409	9.16816	7.06486	6.24782	6.46146	6.16215	6.92232	9.75838	8.48889	5.96291	9.55429	9.12835	6.46724
ENSMUSG00000117284	Gm7072	3474	0.429843	4.11034	2.28608	0.0361985	0.440731	-3.53574	21.5284	23.1412	19.8199	15.4868	15.6953	14.0894	15.0038	20.6127	23.712	23.2557	25.1022	14.2058	13.7144	22.7452
ENSMUSG00000078249	Hmga1b	1626	-0.567687	6.8095	-2.286	0.036204	0.440731	-3.66673	189.593	168.506	263.555	251.979	252.508	367.38	289.099	308.278	252.641	338.741	178.206	293.298	401.894	209.61
ENSMUSG00000060477	Irak2	4412	-0.560809	4.02641	-2.28592	0.0362101	0.440731	-3.5359	8.68242	16.8579	13.3933	12.4623	19.1557	23.023	17.8304	13.93	11.7921	10.0218	16.1376	10.9705	14.6028	12.1785
ENSMUSG00000078247	Airn	4623	0.374919	6.23395	2.28515	0.0362644	0.440731	-3.64921	90.6215	58.2023	67.2446	64.583	52.839	46.2213	45.0991	63.9099	63.5375	54.1984	80.945	68.7725	48.133	73.61
ENSMUSG00000039176	Polg	10742	-0.228529	5.59667	-2.2847	0.0362966	0.440731	-3.61051	15.5096	14.7643	16.4072	17.7224	19.3393	15.1885	17.1178	19.2638	15.9425	18.0402	16.2877	18.9512	16.582	17.6541
ENSMUSG00000060068	Gm12222	260	1.15335	0.937695	2.28463	0.0363015	0.440731	-3.91445	46.7727	37.8615	37.5497	29.5611	6.29142	24.2911	16.7062	39.0355	25.0128	27.294	59.4387	32.8521	10.4117	32.4171
ENSMUSG00000104583	Gm42701	1657	-0.731906	1.59142	-2.2843	0.0363254	0.440731	-3.78642	6.6052	5.28076	4.34142	9.99048	8.55562	9.21118	6.40779	8.84731	9.48485	4.94159	8.32725	4.00931	5.22785	6.67613
ENSMUSG00000097858	9530052C20Rik	1372	0.897683	0.825657	2.28378	0.0363621	0.440731	-3.945	8.42045	4.38468	6.74131	5.60196	3.97417	1.91803	2.1106	4.9316	5.13505	5.17234	7.64335	6.57148	3.1569	4.99134
ENSMUSG00000045411	2410002F23Rik	5233	-0.228567	6.44843	-2.28334	0.0363938	0.440731	-3.66336	58.0972	59.7784	65.3957	63.1556	69.3944	68.9943	70.0924	60.339	54.0598	53.8266	65.814	60.3024	67.6632	68.3513
ENSMUSG00000003814	Calr	2880	-0.26163	8.99412	-2.28307	0.0364129	0.440731	-3.72711	677.084	701.841	600.726	663.483	872.032	858.539	632.437	689.733	579.768	725.756	576.269	644.57	598.182	619.879
ENSMUSG00000037348	Paqr7	4259	0.324566	3.90504	2.28299	0.0364187	0.440731	-3.53884	14.2767	17.2066	14.2364	12.3547	12.2904	13.2226	8.72552	14.4304	12.343	12.6889	14.3847	14.4844	12.2036	14.2239
ENSMUSG00000077567	Gm23200	132	1.63748	0.393986	2.28276	0.0364349	0.440731	-4.11952	50.6704	45.5741	42.8198	49.2685	12.3922	0	29.2499	102.517	78.0072	57.8964	41.8129	82.6832	28.7111	35.9167
ENSMUSG00000113472	Gm47602	2320	-0.519126	4.51367	-2.28273	0.036437	0.440731	-3.55195	31.7127	36.3021	29.0141	31.0902	48.18	56.7142	42.8536	28.6784	39.7115	33.1764	42.8222	29.8627	31.5044	50.1802
ENSMUSG00000026946	Nmi	2001	0.468594	3.81277	2.28265	0.0364431	0.440731	-3.54044	30.3871	27.6041	30.0445	32.2055	19.0744	18.1485	14.7126	28.1782	28.167	31.9181	38.6158	29.4062	21.375	31.3277
ENSMUSG00000061143	Maml3	10486	-0.197581	6.73037	-2.28233	0.0364658	0.440731	-3.67736	39.3148	34.9955	38.2218	42.5685	39.9869	38.2961	42.2514	35.4353	34.2656	32.0677	41.6343	38.7824	38.9818	40.1388
ENSMUSG00000003070	Efna2	2131	1.7062	0.306535	2.2823	0.0364677	0.440731	-4.09313	3.13867	3.33625	3.37575	3.88415	1.02348	0	1.58534	5.29185	4.57767	2.81778	0.777002	3.56287	2.7947	1.97758
ENSMUSG00000001995	Sipa1l2	9617	-0.673908	4.12292	-2.28165	0.0365144	0.440731	-3.54542	4.6155	6.93776	7.8008	6.6395	10.6024	13.5722	9.03319	9.20493	5.0154	5.96001	4.13216	8.73368	5.51711	3.94385
ENSMUSG00000010358	Ifi35	1727	0.400251	4.12629	2.28163	0.0365156	0.440731	-3.54272	42.954	46.5505	42.2495	48.27	34.7297	23.7707	24.8717	34.2813	44.2468	40.459	46.3404	39.2923	38.8736	36.603
ENSMUSG00000116656	Gm49708	1932	0.855554	3.1334	2.27974	0.0366515	0.441842	-3.55674	31.787	31.7037	18.8833	14.6888	13.829	12.2587	14.4887	12.2575	18.2331	8.19386	30.8533	22.8423	7.28604	26.1753
ENSMUSG00000020982	Nemf	10549	-0.254019	6.4328	-2.2796	0.0366614	0.441842	-3.66764	27.4367	30.4835	29.9564	29.704	36.0782	38.9155	28.8686	28.0079	32.417	28.9784	33.3806	30.4538	29.2029	30.9106
ENSMUSG00000037993	Dhx38	4967	-0.347282	6.10215	-2.2782	0.0367621	0.442704	-3.65219	52.0272	43.7115	46.6561	53.2065	57.8519	56.6891	60.6315	57.5539	45.4985	59.6765	40.1141	47.8638	64.2017	51.543
ENSMUSG00000001123	Lgals9	2137	0.322585	5.4218	2.27766	0.0368011	0.442704	-3.62243	104.139	102.11	76.9434	87.7012	61.2361	68.7131	67.9783	82.321	80.8986	78.1654	83.9389	59.7326	60.0439	62.6119
ENSMUSG00000097084	Foxl1	2705	0.607645	4.6707	2.27749	0.0368136	0.442704	-3.56063	39.7871	40.2332	38.5616	45.0247	26.8093	14.7872	20.5182	43.5652	42.6744	45.8096	45.7051	60.6977	27.2206	34.2747
ENSMUSG00000048799	Cep120	6861	-0.256433	5.67363	-2.27691	0.0368554	0.442883	-3.63463	25.878	32.2825	25.089	29.9015	35.2855	30.5306	29.544	25.8049	22.5909	30.3134	27.4316	28.5645	24.4624	27.8707
ENSMUSG00000019809	Pex3	4740	0.276119	6.08061	2.27581	0.0369349	0.443384	-3.65662	63.4984	56.8811	60.0561	45.0277	47.8537	43.7479	51.7242	46.7493	63.2269	55.7397	60.0836	59.967	47.516	58.3457
ENSMUSG00000027465	Tbc1d20	4171	-0.18892	6.31053	-2.27507	0.0369886	0.443384	-3.67123	69.8282	72.5077	71.4519	73.4244	79.8733	77.7285	77.2937	70.9708	68.9937	70.4109	71.5882	67.6925	64.3823	70.9781
ENSMUSG00000067567	Hdac8	4839	-0.37353	3.28439	-2.27435	0.0370411	0.443384	-3.5648	5.90579	7.57213	7.53926	9.28558	8.90169	8.37481	7.97889	7.57388	6.71971	6.99413	6.50135	9.51217	6.26553	7.62027
ENSMUSG00000003269	Cyth2	3445	-0.347724	6.11965	-2.27414	0.0370561	0.443384	-3.66044	70.2473	65.5632	73.6824	68.9903	97.9721	93.6507	79.2931	72.6699	67.1728	84.1401	62.4827	85.5394	89.1085	66.5163
ENSMUSG00000002396	Ocel1	7133	0.390198	4.72454	2.27385	0.0370773	0.443384	-3.57597	14.0653	18.4009	15.776	15.914	14.1417	9.44447	8.52523	14.3867	15.1954	15.1527	18.4157	14.5692	11.3853	14.3271
ENSMUSG00000028776	Tinagl1	4358	-0.233543	6.39402	-2.27379	0.0370818	0.443384	-3.67839	73.1105	70.2748	74.5171	89.2667	73.5683	75.6009	86.7127	71.6775	69.5152	70.3958	64.337	68.8166	60.5016	76.5146
ENSMUSG00000024778	Fas	2062	-0.615651	3.54695	-2.27332	0.037116	0.443384	-3.55222	14.1543	33.1528	25.1686	23.2246	42.8378	38.2862	33.2359	15.5864	15.7695	15.6193	17.1307	10.8162	18.117	20.1821
ENSMUSG00000062822	4833420G17Rik	4882	-0.296241	5.8673	-2.273	0.0371392	0.443384	-3.65217	40.8519	48.2813	42.7321	40.3271	59.7526	54.9809	51.3071	40.7697	38.6311	42.3779	42.0561	45.2952	41.2544	48.2323
ENSMUSG00000098708	Gm27252	717	0.437545	2.82586	2.27281	0.0371532	0.443384	-3.59991	44.9462	39.6628	45.8656	42.8781	32.7002	25.6914	23.559	36.1742	35.525	34.2603	51.5751	35.7387	40.0205	39.6737
ENSMUSG00000039308	Ndst2	4546	-0.211264	5.33206	-2.27225	0.0371936	0.443384	-3.6194	31.4322	34.5264	32.6659	37.3253	34.6632	35.7741	36.7329	32.3722	30.161	32.7817	31.5666	33.716	32.7513	32.2139
ENSMUSG00000032382	Snx1	4339	-0.220656	6.25857	-2.27135	0.0372594	0.443384	-3.67315	57.7356	65.1628	69.6328	67.5839	78.7914	69.8671	67.6273	63.5448	63.0749	64.162	74.9221	63.9779	58.7701	70.7794
ENSMUSG00000020463	Ppp4r3b	5694	0.270167	7.39196	2.27098	0.0372868	0.443384	-3.71718	129.746	119.386	112.622	107.571	96.0471	91.9698	84.4209	112.393	146.479	107.278	136.965	123.424	96.7956	112.035
ENSMUSG00000117704	Gm50273	2415	0.489533	3.36494	2.27041	0.0373278	0.443384	-3.56837	17.8763	19.7016	18.2982	16.1576	12.8694	11.1146	10.7916	14.2421	21.7676	16.7268	23.5399	15.3264	12.106	19.8496
ENSMUSG00000032640	Chsy1	4176	0.392931	7.6085	2.2702	0.0373438	0.443384	-3.72202	225.396	155.973	184.199	197.924	118.426	102.842	136.027	206.041	216.986	182.875	236.315	199.425	163.875	212.301
ENSMUSG00000105586	Gm43009	3566	-0.451987	3.37386	-2.27016	0.0373467	0.443384	-3.56833	10.9128	9.35508	8.50152	14.7557	10.3975	16.3825	9.33847	11.0682	12.462	9.79707	10.8343	11.4441	9.41317	10.4883
ENSMUSG00000109568	Gm45074	1240	-0.560182	2.48264	-2.27015	0.0373475	0.443384	-3.63352	15.2011	13.2312	17.4042	20.5021	22.8656	23.3443	19.0714	15.0056	13.1116	21.5711	12.0178	21.4304	10.0423	17.8425
ENSMUSG00000042390	Gatad2b	11443	-0.238945	8.22489	-2.27004	0.0373549	0.443384	-3.73911	95.0619	96.0628	95.2416	94.5501	117.361	121.194	96.9211	90.9604	100.878	87.7282	98.8777	98.6548	104.232	90.4588
ENSMUSG00000028163	Nfkb1	12061	-0.280246	7.61494	-2.26934	0.0374063	0.443674	-3.72627	57.8755	54.0495	57.3014	59.1174	63.9244	81.3833	57.8619	64.4676	58.6834	70.6508	54.319	61.2982	65.9423	57.6089
ENSMUSG00000016256	Ctsz	1441	-0.247795	6.42169	-2.26896	0.0374344	0.443687	-3.68911	211.402	245.929	229.284	240.838	264.115	274.294	251.862	204.644	163.599	218.201	199.17	214.707	216.789	233.961
ENSMUSG00000057229	Dmac2	3020	-0.347707	3.95688	-2.26816	0.0374933	0.444067	-3.55973	15.7045	21.0063	17.1846	19.1854	24.7351	22.3071	20.4555	19.4172	17.4068	17.1717	16.631	19.1698	20.7958	21.6293
ENSMUSG00000118361	Gm50237	466	1.69292	-0.43553	2.26744	0.0375456	0.444247	-4.1283	15.6578	26.9924	5.51328	8.88103	1.17008	2.25883	5.17836	6.04985	11.6297	2.34283	13.0284	6.10983	1.16182	2.26085
ENSMUSG00000040365	Trim41	3511	-0.276756	5.63119	-2.26705	0.0375749	0.444247	-3.64678	49.7035	54.3618	50.491	50.0123	66.0023	58.9117	62.8193	47.6965	49.394	49.1308	46.2169	54.873	51.9666	58.0642
ENSMUSG00000000743	Chmp1a	3272	-0.249273	5.77847	-2.26674	0.0375977	0.444247	-3.65262	55.9357	65.1854	56.5347	72.8187	71.1566	66.5927	57.2304	55.4885	64.2648	62.5627	65.6176	69.3231	72.6401	55.2216
ENSMUSG00000029438	Bcl7a	9490	0.295612	5.20368	2.26549	0.0376899	0.444247	-3.61876	17.8761	15.5019	15.8645	15.8241	12.1232	10.0381	13.2225	16.6955	13.9341	16.5662	16.4009	13.6009	15.2325	14.2103
ENSMUSG00000005802	Slc30a4	5482	-0.451786	7.14109	-2.26489	0.0377335	0.444247	-3.72038	78.8617	87.6898	97.2936	80.3467	145.614	157.547	90.943	94.6258	117.741	84.9391	89.4043	84.2243	93.033	90.2307
ENSMUSG00000115082	Gm49189	525	-0.789094	1.35538	-2.2644	0.0377703	0.444247	-3.86412	13.8982	12.5003	13.7023	18.0182	20.7717	27.0673	23.9013	34.3678	15.4841	19.7557	15.7694	17.1735	20.6251	10.0339
ENSMUSG00000044244	Il20rb	4206	0.636163	2.72435	2.26406	0.0377949	0.444247	-3.58329	11.1316	12.7425	7.69657	7.45002	5.70406	6.88229	5.16358	3.4855	3.35011	2.46594	6.03633	4.0616	4.24786	11.5225
ENSMUSG00000000804	Usp32	7680	-0.186477	6.68672	-2.26368	0.0378234	0.444247	-3.70555	50.4329	51.1996	46.6334	53.0407	57.2235	53.6587	49.4563	51.0251	48.8315	49.6126	53.3964	53.57	47.7258	44.5841
ENSMUSG00000003528	Slc25a1	2164	0.312013	5.19236	2.26364	0.0378261	0.444247	-3.6156	67.4357	62.1694	73.8464	64.2039	42.5824	53.2631	49.5112	72.1744	68.8701	80.7217	63.5077	74.7757	73.0552	58.4227
ENSMUSG00000024413	Npc1	11317	-0.325285	4.96976	-2.26335	0.037848	0.444247	-3.61092	8.65028	11.8878	10.0797	10.6051	13.9241	11.4405	12.4952	9.566	8.95499	11.1906	8.58353	9.0151	10.477	10.7059
ENSMUSG00000112116	Gm46234	259	1.01083	0.567181	2.26301	0.0378732	0.444247	-4.04707	14.086	35.8962	29.7589	11.4136	6.31571	12.1925	18.6341	28.3012	20.9245	33.7223	34.0961	21.9859	29.2653	20.3389
ENSMUSG00000035355	Kcnh4	3954	1.55582	0.0335646	2.26276	0.0378915	0.444247	-4.07216	1.99914	1.79807	1.81935	0.897151	0.5516	0.532431	0.366178	1.42601	1.23356	2.48504	1.53547	1.9202	0	0.532907
ENSMUSG00000082740	Gm14127	678	0.781153	1.15157	2.26245	0.0379144	0.444247	-3.82575	20.6269	20.1655	17.4311	7.84809	17.6927	13.1965	6.4065	20.7908	12.7893	8.05134	11.3968	9.79855	6.3883	9.32351
ENSMUSG00000063919	Srrm4	8678	-0.607958	3.5159	-2.26222	0.0379319	0.444247	-3.56925	3.85371	4.85255	5.44746	4.42838	9.48764	8.1269	6.22883	3.89845	3.99683	5.34684	3.30726	3.28092	4.4296	6.07027
ENSMUSG00000039220	Ppp1r10	5623	0.313218	6.67727	2.26212	0.037939	0.444247	-3.70814	77.6412	84.7128	74.1103	75.7034	77.0903	48.3907	46.0908	72.7996	67.1769	74.1691	66.4515	81.5216	70.673	59.3949
ENSMUSG00000002996	Hbp1	6167	-0.363925	6.35723	-2.2621	0.0379403	0.444247	-3.69823	47.8193	52.7645	50.159	45.4418	72.5889	71.005	60.1811	42.6976	45.7845	37.5309	53.5194	41.5512	40.9107	53.8993
ENSMUSG00000028461	Ccdc107	1547	0.414249	3.48424	2.26168	0.037972	0.444302	-3.57239	29.8716	27.5742	41.851	26.37	22.205	24.8355	20.2783	20.7752	30.8281	27.1705	27.8284	30.6742	24.4981	32.0085
ENSMUSG00000050334	C130071C03Rik	5664	0.399476	4.41436	2.26108	0.038016	0.444379	-3.57962	15.4588	16.7041	15.9667	14.196	13.5737	7.99125	11.418	15.5297	16.3617	16.095	16.1759	15.3317	10.2279	17.5779
ENSMUSG00000024871	Doc2g	3035	0.648017	1.6582	2.26086	0.0380326	0.444379	-3.77289	3.40585	5.22563	6.77216	2.53242	3.59312	3.12143	2.86234	5.57344	4.107	3.7771	4.72823	3.59611	3.74616	2.77709
ENSMUSG00000056708	Ier5	3276	-0.412415	4.36372	-2.26045	0.0380633	0.444387	-3.57983	18.5606	26.3762	20.0767	21.476	27.629	30.0426	30.2008	23.2354	22.8292	23.8281	19.5433	20.2791	26.9382	24.1199
ENSMUSG00000107570	Gm44207	1424	0.5892	3.11751	2.2598	0.0381114	0.444387	-3.59497	21.7769	34.1806	28.1456	24.4959	13.0188	17.7407	16.6071	20.1939	29.3046	33.7342	34.1081	18.6613	20.531	20.3461
ENSMUSG00000040511	Pvr	6122	-0.291918	6.70692	-2.25858	0.0382026	0.444387	-3.71561	61.2813	59.0483	65.7195	62.483	68.8473	78.7484	79.1495	66.3132	56.744	64.5569	54.5439	57.4366	64.0281	68.3211
ENSMUSG00000040663	Clcf1	3806	-0.288596	6.38758	-2.25835	0.0382196	0.444387	-3.69775	69.6552	71.2708	85.9996	88.3882	87.5333	96.9369	77.8588	101.925	75.1831	89.6414	79.6137	93.2602	86.4888	67.4044
ENSMUSG00000024222	Fkbp5	9468	0.235765	6.9907	2.25773	0.0382665	0.444387	-3.72457	53.6246	52.621	54.0539	56.1374	38.9304	40.3013	39.0462	53.9549	52.0881	60.5381	53.4559	52.5251	57.0115	52.1882
ENSMUSG00000022377	Asap1	7482	-0.312898	9.19534	-2.25766	0.0382712	0.444387	-3.77109	271.515	360.792	275.118	284.232	426.25	400.886	320.781	288.932	233.307	266.812	271.318	253.184	269.908	282.892
ENSMUSG00000079283	2310009B15Rik	1750	0.433225	3.24811	2.25766	0.0382717	0.444387	-3.59444	22.932	20.6255	22.9025	18.9191	16.2019	12.6314	14.8924	26.7424	27.5618	21.2114	20.5003	27.116	22.8939	16.8569
ENSMUSG00000020605	Hs1bp3	3004	-0.291725	5.12787	-2.25756	0.0382793	0.444387	-3.63371	42.7089	50.0647	41.2233	46.054	59.1723	51.3343	50.7686	41.2937	33.3754	39.4328	35.0928	44.7044	39.4702	46.6455
ENSMUSG00000101662	Gm28499	666	-0.460137	2.38977	-2.25685	0.0383323	0.444387	-3.66157	25.5635	28.7404	26.232	34.6211	38.4791	30.8198	36.9576	32.1714	20.3433	21.3107	32.3203	34.9129	24.3878	30.8474
ENSMUSG00000068523	Gng5	2765	0.29785	6.63773	2.25683	0.0383333	0.444387	-3.7102	155.035	129.948	146.625	131.929	115.953	94.7925	103.332	140.299	192.67	142.344	165.28	156.518	118.268	141.554
ENSMUSG00000020647	Ncoa1	8576	-0.30611	5.54288	-2.25654	0.0383551	0.444387	-3.67	21.9792	24.4876	21.2102	20.8196	27.9113	30.869	27.0125	15.6478	12.8282	14.0035	21.1736	19.6983	19.0023	18.8574
ENSMUSG00000038507	Parp12	3995	0.30161	5.83815	2.25642	0.0383648	0.444387	-3.66981	66.0555	57.4952	50.805	60.6762	43.9481	37.2829	39.0206	58.5723	65.5217	74.8792	54.4332	60.2219	49.872	51.4252
ENSMUSG00000022426	Josd1	3440	0.260074	5.3946	2.25586	0.0384063	0.444387	-3.64543	54.618	46.8989	49.8901	48.1228	45.0154	32.4352	35.7758	46.3862	50.571	56.651	51.8237	46.4874	43.9108	43.643
ENSMUSG00000029530	Ccr9	10260	0.634223	1.43237	2.25561	0.0384249	0.444387	-3.81741	1.24454	1.11936	1.45237	0.691488	1.06288	0.820753	0.564471	0.714425	1.05642	0.744866	1.39865	1.34126	0.791533	1.0782
ENSMUSG00000041126	H2az2	1633	0.268153	5.00426	2.25519	0.0384571	0.444387	-3.61681	87.8743	68.6541	78.6647	62.9962	64.4424	64.1367	54.0845	70.4376	75.6665	85.2416	86.5243	87.7575	88.5218	73.549
ENSMUSG00000037035	Inhbb	4255	0.527253	5.41049	2.25499	0.0384719	0.444387	-3.66011	46.7287	64.9069	45.1646	52.5222	39.5968	21.8934	29.1502	33.261	35.4079	34.6387	40.4706	36.691	22.1399	48.0353
ENSMUSG00000029869	Ephb6	3773	-0.484328	5.70062	-2.25438	0.0385176	0.444387	-3.67346	35.1322	57.6893	57.7437	43.8755	76.8822	73.9314	72.7836	42.1428	38.4949	51.651	43.5927	54.5841	54.5283	45.7947
ENSMUSG00000022351	Sqle	5546	0.541275	6.35556	2.25386	0.038557	0.444387	-3.69331	61.8351	50.2909	60.8711	57.1394	36.7699	24.5787	37.9415	75.0304	77.0996	93.9001	42.6935	67.5944	89.226	53.7607
ENSMUSG00000044026	Slc35g1	4642	0.498536	3.53464	2.25384	0.0385588	0.444387	-3.58648	11.2649	9.30724	10.4052	9.17019	6.22546	5.32884	7.38178	9.96023	14.1265	11.9948	9.74974	10.7337	12.8296	7.26278
ENSMUSG00000064210	Ano6	12269	-0.214435	8.49251	-2.25365	0.0385731	0.444387	-3.76935	108.783	94.4541	106.043	112.664	113.327	109.474	117.617	123.211	106.322	133.478	101.398	114.136	112.35	104.334
ENSMUSG00000062175	Tgif2	3832	0.51131	3.77292	2.25269	0.0386451	0.44467	-3.58077	18.7237	13.1299	17.4319	19.9028	9.53345	8.65276	8.3124	12.507	11.1727	10.9689	16.4196	15.3554	13.4222	19.9329
ENSMUSG00000005881	Ergic3	2121	-0.195405	6.28918	-2.2524	0.0386669	0.44467	-3.70835	137.032	147.487	137.605	159.722	157.844	157.818	136.982	137.705	119.836	140.266	122.044	146.319	124.057	131.633
ENSMUSG00000026796	Fam129b	4672	-0.285525	8.26322	-2.25176	0.0387155	0.44467	-3.76906	219.818	229.314	234.372	253.471	272.395	274.081	254.224	242.821	215.409	276.095	218.906	255.649	323.316	229.225
ENSMUSG00000103567	Pcdhga5	4664	0.790493	0.523731	2.25165	0.0387237	0.44467	-3.98637	2.08592	1.6416	1.32205	0.760578	1.16907	1.24129	0.517392	0.846253	1.16197	0.819289	1.42006	1.4244	1.04474	0.903565
ENSMUSG00000071537	Klrg2	3422	-0.733209	2.61862	-2.25153	0.0387328	0.44467	-3.64019	3.90912	8.63004	5.70597	6.39253	17.2086	9.07427	7.1928	6.2613	4.59275	6.38084	4.99995	6.65618	7.59428	5.69573
ENSMUSG00000044501	Zfp758	2974	0.534477	4.03923	2.24978	0.0388654	0.445833	-3.58837	26.1701	29.4224	25.3982	21.8677	17.9674	13.9806	17.5263	21.0447	28.2453	15.2347	30.6216	22.4979	12.5613	19.1298
ENSMUSG00000005354	Txn2	4208	0.215595	5.426	2.24909	0.0389181	0.445833	-3.65954	44.5052	40.5488	41.151	41.0259	37.0588	31.7686	28.6729	39.1262	38.7655	41.5118	41.9719	37.6647	38.4699	40.4348
ENSMUSG00000025221	Kcnip2	3675	0.849713	0.783986	2.24871	0.0389468	0.445833	-3.94652	1.82	3.27389	2.51676	1.93052	1.78043	0.572852	1.31326	1.38085	1.91708	1.33685	2.70333	1.80773	1.62054	1.43341
ENSMUSG00000038587	Akap12	6728	-0.387331	5.25603	-2.24845	0.0389665	0.445833	-3.64957	15.0927	20.6465	24.4394	22.9354	20.3418	26.9099	29.2673	21.1191	21.6681	23.1237	18.786	18.4085	21.2443	19.6524
ENSMUSG00000020315	Sptbn1	17492	-0.185696	8.92003	-2.24794	0.0390052	0.445833	-3.78438	101.92	95.5148	106.046	115.966	102.742	113.674	104.405	105.761	93.474	113.689	102.832	107.266	98.9529	104.922
ENSMUSG00000039395	Mreg	2284	1.14206	0.961233	2.24766	0.0390272	0.445833	-3.8876	4.52573	8.85941	4.27448	2.58854	5.0133	0.691297	2.95828	2.46868	5.45741	1.43401	1.93321	4.36302	2.84453	3.22894
ENSMUSG00000105891	A230001M10Rik	2310	-1.30823	1.56377	-2.24735	0.0390503	0.445833	-3.8671	1.05289	4.26147	4.67125	5.11881	7.78938	9.79707	6.0589	5.85814	2.58069	6.85305	4.06183	4.93018	11.7188	2.05238
ENSMUSG00000044337	Ackr3	3348	-0.707893	5.79448	-2.24735	0.0390507	0.445833	-3.67868	46.3117	41.8171	61.5439	49.4451	91.3647	80.6439	93.4109	94.3112	54.3887	88.3713	34.7841	62.0801	89.4262	39.4926
ENSMUSG00000002635	Pdcd2l	1549	-0.456125	3.40011	-2.24687	0.0390873	0.445911	-3.59664	19.627	24.7141	23.5523	26.3359	33.7925	31.5988	26.7951	24.0244	15.0443	27.1354	29.5741	23.5886	33.5541	25.8458
ENSMUSG00000104388	Gm37033	7350	0.452021	3.85725	2.24637	0.0391252	0.445911	-3.58951	8.43818	8.9288	7.13081	8.92867	5.04455	4.58282	4.85906	7.21109	7.8158	9.35795	9.98731	8.26392	6.55583	9.81886
ENSMUSG00000098090	2700099C18Rik	2190	0.416545	3.91815	2.24594	0.0391582	0.445911	-3.58996	29.9858	23.224	32.8481	22.677	15.9344	20.4275	22.4783	28.5785	27.7159	31.9053	28.9826	29.6852	33.3745	22.8511
ENSMUSG00000105076	A930003O13Rik	6639	0.742258	1.50394	2.24579	0.0391696	0.445911	-3.78753	2.47285	1.72988	3.01848	1.69201	1.47833	1.10985	1.09043	1.35887	1.38772	0.98668	2.74344	1.28657	0.978597	2.22169
ENSMUSG00000027298	Tyro3	6198	0.507118	4.12946	2.24534	0.0392042	0.445911	-3.59239	12.361	10.0589	13.2646	9.92048	8.00554	4.50053	10.6679	14.8285	11.0173	14.7964	11.2203	12.7858	10.657	10.029
ENSMUSG00000032551	1110059G10Rik	5594	0.431104	3.46877	2.24513	0.03922	0.445911	-3.59342	8.26089	9.58082	10.1959	7.29252	7.60279	6.49182	5.17651	6.65246	9.49421	7.31874	6.41321	5.85316	6.09738	9.79352
ENSMUSG00000028059	Arhgef2	9844	-0.204124	8.37502	-2.24457	0.0392629	0.446091	-3.78405	125.451	133	122.143	134.653	137.699	137.298	144.679	123.033	109.006	130.758	112.976	126.249	124.242	127.093
ENSMUSG00000104574	Gm42836	728	-1.12535	0.539445	-2.24349	0.039346	0.446705	-4.09889	5.01136	1.50244	7.05821	6.49695	9.73672	7.2295	10.6071	6.97063	14.1442	9.74787	12.1303	7.17009	6.69324	5.78877
ENSMUSG00000103039	Gm37123	1171	-0.615864	2.89633	-2.24253	0.0394199	0.446705	-3.62274	24.4049	21.4832	20.1849	19.1857	44.2352	41.3495	28.8502	16.8528	20.8262	24.2406	18.382	18.6408	23.1174	25.6416
ENSMUSG00000027827	Kcnab1	11174	0.460385	3.83206	2.24129	0.0395155	0.446705	-3.59737	6.25785	6.2647	6.162	5.60852	6.14841	3.48548	2.80745	4.69283	5.28656	3.37084	5.63094	4.62894	3.92466	4.80861
ENSMUSG00000034445	Cyb561a3	3910	0.382051	4.80311	2.24095	0.0395415	0.446705	-3.628	31.2576	28.2536	30.62	34.0218	18.9654	17.6333	20.1196	24.6593	33.2652	31.5522	32.043	27.6708	25.2011	29.1008
ENSMUSG00000028229	Rmdn1	1963	0.656608	3.17867	2.24087	0.0395473	0.446705	-3.61127	24.1607	20.0591	23.5585	15.0592	14.1661	12.8695	12.0471	14.9363	25.9515	18.0755	24.1803	21.0311	7.72259	20.3949
ENSMUSG00000029765	Plxna4	14103	-0.863511	1.82538	-2.24057	0.0395708	0.446705	-3.73295	0.646719	0.969455	1.0566	0.880357	2.01045	2.53768	1.23197	0.67967	0.384276	1.04508	0.626171	1.14401	0.729403	0.67234
ENSMUSG00000006423	C330007P06Rik	7424	-0.259266	5.52937	-2.24047	0.0395783	0.446705	-3.68134	20.23	22.7625	24.7783	23.4132	26.073	27.5773	25.6133	20.7341	20.5127	21.1029	27.0612	21.7322	22.5344	26.2538
ENSMUSG00000054321	Taf4b	5149	0.48626	3.1957	2.23976	0.0396337	0.446705	-3.6296	7.67585	5.09821	7.58432	5.62632	4.23582	3.98641	4.31164	9.08899	8.20969	8.05728	7.825	8.29437	10.7251	6.75226
ENSMUSG00000028478	Clta	1800	-0.271474	6.12513	-2.23972	0.0396367	0.446705	-3.71856	123.298	155.863	145.873	141.893	195.384	170.173	144.787	134.383	118.325	156.486	146.875	152.64	132.044	146.62
ENSMUSG00000048696	Mex3d	3266	-0.315048	6.84233	-2.23948	0.039655	0.446705	-3.75224	115.8	134.797	130.741	120.019	172.292	162.759	149.397	128.1	111.674	129.534	114.746	125.389	154.83	123.388
ENSMUSG00000018999	Slc35b4	9177	0.245095	5.02269	2.23933	0.039667	0.446705	-3.6456	15.173	14.0045	14.2219	12.3695	12.2396	11.0113	10.6759	13.7628	14.4684	16.8933	13.2314	14.8404	13.9821	11.5378
ENSMUSG00000060703	Cd302	1354	0.811031	1.42182	2.2393	0.0396689	0.446705	-3.86199	5.83795	14.5406	8.72841	8.73298	4.42971	4.66447	3.20798	7.91217	9.60611	7.66007	8.15259	10.8644	8.79689	5.8358
ENSMUSG00000026872	Zeb2	20203	-0.347707	7.08256	-2.23929	0.0396697	0.446705	-3.76407	20.8571	29.6413	26.1713	23.2064	39.5387	34.1007	27.8781	24.4204	22.1306	20.9403	22.5657	24.3337	23.3682	21.8763
ENSMUSG00000054405	Dnajc8	2555	-0.227219	5.41575	-2.2382	0.0397543	0.446886	-3.67288	52.3561	60.3611	62.5454	64.0973	76.1865	63.0333	57.4236	67.5291	64.694	70.0778	63.2938	62.5897	65.0538	56.4921
ENSMUSG00000112981	5033424D13Rik	648	-1.18341	0.215553	-2.23741	0.0398151	0.446886	-4.13613	3.75337	1.68793	7.13663	10.0362	11.7802	8.12203	5.21352	6.09093	3.34534	7.58167	9.36919	4.3938	9.19058	11.381
ENSMUSG00000109459	Gm39526	1413	0.724409	1.6722	2.23726	0.0398274	0.446886	-3.80483	10.7581	11.6112	9.4549	8.78675	7.33183	4.4697	4.44027	10.3751	13.0404	11.2035	12.1089	5.70914	4.59795	10.4386
ENSMUSG00000027357	Crls1	2082	0.441197	4.336	2.23614	0.039914	0.446886	-3.61324	38.2584	38.0878	50.8408	39.7556	34.8315	24.015	22.7171	39.5396	53.8821	34.3469	45.8617	38.9744	30.425	33.6511
ENSMUSG00000032417	Rwdd2a	1380	-0.968077	0.240865	-2.23589	0.0399339	0.446886	-4.09955	1.32184	2.37778	2.97877	4.28422	5.9267	3.43244	3.49727	4.90301	1.57085	1.97783	3.9995	4.12635	2.74628	2.67206
ENSMUSG00000029004	Kmt2e	10444	-0.290851	9.31116	-2.2353	0.0399796	0.446886	-3.80873	221.7	260.249	227.596	221.85	283.018	332.999	268.761	192.574	195.991	171.542	220.688	218.909	204.247	242.508
ENSMUSG00000001376	Vps50	10856	-0.256967	5.46778	-2.23463	0.0400316	0.446886	-3.68702	13.7785	13.8536	17.1816	15.3034	18.5335	17.8894	16.0044	13.8157	14.0778	14.5823	17.591	15.4301	13.2659	15.1881
ENSMUSG00000063065	Mapk3	2257	-0.226272	6.8015	-2.23453	0.0400398	0.446886	-3.75984	177.268	200.146	182.814	182.842	220.567	228.525	199.079	160.135	148.873	167.852	178.271	198.895	186.147	197.454
ENSMUSG00000007030	Vwa7	4313	-0.293341	4.76224	-2.23419	0.0400664	0.446886	-3.64116	19.8781	23.9652	25.1379	27.4158	28.4449	30.385	21.5966	19.6098	20.1046	20.7569	20.859	25.0853	25.7336	26.2595
ENSMUSG00000024912	Fosl1	2033	-0.902032	4.04586	-2.23414	0.0400703	0.446886	-3.60698	33.1987	13.1813	27.8023	31.117	44.7899	47.6343	40.5945	39.3833	21.5925	37.3229	15.7462	32.9113	61.2514	18.6562
ENSMUSG00000032812	Arap1	8433	-0.286829	5.19899	-2.23355	0.0401162	0.446886	-3.66359	14.2043	15.4994	14.5018	20.3314	15.7118	15.4154	17.2263	16.9161	15.2308	19.3547	16.2968	19.2445	17.4627	14.0549
ENSMUSG00000035045	Zc3h12b	8032	1.11423	2.7231	2.23343	0.040126	0.446886	-3.67501	5.07209	2.9959	4.41419	4.12207	2.98696	1.83474	0.420613	4.1418	4.58818	3.8739	5.22245	5.02179	1.75257	2.95132
ENSMUSG00000029804	Herc3	9127	-0.40557	4.56473	-2.23335	0.0401323	0.446886	-3.62714	8.26094	10.0066	7.99441	8.35627	12.8443	10.841	12.215	8.27823	9.08486	10.2274	11.1874	8.89061	8.24541	12.1205
ENSMUSG00000021770	Samd8	7639	-0.286642	5.55524	-2.23308	0.0401533	0.446886	-3.69619	18.8646	23.3389	25.7625	24.4569	31.7632	27.4212	21.7967	19.4862	23.5536	24.2963	22.4703	22.922	19.4196	22.5496
ENSMUSG00000036427	Gpi1	6452	-0.423285	9.12654	-2.2326	0.0401905	0.446886	-3.8115	268.871	323.115	313.941	271.145	410.548	438.209	440.883	322.647	259.213	325.565	239.695	330.523	367.205	347.729
ENSMUSG00000026755	Arpc5l	4498	0.361709	4.30034	2.23245	0.0402023	0.446886	-3.61803	19.1957	20.4263	16.9071	18.2703	17.3347	12.871	9.01297	16.2961	15.7836	17.5973	18.774	19.2006	16.731	16.5131
ENSMUSG00000104687	Gm42899	2667	-0.388276	5.22453	-2.23216	0.040225	0.446886	-3.68238	56.7691	49.4189	55.2949	46.9963	87.2983	79.5283	60.0791	47.3572	49.5818	45.4389	51.5301	43.7699	40.1946	45.2314
ENSMUSG00000087484	2900089D17Rik	2583	-0.645716	2.08753	-2.23191	0.040245	0.446886	-3.73013	3.76644	5.08143	7.55936	7.78226	9.07705	7.13154	8.03437	6.76703	6.9238	3.59271	5.98299	6.98108	6.28814	3.87487
ENSMUSG00000028158	Mttp	6206	0.702284	3.74179	2.2319	0.0402454	0.446886	-3.60924	11.8552	10.9272	8.69368	10.2888	8.17094	2.37458	6.45467	9.99405	9.34388	9.49969	10.5833	8.10509	5.49609	8.57309
ENSMUSG00000063445	Nmral1	3891	0.54172	3.45054	2.23184	0.0402499	0.446886	-3.61937	11.8765	9.27645	13.4699	13.979	5.74544	6.22209	6.20179	13.1868	11.8389	13.3278	9.92936	12.4395	13.497	13.1322
ENSMUSG00000022674	Ube2v2	7132	0.448627	4.57875	2.23177	0.0402558	0.446886	-3.63009	15.1756	13.1891	15.346	16.7452	11.0091	8.41266	6.76701	14.0724	17.0972	13.0883	15.8645	12.7082	10.5519	12.0394
ENSMUSG00000022420	Dnal4	2391	0.393043	4.36672	2.23031	0.0403704	0.447237	-3.62126	45.775	30.8783	32.8805	24.9743	27.3654	24.2132	26.4423	41.0327	30.8258	34.246	27.9312	42.0746	38.947	36.132
ENSMUSG00000010067	Rassf1	5845	-0.358884	5.07042	-2.23017	0.0403815	0.447237	-3.6629	19.4533	20.2101	19.3403	25.7933	25.5604	18.2789	27.083	28.3611	16.8749	24.3755	20.0187	20.0528	19.7297	21.9904
ENSMUSG00000117924	Tmem223	748	0.408742	3.99839	2.23011	0.0403859	0.447237	-3.61301	98.3602	88.4673	89.3033	70.346	85.2874	42.9208	70.3288	81.4109	97.8109	90.4936	98.8752	82.4718	65.8666	85.9184
ENSMUSG00000036292	Gramd1c	5018	0.423632	2.64302	2.22954	0.0404311	0.447237	-3.65858	5.45278	6.97507	5.11994	4.00589	4.56372	3.56605	4.23185	4.71932	4.21201	5.87436	5.16954	4.63371	3.66837	3.98916
ENSMUSG00000021245	Mlh3	7554	0.334978	4.85822	2.22941	0.0404415	0.447237	-3.65147	18.0305	15.855	15.441	16.9838	11.7655	10.6599	10.7974	15.5255	15.2812	13.2243	18.4854	14.7623	12.1842	16.6667
ENSMUSG00000004626	Stxbp2	4159	-0.197882	6.97109	-2.22929	0.0404504	0.447237	-3.77433	108.919	123.474	109.093	121.543	124.023	124.395	124.63	110.22	97.339	97.6521	112.934	110.788	116.639	118.047
ENSMUSG00000079562	Maea	2629	-0.243818	6.9121	-2.22857	0.0405072	0.447564	-3.77302	161.205	184.723	163.592	171.812	217.149	206.399	170.726	172.435	152.338	166.318	157.035	159.019	187.609	163.704
ENSMUSG00000032621	Srek1	9293	-0.227108	6.99185	-2.22754	0.0405887	0.447897	-3.7767	47.6334	50.2575	52.1966	48.4786	58.4392	60.6559	55.3097	52.908	49.9781	49.46	52.562	46.9781	48.4722	52.6608
ENSMUSG00000032525	Nktr	21283	-0.290824	8.62732	-2.22723	0.0406131	0.447897	-3.81632	73.5951	70.4842	64.8484	64.1419	87.5669	99.9052	75.5126	65.9406	70.2799	60.8643	65.4288	65.0603	62.5025	65.7885
ENSMUSG00000073633	Fbxo36	2148	0.871508	1.84947	2.22691	0.0406384	0.447897	-3.7804	8.49225	9.67494	7.41572	6.88108	7.36147	1.47013	4.4937	7.34995	6.81216	8.38643	10.278	6.62751	5.04105	4.1691
ENSMUSG00000066861	Oas1g	2340	0.833261	3.00244	2.22681	0.0406462	0.447897	-3.6257	27.0242	27.3444	13.1753	24.0026	9.32062	6.07278	11.55	11.807	10.6536	13.7637	19.3412	6.89488	7.63525	11.9313
ENSMUSG00000029131	Dnajb6	6062	-0.193032	6.2214	-2.22579	0.040727	0.448376	-3.74652	43.4318	48.6264	46.4505	49.6424	56.3066	51.0506	43.9472	47.4367	42.5546	45.5651	48.1642	45.4021	39.5652	44.5789
ENSMUSG00000035151	Elmod2	11138	0.369259	4.76767	2.22532	0.0407645	0.448376	-3.65441	10.8092	11.2442	10.5646	8.59921	9.30138	6.00117	8.36292	8.3529	11.9697	10.0472	10.2576	10.8216	6.85389	8.08755
ENSMUSG00000083722	Adgrd2-ps	3465	1.15395	3.38651	2.22524	0.0407714	0.448376	-3.62802	15.0915	20.2025	13.9396	17.2333	8.34014	3.49353	4.45712	17.8999	18.7687	8.66477	16.2473	24.2401	4.06252	12.6184
ENSMUSG00000017734	Dbndd2	4389	-0.620548	1.90781	-2.22488	0.0407999	0.44839	-3.74907	2.21661	3.36432	3.39515	6.19645	4.34814	4.79661	2.85901	1.79855	3.33391	2.36312	3.14383	3.45978	3.0839	2.28043
ENSMUSG00000006057	Atp5g1	4912	0.322302	5.28291	2.22429	0.0408463	0.448396	-3.68394	31.4421	29.6157	36.2992	28.8871	27.9733	21.2152	21.2228	28.1234	44.022	31.5615	32.3607	31.397	29.2087	31.8512
ENSMUSG00000035351	Nup37	3328	0.492695	3.66425	2.22386	0.0408807	0.448396	-3.62316	16.4435	11.5031	18.219	15.9886	10.158	9.01428	7.39597	19.3144	22.961	16.7307	16.7503	17.3956	12.6893	14.7207
ENSMUSG00000103830	Gm37609	678	1.20546	0.0768104	2.22383	0.0408834	0.448396	-4.13346	5.38093	8.87283	9.85234	6.10407	4.02107	2.3288	1.42367	5.82142	3.99664	8.85647	8.14057	15.3977	3.99269	4.66176
ENSMUSG00000030138	Bms1	4854	-0.2603	5.79657	-2.22345	0.0409133	0.448396	-3.72183	39.7096	43.1517	37.1564	48.5986	42.5736	43.4795	47.0294	43.3281	37.1792	53.5309	43.3221	41.0594	44.727	42.7587
ENSMUSG00000024870	Rab1b	2272	0.324267	6.64621	2.22316	0.0409366	0.448396	-3.76367	181.718	154.775	185.226	170.445	121.675	125.091	114.92	181.662	244.734	163.139	180.738	194.24	197.309	160.445
ENSMUSG00000011958	Bnip2	3455	-0.26473	6.27786	-2.22272	0.0409713	0.448477	-3.75248	72.8598	86.4258	82.6899	98.3945	100.214	102.52	70.4029	90.4112	77.6448	81.2106	93.293	80.7594	87.1269	71.3552
ENSMUSG00000020251	Glt8d2	5773	-1.21115	0.563927	-2.22193	0.0410349	0.448808	-4.12423	0.210651	0.473661	0.801063	1.43376	1.32229	1.54984	0.418	0.488348	0.844882	0.75646	1.24287	1.72616	2.06322	1.91622
ENSMUSG00000028108	Ecm1	2521	-0.248106	7.40903	-2.22166	0.041056	0.448808	-3.7998	262.176	240.362	225.021	311.207	285.497	275.367	225.518	259.669	230.235	309.859	213.241	284.793	232.585	234.867
ENSMUSG00000012429	Mplkip	4503	0.43801	5.21824	2.22103	0.0411061	0.448808	-3.6846	36.9985	34.8561	33.8907	33.349	27.8501	20.6876	19.1849	32.6813	43.4471	31.2763	49.0278	32.5627	24.287	29.4799
ENSMUSG00000048218	Amigo2	3163	-0.614479	5.35841	-2.22067	0.041135	0.448808	-3.7243	44.2145	82.3013	46.1365	59.2531	117.05	91.8501	65.0008	32.9787	29.9843	26.5778	54.9662	34.8059	23.1079	55.4591
ENSMUSG00000033467	Crlf2	1495	-0.394655	3.62739	-2.22054	0.041146	0.448808	-3.62557	28.8771	34.7521	21.3097	34.4056	37.2014	35.2045	31.314	34.3211	30.8129	27.7504	34.3341	25.0755	29.696	34.1789
ENSMUSG00000039741	Bahcc1	11118	0.750597	4.245	2.21958	0.0412226	0.448808	-3.62843	11.4849	5.85355	5.63844	8.61468	2.69735	2.17756	5.16569	7.20149	7.01925	8.49409	9.87895	7.63994	8.08364	7.72305
ENSMUSG00000047146	Tet1	15457	0.339103	4.73542	2.219	0.0412694	0.448808	-3.66472	7.51353	7.71312	8.24427	5.16368	6.80821	4.86912	6.83797	6.31076	5.99551	6.21563	6.6773	6.6312	5.07888	8.00886
ENSMUSG00000035674	Ndufa3	1022	0.346726	4.09441	2.21839	0.0413181	0.448808	-3.63084	64.8502	71.7056	71.3943	62.4775	50.1508	60.2524	38.2509	59.0328	77.951	67.3003	65.886	69.6472	59.3325	74.7386
ENSMUSG00000020459	Mtif2	3868	0.345759	4.83574	2.21838	0.0413187	0.448808	-3.66251	33.955	28.1362	28.9598	28.2772	23.2594	21.7707	17.9674	30.3206	36.5687	27.8021	37.2425	31.6517	23.5152	27.374
ENSMUSG00000019997	Ccn2	2861	-0.668449	6.30193	-2.21798	0.0413514	0.448808	-3.77117	86.4993	148.717	84.9511	80.3864	225.078	205.483	156.039	93.416	72.5498	80.3271	76.5873	73.3108	114.489	78.9891
ENSMUSG00000021127	Zfp36l1	2990	-0.359151	7.27143	-2.2177	0.0413739	0.448808	-3.80283	180.177	186.564	184.225	170.446	229.774	223.725	283.924	209.698	177.265	176.179	161.149	177.116	198.456	202.959
ENSMUSG00000027656	Ccn5	1924	-1.50912	2.29468	-2.21732	0.0414043	0.448808	-3.72845	1.26413	17.9075	10.9498	13.5207	29.7567	31.7316	9.53206	6.15425	10.9854	8.51165	9.46658	11.8386	9.00472	2.46414
ENSMUSG00000038422	Hdhd3	1366	0.634829	2.08467	2.21718	0.0414157	0.448808	-3.72651	16.0246	16.4147	16.175	18.611	11.9749	5.39408	7.77284	11.5576	9.91846	12.3882	12.9296	10.4216	7.53058	12.726
ENSMUSG00000095562	Erdr1	1577	-1.13778	0.698231	-2.21705	0.0414257	0.448808	-4.04719	1.54228	4.85507	1.62916	4.12394	3.1118	8.00976	6.42681	3.57544	2.40559	4.49997	2.7999	3.30997	6.523	4.67654
ENSMUSG00000064326	Siva1	2420	-0.426206	3.24306	-2.21675	0.0414501	0.448808	-3.64635	12.5629	9.94343	14.2261	17.1015	15.9972	18.7035	11.3676	18.1736	13.8845	16.6922	14.3684	15.6869	12.9759	16.7611
ENSMUSG00000037419	Endod1	4645	0.453898	7.75808	2.21668	0.0414562	0.448808	-3.81126	217.692	150.703	170.247	227.197	104.825	97.2168	98.3948	212.186	224.712	266.065	201.761	206.055	206.773	197.443
ENSMUSG00000021226	Acot2	2196	-0.591335	2.7969	-2.21657	0.0414649	0.448808	-3.66124	8.02974	12.701	12.6354	9.9614	20.8568	19.6527	14.9446	8.21634	9.87149	7.45738	10.0534	12.9653	12.5737	13.4333
ENSMUSG00000114255	Gm10734	1269	1.15118	0.637399	2.21618	0.0414958	0.448848	-4.0839	4.31238	6.46441	4.85898	4.19307	4.72642	2.07371	0.380318	5.33188	6.40597	6.88265	8.26373	7.10486	4.69306	5.81158
ENSMUSG00000085741	5430405H02Rik	3851	0.457606	2.51409	2.21525	0.0415711	0.448898	-3.69239	6.78939	6.9586	6.40462	5.37335	4.95559	3.55336	4.76231	7.32078	6.75496	4.96126	6.0195	6.16113	4.63944	4.37728
ENSMUSG00000037876	Jmjd1c	17822	-0.331222	9.01994	-2.21483	0.0416054	0.448898	-3.84016	101.022	107.402	106.014	89.1379	140.246	146.505	133.451	105.701	95.8788	97.7084	105.728	102.91	110.943	113.502
ENSMUSG00000041324	Inhba	6390	0.517042	6.95692	2.21466	0.0416187	0.448898	-3.78804	103.815	58.369	78.4025	76.7016	43.0915	45.1356	47.7336	82.2386	106.862	82.6082	116.26	83.7668	56.3438	97.9363
ENSMUSG00000029617	Ccz1	4480	-0.209053	5.79021	-2.21456	0.0416268	0.448898	-3.74107	49.8108	43.3361	46.5665	48.8286	53.3086	50.8686	50.7401	44.9315	41.8556	45.2057	45.9531	42.7924	41.3308	48.9151
ENSMUSG00000021903	Galnt15	6326	-0.755585	5.2166	-2.21444	0.0416368	0.448898	-3.74198	20.5693	47.4616	25.5051	23.8321	68.0062	61.8158	48.2928	11.2306	12.1651	7.93883	16.6644	9.5266	18.2295	18.1533
ENSMUSG00000032009	Sesn3	15269	0.527109	10.3304	2.21085	0.0419286	0.451456	-3.84889	428.367	463.041	347.225	359.21	281.002	219.809	238.988	301.439	354.576	238.208	473.636	327.935	182.928	419.691
ENSMUSG00000011257	Pabpc4	4027	-0.279178	7.78351	-2.20989	0.0420064	0.451456	-3.82914	190.552	188.091	208.623	198.2	223.275	243.876	238.016	206.944	188.274	217.159	185.165	173.103	224.523	221.333
ENSMUSG00000030303	Far2	7313	-0.660464	2.0892	-2.20954	0.0420347	0.451456	-3.76146	1.57977	1.79479	1.96738	3.07213	4.10079	3.02269	1.3859	1.92755	2.22321	2.01542	2.71701	2.01154	1.85084	1.87286
ENSMUSG00000056592	Zfp658	3495	0.639943	2.92094	2.2093	0.0420546	0.451456	-3.66417	12.5263	11.5793	8.23316	9.64226	6.08441	5.57178	5.10931	6.6145	10.2342	7.34088	12.0019	11.1335	4.64729	8.59124
ENSMUSG00000023004	Tuba1b	1875	0.429014	7.93929	2.20905	0.0420749	0.451456	-3.82873	601.559	356.717	572.758	559.375	287.895	311.855	300.127	665.188	636.749	695.233	577.246	510.721	622.837	520.879
ENSMUSG00000053317	Sec61b	1271	0.400807	4.82837	2.20888	0.0420893	0.451456	-3.68158	93.2878	100.686	102.687	73.961	93.0926	57.9725	63.4131	79.8523	131.329	89.7632	75.1251	104.165	66.0255	76.2606
ENSMUSG00000048647	Exd1	6042	1.25897	-0.366958	2.2086	0.0421117	0.451456	-4.1586	0.905728	1.08617	0.59531	0.293556	0.270733	0.261325	0.39939	0.186642	0.71757	0.813129	0.182698	1.021	0.179215	0.435931
ENSMUSG00000075415	Fnbp1	10030	-0.223523	6.50524	-2.20855	0.042116	0.451456	-3.78687	32.9787	37.0772	29.611	38.4914	38.3256	40.457	30.17	31.6496	30.3122	36.5735	34.9978	33.5909	33.6289	32.9827
ENSMUSG00000079138	Gm8818	1047	-0.362274	3.60664	-2.20849	0.0421209	0.451456	-3.64384	38.3295	36.0414	34.354	41.2218	43.2247	56.3003	37.7986	40.9287	39.3389	49.0093	52.7154	48.0422	49.6421	51.8225
ENSMUSG00000050721	Plekho2	5547	-0.502798	4.14222	-2.20655	0.0422801	0.452773	-3.64878	11.8386	8.18312	11.3939	15.135	11.6974	18.8814	11.2238	10.5715	11.0402	12.2028	9.75107	10.009	16.6903	13.0104
ENSMUSG00000022999	Lmbr1l	4338	-0.331149	5.37972	-2.20615	0.0423124	0.452773	-3.72695	37.5648	35.6776	31.7447	33.1183	46.5064	48.166	40.0517	33.1445	30.3579	35.8635	30.2811	35.2233	40.8116	33.3942
ENSMUSG00000008730	Hipk1	10914	-0.25516	8.4068	-2.20567	0.0423525	0.452773	-3.84813	110.311	116.303	113.37	110.942	130.444	147.756	126.603	122.13	113.911	112.837	102.001	113.089	126.001	105.945
ENSMUSG00000019843	Fyn	4363	-0.647294	2.82205	-2.20542	0.042373	0.452773	-3.66043	3.76283	9.15033	7.30184	7.72397	12.2473	13.1486	6.74765	4.13547	5.71383	5.37998	5.81912	4.8943	3.72273	3.13918
ENSMUSG00000051495	Irf2bp2	5080	-0.23825	8.59964	-2.20528	0.0423841	0.452773	-3.85114	279.366	252.667	296.064	261.628	320.499	320.654	335.461	273.932	266.065	273.478	285.744	300.598	296.496	288.587
ENSMUSG00000024349	Sting1	2741	0.297485	5.38441	2.20498	0.0424088	0.452773	-3.72843	72.3177	67.2388	60.1758	67.0814	45.1562	44.931	50.3576	52.6613	59.1177	55.1656	70.275	54.5337	51.7509	62.8444
ENSMUSG00000024399	Ltb	1516	-1.30345	-0.514203	-2.20369	0.0425151	0.453172	-4.14754	1.20326	1.08223	2.71154	2.33993	4.31601	5.90187	3.82023	1.48772	0.714967	0.360079	0.72814	0.313014	3.92843	1.04244
ENSMUSG00000034858	Fam214a	6637	0.369994	5.95087	2.20308	0.0425655	0.453172	-3.76583	45.7156	40.9528	35.923	28.9509	31.0542	24.662	35.2678	34.2369	38.4595	33.475	32.5154	39.0377	29.6931	50.7174
ENSMUSG00000029334	Prkg2	5369	0.391364	7.3374	2.20304	0.0425688	0.453172	-3.81906	121.632	85.1553	128.627	112.761	65.0977	77.0493	71.1035	141.67	176.846	155.356	125.724	137.259	154.386	109.3
ENSMUSG00000113589	Gm48374	1765	-0.84024	0.458777	-2.20272	0.0425955	0.453172	-4.07486	1.72251	2.47882	2.03788	4.35461	4.63391	2.38553	3.55473	4.79189	3.37756	2.47425	3.12708	2.68855	1.84048	1.79075
ENSMUSG00000074580	4931440P22Rik	4437	-0.833785	0.9492	-2.20266	0.0426007	0.453172	-4.01321	1.50744	1.35582	0.579037	1.99872	1.72044	1.89789	1.63159	1.52494	1.70999	1.59938	1.24393	1.92507	2.68447	1.78086
ENSMUSG00000110844	Gm47680	771	0.967818	0.337944	2.20253	0.0426113	0.453172	-4.03819	7.88645	12.7678	9.33039	3.0673	12.7297	3.41315	3.12985	3.65659	2.10873	7.08016	7.15863	6.77021	5.61773	8.19889
ENSMUSG00000025475	Adgra1	5386	1.32863	2.64687	2.20184	0.0426683	0.45334	-3.77874	8.9186	2.64001	4.19771	7.46438	2.02472	0.586306	0.896069	7.95624	8.45217	9.42571	6.9683	10.9249	3.81982	5.37928
ENSMUSG00000037012	Hk1	8532	-0.349901	7.10766	-2.20164	0.0426844	0.45334	-3.82297	53.5924	56.6631	61.369	61.3951	64.0989	73.7152	78.5705	59.8079	50.3071	69.7386	44.3123	59.9002	65.2965	64.5199
ENSMUSG00000110170	St6galnac2	1683	0.55076	2.83606	2.20132	0.0427114	0.45334	-3.6864	17.3418	23.0714	16.4868	15.1055	11.6632	10.6325	11.4705	20.1015	21.2527	11.6766	13.7737	16.6353	17.0497	23.162
ENSMUSG00000036461	Elf1	6737	-0.211675	6.36151	-2.20072	0.0427612	0.45334	-3.79376	42.8709	47.0014	46.8304	46.336	52.3647	52.5761	49.1434	45.111	38.2909	44.484	42.3554	47.5446	45.8876	46.2114
ENSMUSG00000002205	Vrk3	6744	0.214358	5.05209	2.20055	0.0427753	0.45334	-3.7126	22.6304	20.9219	19.7337	18.8483	17.1403	17.7153	15.243	19.8985	16.9559	18.0503	18.0048	19.4203	17.5011	18.7466
ENSMUSG00000027165	B230118H07Rik	4289	0.521636	2.67551	2.20005	0.0428165	0.45334	-3.67969	8.08081	6.37548	9.46448	5.92739	5.21229	4.17218	5.62629	3.54951	6.94963	5.21826	5.66214	4.75747	3.53449	6.26386
ENSMUSG00000074521	Gm14327	1451	1.29839	-0.282764	2.20001	0.0428199	0.45334	-4.18336	4.60958	1.50762	4.60365	0.814917	1.8789	1.45088	0.665228	1.16577	5.22896	2.63347	2.66266	2.28926	1.11938	1.81523
ENSMUSG00000068580	Zfyve19	3255	-0.400406	3.81692	-2.19942	0.0428694	0.453565	-3.65307	14.9443	13.7772	13.8918	20.888	19.0965	13.4204	18.5339	16.2831	12.1542	19.7892	16.7868	15.7448	15.1362	20.5533
ENSMUSG00000073481	Mtarc2	6629	0.436995	5.7675	2.19909	0.0428962	0.453565	-3.76263	43.1108	35.8873	33.8734	37.2803	22.5374	19.4517	28.6851	28.3241	32.1292	26.2688	41.7133	32.4991	23.6034	40.3686
ENSMUSG00000109635	Gm45670	711	0.824642	1.06224	2.19784	0.0430003	0.453897	-3.92679	16.2487	13.0761	17.3447	14.9677	6.13509	8.88283	5.43036	7.93033	17.5313	7.67764	14.7492	7.34153	11.4221	11.8544
ENSMUSG00000028268	Gbp3	3265	0.850786	3.06958	2.19761	0.0430201	0.453897	-3.6762	18.2507	12.2275	8.97052	15.3917	7.01402	4.35231	3.84325	10.8797	13.9428	14.2113	16.9045	6.54023	6.46706	10.4872
ENSMUSG00000052981	Ube2ql1	2674	-1.27907	1.35602	-2.19747	0.0430317	0.453897	-3.88331	1.36435	3.06781	4.4197	2.4321	6.93295	10.038	9.74631	4.21725	1.62138	1.02072	3.09609	2.83937	5.6692	3.743
ENSMUSG00000104524	Gm37333	2251	0.55801	4.07589	2.19739	0.0430379	0.453897	-3.65831	39.1677	28.9115	28.9904	37.5588	16.4715	18.471	15.6515	28.5555	28.8909	32.9808	39.7213	38.1563	21.1657	38.8473
ENSMUSG00000038506	Dcun1d2	4988	0.377858	4.06677	2.19688	0.0430809	0.453902	-3.65954	12.1902	14.1437	15.1432	12.09	12.5711	7.70258	8.80487	17.2952	12.4947	14.1176	13.8315	15.9826	10.6371	13.7292
ENSMUSG00000026956	Uap1l1	4071	-0.500741	5.46134	-2.19673	0.0430936	0.453902	-3.75838	41.074	48.7646	37.8657	34.8547	66.9684	66.5803	66.3888	31.4402	23.5628	27.8907	40.8084	29.4906	41.7594	43.8659
ENSMUSG00000046982	Tshz1	5848	-0.306803	5.82488	-2.19599	0.0431555	0.45413	-3.77171	35.0395	36.0977	34.5312	39.0239	37.575	46.2589	42.997	35.8671	29.099	33.3241	29.9183	34.3239	40.9204	41.1658
ENSMUSG00000064351	mt-Co1	1545	-0.405022	13.5967	-2.19564	0.0431847	0.45413	-3.84025	28769.8	29831.8	28102.4	27214.6	32849.8	35434.3	54848.5	28029.2	28759.2	26732.2	29050.5	28172.6	26546.9	27932.2
ENSMUSG00000071037	Camkmt	4114	0.474643	2.36096	2.19548	0.0431979	0.45413	-3.72965	5.46856	6.24788	5.37069	4.45501	2.91581	3.96586	4.34056	4.79694	5.26927	7.03249	3.75645	4.15243	4.34285	4.48159
ENSMUSG00000026628	Atf3	2154	-1.86202	3.26888	-2.19496	0.0432413	0.454296	-3.67249	7.05716	21.3271	7.39506	6.86191	56.1963	82.3425	51.5336	14.9207	7.29638	14.6987	8.71199	9.91358	26.8945	20.0538
ENSMUSG00000003402	Prkcsh	4275	-0.225613	6.81828	-2.19348	0.0433658	0.454815	-3.82717	102.123	103.237	94.9548	106.628	119.255	101.199	117.41	96.4144	77.0766	95.1301	88.1798	104.008	98.4034	98.9481
ENSMUSG00000020430	Pes1	3024	-0.22959	6.59378	-2.19324	0.0433859	0.454815	-3.81165	110.791	107.786	111.128	117.502	129.102	121.308	121.135	120.078	126.346	114.447	115.351	125.38	148.959	124.204
ENSMUSG00000025145	Lrrc45	3293	-0.329303	4.2133	-2.19219	0.0434745	0.454815	-3.67522	18.4648	22.0881	21.3774	22.0833	26.824	24.9329	24.7687	21.0608	19.0907	22.3789	16.5931	18.8774	16.6056	24.7952
ENSMUSG00000035992	Fnip1	7119	-0.432591	6.99468	-2.19181	0.0435061	0.454815	-3.83934	56.2862	77.5892	70.8791	56.39	102.02	107.79	91.0469	65.6593	53.2124	54.7491	61.2481	53.2588	56.0498	68.6684
ENSMUSG00000090722	Gm8378	3027	0.85165	0.642697	2.19179	0.0435083	0.454815	-3.98684	3.21398	3.25206	2.54627	1.95316	1.80131	1.91258	0.797197	2.79408	2.32748	1.08202	2.37037	1.88119	0.894299	1.39221
ENSMUSG00000080957	Gm15739	872	-0.663013	2.41938	-2.19169	0.0435161	0.454815	-3.7476	23.7082	11.289	20.6242	23.7303	28.7635	19.314	37.0823	21.3382	29.2103	23.1624	21.5202	18.5023	23.5935	28.997
ENSMUSG00000086682	Gm16023	2770	0.501423	2.59707	2.1915	0.0435327	0.454815	-3.71224	11.4146	9.47677	9.08955	9.39126	7.08637	5.13007	5.57543	9.56706	7.43462	7.29154	12.7522	8.05159	7.03636	8.17743
ENSMUSG00000039615	Stub1	2561	-0.384886	3.9857	-2.19143	0.0435385	0.454815	-3.66959	18.7566	26.0525	24.2774	24.7016	25.7618	30.2098	33.9212	22.6771	19.8918	20.6757	17.8876	22.0496	23.466	20.3636
ENSMUSG00000033128	Gga1	3765	-0.237563	6.97033	-2.19142	0.0435394	0.454815	-3.83396	119.994	126.663	114.505	125.939	139.174	141.187	132.161	126.697	109.684	130.199	105.988	133.851	136.323	124.244
ENSMUSG00000034343	Ube2f	8842	0.2454	6.3223	2.19022	0.0436406	0.455583	-3.80348	38.0974	37.9148	32.7759	36.241	29.2917	28.3928	23.2524	35.0092	42.7819	37.7832	38.6389	37.5674	31.9016	33.8992
ENSMUSG00000115808	Gm18949	1199	-0.560574	2.36711	-2.18931	0.0437176	0.455756	-3.73892	18.7637	10.9469	13.7138	17.7515	23.1927	15.3634	23.3462	19.7511	17.1759	15.4795	14.2701	11.0816	11.2888	18.892
ENSMUSG00000037946	Fgd3	6012	-0.274193	6.03375	-2.18922	0.0437254	0.455756	-3.79494	42.7816	44.4825	33.8456	39.5328	51.3332	47.7109	45.6774	38.0774	37.0491	43.8557	39.2925	36.308	36.3821	43.2849
ENSMUSG00000041775	Mapk1ip1	1883	-0.530614	3.5845	-2.18904	0.0437402	0.455756	-3.66699	20.3435	27.0104	18.8289	18.8387	34.4586	31.5841	38.1895	19.1642	21.8735	20.8728	21.6903	21.1686	21.8519	28.2552
ENSMUSG00000055447	Cd47	6276	-0.201895	8.98044	-2.18782	0.0438439	0.456315	-3.88426	309.739	304.989	292.534	307.764	356.293	360.264	299.602	300.071	275.117	260.154	318.618	282.177	312.285	292.263
ENSMUSG00000037601	Nme1	3342	0.322541	3.97039	2.18776	0.0438493	0.456315	-3.67012	19.8315	17.1823	19.3727	18.2214	15.4995	11.3388	12.7082	20.2458	19.9459	23.5209	16.1847	18.7427	18.9542	19.2301
ENSMUSG00000103649	Gm37768	887	0.482648	2.51643	2.18696	0.0439169	0.456554	-3.72753	30.1623	29.5949	26.0684	22.6624	22.1299	21.9542	12.5145	26.6985	26.8834	19.0781	29.2455	26.2142	21.3634	30.2883
ENSMUSG00000003545	Fosb	6243	-1.41663	3.40933	-2.18683	0.0439277	0.456554	-3.67357	4.18804	6.30722	3.62147	4.73508	15.0223	33.8901	7.49871	4.69646	2.51744	5.42121	4.06676	5.16867	16.7375	4.72523
ENSMUSG00000097336	Fendrr	3322	0.397457	5.61412	2.18538	0.0440513	0.456939	-3.77238	76.1429	55.6437	64.8097	53.3916	39.7207	38.4987	58.1123	61.9518	69.4968	60.7995	57.9843	61.4232	37.1587	60.099
ENSMUSG00000036955	Kifbp	4892	-0.212313	5.21477	-2.18537	0.0440523	0.456939	-3.74392	24.6102	28.2835	29.9353	30.818	33.5491	30.6618	26.7357	28.5842	26.6984	28.2314	28.2058	30.2644	25.7866	29.6124
ENSMUSG00000028246	Faxc	8362	0.224401	5.78452	2.18511	0.0440746	0.456939	-3.78657	27.1955	27.4033	29.7414	23.615	25.6913	19.4486	22.9133	26.6347	22.3596	26.243	28.514	24.6855	22.1432	23.7498
ENSMUSG00000064127	Med14	8763	0.272019	7.47262	2.1851	0.0440757	0.456939	-3.85743	90.5511	67.2767	78.7497	77.9256	55.627	52.7929	62.345	84.934	98.1475	86.5261	87.4221	82.5811	85.323	77.9678
ENSMUSG00000014353	Tmem87b	8395	-0.292458	6.46639	-2.18424	0.0441488	0.457299	-3.82765	39.4016	41.6925	38.4996	40.4947	55.0777	45.0136	45.589	35.6644	36.2157	32.8374	45.1012	37.5328	28.0539	42.3556
ENSMUSG00000110841	Gpx4-ps2	796	0.793337	1.68666	2.18404	0.0441661	0.457299	-3.83321	16.0414	25.4207	21.9478	7.42742	19.8649	9.25667	11.5199	12.0419	23.8292	13.7156	25.6551	14.3074	9.52227	13.8974
ENSMUSG00000058997	Vwa8	12639	-0.260875	6.13209	-2.18339	0.0442212	0.457525	-3.81301	19.051	23.9283	21.3845	22.5	24.2883	26.4424	24.1712	19.1384	15.7794	21.7247	20.437	19.1104	17.0489	21.0061
ENSMUSG00000002228	Ppm1j	1814	-0.320661	4.61783	-2.18257	0.044292	0.457525	-3.7132	43.9106	63.9142	47.5881	57.0364	61.0182	56.2865	69.1742	53.4628	41.2284	49.051	49.5946	47.3484	41.1877	42.3978
ENSMUSG00000039967	Zfp292	9986	-0.274322	7.98463	-2.18238	0.0443081	0.457525	-3.87948	92.6133	92.9371	97.4058	84.4857	119.524	118.638	114.252	91.5841	86.0187	80.3023	97.7734	93.661	83.5481	98.7512
ENSMUSG00000088891	Gm22516	124	-0.924605	0.439243	-2.18175	0.0443619	0.457525	-4.08222	34.3251	22.052	33.1508	33.3755	65.9584	55.1774	70.0582	18.1886	30.5937	44.0226	53.4126	30.6148	39.2958	55.2268
ENSMUSG00000020901	Pik3r5	5550	-1.23756	0.212312	-2.18174	0.044363	0.457525	-4.14127	0.109558	1.281	0.5555	1.06527	1.17893	1.23279	1.04351	0.304782	0.390591	0.688498	0.994469	1.02601	1.75592	0.56949
ENSMUSG00000093606	B130034C11Rik	2482	0.791123	2.04282	2.18131	0.0443997	0.457525	-3.80081	10.2892	5.94923	7.86697	6.66971	8.12832	2.9687	1.94449	7.0424	8.734	6.1582	9.33968	6.6916	5.88962	5.30599
ENSMUSG00000025793	Hgs	2982	-0.267947	6.96777	-2.18109	0.0444183	0.457525	-3.85173	147.831	171.109	143.709	159.008	191.077	184.79	169.29	166.393	128.126	159.078	129.006	162.473	169.031	152.098
ENSMUSG00000042678	Myo15	13037	-1.1758	-0.20298	-2.18081	0.044443	0.457525	-4.12972	0.13992	0.335592	0.197069	0.453496	0.794652	0.444073	0.333175	0.216248	0.0831395	0.167487	0.254014	0.436784	0.124586	0.0404064
ENSMUSG00000113869	Gm48869	662	-0.623812	1.64328	-2.1808	0.0444435	0.457525	-3.87982	13.7775	15.6962	10.8667	15.1825	18.944	24.6458	20.4131	20.4416	18.0103	15.6673	24.1782	15.7699	18.8103	16.7105
ENSMUSG00000111594	Gm3365	1480	-0.750151	1.37987	-2.18054	0.0444658	0.457525	-3.90967	6.57346	3.69519	5.555	7.19054	9.57883	8.17911	8.15242	4.57173	7.68976	4.42606	9.32315	8.01571	3.65817	8.18642
ENSMUSG00000004661	Arid3b	7976	-0.558661	1.97817	-2.17971	0.0445377	0.457979	-3.76786	1.60092	2.81124	1.48173	3.03913	2.32431	3.23333	2.17834	1.55524	1.63073	1.09505	1.59157	1.60636	1.69699	1.18882
ENSMUSG00000021411	Pxdc1	2914	-0.389171	5.03313	-2.17911	0.0445894	0.458224	-3.72837	30.4649	30.7789	44.2599	44.0272	47.1533	45.6952	37.0994	52.4373	42.7753	59.009	36.1766	43.4796	55.5529	35.4319
ENSMUSG00000063800	Prpf38a	5298	0.26981	5.01319	2.17805	0.0446803	0.458872	-3.73551	25.7082	22.2967	25.6046	20.7564	21.8185	18.7754	16.1239	26.0744	25.9823	24.0072	26.9819	26.2433	18.8032	26.2494
ENSMUSG00000096592	Gm15801	522	-0.59562	2.94725	-2.1771	0.0447626	0.458902	-3.71233	41.9341	38.7641	51.1869	71.3544	100.277	47.3879	46.2283	55.0884	55.025	73.2024	53.9242	50.9074	77.7886	40.3662
ENSMUSG00000034377	Tulp4	18054	-0.215544	8.58875	-2.17696	0.044775	0.458902	-3.89766	71.9052	81.9697	83.7612	80.0675	88.7318	101.39	79.8223	77.7342	76.4858	74.3805	78.476	81.1385	80.7285	75.0748
ENSMUSG00000045482	Trrap	20859	-0.230138	9.13937	-2.17674	0.0447939	0.458902	-3.90373	101.559	106.945	100.013	107.593	113.474	110.111	127.279	104.314	81.1137	97.5618	89.8319	98.4367	98.0604	100.941
ENSMUSG00000061887	Ssbp3	6582	0.212559	7.04159	2.17673	0.0447948	0.458902	-3.86386	88.9619	92.7268	83.6879	78.5961	77.1245	64.3691	70.0984	66.0476	73.8567	67.0118	79.9134	70.8695	65.1467	87.1561
ENSMUSG00000104107	Gm37879	1995	0.614512	2.91632	2.17567	0.0448871	0.459325	-3.70587	22.8588	13.1582	19.5748	10.6687	11.7524	14.2459	8.46707	13.5662	19.0156	11.4922	20.7493	19.2666	9.4984	12.9384
ENSMUSG00000028521	Slc35d1	8528	0.301843	3.79984	2.17561	0.0448918	0.459325	-3.68478	6.77349	6.22048	6.26631	5.75416	5.56254	4.25835	4.30105	6.34724	7.68941	6.91312	7.57222	6.89983	6.03117	6.54767
ENSMUSG00000055240	Zfp101	7749	0.308713	4.7506	2.17499	0.0449455	0.459589	-3.72142	14.5165	11.9272	15.7818	14.2675	9.71034	10.4596	9.15545	14.3345	13.8476	14.4413	16.7381	13.0436	13.1352	14.5478
ENSMUSG00000116765	Gm49762	544	0.931166	0.914137	2.17465	0.0449754	0.459609	-3.96873	20.1191	14.0743	24.5584	10.8681	10.0231	15.4796	4.43587	16.5837	7.96978	4.01383	20.2916	14.8291	11.9428	23.2402
ENSMUSG00000022983	Scaf4	5546	-0.218113	6.48644	-2.17419	0.0450157	0.459728	-3.8405	56.2436	58.4755	61.5197	69.7186	66.6577	64.5311	58.9138	61.0003	55.3085	69.3916	53.7401	59.1237	67.4565	55.4704
ENSMUSG00000033486	Catsper2	3695	0.641944	2.55545	2.17356	0.0450703	0.459728	-3.76063	7.89883	5.92031	5.70158	5.76022	4.13185	2.13657	4.3103	6.71427	6.74681	7.38675	10.6054	8.98974	5.12837	6.98569
ENSMUSG00000038683	Pak1ip1	4045	-0.247322	5.14905	-2.17331	0.0450921	0.459728	-3.75591	27.3583	35.1523	31.1224	35.371	38.2825	36.6919	30.4249	32.1999	29.8773	32.1186	30.5643	33.1995	35.6032	37.1154
ENSMUSG00000048707	Tprn	2932	-0.450299	3.39477	-2.17323	0.0450987	0.459728	-3.69012	10.5765	16.0411	10.8656	13.9135	20.6424	15.7964	14.1561	12.8846	8.68738	16.0115	14.1183	13.2713	11.6333	13.8342
ENSMUSG00000079711	Smok4a	2317	-0.419543	2.74038	-2.17237	0.0451743	0.460122	-3.72007	8.39769	11.3296	10.6449	13.0135	12.2371	12.2661	13.9559	9.97742	12.8645	10.1307	10.9576	9.62577	10.0477	7.50267
ENSMUSG00000022463	Srebf2	7184	0.526065	6.9473	2.17172	0.045231	0.460122	-3.85486	80.4915	55.4197	67.949	68.7181	38.7084	33.4803	42.9282	91.5151	89.3937	108.659	46.4808	75.4994	102.795	62.7676
ENSMUSG00000010057	Nprl2	2013	-0.418684	3.80651	-2.17067	0.0453223	0.460122	-3.69472	26.8833	26.3528	25.2707	32.6009	41.1719	27.1913	32.8462	26.3296	13.4611	27.9313	25.2248	26.4021	20.4407	23.8136
ENSMUSG00000085245	Gm11713	523	-0.628004	1.91049	-2.17047	0.0453398	0.460122	-3.86458	16.2765	28.2333	13.7547	36.1742	28.149	26.1644	21.2243	20.4839	26.9418	30.2687	39.0467	35.3856	26.9152	40.289
ENSMUSG00000070327	Rnf213	16888	0.365042	9.06762	2.17026	0.0453581	0.460122	-3.91285	170.266	120.369	118.206	145.425	84.0098	76.8207	101.909	145.669	124.8	152.987	130.76	119.138	106.435	120.465
ENSMUSG00000008450	Nutf2	2034	0.317405	6.00108	2.17018	0.0453655	0.460122	-3.81807	147.378	118.035	127.828	147.079	92.2164	79.6965	89.9283	141.1	123.629	142.777	133.234	121.782	121.91	105.148
ENSMUSG00000035236	Scai	12341	0.26766	5.80535	2.16981	0.0453983	0.460122	-3.80936	17.5402	19.5428	20.1521	15.2345	15.1546	15.95	13.844	18.5954	19.5857	15.0835	21.5566	17.9184	14.5212	16.818
ENSMUSG00000090841	Myl6	3187	0.233547	7.45055	2.16955	0.0454206	0.460122	-3.88344	205.671	207.293	238.136	221.5	170.746	168.445	146.74	219.559	256.433	245.963	246.265	216.643	187.548	205.455
ENSMUSG00000045876	Pcdhb8	3484	1.09692	0.289794	2.16924	0.0454478	0.460122	-4.10281	2.26883	2.04063	1.47485	0.339393	0.782515	2.41703	0.554102	0.971032	1.71108	0.783411	2.05944	1.36203	2.02018	1.0584
ENSMUSG00000063455	D630045J12Rik	13450	0.329648	6.66126	2.16906	0.0454634	0.460122	-3.85874	39.2856	32.4474	28.9965	28.66	23.7562	19.6436	29.6033	33.9565	24.3774	25.8532	31.3513	29.9889	24.8766	30.4709
ENSMUSG00000020827	Mink1	6286	-0.240644	6.4575	-2.16825	0.0455345	0.460122	-3.84945	45.9468	55.5067	52.3156	57.4669	56.5554	55.0923	60.3471	49.8725	45.0902	59.9201	45.482	55.4096	50.7302	52.3762
ENSMUSG00000041831	Sytl3	5062	1.11597	0.703469	2.16808	0.0455499	0.460122	-4.09056	1.08108	1.94469	1.21811	1.40155	0.538578	0.727806	0.190685	1.67082	1.92711	1.18623	1.85358	1.59364	2.45998	0.936587
ENSMUSG00000020893	Per1	5631	-0.675603	5.69492	-2.16801	0.0455561	0.460122	-3.81681	34.3382	35.4492	32.3943	25.5136	55.0001	78.0442	64.024	27.236	21.6547	22.6844	22.3477	29.4106	39.6129	38.1683
ENSMUSG00000028850	Gpatch3	2086	-0.619076	1.81597	-2.16759	0.0455933	0.460122	-3.83555	7.28721	5.76776	3.6949	8.78614	9.40999	7.31684	6.01544	9.19021	4.15682	6.01882	5.82093	5.23211	5.70997	6.06073
ENSMUSG00000048489	Depp1	1358	-2.91323	-1.29676	-2.1673	0.0456188	0.460122	-4.2351	0	0.805433	1.51351	0.435363	4.81817	12.0144	16.7034	0.830407	1.19723	0	0	0	0.797362	1.93954
ENSMUSG00000002949	Timm44	3664	-0.290543	5.66212	-2.16719	0.045628	0.460122	-3.80676	47.7939	51.3455	52.7301	46.9557	60.5675	66.0757	63.2257	49.7059	42.8941	52.5917	52.8732	47.4012	49.2056	51.6139
ENSMUSG00000021754	Map3k1	7447	-0.440577	6.73713	-2.16654	0.0456859	0.460122	-3.86825	41.8863	56.0328	60.9264	48.9841	64.2856	73.7128	89.2402	48.6087	39.9527	49.9187	42.8382	47.1535	51.9816	60.7631
ENSMUSG00000030067	Foxp1	13751	-0.286049	7.31936	-2.16644	0.0456945	0.460122	-3.89136	45.5006	51.1055	41.814	41.748	64.1968	59.7077	49.8733	39.0358	33.4996	35.2911	41.0606	39.34	38.5455	43.7482
ENSMUSG00000002010	Idh3g	2701	-0.28189	6.57253	-2.16639	0.0456986	0.460122	-3.85524	125.841	113.994	128.222	125.862	139.695	168.941	134.191	129.219	106.944	125.708	125.262	142.131	162.363	147.638
ENSMUSG00000036893	Ehmt1	8116	-0.273421	7.51112	-2.16592	0.0457401	0.460122	-3.89535	79.864	84.8365	88.5097	84.2106	96.6762	99.8662	107.573	79.8249	61.9003	80.7118	77.866	78.2308	90.724	87.2339
ENSMUSG00000084783	Gm15419	743	-1.22989	0.113439	-2.16583	0.0457477	0.460122	-4.18071	4.09182	4.41633	1.38314	8.75296	2.93543	10.6253	8.44428	7.58878	8.75281	5.14289	3.7142	3.19334	5.82944	5.67191
ENSMUSG00000031660	Brd7	5244	0.178657	6.11322	2.16578	0.0457522	0.460122	-3.83384	53.4532	54.4386	53.0103	51.1852	46.0619	43.0561	40.2186	53.1159	48.6758	57.7734	52.9407	52.3937	45.1174	49.3227
ENSMUSG00000096992	Gm26788	4782	-0.466856	4.48614	-2.16464	0.0458529	0.460632	-3.72725	14.6226	21.7292	13.539	16.0725	24.971	30.9269	16.6526	19.1014	15.8662	17.8079	15.0044	16.2741	15.6241	15.5324
ENSMUSG00000084146	Gm12104	979	0.913585	1.01064	2.16442	0.0458724	0.460632	-3.95609	13.0428	10.0552	11.5469	6.64295	15.0377	4.83837	1.9719	6.91129	9.96426	5.5759	6.76524	6.30121	9.40138	7.53309
ENSMUSG00000039318	Rab3gap2	10800	-0.270086	6.76076	-2.16403	0.0459077	0.460632	-3.87197	32.5417	43.3966	37.3484	37.3346	42.2069	48.1474	44.8214	33.9874	32.617	36.5942	33.9335	37.523	34.0887	40.0937
ENSMUSG00000020804	Aanat	1663	1.21909	0.149448	2.16385	0.0459232	0.460632	-4.11851	5.11884	2.95971	4.01677	2.84413	3.9345	1.26592	0.290212	2.71243	3.25884	4.26726	4.31455	1.42673	1.62781	1.26706
ENSMUSG00000035356	Nfkbiz	5018	-0.545811	7.00887	-2.16363	0.0459429	0.460632	-3.87511	82.6399	64.0834	91.5446	80.2357	89.4273	132.783	146.961	112.252	92.5561	116.617	68.0839	91.8231	134.004	93.5352
ENSMUSG00000025068	Gsto1	2023	0.224496	6.33768	2.16271	0.0460243	0.460755	-3.8461	177.635	145.981	143.763	143.787	123.175	129.561	108.787	169.46	147.073	178.902	159.059	162.321	167.267	177.329
ENSMUSG00000115100	Gm34934	4686	-1.26354	0.130441	-2.1623	0.0460608	0.460755	-4.17321	0.129758	0.583535	1.20619	1.13551	2.09446	1.12315	0.82394	0.481303	0.462608	1.51439	0.942263	0.911389	1.27091	0.674492
ENSMUSG00000037013	Ss18	10193	0.253015	6.73658	2.16229	0.0460617	0.460755	-3.86758	48.7963	37.772	38.9172	42.5741	33.5937	28.7086	28.9773	46.0791	44.6614	44.9857	48.1376	41.2473	36.3312	39.4838
ENSMUSG00000079143	Atxn7l1os1	1836	-0.351465	3.22261	-2.16195	0.0460917	0.460755	-3.7114	15.2342	17.5743	17.9116	18.0329	21.3826	22.9328	19.9779	19.3477	18.301	18.4339	21.6443	19.6429	20.6419	17.215
ENSMUSG00000020905	Usp43	4745	-0.430695	5.44642	-2.16102	0.0461744	0.460755	-3.77913	33.8301	18.902	28.8052	43.4851	27.1192	33.0537	33.0564	38.5008	30.3809	43.6014	36.4076	42.6027	48.9493	39.3002
ENSMUSG00000011256	Adam19	7115	-0.80596	3.39157	-2.16099	0.0461769	0.460755	-3.71114	4.35844	2.45965	5.92195	11.2179	4.44482	7.61907	5.35871	7.05303	4.03697	4.91024	5.4301	7.53646	8.8269	3.84996
ENSMUSG00000020544	Cox11	1423	-0.901922	1.24679	-2.16028	0.0462403	0.460755	-3.98674	2.13649	7.3021	3.97204	8.30952	4.98126	6.28758	11.1922	9.5097	6.47439	7.67225	4.65437	7.0029	7.22893	4.81245
ENSMUSG00000115041	Gm48939	2017	-0.559639	1.9041	-2.15991	0.0462735	0.460755	-3.8019	6.93358	5.96507	7.89736	7.03487	13.7869	9.13276	9.81038	4.7523	2.95557	5.14216	7.93554	6.82269	7.78426	6.00689
ENSMUSG00000031659	Adcy7	6733	0.310097	7.43568	2.15976	0.0462866	0.460755	-3.89766	113.788	91.2158	101.577	118.104	68.6733	64.3326	70.4617	124.862	110.433	123.802	97.7129	107.973	92.1513	103.04
ENSMUSG00000025408	Ddit3	1713	-0.904192	3.61094	-2.1597	0.0462926	0.460755	-3.70571	21.2976	24.9021	19.7976	17.6021	60.1596	53.1531	39.7255	23.3702	14.5531	28.6802	16.4323	22.4384	24.0205	47.9728
ENSMUSG00000102651	Gm37080	2404	-0.34303	3.88441	-2.1594	0.0463194	0.460755	-3.70937	20.4874	24.3416	20.733	21.888	26.7638	29.3366	27.5039	17.3563	18.0348	18.3928	24.1068	23.2922	28.1515	27.6099
ENSMUSG00000032875	Arhgef17	10795	-0.334801	7.37005	-2.15919	0.0463376	0.460755	-3.90099	55.4817	57.7539	52.55	51.7559	68.5422	74.2048	72.2034	57.7688	44.0283	58.9622	47.8561	56.2227	65.0493	56.2645
ENSMUSG00000074182	Znhit6	2657	0.289597	5.08244	2.15912	0.046344	0.460755	-3.77842	52.6347	64.6304	52.2153	49.8434	43.3004	38.032	44.139	51.7796	49.7684	46.8426	56.7095	50.7213	35.6592	44.2121
ENSMUSG00000059742	Kcnh7	15226	0.737531	1.88846	2.15909	0.046347	0.460755	-3.85866	1.19804	0.862034	1.11366	0.893085	1.11014	0.414797	0.285276	1.14799	1.31696	1.21896	1.23247	1.1843	0.78228	0.795738
ENSMUSG00000054412	Gm4793	2616	0.475678	5.12327	2.15827	0.0464201	0.461117	-3.77685	76.0056	46.4103	59.712	60.7947	33.9743	30.7818	42.0635	56.0398	44.9549	43.4033	61.3959	57.3209	40.9782	73.2979
ENSMUSG00000020219	Timm13	1371	0.46147	2.89677	2.15805	0.0464395	0.461117	-3.72613	20.8447	23.1361	31.8572	21.993	18.6922	16.1232	13.3769	19.3295	19.3693	29.0658	22.1416	21.8055	14.6113	19.5957
ENSMUSG00000021178	Psmc1	1933	-0.213392	6.37037	-2.15734	0.0465035	0.461413	-3.86002	148.158	154.476	155.241	189.02	166.426	166.905	151.553	164.808	142.706	154.473	156.471	158.34	193.54	167.599
ENSMUSG00000027936	Crtc2	4094	-0.26068	6.73816	-2.1571	0.0465252	0.461413	-3.88024	93.2712	96.4469	94.8855	90.8351	110.676	112.229	119.536	90.7608	92.6628	91.2023	90.0561	93.4224	107.383	100.749
ENSMUSG00000024949	Sf1	6211	-0.241142	8.65866	-2.15625	0.046601	0.461775	-3.93166	248.955	227.437	223.041	245.78	266	272.433	260.621	256.005	231.227	258.219	204.652	239.901	282.603	236.122
ENSMUSG00000028126	Pip5k1a	4383	-0.289984	6.45132	-2.15587	0.0466353	0.461775	-3.87004	72.8322	76.9862	70.2233	71.2219	92.0579	104.349	76.1978	70.3682	74.8064	71.2397	60.5701	75.7862	77.3265	69.8285
ENSMUSG00000069892	9930111J21Rik2	7017	0.501666	3.91347	2.15551	0.0466675	0.461775	-3.71551	10.6583	9.89809	9.37312	7.92004	8.31444	3.90024	7.49692	9.88358	10.1948	10.3466	11.2478	6.8302	5.01519	6.53124
ENSMUSG00000035726	Supt16	5039	-0.197055	6.28033	-2.1545	0.0467589	0.461775	-3.86068	58.4032	53.2888	56.1867	62.1845	59.2976	62.0414	59.6694	57.4029	51.3014	63.0487	55.8612	64.4133	56.5154	57.079
ENSMUSG00000025332	Kdm5c	7110	-0.225819	7.19731	-2.15438	0.0467695	0.461775	-3.90316	73.3759	80.4565	76.3891	75.5035	93.1767	83.4246	89.1936	75.1002	66.5426	78.3887	75.2985	73.4821	69.3704	86.0923
ENSMUSG00000026353	Ubxn4	4659	-0.175015	6.37067	-2.15433	0.0467742	0.461775	-3.8647	59.1209	68.7866	64.1883	72.4593	73.4967	67.3276	61.4285	65.3524	68.1648	71.9405	67.1699	71.8059	60.8925	68.5185
ENSMUSG00000026281	Dtymk	2631	0.312553	5.70637	2.15422	0.0467842	0.461775	-3.81717	77.6523	70.2579	82.4171	86.2902	48.9094	51.4105	54.4808	90.224	85.2775	96.6858	79.2967	75.7516	83.7527	87.4961
ENSMUSG00000064349	mt-Tc	66	0.847931	2.17668	2.1542	0.0467862	0.461775	-3.79778	386.938	348.02	319.202	313.527	198.275	175.436	102.375	324.639	328.451	256.398	284.328	316.353	418.361	95.7779
ENSMUSG00000027380	Acoxl	3179	-1.40764	-0.256037	-2.15304	0.0468906	0.462364	-4.24938	0.382539	0.516095	0.484905	0.557933	1.54366	1.82113	1.66998	0.354732	0.681906	1.202	1.04171	0.895621	3.06554	0.994234
ENSMUSG00000035596	Mboat7	8339	0.163479	6.39246	2.15248	0.0469408	0.462364	-3.8732	42.3641	43.2186	42.332	41.6174	36.6817	34.1447	32.6417	36.7829	37.1088	35.9382	38.0573	37.8987	37.9811	37.3337
ENSMUSG00000042064	Myo3b	7039	1.20997	2.00533	2.15227	0.0469601	0.462364	-3.94878	2.85062	1.16541	2.11696	2.43578	0.542235	0.523392	0.479949	3.36433	2.84869	5.35101	3.45006	3.03365	7.07623	3.66702
ENSMUSG00000030659	Nucb2	2331	-0.445264	4.37025	-2.15199	0.0469854	0.462364	-3.74128	22.9549	42.4654	32.845	32.4652	46.0813	47.8667	40.788	32.4133	29.7593	29.0387	22.4939	35.6254	30.4267	33.6722
ENSMUSG00000114419	5430414B19Rik	750	0.949417	0.979374	2.15191	0.0469926	0.462364	-3.98338	10.5394	18.9588	13.7023	5.51808	5.81607	11.2279	5.79148	10.5251	14.4519	5.82273	16.19	8.85789	14.4376	4.9166
ENSMUSG00000113200	Gm48632	2742	-0.378389	3.5754	-2.15167	0.0470144	0.462364	-3.71627	16.6314	14.7592	15.3664	16.8181	20.8796	16.5071	23.0575	10.4873	13.4399	15.3292	17.1094	16.2676	16.3884	19.2115
ENSMUSG00000078517	Emc1	6683	-0.184297	7.28149	-2.15011	0.0471556	0.463382	-3.91404	92.6216	92.6348	84.2685	95.8978	97.0904	100.489	93.4482	87.2388	73.3081	86.8279	80.8529	81.5143	82.5521	86.2331
ENSMUSG00000028107	Tars2	6932	-0.286008	6.04224	-2.14991	0.0471741	0.463382	-3.857	33.5951	37.6321	32.9117	37.5271	53.4087	38.2659	33.558	37.7416	30.5684	37.0115	32.0871	39.1562	35.3025	28.8771
ENSMUSG00000001134	Uxt	1639	0.476715	2.20728	2.14872	0.0472819	0.463911	-3.81835	14.4684	9.00915	10.9727	8.65732	8.31691	6.74342	6.77262	13.7607	14.5489	13.9884	12.1229	9.55429	12.2222	10.2849
ENSMUSG00000105987	AI506816	4479	0.430579	5.04155	2.1487	0.0472844	0.463911	-3.78113	30.2733	25.7632	38.0875	31.9437	19.3561	19.5059	19.0722	25.6809	33.7581	28.5189	39.6789	34.3263	21.637	31.7549
ENSMUSG00000040396	Abhd13	5191	0.251548	5.92503	2.14825	0.0473248	0.464031	-3.84759	51.3049	44.5644	46.5235	41.6851	42.3306	35.5874	32.1687	48.01	50.008	47.4267	59.2227	45.8898	40.0503	40.3887
ENSMUSG00000026411	Tmem9	2726	0.264716	5.58925	2.1473	0.0474113	0.464602	-3.83433	71.8234	84.4608	76.906	65.9324	51.2053	61.3961	68.1621	65.7752	66.6	61.0761	74.3061	61.7968	65.3424	64.1564
ENSMUSG00000036752	Tubb4b	2088	0.370118	7.21863	2.14645	0.0474893	0.46498	-3.90869	308.1	234.418	283.989	317.131	172.351	192.828	154.865	338.632	300.302	374.639	284.16	317.035	345.641	266.669
ENSMUSG00000035953	Pip4p1	4491	-0.418044	4.83789	-2.14626	0.0475064	0.46498	-3.77509	21.2565	19.7275	24.9425	18.957	32.1739	35.9778	26.9736	20.7158	19.4284	24.9177	23.7191	23.774	26.6425	22.5209
ENSMUSG00000053289	Ddx10	3128	-0.236445	4.71495	-2.14578	0.0475505	0.465136	-3.76909	29.9357	31.8203	30.7186	39.503	33.8171	29.7815	35.487	30.103	25.2954	28.4458	33.8781	34.2851	29.5975	32.671
ENSMUSG00000105981	2810428J06Rik	2696	0.538399	2.3694	2.14497	0.0476245	0.465489	-3.78979	8.57037	7.91123	8.95785	8.55255	6.67413	4.09958	3.93832	7.5291	7.23665	7.49168	11.055	8.4486	5.62294	7.42492
ENSMUSG00000028559	Osbpl9	7006	-0.24507	7.25969	-2.14477	0.0476432	0.465489	-3.92172	72.035	93.7501	83.3904	81.1813	105.378	97.0582	89.691	79.7561	75.2658	72.0724	87.7606	80.3301	66.6908	80.6785
ENSMUSG00000098066	Gm26944	633	0.481517	2.42137	2.14369	0.0477423	0.466181	-3.772	40.3442	39.7423	42.211	28.02	32.7326	24.9435	25.1604	40.9746	44.52	27.5959	33.1333	33.7344	18.8167	23.3014
ENSMUSG00000037703	Lzts3	4252	0.306203	3.616	2.14324	0.0477834	0.466305	-3.72824	12.8702	14.6626	12.4471	11.1237	10.9	9.40719	9.42091	13.2607	9.81415	9.75704	9.34595	11.3834	9.04046	9.91116
ENSMUSG00000028657	Ppt1	3674	-0.207418	5.865	-2.14226	0.0478733	0.466907	-3.85877	57.4283	61.3278	59.2997	69.5177	62.0352	72.3422	57.4051	54.6351	57.0856	57.7974	57.3863	64.5795	51.1347	59.3594
ENSMUSG00000027962	Vcam1	8870	0.283068	7.43424	2.14105	0.0479851	0.467027	-3.92857	88.0192	67.2667	80.2328	74.1861	57.7837	58.149	54.846	81.3032	92.1978	86.5901	89.9765	77.4655	56.7045	82.7286
ENSMUSG00000019960	Dusp6	3132	0.230213	8.6898	2.14066	0.0480208	0.467027	-3.95655	570.382	468.138	534.181	468.523	369.075	394.227	467.214	493.635	540.041	494.116	556.512	571.648	546.94	554.867
ENSMUSG00000035439	Haus8	5278	0.627616	3.31281	2.14048	0.0480375	0.467027	-3.73872	10.5987	4.9736	9.15133	7.16905	2.7893	4.88615	5.39499	9.29417	8.52244	10.1357	9.3069	6.92285	8.41143	6.88664
ENSMUSG00000023034	Nr4a1	3509	-0.449112	3.66205	-2.14048	0.0480382	0.467027	-3.73194	11.09	18.3907	10.5433	14.6584	16.6265	20.2484	15.9545	12.6942	12.2011	12.912	10.3811	10.0072	14.812	13.511
ENSMUSG00000024524	Gnal	11172	-0.717131	1.17304	-2.14032	0.0480524	0.467027	-3.97995	0.380981	0.783228	0.643907	0.74088	1.02492	1.13063	0.863987	0.908452	0.533601	1.07495	0.691642	0.722074	0.726918	0.518668
ENSMUSG00000030774	Pak1	3943	0.256833	6.20236	2.14028	0.0480559	0.467027	-3.87337	85.2774	63.6627	70.8921	70.6228	60.0155	49.1203	52.9992	90.8045	75.0449	94.1412	77.6874	79.9107	63.9859	69.0704
ENSMUSG00000028809	Srrm1	7299	-0.288358	8.34419	-2.13969	0.0481111	0.467155	-3.95413	159.446	165.138	152.976	154.063	190.791	192.453	203.854	166.782	154.29	179.193	136.792	159.672	191.522	161.592
ENSMUSG00000037234	Hook3	28486	0.23165	7.90563	2.13953	0.0481258	0.467155	-3.94455	35.1345	32.8871	32.6132	33.1662	29.688	24.6285	22.1777	35.3319	38.6207	33.1139	37.7435	36.1486	27.4068	31.4928
ENSMUSG00000019470	Xab2	4685	-0.253415	5.98377	-2.13849	0.0482221	0.467708	-3.87223	48.5398	50.6616	51.1096	52.8756	58.3081	60.5507	55.2158	51.2697	40.3711	54.5298	41.704	49.5294	52.5808	50.3728
ENSMUSG00000037533	Rapgef6	13295	0.250383	6.8844	2.13821	0.0482478	0.467708	-3.91239	39.9723	30.6044	35.6343	32.5517	23.8691	27.6316	28.8231	35.9216	39.744	36.2141	37.9439	33.9077	34.37	37.1657
ENSMUSG00000070420	Zscan25	1928	-0.310034	4.09084	-2.13775	0.0482902	0.467708	-3.7507	32.4837	37.1589	33.8472	33.4249	44.4011	45.3149	40.0517	24.8584	25.2983	28.5964	32.0623	28.7967	34.5401	31.9674
ENSMUSG00000051412	Vamp7	2534	0.404984	4.05448	2.1376	0.048304	0.467708	-3.74039	25.4352	26.7617	28.3888	20.9984	19.1507	19.939	17.1413	24.6989	40.6352	25.6353	33.3249	27.528	20.9385	23.4909
ENSMUSG00000053091	Lins1	5886	0.264693	4.2833	2.13738	0.0483248	0.467708	-3.75495	14.5658	13.8441	13.9677	13.2588	11.3942	10.73	9.51143	11.8785	12.7982	13.0766	13.3153	14.5116	12.2337	10.5606
ENSMUSG00000031681	Smad1	6262	-0.275162	6.44122	-2.13705	0.0483552	0.467727	-3.89854	48.5504	57.2041	46.6081	51.4558	57.73	68.6671	55.7228	54.4757	42.5801	54.3091	46.714	48.9534	53.259	51.9039
ENSMUSG00000106734	Gm20559	4690	0.366791	4.85944	2.13647	0.0484093	0.467975	-3.79053	26.3184	27.4027	26.2945	28.9939	19.5316	16.6084	15.8473	23.5637	29.0039	22.9293	29.656	23.9794	17.6622	25.3842
ENSMUSG00000053226	Dand5	1825	0.828575	0.817911	2.13579	0.0484731	0.468317	-3.98067	4.99763	7.49163	5.34954	2.59166	6.87173	2.59549	1.85116	2.78061	2.6726	4.48669	3.62913	4.42028	1.48331	2.88646
ENSMUSG00000037801	Iqch	6914	0.755025	1.10855	2.1349	0.0485555	0.468629	-3.93301	1.49505	2.29386	1.78364	1.45369	1.49839	0.532854	0.907449	0.897065	0.783837	0.789529	2.15535	1.0295	0.704755	1.06666
ENSMUSG00000039671	Zmynd8	11031	0.220291	6.18691	2.13449	0.0485936	0.468629	-3.88815	28.8837	27.8625	25.9457	26.2623	23.5779	19.037	21.3507	28.2153	22.5503	27.2173	23.166	26.499	23.5587	27.1722
ENSMUSG00000049339	Retreg2	2999	-0.280546	5.93798	-2.13423	0.048618	0.468629	-3.87491	74.8145	76.59	71.6186	66.8304	97.2698	87.5717	93.821	77.0847	69.2114	72.2623	75.4556	71.2032	72.2119	80.624
ENSMUSG00000044633	B530045E10Rik	6835	1.17316	0.676419	2.13409	0.0486315	0.468629	-4.14192	0.978566	0.480078	1.50355	0.518996	0.239323	0.616015	0.211832	0.989927	0.792897	1.91677	1.93801	1.0414	1.82186	1.23313
ENSMUSG00000001467	Cyp51	4415	0.807141	5.29549	2.13391	0.0486477	0.468629	-3.79183	41.3168	19.4477	43.0623	40.0398	14.9436	11.0864	14.7574	57.4702	54.2559	71.0943	32.2532	50.4087	63.7673	29.2323
ENSMUSG00000059811	Atl2	9844	-0.271492	5.76083	-2.13343	0.048693	0.468748	-3.86097	19.5805	17.8333	20.5138	18.3781	26.6978	24.4869	19.7089	23.2549	19.5439	22.3476	20.2965	20.3425	21.1746	18.6224
ENSMUSG00000089250	Gm25713	109	0.759798	1.11155	2.13317	0.0487169	0.468748	-3.99487	83.6759	85.2946	103.71	65.0887	70.0329	33.7996	39.8496	72.4206	159.103	85.1373	96.2081	56.5953	64.5717	67.6596
ENSMUSG00000028869	Gnl2	3683	-0.248631	6.06402	-2.13248	0.0487824	0.46886	-3.88432	63.2314	68.4539	65.9911	63.4083	81.4258	72.5942	80.8521	65.6774	63.2735	62.5473	72.6816	63.6486	63.5049	76.6639
ENSMUSG00000021910	Nisch	13198	-0.272673	9.41949	-2.13244	0.0487856	0.46886	-3.97712	179.861	227.863	192.329	190.026	242.263	221.402	265.446	179.561	162.731	180.747	167.528	196.313	171.513	194.419
ENSMUSG00000015605	Srf	2893	-0.232889	5.89431	-2.13182	0.0488438	0.468898	-3.87099	71.6707	68.243	75.1308	77.0449	86.6982	82.9576	73.4027	91.6031	68.3753	85.854	71.543	78.5689	83.8407	75.5662
ENSMUSG00000029146	Snx17	3091	-0.261594	5.7375	-2.13174	0.0488509	0.468898	-3.86157	55.2768	62.633	63.1699	65.2238	68.6201	74.9192	66.2026	64.7575	60.4888	67.639	54.8181	65.3995	70.5881	75.8384
ENSMUSG00000029270	Dipk1a	2892	0.417446	4.4	2.13136	0.0488871	0.468898	-3.76474	26.9121	34.4169	31.2709	31.2784	21.305	14.923	23.0297	30.4149	25.8604	28.5021	38.9329	31.5041	22.8395	33.6978
ENSMUSG00000075010	AW112010	804	0.905682	3.35741	2.13118	0.0489035	0.468898	-3.74799	91.5093	44.2136	53.6845	70.5937	29.8399	18.3291	21.0097	63.1171	96.3907	54.3165	91.3019	56.6603	25.589	41.9326
ENSMUSG00000030034	Ino80b	1594	-0.427246	2.68367	-2.13029	0.0489873	0.46908	-3.77474	13.3511	13.7237	13.8614	15.2071	21.2082	17.1694	16.6526	10.9656	13.2596	16.4381	16.274	19.3503	12.5672	13.88
ENSMUSG00000037134	Prmt9	5679	0.31649	4.70007	2.1299	0.0490246	0.46908	-3.78862	18.7371	21.2823	18.1865	18.2187	15.266	12.3259	13.7674	18.3679	19.9448	15.9564	19.146	19.0514	13.4423	20.9635
ENSMUSG00000028270	Gbp2	2516	0.373817	5.90189	2.1296	0.0490525	0.46908	-3.86683	115.036	85.4242	79.4447	105.273	62.8475	56.8981	54.2855	104.208	119.547	119.981	108.368	112.031	80.2645	93.589
ENSMUSG00000021809	Nudt13	4933	-0.461446	3.40311	-2.12945	0.0490671	0.46908	-3.74598	6.77934	7.8713	7.08311	7.91013	9.06366	12.9096	8.70737	7.20095	6.4818	10.1806	8.05575	5.96409	8.34119	8.22257
ENSMUSG00000040699	Limd2	3707	0.298398	5.7505	2.12938	0.0490736	0.46908	-3.86496	65.4465	54.7331	58.6332	61.8814	41.4789	47.4202	36.3237	61.4496	55.2617	47.4167	64.7666	64.2606	65.2845	54.1415
ENSMUSG00000039103	Nexn	3826	0.350063	5.53147	2.12898	0.0491111	0.46908	-3.84807	46.0881	47.0273	55.8694	42.9587	40.3313	39.7551	26.9946	45.6854	58.3589	45.6565	65.7816	53.704	39.0562	44.4719
ENSMUSG00000025420	Katnal2	4061	0.745863	1.66971	2.12867	0.0491402	0.46908	-3.88446	5.24048	3.63605	3.28978	3.93081	2.68533	1.42561	1.54496	2.91573	2.26867	4.83913	3.66957	3.73922	2.26642	1.94575
ENSMUSG00000063488	Zkscan7	7253	0.414055	4.66794	2.12856	0.0491504	0.46908	-3.78992	16.0122	16.4376	14.3815	15.8953	12.0283	7.61923	10.3139	13.0603	15.1682	13.0205	17.1218	13.8702	9.25613	15.1795
ENSMUSG00000069808	Fam57a	6615	0.382138	4.2315	2.12789	0.0492139	0.469298	-3.75913	12.5929	9.59019	12.1954	11.887	9.72642	6.36502	6.34742	13.3823	10.7324	14.2762	11.7645	11.1907	12.6042	10.8302
ENSMUSG00000031231	Cox7b	1214	0.376177	5.41292	2.12769	0.0492329	0.469298	-3.84132	136.735	135.146	166.341	130.03	115.429	101.446	84.6777	127.26	184.815	114.212	190.493	157.916	116.844	135.383
ENSMUSG00000067288	Rps28	1719	-0.285359	7.28911	-2.12741	0.0492588	0.469298	-3.95187	313.75	402.452	341.363	332.928	416.793	463.236	420.575	285.367	275.229	316.604	293.785	319.942	317.16	369.879
ENSMUSG00000029607	Ankrd61	2331	-0.524542	2.10883	-2.12642	0.049353	0.46939	-3.82811	5.73874	5.63077	7.49484	8.36995	7.95312	9.70881	8.48886	8.22427	4.64989	4.68366	7.10335	5.70006	8.59379	6.32767
ENSMUSG00000026743	Mllt10	5907	-0.173901	6.73111	-2.12641	0.0493539	0.46939	-3.92854	65.9822	66.6599	67.7636	74.7661	70.4301	71.4574	69.448	68.1541	59.7268	69.9562	68.8628	65.7128	61.3175	71.9672
ENSMUSG00000051124	Gimap9	1642	0.434122	3.86206	2.12641	0.049354	0.46939	-3.75177	41.8448	38.3022	33.4839	35.2861	23.5769	20.5138	28.2167	28.8447	40.2663	35.572	45.0418	34.9684	27.3672	44.5933
ENSMUSG00000010755	Cars	6583	-0.439925	5.57081	-2.12518	0.0494703	0.469398	-3.86724	23.6457	26.5012	27.7096	26.2247	35.9473	39.8149	33.0644	28.3508	19.3464	31.5106	18.4452	23.4273	34.0488	22.5659
ENSMUSG00000064360	mt-Nd3	348	0.762006	0.729649	2.12493	0.0494939	0.469398	-4.04645	15.7253	28.2874	28.0544	15.2902	7.83414	15.1238	15.2553	21.0632	17.1304	18.8235	20.6181	20.4539	10.8904	18.1648
ENSMUSG00000063953	Amd2	3218	0.6004	1.994	2.12442	0.0495422	0.469398	-3.84436	5.85749	6.62793	5.26931	5.87916	3.89711	3.76168	2.09967	3.85476	3.53662	5.42827	5.48843	5.45606	6.22502	3.60134
ENSMUSG00000035914	Cd276	3658	0.314485	6.58315	2.12431	0.0495524	0.469398	-3.92026	124.169	99.2712	96.3621	114.592	71.5481	68.4862	75.4676	124.7	95.707	128.636	94.0002	107.152	103.753	106.853
ENSMUSG00000057421	Las1l	8143	-0.297683	6.53092	-2.12412	0.049571	0.469398	-3.91173	36.4394	30.088	39.4386	45.6685	34.7523	41.4298	42.7918	46.1159	44.1915	53.1602	41.6168	48.3096	56.581	47.2244
ENSMUSG00000051076	Vtcn1	2622	-0.986886	0.385744	-2.12404	0.0495783	0.469398	-4.04337	1.15951	2.29435	2.35166	2.70582	2.70341	5.62037	4.23354	1.50531	0.826766	0.416385	3.368	1.62882	1.03243	0.803628
ENSMUSG00000026021	Sumo1	2076	0.283329	5.45967	2.12364	0.0496169	0.469398	-3.84918	85.5247	80.0839	85.3921	80.5954	66.7125	64.6476	52.0749	89.3571	107.031	84.1434	102.623	91.203	71.1968	76.8853
ENSMUSG00000064653	Gm26129	107	0.72642	0.925116	2.12348	0.0496322	0.469398	-3.98185	68.192	138	100.847	55.2544	56.0544	59.0252	54.1259	42.1567	60.7789	81.627	77.3734	70.9577	30.3594	64.0011
ENSMUSG00000030647	Ndufc2	754	0.339051	5.04361	2.12339	0.0496404	0.469398	-3.81396	168.543	155.218	190.134	147.414	131.614	113.079	122.896	163.77	268.097	176.651	178.609	190.064	160.843	193.525
ENSMUSG00000104615	Gm43804	456	-0.535562	3.3183	-2.1231	0.0496676	0.469398	-3.75401	85.3397	74.3577	72.1176	64.827	145.88	122.343	105.838	93.9744	72.497	77.8119	61.7291	93.6572	61.7396	58.916
ENSMUSG00000036781	Rps27l	816	0.425452	4.50182	2.12279	0.049698	0.469398	-3.78137	97.6151	108.574	143.572	116.651	86.8668	81.9131	54.4134	107.794	152.09	111.718	131.219	115.143	104.832	93.6065
ENSMUSG00000071456	1110002L01Rik	4131	0.439104	2.99824	2.12238	0.0497369	0.469398	-3.76644	10.3034	8.07558	7.33876	7.15593	6.86355	4.20435	5.72465	7.50703	6.82187	8.58926	10.0205	6.43275	7.07724	7.52358
ENSMUSG00000025903	Lypla1	7145	0.408759	4.55058	2.12204	0.0497692	0.469398	-3.78302	13.9565	12.0936	13.664	13.1567	9.84438	8.17637	7.49771	13.3366	20.9345	14.7453	16.3764	12.6187	11.8966	10.3955
ENSMUSG00000063952	Brpf3	8654	0.242368	6.41689	2.12154	0.0498166	0.469398	-3.92111	43.2812	41.3927	40.2568	38.053	29.865	29.7394	36.6401	41.6988	35.6955	38.9825	32.9092	41.4542	37.2242	37.9227
ENSMUSG00000035279	Ssc5d	4590	-0.769806	1.51978	-2.12153	0.0498174	0.469398	-3.86628	2.11955	3.21699	2.23894	4.25062	6.1772	5.50387	1.89264	1.96548	1.88913	2.02178	1.5632	1.8609	0.707724	1.7215
ENSMUSG00000014039	Prdm15	11349	0.329439	4.92429	2.12132	0.0498382	0.469398	-3.81403	13.555	9.01121	11.0021	9.27285	9.89716	6.53885	7.82471	10.6817	11.6516	10.5338	12.3527	11.5821	8.49156	11.1863
ENSMUSG00000092188	Gm20471	626	0.972793	2.47279	2.12108	0.0498606	0.469398	-3.83463	45.652	26.2087	45.1455	60.4445	10.4522	11.7705	14.6483	28.8228	72.721	38.3686	46.7289	42.45	36.3246	53.0144
ENSMUSG00000057530	Ece1	5300	-0.289597	7.08944	-2.121	0.049868	0.469398	-3.9571	103.023	109.687	94.9145	103.966	111.315	152.431	112.369	87.5557	71.0663	90.3278	86.7468	79.2375	84.7867	94.1244
ENSMUSG00000033454	Zbtb1	12190	0.326092	5.62718	2.11907	0.0500535	0.470707	-3.8728	17.2088	17.3174	16.1022	17.2177	14.5819	11.3119	9.34364	15.9117	17.3387	14.9121	20.3295	18.6853	14.1237	13.6556
ENSMUSG00000009647	Mcu	6936	-0.318409	5.60238	-2.11882	0.0500777	0.470707	-3.87164	24.2832	24.8371	23.0397	30.5158	29.4797	35.5121	20.5268	27.7208	27.6598	32.6615	21.4056	24.5612	29.1156	23.1643
ENSMUSG00000095325	Zfp870	5455	0.438749	2.9644	2.11861	0.0500971	0.470707	-3.76799	6.46501	8.42139	5.55755	6.17776	4.89781	5.01705	3.18505	5.16816	5.06676	4.70328	6.47544	5.48036	4.1685	5.98722
ENSMUSG00000032561	Acpp	7330	-0.847648	6.08625	-2.11836	0.0501214	0.470707	-3.93844	32.1028	77.1464	34.0689	33.3924	125.416	108.134	69.5293	21.3077	13.0126	12.7347	33.5074	16.4435	24.079	32.9147
ENSMUSG00000020411	Nipal4	3444	-1.46095	0.0456138	-2.11782	0.0501735	0.470744	-4.21274	0.706208	0.158795	1.34278	3.43335	0.791603	1.83382	1.40134	0.98231	1.10151	0.634008	0.801293	2.06677	2.04365	0.611822
ENSMUSG00000105466	Gm42998	2371	-0.854542	0.995771	-2.11772	0.0501826	0.470744	-4.037	3.07741	1.84526	1.95046	4.73776	2.75963	3.10768	5.49592	2.85371	4.1143	3.91395	3.72454	3.00209	1.37008	3.55481
ENSMUSG00000022094	Slc39a14	10550	-0.37754	7.91003	-2.117	0.0502525	0.470964	-3.9824	74.5216	77.2902	88.7405	85.6852	85.2254	123.869	104.439	89.9482	73.5093	82.9428	67.2257	87.4844	108.744	72.7503
ENSMUSG00000086680	Gm11592	637	-0.583023	1.61133	-2.11629	0.0503204	0.470964	-3.91571	14.3182	15.4537	15.3264	18.5627	27.3912	19.8295	21.2142	15.9329	15.314	17.9961	11.2639	17.8787	22.0983	20.6742
ENSMUSG00000032624	Eml4	6038	0.444335	6.96293	2.11584	0.050364	0.470964	-3.94958	95.7686	80.9736	79.7393	92.5315	54.8146	39.5733	61.7866	81.8968	113.182	85.5255	97.8996	101.303	61.5115	83.4051
ENSMUSG00000117505	Gm9993	1096	0.558477	1.5727	2.11538	0.0504082	0.470964	-3.89093	14.9792	12.9736	14.0649	11.8676	9.94994	6.72291	7.92629	8.74579	5.9337	12.9497	9.06455	9.09227	8.39776	12.4966
ENSMUSG00000028019	Pdgfc	5089	0.47023	7.36686	2.11537	0.0504089	0.470964	-3.97412	166.08	173.233	144.589	127.33	110.787	98.7667	105.363	106.698	135.46	87.6369	179.711	111.056	70.9608	156.201
ENSMUSG00000031647	Mfap3l	6837	-0.93808	2.40381	-2.1152	0.0504253	0.470964	-3.84062	1.06721	2.47968	2.63044	2.42127	3.82804	3.69501	4.80011	2.7215	4.59745	3.27353	1.77599	2.91506	6.01829	1.84916
ENSMUSG00000055184	Fam72a	2191	1.01244	0.422168	2.11476	0.050468	0.470964	-4.13676	2.77519	3.4945	2.34522	1.61905	1.49317	0.960854	1.10138	3.08816	2.22615	4.23549	1.00763	2.16581	4.2008	3.366
ENSMUSG00000007646	Rad51c	4384	0.645244	2.26422	2.11432	0.0505108	0.470964	-3.84145	7.767	3.36816	4.21947	3.23662	3.23373	2.16093	2.86227	6.04488	4.20304	7.34648	5.03586	3.6802	3.08741	4.56605
ENSMUSG00000028745	Capzb	3299	-0.2373	7.21289	-2.11425	0.0505172	0.470964	-3.96685	151.689	173.4	166.191	175.27	191.559	198.941	167.653	174.162	140.291	197.569	153.249	182.39	168.708	148.82
ENSMUSG00000002718	Cse1l	5273	0.21926	6.94957	2.11371	0.0505694	0.470964	-3.95172	96.7476	76.6453	93.549	88.689	67.7305	66.6743	67.5471	102.761	105.552	106.629	107.497	95.5719	89.1225	91.1098
ENSMUSG00000058258	Idi1	3505	1.08674	3.01505	2.1136	0.0505809	0.470964	-3.80807	11.2762	4.99299	12.9009	11.9763	4.0447	1.80191	2.89161	17.8565	17.0083	19.1564	5.98384	12.3202	18.9995	8.26614
ENSMUSG00000034258	Flvcr2	3504	0.876887	1.01722	2.11356	0.050584	0.470964	-4.03023	2.08235	2.96544	3.07951	2.02473	2.02293	1.20162	0.688674	1.77006	2.6293	1.86945	1.57514	2.97935	4.48084	2.70605
ENSMUSG00000016664	Pacsin2	4908	-0.264981	5.79698	-2.11341	0.0505988	0.470964	-3.8927	43.2371	33.2056	41.4588	51.4368	45.2158	42.5722	39.5302	45.7235	42.2911	52.3858	37.4476	38.5773	48.868	40.7856
ENSMUSG00000029505	Ep400	13971	-0.19735	8.69787	-2.11313	0.0506262	0.470964	-4.00187	113.81	105.612	107.1	114.089	117.786	116.179	125.432	119.097	100.196	114.99	103.307	111.169	116.334	109.458
ENSMUSG00000102844	Gm38034	2069	0.435275	4.99516	2.11304	0.0506352	0.470964	-3.84208	74.0587	81.4122	62.5844	60.2938	57.978	38.411	48.5189	51.5065	69.151	46.4355	80.2953	56.65	38.4665	70.2711
ENSMUSG00000030069	Prok2	1917	1.34417	-0.439169	2.11196	0.0507395	0.471393	-4.09024	6.97809	4.84982	2.94847	2.46728	0.568864	1.64729	2.76935	1.17652	0.282705	0	4.60662	0.495076	0.282425	1.64876
ENSMUSG00000036438	Calm2	1467	0.194341	8.03365	2.1117	0.0507649	0.471393	-3.99345	708.35	760.5	743.611	689.155	649.327	623.533	500.388	638.795	782.44	667.187	736.283	668.612	630.721	699.139
ENSMUSG00000039449	Prpf18	5310	-0.24296	5.20976	-2.11159	0.0507753	0.471393	-3.85519	24.276	24.8211	25.9338	24.8291	34.6048	27.8517	25.9035	25.8031	25.8215	23.2333	28.0643	28.865	24.9803	24.702
ENSMUSG00000041268	Dmxl2	13285	0.484164	3.60489	2.11118	0.0508149	0.471393	-3.76867	4.89732	4.03426	2.93953	3.20422	1.92902	2.21853	3.30589	5.17796	3.83461	4.19118	3.65599	4.21487	2.81198	3.41008
ENSMUSG00000055839	Elob	1398	0.245595	6.43227	2.11073	0.0508594	0.471393	-3.93655	287.495	221.807	253.243	238.519	182.922	196.895	194.016	266.193	281.827	240.531	228.984	223.688	256.375	220.433
ENSMUSG00000106993	Gm43417	5207	0.506426	3.42974	2.1106	0.0508713	0.471393	-3.76954	8.17422	13.3388	7.79589	8.2887	6.38768	5.256	5.74662	7.14689	7.59784	6.29015	12.2957	9.75124	5.71874	9.10506
ENSMUSG00000084910	C630043F03Rik	2581	1.45561	-0.040222	2.10988	0.0509416	0.471393	-4.22281	1.41351	2.96646	1.59268	1.60347	1.4788	0.203916	0.186991	0.873841	3.3596	3.59549	2.35228	1.28699	1.46837	1.02049
ENSMUSG00000074899	Sptbn5	11654	-0.727197	1.41171	-2.10944	0.0509844	0.471393	-3.93247	0.678272	0.844688	0.749549	0.862432	2.1522	1.26451	0.869666	0.677351	0.883555	0.562087	0.994555	0.692209	0.836224	0.497217
ENSMUSG00000102070	Gm28661	681	-0.510701	3.99229	-2.10924	0.0510047	0.471393	-3.78215	72.3225	93.9589	78.4715	78.1351	113.695	95.06	170.087	75.3451	74.8059	74.5476	96.446	75.9527	69.1668	100.56
ENSMUSG00000090293	Gm17034	2229	-0.673762	3.8078	-2.10895	0.0510327	0.471393	-3.77533	27.2788	16.4386	18.903	18.8321	32.0451	26.6814	53.2639	27.0666	15.5606	19.5919	20.3043	20.8631	23.8035	27.6505
ENSMUSG00000029012	Orc5	6166	0.334727	4.82133	2.1087	0.0510571	0.471393	-3.82159	19.2295	16.6745	19.0835	18.6974	12.3801	12.7181	12.2104	20.3921	21.8852	16.2011	23.9892	18.2393	16.8587	18.0263
ENSMUSG00000028841	Cnksr1	2804	-0.388749	5.11026	-2.10862	0.0510652	0.471393	-3.85489	38.1655	47.5895	45.9962	48.4954	57.3647	54.8081	57.66	47.2553	36.1425	49.0592	31.8876	40.1083	59.47	46.4031
ENSMUSG00000025856	Pdgfa	3119	0.388851	6.06432	2.10856	0.0510712	0.471393	-3.91569	115.215	77.6761	78.0888	104.824	53.4942	50.7915	59.4188	108.286	98.3459	98.71	82.6392	83.5258	80.543	75.3264
ENSMUSG00000097271	Gm9903	1747	-1.11783	0.0131172	-2.10837	0.0510888	0.471393	-4.24112	1.04415	1.25218	0.882377	3.04579	4.05743	2.10885	1.10503	1.61376	2.79193	3.12467	2.21151	2.173	1.85945	4.22146
ENSMUSG00000105504	Gbp5	6637	1.2016	0.640889	2.10792	0.0511331	0.471393	-4.10594	2.01552	1.0712	0.774202	1.24712	0.41077	0.555093	0.145434	0.934505	1.87807	2.30295	1.16423	0.857972	0.734169	0.39685
ENSMUSG00000005625	Psmd4	2808	-0.223928	5.87791	-2.10746	0.0511787	0.471393	-3.9117	68.4267	83.3577	77.954	84.0092	93.4004	80.783	81.1247	78.5128	77.0071	74.6503	69.3844	81.4542	87.7283	72.4133
ENSMUSG00000025795	Rassf3	3826	0.321698	6.73169	2.10741	0.0511836	0.471393	-3.96451	143.986	143.798	111.605	116.668	98.7618	89.4145	97.8869	90.0444	99.5785	82.3244	124.062	99.8423	73.018	125.155
ENSMUSG00000005054	Cstb	603	0.276062	5.81432	2.10628	0.0512936	0.471393	-3.89711	370.071	325.594	357.897	309.828	278.506	293.266	224.904	390.859	468.247	355.773	426.533	439.904	445.338	337.208
ENSMUSG00000021794	Glud1	4210	-0.243317	7.02198	-2.10625	0.0512971	0.471393	-3.97078	93.0121	114.964	120.587	134.535	126.018	133.015	99.7344	99.6441	109.548	130.959	127.036	124.663	122.042	106.732
ENSMUSG00000074052	BC048644	5333	0.995018	-0.63018	2.10609	0.0513124	0.471393	-4.15026	1.25417	1.43567	0.770805	0.443445	1.2269	0.296067	0.36199	0.317183	0.406484	0.204718	0.206987	0.0889799	0.10152	0.493886
ENSMUSG00000025579	Gaa	4783	-0.2542	7.0964	-2.10597	0.0513245	0.471393	-3.98165	111.744	131.605	106.141	111.99	138.623	133.035	143.384	92.7759	84.7532	85.9394	98.8928	102.486	84.5562	110.246
ENSMUSG00000025264	Tsr2	3805	-0.317236	3.79619	-2.10592	0.051329	0.471393	-3.77763	10.7067	12.9356	13.2342	16.6257	14.9032	15.7685	11.5424	14.9667	13.246	15.3506	14.0702	14.716	14.3712	11.2139
ENSMUSG00000040174	Alkbh3	3159	-0.316946	4.56755	-2.10572	0.0513487	0.471393	-3.81643	26.1773	27.8725	26.188	25.4531	35.3838	33.1546	33.1526	21.0617	23.16	29.3763	27.2558	29.5924	29.4784	32.3504
ENSMUSG00000047139	Cd24a	2580	-0.168804	7.6374	-2.10546	0.0513742	0.471393	-3.99185	257.594	271.113	282.81	281.862	301.582	290.693	279.659	289.791	310.883	291.136	338.004	310.652	293.158	289.728
ENSMUSG00000091957	Rps2-ps10	965	-0.421029	4.49019	-2.10506	0.051414	0.471393	-3.81026	73.7215	73.6741	89.9881	137.237	93.2304	86.7181	92.5236	83.5544	60.6529	102.388	66.918	86.0546	109.965	96.6215
ENSMUSG00000108033	Gm44284	3444	-0.721426	1.14097	-2.10494	0.0514257	0.471393	-3.97329	1.76552	2.38192	2.38717	3.09001	3.48306	3.20919	4.0639	2.45578	0.944155	1.90202	1.9231	1.37785	2.98687	2.90615
ENSMUSG00000026404	Ddx59	2953	-0.330245	3.23428	-2.10453	0.0514658	0.471497	-3.78751	9.67766	9.63028	8.70026	12.2129	10.5248	10.8719	10.9501	12.793	12.6631	14.7885	13.4572	14.6232	15.2174	13.5575
ENSMUSG00000018678	Sp2	3414	-0.262932	5.20247	-2.10373	0.0515444	0.471602	-3.86091	40.0733	36.6835	33.714	44.8526	41.8445	40.8528	39.4411	42.2802	39.0505	41.8924	35.89	46.7024	50.1128	38.8835
ENSMUSG00000087108	Gm16093	392	-0.454807	3.35962	-2.10364	0.0515534	0.471602	-3.77888	91.517	87.8928	87.8243	76.9193	123.795	131.577	141.586	77.6727	67.7431	84.9457	98.559	118.632	109.11	108.85
ENSMUSG00000001665	Gstt3	3842	0.416411	3.08814	2.10354	0.0515631	0.471602	-3.78177	12.661	10.6759	8.5595	9.23304	7.8056	8.49325	4.89909	6.75089	8.04031	8.0987	9.76868	8.64578	7.75052	7.26685
ENSMUSG00000051242	Pcdhb9	3055	-0.531536	2.16055	-2.10267	0.0516496	0.471674	-3.83276	3.98066	5.90747	6.72783	5.41873	8.21008	8.61387	8.37284	3.32217	3.54792	4.10974	4.51662	5.59184	6.55716	4.82808
ENSMUSG00000045954	Cavin2	3055	-0.80763	3.95519	-2.10262	0.0516539	0.471674	-3.79096	13.5342	19.3335	17.9969	11.9986	42.4782	47.3763	25.1185	14.3961	24.1259	15.3668	15.7178	15.9989	14.0004	15.8637
ENSMUSG00000038412	Higd1a	3040	-0.650705	3.9832	-2.10259	0.0516569	0.471674	-3.79064	15.2011	15.6511	21.9733	14.975	32.2849	22.3335	41.5945	22.8135	13.9052	20.291	13.6167	17.4827	18.5219	18.0214
ENSMUSG00000104874	Gm43387	1066	-0.778603	1.37899	-2.10138	0.0517764	0.472253	-3.96527	6.84479	7.1824	7.71238	7.21003	11.2529	12.3431	19.9206	8.46298	8.64265	6.145	11.3907	11.1288	7.11043	6.91829
ENSMUSG00000062127	Cttnbp2nl	8138	-0.290489	7.96908	-2.10137	0.0517777	0.472253	-4.01015	99.5227	133.866	117.441	108.03	149.949	155.28	131.064	110.996	93.7648	107.191	104.309	106.125	103.252	125.836
ENSMUSG00000061436	Hipk2	8836	-0.413188	7.52237	-2.09966	0.0519476	0.473281	-4.00216	76.8658	77.4904	73.9703	64.9702	104.041	113.827	110.66	89.9754	59.6164	79.1391	58.0289	68.5802	81.003	66.6521
ENSMUSG00000039976	Tbc1d16	7119	0.220546	6.27096	2.09956	0.0519568	0.473281	-3.94571	46.1223	46.0926	40.7808	41.3582	35.9215	29.7938	37.8967	46.0961	41.3367	41.6369	40.0826	44.4601	39.7748	45.5076
ENSMUSG00000044066	Cep68	5865	0.18961	6.59547	2.09881	0.0520312	0.473281	-3.96646	73.6082	68.0697	65.8834	65.6242	61.8236	52.4064	51.1835	63.8353	60.9861	59.6606	70.5793	61.8143	54.187	66.4648
ENSMUSG00000113528	Gm32699	1988	0.559082	1.83825	2.09877	0.0520352	0.473281	-3.89704	6.72887	8.25285	9.30491	5.65052	5.75975	3.70639	5.82643	7.09062	8.99607	5.76634	7.21841	5.72873	6.53612	9.27427
ENSMUSG00000028932	Psmc2	5031	0.20458	6.45198	2.09822	0.0520907	0.473281	-3.95522	71.1864	67.7225	66.5916	66.279	56.6824	51.6788	51.898	73.6329	71.6345	69.3337	63.5197	67.251	78.1282	70.5722
ENSMUSG00000035545	Leng8	6395	-0.24623	8.166	-2.09802	0.0521105	0.473281	-4.01843	163.92	170.523	163.673	151.897	203.182	194.228	202.86	164.966	146.948	153.222	161.134	181.427	173.64	155.851
ENSMUSG00000117822	Eef1a1-ps1	1387	-0.616057	1.39842	-2.09793	0.0521195	0.473281	-3.95942	5.26066	5.52015	7.40934	6.82016	11.7936	8.72752	8.69904	8.13044	5.47024	7.47782	5.96897	4.78978	6.24552	8.35553
ENSMUSG00000087439	Gm15788	931	0.917975	0.0827263	2.09752	0.0521604	0.473281	-4.146	9.14354	7.63647	3.86344	5.08032	4.68534	1.69594	2.07357	3.63381	2.32844	2.34535	5.92836	3.56789	5.81535	4.52656
ENSMUSG00000027580	Helz2	11529	0.366529	6.60468	2.09724	0.0521883	0.473281	-3.97327	46.7808	45.7757	29.4156	40.4097	26.1538	23.1449	29.7636	30.7624	32.7639	33.428	32.7932	29.3468	23.1046	32.441
ENSMUSG00000043535	Setx	11380	0.206443	7.2949	2.09691	0.0522208	0.473281	-3.99444	54.9271	52.9588	54.7251	55.7973	44.0805	40.6987	39.3987	55.5423	59.1948	60.3922	58.6365	61.6722	45.9579	52.539
ENSMUSG00000040524	Zfp609	8268	-0.263503	7.44679	-2.09667	0.052245	0.473281	-4.00406	79.7195	79.6389	77.374	73.295	95.9541	93.447	98.9412	81.7672	67.7759	74.6063	67.3558	74.8412	80.216	77.9846
ENSMUSG00000001418	Glmp	6291	-0.18932	6.65341	-2.09644	0.0522676	0.473281	-3.97445	58.7651	69.7194	55.9496	69.6385	68.3846	69.2708	58.2278	56.4653	59.1823	55.2735	61.9397	57.8548	51.8086	57.1074
ENSMUSG00000106617	Gm36266	1749	0.843847	0.863464	2.09616	0.0522957	0.473281	-4.06102	4.51949	4.37761	5.87579	3.38035	4.05279	1.5046	1.9316	4.83573	4.02818	9.3633	3.15569	4.34104	2.16687	4.51783
ENSMUSG00000110115	Gm32486	3816	0.640271	1.76662	2.09602	0.0523091	0.473281	-3.8908	5.25825	3.58287	4.98218	3.09865	4.00083	2.06882	2.15005	2.21638	3.26644	4.57761	2.45881	3.85493	4.39824	2.4848
ENSMUSG00000116004	Gm49539	511	-0.6116	2.21464	-2.09505	0.0524062	0.473281	-3.88125	16.6588	35.3177	24.1333	50.9076	32.0111	35.0185	29.2785	43.0333	41.3617	37.3891	29.1627	47.3601	26.4877	43.2969
ENSMUSG00000091405	H4c14	1630	0.631969	6.99781	2.09428	0.0524835	0.473281	-3.97593	419.29	179.165	360.632	340.95	148.524	144.654	155.742	432.397	438.876	460.817	277.997	322.564	525.133	312.189
ENSMUSG00000109358	Gm44716	710	-1.06265	0.283793	-2.09424	0.0524872	0.473281	-4.14769	5.13841	3.08106	5.78972	6.66166	9.98357	11.1192	10.1963	3.97075	6.10642	11.5327	3.88683	4.01011	2.28764	12.613
ENSMUSG00000014444	Piezo1	9935	-0.276596	8.43449	-2.09419	0.0524928	0.473281	-4.02881	133.176	117.8	129.041	142.524	133.364	154.158	152.292	142.224	105.171	150.825	106.997	122.657	141.197	122.906
ENSMUSG00000049878	Rlf	9492	-0.323777	7.23651	-2.09411	0.0525008	0.473281	-4.00085	56.1154	52.8913	65.2312	51.1371	74.1599	82.5613	71.1325	60.8873	46.0185	52.8513	57.9725	58.6413	55.9547	64.4321
ENSMUSG00000108732	2310043P16Rik	3881	-0.824287	0.633126	-2.09394	0.0525177	0.473281	-4.08741	1.09671	1.83189	0.79439	1.52338	2.95037	1.89856	1.86533	0.871702	2.23425	1.12524	1.13771	1.46724	1.39502	1.22159
ENSMUSG00000042677	Zc3h12a	2882	-0.490015	5.34134	-2.09356	0.0525558	0.473281	-3.89109	44.9388	43.0756	52.7744	53.5424	53.1635	69.0299	77.1996	59.0845	37.2328	58.3384	37.5359	55.8174	73.4528	45.6956
ENSMUSG00000004535	Tax1bp1	9991	-0.181604	6.78977	-2.09307	0.0526046	0.473281	-3.9828	38.2196	43.5168	39.8069	42.8431	49.6085	44.5131	37.9683	40.9721	42.2555	42.2346	45.6858	41.8437	39.0165	38.4895
ENSMUSG00000096687	Mfsd4b4	4479	0.31047	4.27244	2.09287	0.0526251	0.473281	-3.81007	16.5621	15.5068	19.1585	17.2918	12.7823	11.163	11.745	18.5053	15.9716	21.0845	20.0859	17.0572	15.5932	18.7001
ENSMUSG00000068966	Zbtb34	6604	-0.275748	4.23354	-2.09284	0.0526284	0.473281	-3.82083	11.417	10.3515	11.5932	12.7125	13.8708	11.6355	12.8622	10.4163	8.28837	10.7457	10.614	8.11961	10.1658	9.01362
ENSMUSG00000031657	Heatr3	4497	0.254453	5.93822	2.09282	0.0526301	0.473281	-3.93428	56.6535	52.0499	56.7884	54.4288	40.0121	39.3239	43.1431	55.5445	64.4742	51.5898	59.1573	48.5399	48.3981	57.3986
ENSMUSG00000006920	Ezh1	7440	-0.262383	6.36034	-2.09274	0.0526378	0.473281	-3.9666	38.248	46.1621	41.5076	39.2559	52.9866	47.0423	52.5436	37.2866	32.9974	39.547	38.65	38.8426	40.8967	42.4821
ENSMUSG00000117922	Gm50397	672	-1.28681	0.733407	-2.09183	0.0527298	0.473848	-4.11488	4.52415	4.88294	6.88175	7.03836	11.3595	20.3631	17.2365	11.7468	12.9034	8.12322	4.10663	14.8291	18.5304	3.13559
ENSMUSG00000047832	Cdca4	4198	-0.279395	5.86748	-2.09099	0.0528141	0.474348	-3.93204	43.4525	45.8563	54.4683	60.1363	53.7723	63.9392	44.6064	49.4272	52.1548	54.0939	51.2751	50.9797	65.7738	50.0678
ENSMUSG00000022951	Rcan1	3085	-0.512952	4.10617	-2.09059	0.0528543	0.474449	-3.81812	16.7533	23.4001	22.8187	18.3978	32.521	44.3566	24.092	17.9115	17.0401	18.4025	18.7853	18.4582	19.8312	14.6849
ENSMUSG00000024055	Cyp4f13	4441	0.252657	5.09342	2.08972	0.0529427	0.474797	-3.8864	30.1216	37.5594	35.4052	31.152	32.6589	21.806	24.9951	23.6153	25.8708	24.092	34.1772	31.0939	26.8205	31.6708
ENSMUSG00000117313	Gm49838	1708	0.456482	3.04618	2.08964	0.0529506	0.474797	-3.80516	18.5119	24.6548	18.6522	22.4997	10.8541	13.8664	11.8678	18.8169	24.4319	19.4957	19.0655	20.2814	20.287	16.963
ENSMUSG00000093697	Gm20686	535	0.56265	2.06392	2.08893	0.0530216	0.475137	-3.86814	43.1883	49.0667	24.9715	27.6272	33.6326	19.6751	17.1399	32.6715	32.4154	35.7118	25.7911	31.931	20.2396	28.5543
ENSMUSG00000032898	Fbxo21	5545	-0.29988	5.48245	-2.08869	0.0530463	0.475137	-3.92174	28.0721	34.7168	31.7847	29.108	46.7082	34.5493	38.5576	26.9467	22.6747	21.8549	28.9652	29.2677	30.2681	30.1152
ENSMUSG00000038976	Ppp1r9b	5083	0.23535	6.62872	2.08777	0.0531396	0.475525	-3.98462	91.5118	83.5988	71.9757	81.4196	66.9369	55.2918	62.7609	72.4359	70.7951	84.7334	78.3974	70.6707	66.6775	80.3174
ENSMUSG00000032594	Ip6k1	6487	-0.305655	6.53971	-2.08769	0.0531474	0.475525	-3.98434	47.4288	60.6155	55.8433	49.7622	82.2886	69.0439	58.4772	43.2859	50.8778	43.0006	54.623	48.8648	49.4087	56.1128
ENSMUSG00000104525	Gm37334	2938	-0.480625	2.97863	-2.08738	0.0531794	0.475553	-3.80694	8.48531	9.86559	9.09447	8.65302	13.1767	14.5102	12.9773	11.7068	10.6987	7.0604	8.64152	9.36785	10.3196	8.78562
ENSMUSG00000028894	Inpp5b	4657	-0.294627	4.65622	-2.08644	0.0532746	0.476145	-3.85548	21.1517	20.6683	19.1986	21.2012	21.5433	27.6885	24.5612	20.0984	15.4775	20.2786	20.8589	18.2394	18.4849	18.664
ENSMUSG00000085054	Gm15834	4616	0.599744	2.93698	2.08609	0.0533102	0.476205	-3.80966	6.98145	9.95205	7.12427	7.94103	6.85114	3.7626	2.92752	5.98537	6.57472	4.13904	10.1634	7.81288	5.86448	5.59189
ENSMUSG00000030465	Psd3	17632	0.332288	6.66568	2.08425	0.0534974	0.477204	-3.99222	28.14	23.883	23.6927	22.6671	20.1317	15.2233	18.4761	20.2105	22.161	17.0588	28.6107	26.1056	16.4891	27.3667
ENSMUSG00000039768	Dnajc11	10678	-0.236304	5.67059	-2.08418	0.0535041	0.477204	-3.93442	18.165	17.2599	17.1793	20.5416	19.8127	19.4691	18.5311	16.0526	15.8351	17.9438	16.1268	16.665	21.9545	17.5626
ENSMUSG00000047501	Cldn4	1816	0.415886	8.44515	2.0841	0.0535122	0.477204	-4.04258	932.492	716.135	703.697	844.836	445.873	431.827	573.248	673.448	921.545	657.702	1091.7	796.98	739.369	962.473
ENSMUSG00000010538	Tsacc	1112	0.645561	1.14956	2.08346	0.0535779	0.477204	-3.99897	10.3893	8.85252	10.1659	5.31675	8.82609	4.25968	5.64218	7.60584	7.79777	4.909	9.43047	8.96145	8.76381	5.21094
ENSMUSG00000024164	C3	5143	-0.334822	8.45262	-2.08339	0.053585	0.477204	-4.04833	259.628	302.102	249.276	288.541	364.6	273.745	374.425	353.459	224.871	288.065	182.439	188.41	218.332	153.947
ENSMUSG00000009907	Vps4b	8905	-0.218223	6.53374	-2.08328	0.0535959	0.477204	-3.9843	36.2574	33.9618	40.5069	35.4534	48.8006	41.6673	37.7752	40.3968	37.6714	37.6385	41.9603	41.5647	39.0325	39.2792
ENSMUSG00000004044	Cavin1	3587	-0.256789	7.52848	-2.08247	0.0536795	0.47744	-4.02543	167.14	176.553	189.663	210.48	191.531	235.496	173.298	198.69	198.073	235.884	164.333	191.691	224.141	182.25
ENSMUSG00000023052	Npff	1002	0.619483	1.62258	2.08221	0.0537059	0.47744	-3.93367	12.7435	17.4655	13.8459	11.2108	11.9717	8.92937	5.29826	10.129	11.899	12.5302	12.1182	17.5226	7.56459	12.0917
ENSMUSG00000029127	Zbtb49	8305	-0.271488	4.49523	-2.08217	0.0537094	0.47744	-3.85095	9.73751	12.0507	9.46624	12.0309	15.2317	10.7733	9.99532	9.50493	8.80946	9.465	8.90532	9.14206	9.90899	9.76808
ENSMUSG00000035376	Hacd2	3749	0.298177	4.73345	2.08016	0.0539156	0.479014	-3.86252	29.6805	27.7164	31.3867	25.2322	20.0708	26.2522	20.4687	32.6366	28.6223	31.7423	29.1497	20.8849	28.3052	26.5567
ENSMUSG00000028048	Gba	2559	-0.280792	5.55189	-2.07923	0.0540118	0.47961	-3.94327	63.442	81.4242	75.7002	70.4661	96.0964	95.2249	78.8341	57.0677	57.1806	58.0225	64.9203	74.3597	58.8166	53.5218
ENSMUSG00000020362	Cnot6	6610	0.264485	7.7843	2.07864	0.0540721	0.479632	-4.03806	155.461	113.018	131.53	133.987	98.9876	90.6905	98.569	140.322	168.897	140.888	148.295	124.196	119.749	125.439
ENSMUSG00000052949	Rnf157	9537	0.314854	5.8035	2.07843	0.054094	0.479632	-3.9412	25.12	20.1277	23.491	18.5358	16.9803	15.5624	18.5722	28.5559	22.6734	27.875	18.9822	22.9379	27.9305	27.8938
ENSMUSG00000009145	Dqx1	3419	0.407088	4.15243	2.07835	0.0541017	0.479632	-3.82098	20.0963	19.5146	20.4393	20.4049	17.5426	8.77436	13.269	22.9233	20.6063	29.0583	24.376	21.5128	22.1694	22.6489
ENSMUSG00000030720	Cln3	5781	-0.260422	5.56597	-2.07797	0.0541408	0.47972	-3.93389	28.1882	31.0292	28.7095	29.556	36.3127	32.0464	35.5643	27.017	28.5925	31.7274	26.3506	33.1621	33.8088	32.7129
ENSMUSG00000020823	Sec14l1	7176	-0.226909	6.71404	-2.07738	0.0542022	0.479851	-4.00971	56.2628	66.151	51.5556	59.6495	74.7676	68.2088	55.1492	55.7089	45.3131	51.0432	48.84	48.1407	50.4742	49.9911
ENSMUSG00000042826	Fgf11	3044	0.472658	3.66074	2.07726	0.0542139	0.479851	-3.81206	18.7767	13.4746	18.906	14.7611	8.41887	10.2011	13.7938	18.7084	18.5159	16.4984	19.2197	22.2923	18.8533	13.1522
ENSMUSG00000061731	Ext1	8077	-0.320911	7.65966	-2.07693	0.0542484	0.479868	-4.04274	87.4013	113.075	89.2552	83.5192	147.098	114.554	118.37	94.242	79.0406	84.4807	82.2736	93.355	78.1581	82.1767
ENSMUSG00000035704	Alg8	2784	0.330905	4.22307	2.07617	0.0543264	0.479868	-3.83196	32.5426	24.7514	25.1013	25.6961	18.8019	15.6909	22.883	31.7974	29.5889	29.2156	24.5831	27.2718	23.92	27.6256
ENSMUSG00000034684	Sema3f	5197	-0.232898	7.95169	-2.07612	0.0543323	0.479868	-4.05021	175.382	200.256	177.574	186.798	195.881	217.329	222.971	173.157	142.03	157.872	186.49	164.446	153.661	184.175
ENSMUSG00000027878	Notch2	10782	-0.26474	9.46566	-2.07473	0.0544756	0.479868	-4.06981	243.117	297.69	228.372	232.607	335.64	307.672	295.652	227.484	207.288	221.704	208.19	237.045	230.885	234.466
ENSMUSG00000049422	Chchd10	1575	-0.866366	1.09066	-2.07473	0.0544762	0.479868	-3.98835	4.24666	4.514	5.54618	6.00607	12.1168	9.02242	7.35426	0.715995	5.50547	4.85227	4.90605	4.51933	5.50003	3.67909
ENSMUSG00000031849	Comp	2967	1.07862	0.406291	2.07437	0.0545133	0.479868	-4.07689	4.09872	4.97674	1.55866	1.1956	2.57283	1.06432	0.975982	1.71035	0.547972	0.551952	2.79035	1.91923	0.729907	2.84073
ENSMUSG00000064023	Klk8	1540	0.632777	1.82709	2.07395	0.0545565	0.479868	-3.90627	9.87086	11.3639	13.3464	7.2943	4.95688	9.22747	7.20801	8.05494	5.6306	10.9885	8.95991	10.4766	5.27346	11.9722
ENSMUSG00000022257	Laptm4b	1938	-0.20028	5.61245	-2.07392	0.0545595	0.479868	-3.94627	93.1834	91.4303	97.5708	98.8422	110.008	110.53	91.8926	87.5736	88.6463	98.0219	86.0077	100.391	93.5872	89.4273
ENSMUSG00000023235	Ccl25	7445	0.368292	5.0977	2.07349	0.0546043	0.479868	-3.90089	18.2944	22.1841	18.4968	18.7412	18.8222	11.0988	10.9554	19.6911	21.2556	15.7642	20.5352	19.5676	13.6716	19.0334
ENSMUSG00000009291	Pttg1ip	3877	-0.210374	8.35249	-2.07285	0.0546714	0.479868	-4.0605	331.39	280.85	289.059	321.459	342.033	347.795	305.358	348.314	290.333	342.284	302.8	377.47	309.456	286.691
ENSMUSG00000025049	Taf5	3260	0.436201	3.40953	2.07269	0.0546874	0.479868	-3.81854	14.1753	11.4075	13.24	12.3322	11.2062	6.13487	7.69828	16.6041	13.798	19.0891	12.8671	16.4484	10.961	11.796
ENSMUSG00000032199	Polr2m	2424	-0.189061	7.37807	-2.07231	0.0547271	0.479868	-4.03946	265.643	251.334	252.043	261.953	298.271	312.658	241.112	258.429	233.412	264.833	254.562	242.355	251.273	251.219
ENSMUSG00000104214	Gm36638	2169	-0.801358	2.27999	-2.07159	0.0548026	0.479868	-3.85268	7.00836	7.31202	9.94983	6.2693	22.8761	12.8604	16.6882	3.89935	5.24705	5.03348	8.90621	5.90701	7.23875	12.3862
ENSMUSG00000022561	Gpaa1	2947	0.399981	4.36345	2.07139	0.0548229	0.479868	-3.84373	26.8225	26.3516	31.2104	30.494	15.1717	16.4304	22.1086	33.6739	29.6074	29.6372	29.2165	28.9838	33.2525	24.4889
ENSMUSG00000040652	Oaz2	2990	0.207967	6.08631	2.07129	0.0548331	0.479868	-3.98097	89.2749	94.5624	100.362	87.5958	84.7974	79.3862	62.1438	85.8027	94.6138	79.4174	93.219	82.8444	87.8205	85.7997
ENSMUSG00000022216	Psme1	2209	0.198588	6.46978	2.07037	0.05493	0.479868	-4.00225	186.9	153.99	151.43	160.586	129.588	128.897	123.223	152.639	148.182	162.85	164.155	155.742	147.546	167.167
ENSMUSG00000025192	Entpd7	8963	0.236861	5.07591	2.07017	0.0549509	0.479868	-3.90955	16.7563	17.9998	13.7589	14.116	13.8094	13.2707	10.7154	15.9158	16.8696	16.2004	12.1926	13.6064	11.4769	14.0466
ENSMUSG00000034473	Sec22a	5223	0.317669	5.01949	2.07	0.0549684	0.479868	-3.89728	23.3998	25.9675	27.0544	25.1295	22.1318	17.8358	14.3225	24.9375	28.8456	23.9339	31.0679	25.9842	19.7988	23.0964
ENSMUSG00000007411	Mark3	9700	-0.222541	6.94719	-2.06974	0.0549952	0.479868	-4.02742	44.0676	47.9796	48.7351	46.993	57.3362	55.6692	48.4116	41.7944	47.3783	44.6271	56.9	48.5782	40.7452	46.7584
ENSMUSG00000104693	Gm42941	1321	0.65326	4.72893	2.06922	0.0550493	0.479868	-3.87355	82.8525	105.569	86.3527	95.7772	56.1354	33.0685	51.5139	68.7201	110.358	74.7951	98.186	119.62	43.034	100.889
ENSMUSG00000006576	Slc4a3	8599	0.364673	4.48129	2.06895	0.0550777	0.479868	-3.86944	13.0109	12.7198	10.756	12.3071	8.1798	6.12057	10.1587	10.2291	10.399	9.39532	10.0771	9.76762	7.24061	9.25032
ENSMUSG00000058317	Ube2e2	4628	-0.336753	3.74561	-2.06895	0.0550783	0.479868	-3.83254	9.59103	13.4713	11.88	11.6252	16.3765	15.4663	12.6183	10.3559	8.43129	8.49252	8.34813	9.74078	9.47582	10.1304
ENSMUSG00000104610	Gm567	469	0.842054	-0.196542	2.06863	0.0551111	0.479868	-4.11175	19.4471	15.159	13.1472	8.82422	4.65037	7.85534	12.3486	1.20223	4.62213	3.49177	4.7073	5.05895	2.30878	8.98556
ENSMUSG00000027007	Itprid2	5599	-0.280048	5.06551	-2.06856	0.0551185	0.479868	-3.90634	22.5886	20.7073	19.9148	24.2867	26.4886	23.9701	22.1529	19.3353	20.9073	25.2515	18.7296	24.1545	27.3654	21.8276
ENSMUSG00000015971	Actr8	9009	-0.304015	5.03843	-2.06812	0.0551653	0.479868	-3.90618	11.1364	13.6586	14.0309	12.9283	15.6151	17.5261	14.8392	13.8943	11.4898	14.5423	11.5177	13.8003	14.6635	14.2673
ENSMUSG00000036275	9530068E07Rik	3296	-0.153736	7.75402	-2.06808	0.0551695	0.479868	-4.05625	238.532	252.206	237.432	270.499	266.507	257.565	231.501	250.104	234.141	228.72	237.786	262.604	256.414	243.891
ENSMUSG00000021116	Eif2s1	4951	0.252082	6.67093	2.06774	0.0552051	0.479868	-4.01277	90.6357	70.0318	83.4428	81.4409	70.7038	55.8092	53.5165	88.2611	96.3263	86.0002	92.4157	89.4236	71.6265	74.1597
ENSMUSG00000037536	Fbxo34	4275	-0.295099	3.90227	-2.06764	0.0552153	0.479868	-3.83384	12.801	11.7693	13.1014	13.6915	15.5605	15.7585	13.5473	13.717	9.88812	11.3645	16.0092	12.9871	12.7912	12.5687
ENSMUSG00000003662	Ciao1	3197	0.253986	4.58	2.0676	0.0552197	0.479868	-3.87335	27.5779	36.4364	32.3057	27.9245	27.8001	23.8707	22.6442	24.8678	30.3435	25.7829	32.2837	27.4595	28.1119	30.1534
ENSMUSG00000037526	Atg14	4322	-0.482245	4.27965	-2.06749	0.0552315	0.479868	-3.86048	15.0534	19.4866	16.1689	12.9954	29.5211	27.2774	23.3383	12.2632	12.163	12.8829	15.9628	15.8103	15.1574	18.4043
ENSMUSG00000029923	Rab19	1575	0.64133	1.52608	2.06738	0.0552422	0.479868	-3.98388	9.26545	6.25016	8.15615	7.88297	4.84672	3.6758	3.3707	6.44396	5.84956	10.7443	7.7095	7.23093	8.25004	9.36495
ENSMUSG00000040528	Milr1	2474	1.10266	0.593887	2.06709	0.0552732	0.479868	-4.12914	7.37322	1.32633	2.90773	2.86769	1.32237	0.850942	0.780312	2.7349	1.9715	1.54453	2.67711	3.06891	3.06375	3.61974
ENSMUSG00000074794	Arrdc3	6266	-0.45074	6.96211	-2.06588	0.0554008	0.479868	-4.0327	63.9486	62.1425	77.5759	63.8777	97.5475	77.0227	122.62	71.1782	60.4563	63.596	74.7828	78.7602	57.5452	108.534
ENSMUSG00000068036	Afdn	10325	-0.17917	8.32158	-2.06586	0.0554025	0.479868	-4.07118	118.193	109.854	107.595	116.183	125.897	115.711	122.607	126.968	110.856	121.548	114.716	109.981	122.492	118.06
ENSMUSG00000020440	Arf5	1907	0.287939	5.2891	2.06583	0.0554053	0.479868	-3.92227	79.7123	80.0115	82.7206	84.6375	63.761	60.9932	47.579	94.9107	79.2882	93.6041	70.9087	89.8297	92.5534	79.5554
ENSMUSG00000053253	Ndfip2	11553	-0.217806	5.53442	-2.06562	0.0554281	0.479868	-3.95133	13.9472	14.9113	15.0776	15.7618	17.2738	17.4024	14.4123	14.8368	13.8383	14.5058	17.2463	16.9226	12.9342	13.7246
ENSMUSG00000005947	Itgae	4581	0.85342	1.2636	2.06557	0.0554335	0.479868	-4.04204	3.58376	1.67135	1.90684	2.19402	2.02344	0.574446	0.632119	2.46167	3.07587	2.62156	2.40965	2.69325	2.00916	1.83987
ENSMUSG00000023030	Slc11a2	6354	-0.510656	4.55242	-2.06461	0.0555342	0.479868	-3.87883	10.1437	15.923	13.7476	10.8865	22.6547	21.9502	18.1534	14.9969	10.9174	13.7458	12.2477	10.3061	15.1669	10.7777
ENSMUSG00000072660	Gm6288	1821	-1.19936	0.208672	-2.06457	0.0555382	0.479868	-4.25737	2.00344	0.300323	1.41087	2.59735	2.39542	1.44511	3.18038	3.71563	5.35695	3.89701	3.33401	1.30294	2.97314	2.60352
ENSMUSG00000068246	Apol9b	1821	0.574346	4.45437	2.06433	0.0555632	0.479868	-3.85789	73.1257	49.5534	36.9647	64.2845	22.1576	25.7229	29.6836	48.6128	57.1408	51.5604	66.3771	47.1663	45.1917	52.3596
ENSMUSG00000088014	Gm23743	274	0.616262	1.25453	2.06392	0.0556072	0.479868	-3.97874	53.2594	51.8946	35.6311	38.8394	25.8698	26.8916	22.8982	18.5205	41.5359	29.884	36.2582	32.9054	21.7354	30.7608
ENSMUSG00000037486	Asxl2	15941	-0.204392	7.29577	-2.06345	0.0556564	0.479868	-4.05063	35.092	36.1253	38.8094	34.8629	41.9691	44.3074	39.7216	35.5477	34.8128	34.1753	39.0897	36.7038	34.8803	36.5483
ENSMUSG00000021143	Pacs2	6985	-0.236262	7.07067	-2.06343	0.0556583	0.479868	-4.04441	62.589	77.5901	81.6549	77.024	90.4728	85.4449	76.6946	63.69	55.3195	67.6782	63.0552	71.0606	76.8901	76.9994
ENSMUSG00000020220	Vps13d	24771	-0.172527	7.8175	-2.06306	0.0556978	0.479868	-4.06692	35.7399	34.2206	34.2061	36.2786	37.5523	35.1849	39.5318	32.7778	29.6668	32.3504	34.2464	34.5969	31.1237	35.2589
ENSMUSG00000011832	Evi5l	8524	-0.283615	4.01569	-2.06282	0.0557231	0.479868	-3.84917	7.41866	6.9933	7.35432	8.39253	7.48416	9.50861	8.26642	6.08562	6.48503	6.91637	6.28077	5.90101	6.35158	7.35413
ENSMUSG00000022125	Cln5	2563	-0.309441	3.97316	-2.06213	0.0557961	0.479868	-3.84258	19.4536	23.2582	21.4517	27.6811	32.3367	22.5883	19.7719	20.4595	22.4136	24.0673	24.5494	20.9215	20.9128	25.897
ENSMUSG00000001661	Hoxc6	2408	-0.858983	0.415809	-2.06192	0.0558181	0.479868	-4.16005	1.51506	2.27113	0.853551	2.45524	3.62297	1.74853	2.60552	1.63909	2.02554	1.13347	2.52128	3.15302	1.57386	2.40638
ENSMUSG00000048310	Pskh1	3255	0.18814	6.39504	2.06192	0.0558188	0.479868	-4.01105	105.544	108.202	99.7682	98.4463	92.1324	81.9779	76.8045	96.3129	109.221	89.2192	109.03	98.988	100.797	107.136
ENSMUSG00000024253	Dync2li1	1869	0.469826	2.38752	2.06186	0.0558247	0.479868	-3.861	15.2906	12.5822	13.1965	13.6022	11.9612	7.03996	6.45563	9.35218	11.3086	13.1432	10.9264	8.37854	8.11099	9.30106
ENSMUSG00000005469	Prkaca	2488	0.192002	6.37788	2.06179	0.0558324	0.479868	-4.00876	138.57	130.787	128.459	138.063	106.509	102.596	97.1841	139.828	140.714	131.643	126.891	138.659	129.042	129.154
ENSMUSG00000006575	Rundc3a	2941	0.644434	0.962115	2.06178	0.055833	0.479868	-4.07618	2.27423	2.7893	3.31959	2.61336	1.66858	1.78955	0.98461	2.68407	2.76408	2.78416	3.00268	2.5816	2.94544	2.86585
ENSMUSG00000083500	Gm15470	1371	0.961046	0.45035	2.06172	0.0558401	0.479868	-4.1146	7.98309	5.58457	4.12269	3.44988	3.57936	1.53554	2.46416	1.2338	3.55762	6.76876	4.8309	4.84567	2.3694	3.45806
ENSMUSG00000086076	Ncr3-ps	525	-1.2894	0.261082	-2.06159	0.055854	0.479868	-4.20074	3.47454	5.20846	5.87243	5.63069	12.463	21.0523	12.8699	8.59194	3.09683	17.6761	4.20518	9.03866	11.3438	11.0373
ENSMUSG00000020477	Mrps24	1466	0.408036	4.10086	2.06078	0.055939	0.479868	-3.84447	48.5275	44.7658	46.2664	48.798	26.7793	34.8239	26.9953	48.4615	63.9539	45.0556	57.979	41.4324	52.8114	47.0723
ENSMUSG00000027342	Pcna	2400	0.444854	6.01127	2.06072	0.0559461	0.479868	-3.9758	115.275	79.071	116.684	121.693	49.0731	73.0252	59.3224	125.221	136.841	132.376	130.394	104.397	125.652	114.135
ENSMUSG00000117372	Gm49972	1747	-0.605497	1.84787	-2.06064	0.0559546	0.479868	-3.91105	4.52466	10.0174	8.23552	7.10685	12.4844	12.0505	11.8791	5.80952	5.27365	4.68701	8.84605	7.06227	6.19815	8.44293
ENSMUSG00000035093	Secisbp2l	8222	-0.254656	7.88065	-2.06021	0.0560005	0.479868	-4.07421	98.8757	120.659	116.054	104.266	145.3	137.306	121.859	98.5462	96.4981	84.9162	109.621	108.1	101.802	88.8642
ENSMUSG00000117959	D330050I16Rik	1266	0.696884	0.953402	2.06016	0.0560053	0.479868	-4.02586	8.64519	6.91171	9.741	3.269	5.16831	5.82015	5.33706	4.89914	6.84922	4.74304	2.61578	5.62239	5.55949	6.65755
ENSMUSG00000041560	Nop53	3847	-0.280252	6.60351	-2.05973	0.0560513	0.479868	-4.027	88.1958	95.6736	89.4908	90.6736	114.664	113.005	102.998	95.5622	74.9453	85.5643	84.504	101.518	120.188	89.9645
ENSMUSG00000021280	Exoc3l4	5650	-0.71107	1.37449	-2.05945	0.0560809	0.479868	-4.02115	1.1838	1.35512	1.18228	3.03459	1.25457	1.67673	2.30634	1.29735	1.53471	1.93232	1.4653	2.18368	2.29979	1.8647
ENSMUSG00000008763	Man1a2	7969	0.229638	7.58341	2.05926	0.0561014	0.479868	-4.06311	104.304	82.9701	98.4603	99.4892	70.5433	65.9783	74.6736	104.081	107.518	106.655	95.5784	92.3574	86.283	98.0975
ENSMUSG00000042363	Lgalsl	4115	0.282981	5.18467	2.05913	0.0561145	0.479868	-3.92987	40.0438	31.0989	39.7085	32.4705	26.8984	28.7775	26.6234	36.4479	40.1684	30.3783	40.7744	33.3266	29.0769	35.844
ENSMUSG00000062997	Rpl35	1241	0.204884	7.55534	2.05871	0.0561596	0.479868	-4.06535	631.073	591.398	648.404	547.393	516.697	542.423	451.122	545.672	607.45	466.704	665.341	582.36	645.677	625.682
ENSMUSG00000060671	Atp8b2	8561	-0.187798	7.90636	-2.05866	0.0561648	0.479868	-4.07689	103.697	117.478	108.818	107.941	127.955	125.66	114.384	98.0688	104.198	97.1758	92.8373	101.768	89.1702	100.605
ENSMUSG00000027203	Dut	2410	0.363264	4.94698	2.05803	0.0562324	0.479868	-3.89708	59.2907	40.6195	46.6931	47.5922	29.4122	28.39	39.6512	54.279	67.0123	57.9856	62.2926	52.5724	56.612	53.3336
ENSMUSG00000048636	A730049H05Rik	3739	0.806804	2.33698	2.05791	0.0562451	0.479868	-3.85318	9.10685	10.97	7.00875	6.64117	5.10403	4.08209	3.74326	3.16683	6.9573	4.37989	5.31412	3.42667	1.1584	8.73503
ENSMUSG00000079509	Zfx	7755	0.252318	6.75814	2.05734	0.0563062	0.479868	-4.03747	58.5699	53.9484	63.0785	52.6039	53.5061	41.3988	40.203	54.9668	66.459	51.2445	62.7016	52.3788	42.1678	52.6439
ENSMUSG00000046139	Patl1	4290	-0.279561	6.7546	-2.05725	0.0563154	0.479868	-4.03593	91.9863	87.7062	84.2023	93.0245	98.8833	98.7594	115.087	99.2317	85.5237	103.959	74.62	99.3305	104.117	101.304
ENSMUSG00000033287	Kctd17	2541	0.265465	4.59397	2.05676	0.0563684	0.479868	-3.88517	41.3978	39.1711	36.6016	34.6683	29.8271	31.2761	27.5405	41.0514	30.0725	42.751	38.4462	37.3499	40.4831	35.0356
ENSMUSG00000000782	Tcf7	3019	0.475201	3.61598	2.05666	0.0563785	0.479868	-3.83843	19.5364	18.1149	14.4671	15.275	9.21102	10.6342	12.4692	11.7662	20.6438	14.2844	20.8414	14.6178	21.3407	17.0998
ENSMUSG00000053985	Zfp14	3475	1.16311	0.793548	2.05583	0.0564677	0.479868	-4.08799	2.62466	2.83281	2.80947	2.55204	2.19672	1.66601	0.138884	1.94709	1.71551	1.88506	1.90595	3.41388	1.24641	2.12227
ENSMUSG00000057335	Cep170	18049	-0.275128	8.27635	-2.0558	0.0564709	0.479868	-4.08427	58.8203	44.0565	68.041	61.7461	62.5947	65.8723	67.464	78.8491	70.5018	76.5182	59.0185	67.0426	74.0916	62.0787
ENSMUSG00000003166	Dgcr2	6853	0.176028	5.66097	2.05572	0.0564797	0.479868	-3.97325	29.2799	29.6867	29.767	28.8149	26.0176	23.5007	21.6205	31.1008	28.0739	30.5081	29.0744	28.944	25.755	29.748
ENSMUSG00000106973	Gm43415	750	1.03088	1.04361	2.05563	0.0564889	0.479868	-4.01149	16.2145	19.688	16.4428	9.45956	8.7241	10.5262	4.50448	14.2841	7.22593	5.82273	20.6054	11.3887	2.16564	14.7498
ENSMUSG00000005442	Cic	10294	-0.235535	8.17452	-2.05537	0.0565163	0.479868	-4.08676	104.668	107.901	106.172	104.242	128.607	125.723	117.538	99.3057	84.9717	102.452	86.3765	106.855	112.184	106.492
ENSMUSG00000097471	5830432E09Rik	6112	0.39801	4.16548	2.05528	0.0565263	0.479868	-3.85552	12.2365	10.4689	12.6946	12.2849	6.06633	10.0749	6.94876	12.5463	14.0984	12.7717	10.8363	12.1117	13.3758	11.9801
ENSMUSG00000106251	Gm42658	1575	-0.445977	3.32407	-2.05505	0.0565514	0.479868	-3.83953	25.866	25.6951	15.6598	21.772	30.1189	34.4189	26.9656	26.1338	24.4305	22.1818	21.0259	25.007	17.1876	23.7468
ENSMUSG00000087142	Gm12454	1082	-0.57987	2.27263	-2.05491	0.0565665	0.479868	-3.88766	15.735	10.6143	18.0461	16.9389	26.7085	17.9976	21.8563	22.4079	13.0227	13.6218	11.7323	15.3499	14.511	21.9085
ENSMUSG00000005204	Senp3	3632	-0.207913	6.46507	-2.05484	0.0565732	0.479868	-4.02754	85.883	102.542	81.0652	98.4828	106.439	94.0456	93.1494	93.1464	85.3503	85.369	88.1387	82.3111	96.1478	97.6106
ENSMUSG00000086429	Gt(ROSA)26Sor	1695	0.565971	3.48979	2.05474	0.0565848	0.479868	-3.84009	33.003	22.5854	35.4684	23.7187	27.3432	16.1463	12.5283	22.2877	42.2046	23.1878	32.8879	23.2366	20.1232	29.8352
ENSMUSG00000027259	Adal	5317	0.415543	3.14421	2.05458	0.056602	0.479868	-3.84495	6.40409	6.47997	7.1514	5.33735	5.74278	3.4645	4.72003	6.15066	9.07149	5.85202	8.512	7.31831	6.41504	6.83613
ENSMUSG00000031266	Gla	3265	-0.402919	3.23987	-2.05454	0.056606	0.479868	-3.84098	9.87026	10.05	9.44265	9.05394	14.362	14.8301	11.6776	11.9159	9.46121	11.8706	12.1712	9.447	9.7835	9.8418
ENSMUSG00000085894	Gm15832	1832	0.525172	1.99261	2.05415	0.0566473	0.479896	-3.91782	9.29327	10.4482	9.25581	10.9725	5.05969	4.59657	6.32257	8.30996	10.3537	10.7269	8.13435	8.80678	6.50163	7.76366
ENSMUSG00000024188	Luc7l	7523	-0.277224	7.15753	-2.05396	0.0566676	0.479896	-4.06201	69.671	73.2771	70.4196	63.7354	89.656	96.6145	80.7686	66.5553	63.4658	63.7816	68.2301	60.4911	71.6793	73.7336
ENSMUSG00000043333	Rhbdl2	3070	-0.384417	4.23162	-2.0526	0.0568143	0.480214	-3.8723	16.6371	29.7493	21.2565	24.2652	30.0157	25.8868	29.3976	20.9376	23.6549	24.538	17.0793	26.586	17.8118	20.5907
ENSMUSG00000056234	Ncoa4	9365	-0.23459	5.25676	-2.05224	0.0568531	0.480214	-3.94909	12.0765	16.8184	15.9666	17.0454	16.4188	16.8598	16.1304	14.6305	14.4673	15.7964	17.0913	14.8971	14.1639	14.1187
ENSMUSG00000019951	Uhrf1bp1l	9235	-0.340423	7.1859	-2.05182	0.0568986	0.480214	-4.06615	53.7924	63.4237	56.6974	47.5027	79.0578	86.3977	71.701	55.9878	52.2873	55.9771	52.7726	57.1902	57.0429	55.3873
ENSMUSG00000006463	Zdhhc24	2916	0.440643	3.17892	2.05177	0.0569043	0.480214	-3.84466	12.9283	14.4412	14.2733	14.5981	11.4063	6.67812	7.94441	16.2425	11.337	14.4145	11.3566	12.5305	11.3258	8.30995
ENSMUSG00000036093	Arl5a	5409	0.453111	7.41709	2.05157	0.0569248	0.480214	-4.07875	179.075	195.238	127.201	109.303	117.237	103.043	126.968	108.308	120.633	81.544	166.324	101.854	69.9658	126.022
ENSMUSG00000088490	Gm24400	107	0.744954	1.16972	2.05157	0.0569254	0.480214	-4.04258	119.336	97.1111	76.8355	49.729	45.8627	68.8627	49.6154	52.6959	126.623	102.034	72.2152	79.8275	70.8385	128.002
ENSMUSG00000049580	Tsku	3050	-0.280911	4.512	-2.05152	0.0569311	0.480214	-3.88834	26.3154	25.4617	27.6293	31.2088	30.9277	28.6449	31.3309	32.3518	22.3885	25.2358	31.1253	27.5383	31.7745	24.8708
ENSMUSG00000064057	Scgb3a1	598	1.00697	-0.139501	2.0512	0.0569658	0.480214	-4.21194	7.11759	8.23077	9.45186	4.94333	1.8236	6.16079	3.22825	3.77155	9.06262	3.65137	10.1526	7.14175	3.62146	3.5236
ENSMUSG00000002983	Relb	3885	-0.423607	5.29909	-2.05054	0.0570369	0.480214	-3.9576	32.3978	36.6	38.7527	34.8494	50.8064	52.834	46.461	39.9119	30.6893	44.5416	25.7141	30.7803	48.4969	33.8982
ENSMUSG00000021694	Ercc8	7657	0.30313	3.45488	2.05051	0.0570401	0.480214	-3.84529	6.59106	5.4996	5.8383	5.17329	5.62561	3.98666	3.71879	5.67013	6.29921	5.84592	5.47822	5.5776	5.5152	5.22857
ENSMUSG00000039963	Ccdc40	6030	-1.47353	-0.00318112	-2.05043	0.0570484	0.480214	-4.27912	0	0.634863	0.681708	0.980469	0.723392	0.785534	0.640296	0.561041	0.629123	0.543165	1.37296	0.865643	0.359143	0.960956
ENSMUSG00000028468	Rgp1	6199	0.172004	6.72736	2.05037	0.0570551	0.480214	-4.04701	67.3862	73.9301	68.3846	62.9467	63.5062	54.3373	55.0435	60.9416	60.6726	65.5162	62.5919	77.3149	66.2023	68.7472
ENSMUSG00000110869	Gm49628	1790	-0.545186	1.76756	-2.05008	0.0570861	0.480229	-3.94585	6.7938	5.49944	6.31532	10.239	7.91993	7.35067	9.16714	6.61495	6.35801	9.14884	9.86691	6.09731	4.83941	5.00292
ENSMUSG00000018740	Slc25a35	3677	0.641768	2.75021	2.04967	0.0571311	0.48025	-3.85689	11.2448	10.1138	6.98719	6.91394	5.93154	3.72151	6.16896	4.75367	8.69588	5.93832	10.8074	5.80741	4.27002	9.88515
ENSMUSG00000107915	Gm44014	1509	1.03119	0.0464865	2.04952	0.0571469	0.48025	-4.19436	3.62651	3.62418	3.74567	1.56719	3.9747	1.04634	0.959489	3.73655	2.87313	3.25575	3.29183	4.08806	0.717573	1.74546
ENSMUSG00000034892	Rps29	693	-0.299982	7.19577	-2.04903	0.0571997	0.480448	-4.07073	686.135	905.168	769.644	769.528	886.73	1152.86	886.55	684.263	673.325	701.846	750.243	707.344	889.848	846.798
ENSMUSG00000111505	Gm48673	3369	-0.748372	1.18516	-2.0482	0.0572895	0.480957	-4.08216	2.16579	1.13631	1.67771	3.33429	2.26583	2.81197	2.14881	3.84935	2.73466	2.43046	2.12974	2.25363	3.53547	3.75265
ENSMUSG00000044320	1700001O22Rik	2788	0.694617	1.38261	2.04777	0.0573369	0.48111	-3.99632	5.67044	3.53085	4.79189	2.1206	2.54244	2.07654	4.15457	4.04481	3.49893	1.76217	3.76136	4.59552	3.30127	4.91257
ENSMUSG00000104093	A330015K06Rik	6190	1.13758	0.131458	2.04662	0.0574622	0.481378	-4.21629	1.27699	0.706803	0.664087	0.38205	0.440433	0.0850255	0.701714	1.00199	0.700413	0.529125	1.5158	0.766607	0.787186	0.510609
ENSMUSG00000040488	Ltbp4	6463	-0.298833	8.32904	-2.04654	0.0574708	0.481378	-4.10383	194.371	187.853	185.166	195.489	201.972	243.976	245.904	161.136	123.852	149.245	182.411	165.788	197.28	241.097
ENSMUSG00000032560	Dnajc13	11938	-0.16558	7.27944	-2.04624	0.0575032	0.481378	-4.07667	49.6602	47.689	48.3364	53.0902	52.9362	54.5353	46.4512	51.1514	42.1281	49.5216	51.4112	47.4609	46.5309	48.5388
ENSMUSG00000057329	Bcl2	9157	0.362365	7.06506	2.04606	0.0575228	0.481378	-4.07068	78.3546	63.0681	59.1444	63.1447	46.6835	39.3711	49.2795	51.046	58.8286	49.0619	75.4632	53.6871	38.9043	63.1076
ENSMUSG00000024782	Ak3	3120	0.314363	5.38975	2.04591	0.0575389	0.481378	-3.97968	62.1687	71.5162	56.6539	57.6063	59.2442	42.0034	37.4342	40.8427	48.4624	43.7404	54.3085	53.5367	36.2674	59.7691
ENSMUSG00000042564	Fam227a	9222	0.374194	3.91925	2.04586	0.0575443	0.481378	-3.86565	7.78023	7.76864	6.8534	6.85977	4.78918	5.76416	4.65772	5.38044	6.52308	7.16239	7.66071	6.68932	4.05088	6.05492
ENSMUSG00000040102	Klhl42	6449	0.300073	6.24656	2.04524	0.0576117	0.481671	-4.02391	52.3283	42.1466	46.5314	51.6139	39.5689	29.2166	28.2883	53.8578	54.371	54.5965	47.6702	52.8318	44.4108	37.8196
ENSMUSG00000106837	D630030B08Rik	3479	0.852465	0.273685	2.045	0.0576378	0.481671	-4.11526	2.62164	2.20076	1.92006	2.03928	1.25382	0.756407	0.832348	1.29657	0.623104	0.941444	0.951878	0.681992	0.77811	2.57408
ENSMUSG00000029287	Tgfbr3	6545	-0.727379	6.37247	-2.04463	0.0576788	0.481769	-4.06773	42.8279	97.9303	58.4103	55.5541	138.626	154.716	79.0484	23.8633	19.7899	14.2621	45.1158	29.2186	25.3126	62.2154
ENSMUSG00000066441	Rdh11	3455	-0.36099	4.44344	-2.04398	0.0577501	0.482029	-3.88412	23.2307	15.5123	20.9699	27.5505	25.4085	21.6312	21.3723	25.1324	26.0384	32.8634	19.8088	24.4476	30.7138	22.7178
ENSMUSG00000087331	1810021B22Rik	896	0.735288	0.405243	2.04369	0.0577809	0.482029	-4.15712	6.1076	7.3244	6.88175	3.29923	3.65127	2.93698	5.38642	6.29293	5.44364	4.26469	6.15994	6.88492	4.22976	8.23091
ENSMUSG00000032376	Usp3	6848	-0.170322	6.28294	-2.04342	0.0578107	0.482029	-4.03631	44.3958	41.368	42.6197	43.4265	49.6846	46.6514	43.0611	37.3812	37.512	38.7409	46.5047	42.6855	43.7997	44.9239
ENSMUSG00000028347	Tmeff1	2549	0.297701	5.20129	2.04327	0.0578271	0.482029	-3.95191	48.9012	66.7252	62.0879	55.2024	46.4185	36.3398	46.0092	56.8491	64.6337	49.6839	70.5882	59.5722	52.2505	57.4517
ENSMUSG00000032294	Pkm	5001	-0.346548	10.0347	-2.04229	0.0579351	0.482685	-4.12159	691.452	680.85	808.619	725.167	831.786	1046.83	924.81	866.909	667.326	879.456	591.772	814.7	935.8	754.091
ENSMUSG00000080731	Rps2-ps9	868	-0.420403	3.16539	-2.04202	0.0579644	0.482685	-3.85591	34.3251	44.1039	34.3348	43.5924	52.1386	51.5393	43.3693	33.1292	37.4616	31.4447	25.4346	32.8016	45.5332	43.6959
ENSMUSG00000037408	Cnnm4	4829	0.58965	6.82761	2.04115	0.0580602	0.483238	-4.04534	102.873	68.9698	81.4011	100.394	38.7291	30.2989	64.1632	124.469	135.234	157.807	90.8645	144.059	126.131	99.0505
ENSMUSG00000047843	Bri3	1648	-0.2693	4.77341	-2.04074	0.0581053	0.483369	-3.92971	53.8681	70.6841	62.3589	66.7278	69.4805	70.8982	77.3134	53.3738	57.2199	62.2728	53.2506	57.5886	63.4053	62.6508
ENSMUSG00000004207	Psap	2744	-0.159058	9.45472	-2.04039	0.0581431	0.483439	-4.12402	920.71	1050.53	981.797	1038.73	1172.38	1037.65	929.718	935.36	863.478	998.062	937.316	971.022	824.346	913.799
ENSMUSG00000104344	Gm38077	3245	-0.4747	2.98157	-2.04005	0.0581809	0.48351	-3.86797	8.61944	7.92104	5.85886	8.01658	9.91375	13.1374	8.32878	7.47161	9.51952	10.0933	8.33423	11.6987	9.67695	11.5258
ENSMUSG00000031428	Zcchc18	4876	0.800647	2.05556	2.03884	0.0583142	0.48369	-3.93256	2.86814	4.03774	5.47981	3.51629	2.68379	2.05083	1.18775	1.50328	4.33467	4.59005	4.64092	4.86598	3.4421	2.91694
ENSMUSG00000024963	Dnajc4	1240	-0.266131	3.96095	-2.03838	0.0583644	0.48369	-3.87086	43.6419	44.986	38.1234	51.4936	51.8873	42.0197	47.0947	49.1092	48.0757	53.2674	48.9616	47.453	53.2676	44.6062
ENSMUSG00000103364	Gm38157	1698	-0.41479	3.84733	-2.03817	0.0583877	0.48369	-3.87188	20.7695	38.0052	33.5901	29.2478	43.3508	43.704	38.0869	27.2293	27.1292	27.3262	26.6539	33.2562	32.5228	34.1258
ENSMUSG00000085786	Gm15987	2231	-1.50367	-0.0582692	-2.03797	0.05841	0.48369	-4.17842	1.36272	1.71592	0.921269	1.59002	2.444	6.84129	6.48978	2.02186	0.485831	0.978719	1.23696	0.425397	4.12548	0.236118
ENSMUSG00000022314	Rad21	4232	0.182304	8.04037	2.03794	0.0584138	0.48369	-4.11015	266.81	261.039	234.457	237.355	206.146	194.381	212.459	248.881	255.605	264.556	240.491	209.345	222.474	251.315
ENSMUSG00000104968	Gm43803	766	-0.393514	3.74893	-2.03772	0.0584377	0.48369	-3.87303	62.7096	79.9629	61.0434	74.0958	113.892	87.2599	67.416	60.3595	41.7425	64.1374	51.158	72.4804	49.476	65.3315
ENSMUSG00000038467	Chmp4b	2027	-0.201021	6.2462	-2.03735	0.0584783	0.48369	-4.04436	122.389	154.597	147.789	170.337	162.474	150.077	135.239	117.943	126.997	146.502	153.027	132.269	133.549	136.437
ENSMUSG00000025956	Mettl21a	3005	0.319489	3.25611	2.03716	0.0584994	0.48369	-3.8616	13.3547	13.8315	14.5345	10.6243	10.3426	11.2092	10.1182	12.384	12.2636	13.6243	11.5713	10.2644	9.90931	14.3747
ENSMUSG00000060073	Psma3	3894	0.208523	6.99268	2.0371	0.058506	0.48369	-4.07806	129.135	132.017	135.783	129.814	100.258	104.613	102.375	124.092	153.231	122.662	132.951	128.93	127.08	117.017
ENSMUSG00000038482	Tfdp1	3670	0.248911	7.41599	2.03704	0.0585128	0.48369	-4.09219	204.615	156.765	192.654	183.005	130.594	124.622	154.387	206.948	192.708	206.007	194.003	173.262	190.452	179.277
ENSMUSG00000053931	Cnn3	3037	0.236214	8.22477	2.03692	0.0585258	0.48369	-4.1143	410.836	360.151	409.107	411.539	294.442	304.312	271.267	368.904	390.8	451.875	438.891	375.624	342.28	437.797
ENSMUSG00000014301	Pam16	2435	0.256151	4.49476	2.0364	0.058584	0.483902	-3.91192	37.956	37.732	43.6815	34.4779	35.3801	35.0151	23.3879	32.6498	34.2749	32.5062	38.0798	35.0782	36.2422	35.6955
ENSMUSG00000025504	Eps8l2	5377	-0.356884	5.58287	-2.03566	0.058666	0.483902	-4.00275	29.2884	32.852	34.4024	27.7084	45.1254	43.3614	42.8141	30.6199	26.7092	36.9538	27.9199	31.5941	31.9187	36.1505
ENSMUSG00000046387	Pcdhb17	4660	-0.258216	5.44214	-2.03546	0.0586879	0.483902	-3.9858	27.5317	33.9165	37.1595	33.7479	39.3146	42.2401	34.0736	29.7653	32.2143	30.8083	40.388	44.6017	36.4812	34.7041
ENSMUSG00000103122	Gm37391	2318	0.831794	0.699276	2.035	0.0587388	0.483902	-4.13012	3.41009	3.53897	2.66007	1.7854	2.5875	1.81642	0.832827	4.37844	3.27318	2.82596	3.57159	1.43301	3.03637	2.95432
ENSMUSG00000018326	Ywhab	3382	0.203928	7.60732	2.03487	0.0587539	0.483902	-4.10205	244.692	206.66	225.773	238.272	166.06	179.43	166.535	235.575	242.129	247.276	237.288	232.494	221.398	231.77
ENSMUSG00000057554	Lgals8	3688	-0.20011	5.52492	-2.0348	0.0587616	0.483902	-3.99182	43.0314	44.3383	43.888	53.5435	49.2328	48.6635	40.4367	43.8785	47.4643	48.8451	53.8761	54.8128	42.2792	47.85
ENSMUSG00000030956	Fam53b	6911	0.349553	3.12599	2.03435	0.0588114	0.483902	-3.86571	6.33472	5.85585	4.90715	4.87624	4.65492	3.27467	4.12021	4.07934	3.9993	4.50227	5.9897	5.63036	4.07369	5.03073
[truncated: 14,464 more rows]

## Sheet: TPM_rn_coreKDvsNT4
ensembl_gene_id	external_gene_name	Length	logFC	AveExpr	t	P.Value	adj.P.Val	B	Angptl7_KD3_in_4821	Angptl7_KD3_in_4822	Angptl7_KD3_in_4823	NT4_in_4831	NT4_in_4832	NT4_in_4833	NT4_in_4834	Angptl7_KD3_out_4821	Angptl7_KD3_out_4822	Angptl7_KD3_out_4823	NT4_out_4831	NT4_out_4832	NT4_out_4833	NT4_out_4834
ENSRNOG00000055512	H2bc12	381	0.777658	6.21539	4.72463	0.000268777	0.590164	-0.376307	534.689	682.371	597.781	349.441	334.777	255.384	348.312	470.327	370.648	399.275	277.76	432.617	320.334	319.864
ENSRNOG00000010748	Mtus1	6805	-0.670936	6.5115	-4.28435	0.000647254	0.590164	-0.911385	24.7125	19.1024	18.2396	29.8054	31.5817	30.0561	30.2164	22.974	23.1407	27.7158	30.2665	26.3745	32.3781	36.9726
ENSRNOG00000007081	Xdh	4756	-0.837077	8.34891	-4.27478	0.000659865	0.590164	-0.606755	100.328	98.1648	99.5764	154.62	159.811	194.566	149.021	104.959	106.807	163.112	112.931	157.303	195.529	200.86
ENSRNOG00000014013	Map4k4	5753	-0.616536	8.65632	-4.22903	0.00072373	0.590164	-0.644953	127.383	114.569	127.564	146.447	185.569	180.522	184.539	144.934	119.025	130.059	130.941	128.609	150.379	129.15
ENSRNOG00000062158	AC134224.3	695	-0.827474	8.77504	-4.2279	0.000725395	0.590164	-0.64266	873.45	1288.19	1147.83	1364.89	2184.71	1931.46	1701.72	1119.47	1049.57	1254.86	1205.05	1080.4	932.428	1226.03
ENSRNOG00000010090	Ccdc174	1776	-0.842881	4.60545	-4.19287	0.000778648	0.590164	-1.95101	21.5553	19.587	24.4267	35.1396	40.3366	38.0153	37.7717	26.254	17.7334	25.1927	27.551	26.8112	27.9746	24.3488
ENSRNOG00000053172	Ssr4	732	0.471624	7.09478	4.13469	0.000876076	0.590164	-0.943429	444.535	390.185	449.425	341.027	281.662	301.117	225.123	407.169	409.433	434.446	418.17	406.563	442.649	393.392
ENSRNOG00000012653	Ppp1r13b	3658	-0.963607	4.9214	-4.12892	0.000886393	0.590164	-1.83395	10.0916	13.0133	14.4949	23.6006	22.9274	22.2568	21.9266	17.2454	10.2761	18.6293	13.0652	14.5191	16.8298	20.9565
ENSRNOG00000053428	Ccpg1	3260	-0.647441	5.39311	-4.11045	0.000920259	0.590164	-1.49098	20.9697	24.1495	23.6575	33.5012	33.7661	38.3748	29.5242	21.5944	18.3868	23.8597	23.7357	24.7184	23.1915	28.6401
ENSRNOG00000029316	Gtf2f2	1448	1.37962	3.29381	4.07459	0.000989793	0.590164	-3.19247	20.7728	20.2306	20.8054	7.18323	13.2734	2.74274	8.057	15.7848	18.9438	15.212	13.3595	17.707	14.918	14.2534
ENSRNOG00000054990	AABR07060133.1	1234	-1.0262	4.52374	-4.05684	0.00102617	0.590164	-2.23733	17.7274	37.0922	26.3666	45.5163	63.717	40.2298	47.2712	31.8582	37.8717	36.2579	35.9634	40.0714	37.6359	39.822
ENSRNOG00000057700	Hist1h2an	599	0.987042	4.13292	4.04898	0.00104271	0.590164	-2.33751	79.8879	122.262	92.5415	52.0934	49.5884	23.2057	48.6917	64.1049	72.9313	66.6509	55.0912	45.8617	48.684	45.9409
ENSRNOG00000022260	Senp1	1940	-0.693574	4.75618	-4.0481	0.00104458	0.590164	-1.99003	23.9617	18.8749	25.4676	38.6028	36.026	30.7074	33.0752	31.1036	24.0895	26.2564	26.395	25.9607	24.4963	29.3829
ENSRNOG00000032224	RGD1562378	396	0.777596	6.97922	4.02452	0.00109595	0.590164	-1.11442	866.6	693.511	946.392	567.345	388.281	446.291	394.04	759.573	1000.56	669.222	646.545	617.407	804.592	533.595
ENSRNOG00000055454	Arl13a	1652	2.48913	1.64141	3.97354	0.0012159	0.590164	-4.01704	7.44856	5.54137	6.56505	3.77772	1.05766	0	0	2.76712	3.68989	7.08343	5.5105	7.76022	8.49928	5.9492
ENSRNOG00000054042	N5	2158	-1.10717	3.99329	-3.95136	0.00127219	0.590164	-2.75661	9.50342	11.0293	8.37617	19.7616	19.432	16.5632	20.9489	15.2517	14.1235	13.0779	18.9829	11.8813	13.5133	19.1279
ENSRNOG00000059949	LOC102549061	381	0.572327	6.18544	3.93534	0.00131447	0.590164	-1.37253	556.22	480.543	518.71	365.821	311.847	297.08	310.036	482.325	394.647	339.655	313.6	338.883	365.691	397.25
ENSRNOG00000050933	LOC100912564	312	0.771358	6.73528	3.91693	0.00136481	0.590164	-1.28411	1113.06	938.908	853.578	630.08	414.415	560.081	486.105	753.09	1094.1	655.25	682.022	625.145	602.343	573.304
ENSRNOG00000054838	Mcrs1	1883	-0.605192	5.61245	-3.91653	0.00136595	0.590164	-1.65651	45.7436	41.8096	42.2376	71.2571	59.3865	63.2738	51.1146	47.0966	46.4003	50.4468	41.0932	58.8425	63.0945	56.3692
ENSRNOG00000051891	LOC100912564	312	0.700225	7.78572	3.90989	0.00138459	0.590164	-1.16722	1669.59	1643.09	2023.87	1073.47	1058.44	967.413	930.144	1887.12	2292.4	1343.59	1433.34	1546.72	1242.76	1515.16
ENSRNOG00000056411	Hist1h2an	393	1.10797	5.20725	3.90776	0.00139062	0.590164	-1.77764	295.71	312.133	398.618	190.559	186.73	60.6334	144.718	244.267	261.097	239.957	141.878	216.694	115.427	105.033
ENSRNOG00000010219	Ralgds	3688	-1.02141	7.19924	-3.88843	0.00144665	0.590164	-1.24392	67.1008	62.055	68.2906	86.8657	121.285	157.223	147.492	52.307	45.4533	78.7638	62.9434	66.046	104.258	78.6139
ENSRNOG00000025302	Cdca2	3647	0.768931	4.58586	3.87757	0.00147914	0.590164	-2.13927	20.2441	21.0849	18.1732	13.4045	8.62372	11.4342	8.79708	19.3029	14.4857	15.0994	10.9205	9.29013	12.4383	8.89297
ENSRNOG00000019422	Egr1	3130	-0.860564	8.16665	-3.86943	0.00150396	0.590164	-1.20013	135.849	145.651	129.36	212.679	229.991	270.264	206.867	171.752	136.326	173.955	149.056	204.79	343.343	178.664
ENSRNOG00000014509	Sacs	15769	0.628571	7.62965	3.85881	0.00153696	0.590164	-1.26531	30.4329	26.0077	30.2619	27.3736	13.518	14.3557	15.0742	33.9752	36.4013	30.8181	28.0709	29.6157	25.6848	27.2362
[truncated: 11,692 more rows]

## Sheet: TPM_mm_rim-KDNT4
ensembl_gene_id	external_gene_name	Length	logFC	AveExpr	t	P.Value	adj.P.Val	B	Angptl7_KD3_in_4821	Angptl7_KD3_in_4822	Angptl7_KD3_in_4823	NT4_in_4831	NT4_in_4832	NT4_in_4833	NT4_in_4834	Angptl7_KD3_out_4821	Angptl7_KD3_out_4822	Angptl7_KD3_out_4823	NT4_out_4831	NT4_out_4832	NT4_out_4833	NT4_out_4834
[truncated: 16,463 more rows]

[truncated: 1 more sheets: TPM_rn_rim-KDvsNT4]
