# Supplementary material for: Metastasis from the tumor interior and necrotic core formation are regulated by breast cancer-derived angiopoietin-like 7
Source: Proc Natl Acad Sci U S A. 2023 Feb 28;120(10):e2214888120. doi: 10.1073/pnas.2214888120 (PMC10013750; doi:10.1073/pnas.2214888120)
Supplement: Supplementary file 5 — Dataset S04 (XLSX) [file pnas.2214888120.sd04.xlsx]

## Sheet: Limma voom unpaired
ensembl_gene_id	external_gene_name	description	logFC	AveExpr	t	P.Value	adj.P.Val	B	1HUVECa7	2HUVECa7	3HUVECa7	4HUVECctrl	5HUVECctrl	6HUVECctrl
ENSG00000167614	TTYH1	tweety family member 1 [Source:HGNC Symbol;Acc:HGNC:13476]	-1.42702	0.737635	-7.14277	1.26444e-05	0.0743138	2.36466	2.27619	2.62139	3.33853	0.832092	1.19872	1.04393
ENSG00000125995	ROMO1	reactive oxygen species modulator 1 [Source:HGNC Symbol;Acc:HGNC:16185]	-0.414002	4.57474	-6.98923	1.56219e-05	0.0743138	3.41264	28.2898	26.384	27.7466	19.2987	21.3086	21.3925
ENSG00000276168	RN7SL1	RNA component of signal recognition particle 7SL1 [Source:HGNC Symbol;Acc:HGNC:10038]	-1.09422	4.18239	-6.74613	2.19692e-05	0.0743138	3.09755	23.8149	33.5396	22.7947	10.4085	15.8518	11.8526
ENSG00000177700	POLR2L	RNA polymerase II, I and III subunit L [Source:HGNC Symbol;Acc:HGNC:9199]	-0.315793	6.49258	-6.62136	2.62491e-05	0.0743138	2.79217	100.23	98.9894	101.993	77.4722	78.6863	86.0839
ENSG00000005075	POLR2J	RNA polymerase II subunit J [Source:HGNC Symbol;Acc:HGNC:9197]	-0.351582	4.85425	-6.5607	2.8643e-05	0.0743138	2.79326	32.8577	31.8818	33.1298	24.1453	26.7476	26.0018
ENSG00000123560	PLP1	proteolipid protein 1 [Source:HGNC Symbol;Acc:HGNC:9086]	-1.86866	-0.729991	-6.41025	3.56413e-05	0.0743138	0.246193	1.19229	0.949369	1.29388	0.204374	0.429393	0.337269
ENSG00000236824	BCYRN1	brain cytoplasmic RNA 1 [Source:HGNC Symbol;Acc:HGNC:1022]	-0.759927	3.13462	-6.19576	4.89315e-05	0.0743138	2.33405	12.6352	11.7608	9.87184	5.67867	7.2639	7.51628
ENSG00000105640	RPL18A	ribosomal protein L18a [Source:HGNC Symbol;Acc:HGNC:10311]	-0.292155	9.22942	-6.1591	5.16874e-05	0.0743138	2.01415	622.996	651.805	720.42	533.035	555.134	538.522
ENSG00000233476	EEF1A1P6	eukaryotic translation elongation factor 1 alpha 1 pseudogene 6 [Source:HGNC Symbol;Acc:HGNC:3201]	0.48567	3.34999	6.14413	5.28595e-05	0.0743138	2.26477	7.897	8.82771	9.10509	12.131	12.9534	11.1781
ENSG00000130332	LSM7	LSM7 homolog, U6 small nuclear RNA and mRNA degradation associated [Source:HGNC Symbol;Acc:HGNC:20470]	-0.288001	5.8117	-6.13542	5.35549e-05	0.0743138	2.09949	60.5901	61.0997	64.3746	48.5679	52.4933	51.4736
ENSG00000171858	RPS21	ribosomal protein S21 [Source:HGNC Symbol;Acc:HGNC:10409]	-0.390155	6.89715	-6.10291	5.62357e-05	0.0743138	1.99833	134.899	133.493	140.714	94.114	103.788	115.426
ENSG00000182154	MRPL41	mitochondrial ribosomal protein L41 [Source:HGNC Symbol;Acc:HGNC:14492]	-0.307302	5.1915	-5.99086	6.66227e-05	0.0743138	1.92012	39.7328	39.335	42.8738	33.2253	34.1367	31.1893
ENSG00000125743	SNRPD2	small nuclear ribonucleoprotein D2 polypeptide [Source:HGNC Symbol;Acc:HGNC:11159]	-0.311165	6.78728	-5.91249	7.50855e-05	0.0743138	1.70701	119.725	124.183	124.979	93.6907	96.685	107.476
ENSG00000018625	ATP1A2	ATPase Na+/K+ transporting subunit alpha 2 [Source:HGNC Symbol;Acc:HGNC:800]	-1.31699	0.179635	-5.90713	7.57054e-05	0.0743138	0.809479	1.73424	1.50199	2.15647	0.569326	0.697764	0.899384
ENSG00000233927	RPS28	ribosomal protein S28 [Source:HGNC Symbol;Acc:HGNC:10418]	-0.325592	7.68971	-5.88323	7.85322e-05	0.0743138	1.62761	223.872	221.075	248.872	172.287	194.98	186.526
ENSG00000187122	SLIT1	slit guidance ligand 1 [Source:HGNC Symbol;Acc:HGNC:11085]	-1.65396	-0.447711	-5.86526	8.07304e-05	0.0743138	0.188039	1.17681	1.13357	1.58141	0.262766	0.51885	0.497873
ENSG00000067048	DDX3Y	DEAD-box helicase 3 Y-linked [Source:HGNC Symbol;Acc:HGNC:2699]	-2.39403	-2.99165	-5.79509	8.99616e-05	0.0743138	-1.83155	0.232265	0.311733	0.303503	0.0291962	0.0715655	0.0481813
ENSG00000077279	DCX	doublecortin [Source:HGNC Symbol;Acc:HGNC:2714]	-1.30962	0.339849	-5.75733	9.53851e-05	0.0743138	0.786634	1.81167	1.64368	2.65166	0.759102	0.715655	0.915444
ENSG00000070423	RNF126	ring finger protein 126 [Source:HGNC Symbol;Acc:HGNC:21151]	-0.268625	5.88854	-5.75297	9.60328e-05	0.0743138	1.50104	63.0057	63.4802	68.5757	53.9546	55.8927	52.0518
ENSG00000255529	POLR2M	RNA polymerase II subunit M [Source:HGNC Symbol;Acc:HGNC:14862]	0.300413	4.19568	5.73196	9.92221e-05	0.0743138	1.60474	16.4134	16.7627	16.3093	20.3644	20.0205	20.5734
ENSG00000196205	EEF1A1P5	eukaryotic translation elongation factor 1 alpha 1 pseudogene 5 [Source:HGNC Symbol;Acc:HGNC:3200]	0.311651	6.74677	5.72864	9.97365e-05	0.0743138	1.41818	91.9459	99.3436	97.8558	124.361	125.544	109.532
ENSG00000104979	C19orf53	chromosome 19 open reading frame 53 [Source:HGNC Symbol;Acc:HGNC:24991]	-0.24	6.02129	-5.7174	0.000101498	0.0743138	1.4367	69.8962	70.0833	71.5948	58.0421	61.2601	59.9696
ENSG00000100167	SEPTIN3	septin 3 [Source:HGNC Symbol;Acc:HGNC:10750]	-1.1726	1.11041	-5.70703	0.000103154	0.0743138	1.21286	2.50846	3.10316	4.36086	1.50361	1.43131	1.34908
ENSG00000148053	NTRK2	neurotrophic receptor tyrosine kinase 2 [Source:HGNC Symbol;Acc:HGNC:8032]	-1.06064	0.891058	-5.70258	0.000103873	0.0743138	1.11041	2.27619	2.59305	3.16282	1.08026	1.64601	1.18847
ENSG00000283154	IQCJ-SCHIP1	IQCJ-SCHIP1 readthrough [Source:HGNC Symbol;Acc:HGNC:38842]	-0.383592	4.19441	-5.69168	0.000105655	0.0743138	1.5438	19.7735	20.9995	21.8362	14.8025	17.2473	16.1728
ENSG00000183011	NAA38	N-alpha-acetyltransferase 38, NatC auxiliary subunit [Source:HGNC Symbol;Acc:HGNC:28212]	-0.302431	4.5921	-5.60208	0.000121598	0.0822378	1.36645	26.5711	25.5338	28.2418	21.0943	21.9885	22.0349
ENSG00000286508		novel transcript	-0.512566	2.91905	-5.57787	0.00012633	0.0822734	1.43874	8.43895	8.74269	9.96768	6.04362	5.95783	7.00234
ENSG00000170091	NSG2	neuronal vesicle trafficking associated 2 [Source:HGNC Symbol;Acc:HGNC:24955]	-1.17543	-0.0928177	-5.52967	0.000136337	0.0832096	0.26983	1.13036	1.48782	1.62933	0.598523	0.608307	0.642417
ENSG00000106211	HSPB1	heat shock protein family B (small) member 1 [Source:HGNC Symbol;Acc:HGNC:5246]	-0.299058	8.39737	-5.5163	0.00013926	0.0832096	1.01786	348.567	371.416	403.212	292.736	323.762	296.01
ENSG00000099800	TIMM13	translocase of inner mitochondrial membrane 13 [Source:HGNC Symbol;Acc:HGNC:11816]	-0.268493	6.1784	-5.49433	0.000144205	0.0832096	1.06991	74.8512	79.0243	84.6933	65.02	68.2019	64.7074
ENSG00000168172	HOOK3	hook microtubule tethering protein 3 [Source:HGNC Symbol;Acc:HGNC:23576]	0.238312	5.9218	5.4652	0.000151051	0.0832096	1.03737	55.5268	56.2962	55.4612	63.7208	67.7189	66.0886
ENSG00000103202	NME4	NME/NM23 nucleoside diphosphate kinase 4 [Source:HGNC Symbol;Acc:HGNC:7852]	-0.240265	6.57559	-5.44349	0.000156375	0.0832096	0.966486	101.051	102.9	106.849	83.9099	90.2083	89.1835
ENSG00000115268	RPS15	ribosomal protein S15 [Source:HGNC Symbol;Acc:HGNC:10388]	-0.256756	8.03197	-5.39367	0.000169358	0.0832096	0.827994	268.978	279.1	311.49	241.409	239.458	237.02
ENSG00000087088	BAX	BCL2 associated X, apoptosis regulator [Source:HGNC Symbol;Acc:HGNC:959]	-0.256073	7.19579	-5.38337	0.00017218	0.0832096	0.840673	151.948	158.87	169.962	130.799	140.447	131.262
ENSG00000131435	PDLIM4	PDZ and LIM domain 4 [Source:HGNC Symbol;Acc:HGNC:16501]	-0.203595	6.73538	-5.36806	0.000176468	0.0832096	0.835359	112.834	112.961	117.056	98.8146	100.585	98.3058
ENSG00000105894	PTN	pleiotrophin [Source:HGNC Symbol;Acc:HGNC:9630]	-1.11316	2.79983	-5.35969	0.000178861	0.0832096	1.11089	7.71119	9.52203	14.4244	3.98528	5.4032	4.94661
ENSG00000164442	CITED2	Cbp/p300 interacting transactivator with Glu/Asp rich carboxy-terminal domain 2 [Source:HGNC Symbol;Acc:HGNC:1987]	-0.303216	5.46914	-5.35602	0.000179919	0.0832096	0.892505	47.9394	48.6304	50.8767	36.7288	41.2754	41.8374
ENSG00000099804	CDC34	cell division cycle 34, ubiqiutin conjugating enzyme [Source:HGNC Symbol;Acc:HGNC:1734]	-0.322565	5.8508	-5.34629	0.000182762	0.0832096	0.848883	64.5851	61.7515	67.1381	46.9621	54.2288	53.963
ENSG00000196361	ELAVL3	ELAV like RNA binding protein 3 [Source:HGNC Symbol;Acc:HGNC:3314]	-1.29914	0.215804	-5.28985	0.000200203	0.0832096	0.231859	1.51746	1.60117	2.42802	0.671513	0.966134	0.610296
ENSG00000081479	LRP2	LDL receptor related protein 2 [Source:HGNC Symbol;Acc:HGNC:6694]	-1.506	-1.10228	-5.28874	0.000200562	0.0832096	-0.782613	0.650341	0.850181	0.862588	0.364953	0.214697	0.240906
ENSG00000142534	RPS11	ribosomal protein S11 [Source:HGNC Symbol;Acc:HGNC:10384]	-0.22841	9.77113	-5.26726	0.000207667	0.0832096	0.566512	924.274	933.598	978.318	770.722	853.276	799.022
ENSG00000163960	UBXN7	UBX domain protein 7 [Source:HGNC Symbol;Acc:HGNC:29119]	0.228089	5.43695	5.26567	0.000208203	0.0832096	0.746011	39.3147	39.6043	41.1326	47.4001	45.5336	47.6031
ENSG00000198406	BZW1P2	basic leucine zipper and W2 domains 1 pseudogene 2 [Source:HGNC Symbol;Acc:HGNC:33954]	0.527056	1.88055	5.26541	0.00020829	0.0832096	0.904445	3.17429	2.89062	3.1149	4.29184	4.52652	4.41662
ENSG00000070404	FSTL3	follistatin like 3 [Source:HGNC Symbol;Acc:HGNC:3973]	-0.342802	4.12882	-5.2635	0.000208938	0.0832096	0.873057	18.5502	19.6959	20.782	14.5397	16.3169	15.8195
ENSG00000175756	AURKAIP1	aurora kinase A interacting protein 1 [Source:HGNC Symbol;Acc:HGNC:24114]	-0.22391	6.33423	-5.24334	0.00021589	0.0832096	0.649534	84.9779	85.8541	90.6516	73.0052	76.9508	73.9743
ENSG00000123144	TRIR	telomerase RNA component interacting RNase [Source:HGNC Symbol;Acc:HGNC:28424]	-0.226139	7.244	-5.22902	0.000220979	0.0832096	0.583178	155.075	163.546	173.444	140.74	141.932	137.59
ENSG00000034510	TMSB10	thymosin beta 10 [Source:HGNC Symbol;Acc:HGNC:11879]	-0.270002	9.99743	-5.21237	0.000227052	0.0832096	0.467961	1126.24	1112.22	1126.41	851.012	965.168	981.019
ENSG00000181649	PHLDA2	pleckstrin homology like domain family A member 2 [Source:HGNC Symbol;Acc:HGNC:12385]	-0.232997	5.1871	-5.19485	0.000233632	0.0832096	0.651583	38.525	39.7035	40.1423	33.0501	34.3157	33.4217
ENSG00000131143	COX4I1	cytochrome c oxidase subunit 4I1 [Source:HGNC Symbol;Acc:HGNC:2265]	-0.244536	7.70661	-5.19467	0.000233702	0.0832096	0.508435	217.276	222.492	242.643	186.272	200.419	189.079
ENSG00000085224	ATRX	ATRX chromatin remodeler [Source:HGNC Symbol;Acc:HGNC:886]	0.229465	6.70712	5.1734	0.000241967	0.0832096	0.513897	100.71	92.3863	96.482	116.551	109.817	112.808
ENSG00000136942	RPL35	ribosomal protein L35 [Source:HGNC Symbol;Acc:HGNC:10344]	-0.298535	7.57425	-5.14399	0.000253901	0.0832096	0.42831	210.509	201.762	221.717	156.711	182.331	177.452
ENSG00000172428	COPS9	COP9 signalosome subunit 9 [Source:HGNC Symbol;Acc:HGNC:21314]	-0.315376	4.72955	-5.13374	0.000258208	0.0832096	0.596896	28.646	28.5661	31.5324	22.1453	24.2786	25.0061
ENSG00000104897	SF3A2	splicing factor 3a subunit 2 [Source:HGNC Symbol;Acc:HGNC:10766]	-0.247805	6.46216	-5.12588	0.000261561	0.0832096	0.446944	90.2116	97.0765	100.987	78.8444	84.0716	79.8203
ENSG00000063177	RPL18	ribosomal protein L18 [Source:HGNC Symbol;Acc:HGNC:10310]	-0.219405	8.51573	-5.10216	0.000271958	0.0832096	0.326955	377.786	390.205	417.109	339.114	351.333	327.054
ENSG00000228474	OST4	oligosaccharyltransferase complex subunit 4, non-catalytic [Source:HGNC Symbol;Acc:HGNC:32483]	-0.288319	6.11391	-5.07947	0.000282312	0.0832096	0.388992	76.4616	73.399	79.6136	57.5896	65.6971	65.0286
ENSG00000091317	CMTM6	CKLF like MARVEL transmembrane domain containing 6 [Source:HGNC Symbol;Acc:HGNC:19177]	0.233802	7.29669	5.06908	0.000287189	0.0832096	0.312644	149.424	148.144	137.375	166.696	172.92	171.718
ENSG00000168393	DTYMK	deoxythymidylate kinase [Source:HGNC Symbol;Acc:HGNC:3061]	-0.216898	5.95458	-5.06456	0.000289343	0.0832096	0.373937	64.3528	67.5327	68.6077	57.9253	58.7016	55.8903
ENSG00000089048	ESF1	ESF1 nucleolar pre-rRNA processing protein homolog [Source:HGNC Symbol;Acc:HGNC:15898]	0.24926	5.16201	5.06414	0.000289541	0.0832096	0.436174	33.09	33.6672	31.7241	39.3711	37.5898	40.0868
ENSG00000126254	RBM42	RNA binding motif protein 42 [Source:HGNC Symbol;Acc:HGNC:28117]	-0.252856	6.55094	-5.03865	0.000301996	0.0832096	0.295653	96.4054	102.801	107.887	83.545	90.6019	83.6427
ENSG00000003436	TFPI	tissue factor pathway inhibitor [Source:HGNC Symbol;Acc:HGNC:11760]	0.21596	7.77999	5.03126	0.000305712	0.0832096	0.230504	209.534	196.477	205.663	234.095	247.062	229.423
ENSG00000033867	SLC4A7	solute carrier family 4 member 7 [Source:HGNC Symbol;Acc:HGNC:11033]	0.209576	6.2579	5.03092	0.000305885	0.0832096	0.298111	72.8073	69.3748	71.2593	82.4793	80.2249	84.0121
ENSG00000132357	CARD6	caspase recruitment domain family member 6 [Source:HGNC Symbol;Acc:HGNC:16394]	0.217083	6.2195	5.01024	0.000316544	0.0832096	0.265404	71.0575	69.3889	66.8505	81.0925	78.5789	81.2015
ENSG00000123360	PDE1B	phosphodiesterase 1B [Source:HGNC Symbol;Acc:HGNC:8775]	-2.33327	-3.43015	-4.99426	0.000325046	0.0832096	-2.26445	0.201296	0.226715	0.175712	0.0291962	0.0715655	0.0160604
ENSG00000167962	ZNF598	zinc finger protein 598, E3 ubiquitin ligase [Source:HGNC Symbol;Acc:HGNC:28079]	-0.218559	6.53611	-4.99322	0.000325611	0.0832096	0.219513	94.764	99.9104	105.779	86.2456	85.6281	86.0517
ENSG00000166595	CIAO2B	cytosolic iron-sulfur assembly component 2B [Source:HGNC Symbol;Acc:HGNC:24261]	-0.251967	5.46323	-4.96792	0.000339595	0.0832096	0.248412	46.1897	47.015	51.2281	39.9258	42.17	39.1874
ENSG00000071082	RPL31	ribosomal protein L31 [Source:HGNC Symbol;Acc:HGNC:10334]	-0.205363	8.08477	-4.96113	0.000343452	0.0832096	0.101168	291.09	285.165	297.896	241.891	255.757	260.869
ENSG00000123684	LPGAT1	lysophosphatidylglycerol acyltransferase 1 [Source:HGNC Symbol;Acc:HGNC:28985]	0.228352	5.57763	4.96023	0.000343967	0.0832096	0.225226	44.9819	44.2236	43.1134	52.0131	49.7559	53.2242
ENSG00000060982	BCAT1	branched chain amino acid transaminase 1 [Source:HGNC Symbol;Acc:HGNC:976]	0.213432	8.15178	4.94743	0.000351379	0.0832096	0.0755457	277.463	257.534	257.403	302.925	313.35	302.048
ENSG00000174851	YIF1A	Yip1 interacting factor homolog A, membrane trafficking protein [Source:HGNC Symbol;Acc:HGNC:16688]	-0.250746	6.16472	-4.93277	0.00036008	0.0832096	0.137967	76.3687	77.8341	80.3325	62.8449	70.7604	63.9526
ENSG00000048392	RRM2B	ribonucleotide reductase regulatory TP53 inducible subunit M2B [Source:HGNC Symbol;Acc:HGNC:17296]	0.179555	7.12726	4.92721	0.000363436	0.0832096	0.078989	131.4	129.638	132.902	150.682	146.405	148.96
ENSG00000180822	PSMG4	proteasome assembly chaperone 4 [Source:HGNC Symbol;Acc:HGNC:21108]	-0.271684	3.99386	-4.92541	0.00036453	0.0832096	0.335267	17.5902	17.6129	17.2358	14.277	14.6351	14.5668
ENSG00000175550	DRAP1	DR1 associated protein 1 [Source:HGNC Symbol;Acc:HGNC:3019]	-0.259106	7.76167	-4.92526	0.00036462	0.0832096	0.0508755	222.664	242.84	246.844	185.381	205.321	204.915
ENSG00000129951	PLPPR3	phospholipid phosphatase related 3 [Source:HGNC Symbol;Acc:HGNC:23497]	-1.22834	-0.901485	-4.92083	0.000367327	0.0832096	-0.878329	0.743247	0.779333	0.910509	0.277364	0.39361	0.36939
ENSG00000164125	GASK1B	golgi associated kinase 1B [Source:HGNC Symbol;Acc:HGNC:25312]	0.263442	7.35361	4.91971	0.000368014	0.0832096	0.0566515	158.374	152.324	137.663	184.097	178.073	175.187
ENSG00000167702	KIFC2	kinesin family member C2 [Source:HGNC Symbol;Acc:HGNC:29530]	-0.324827	5.09451	-4.91711	0.000369619	0.0832096	0.197343	36.9301	36.8128	40.8771	28.1452	33.439	30.2739
ENSG00000100142	POLR2F	RNA polymerase II, I and III subunit F [Source:HGNC Symbol;Acc:HGNC:9193]	-0.233955	5.20706	-4.91389	0.000371613	0.0832096	0.180276	39.485	39.9585	40.6215	32.8749	33.8147	35.4935
ENSG00000063169	BICRA	BRD4 interacting chromatin remodeling complex associated protein [Source:HGNC Symbol;Acc:HGNC:4332]	-0.272872	4.24806	-4.91321	0.000372033	0.0832096	0.285311	20.3154	20.8294	21.4529	16.7148	17.0863	18.0519
ENSG00000094916	CBX5	chromobox 5 [Source:HGNC Symbol;Acc:HGNC:1555]	0.206822	6.67597	4.91292	0.000372213	0.0832096	0.0756415	94.0827	98.3801	92.9678	109.69	107.599	112.118
ENSG00000231991	ANXA2P2	annexin A2 pseudogene 2 [Source:HGNC Symbol;Acc:HGNC:539]	0.257703	4.44481	4.91031	0.000373842	0.0832096	0.256347	19.1076	20.1635	20.4465	23.5614	23.3125	24.5243
ENSG00000099817	POLR2E	RNA polymerase II, I and III subunit E [Source:HGNC Symbol;Acc:HGNC:9192]	-0.225718	7.86653	-4.9028	0.000378569	0.0832096	0.00876596	238.133	252.943	266.284	209.366	224.358	213.716
ENSG00000173915	ATP5MK	ATP synthase membrane subunit k [Source:HGNC Symbol;Acc:HGNC:30889]	-0.264346	5.67215	-4.88653	0.000389016	0.0844502	0.0936519	56.3165	55.0917	56.0842	43.6484	46.0345	50.0603
ENSG00000179271	GADD45GIP1	GADD45G interacting protein 1 [Source:HGNC Symbol;Acc:HGNC:29996]	-0.207254	5.77065	-4.85755	0.000408393	0.0875753	0.0364776	58.252	59.0451	58.5122	49.4292	51.4914	51.4736
ENSG00000198937	CCDC167	coiled-coil domain containing 167 [Source:HGNC Symbol;Acc:HGNC:21239]	-0.277319	4.48493	-4.84215	0.000419098	0.0875843	0.138233	24.4807	24.2018	25.1269	19.2549	21.7022	20.1558
ENSG00000170906	NDUFA3	NADH:ubiquinone oxidoreductase subunit A3 [Source:HGNC Symbol;Acc:HGNC:7686]	-0.390811	4.38744	-4.83727	0.000422552	0.0875843	0.142648	23.2265	23.8476	24.6476	15.9411	18.6965	20.5413
ENSG00000025039	RRAGD	Ras related GTP binding D [Source:HGNC Symbol;Acc:HGNC:19903]	-1.38653	-0.54943	-4.8304	0.000427461	0.0875843	-0.735006	0.805184	1.09107	1.51752	0.452541	0.357828	0.433631
ENSG00000175582	RAB6A	RAB6A, member RAS oncogene family [Source:HGNC Symbol;Acc:HGNC:9786]	0.184221	7.30938	4.82216	0.000433433	0.0875843	-0.108828	151.096	148.257	146.848	172.375	169.807	164.796
ENSG00000162695	SLC30A7	solute carrier family 30 member 7 [Source:HGNC Symbol;Acc:HGNC:19306]	0.202811	5.53566	4.82112	0.000434189	0.0875843	-0.007767	43.0774	43.5576	42.9856	50.5241	50.078	48.6149
ENSG00000135679	MDM2	MDM2 proto-oncogene [Source:HGNC Symbol;Acc:HGNC:6973]	0.214186	7.17593	4.8155	0.00043832	0.0875843	-0.114576	136.494	128.944	137.215	152.74	163.33	151.193
ENSG00000130731	METTL26	methyltransferase like 26 [Source:HGNC Symbol;Acc:HGNC:14141]	-0.254426	5.20171	-4.79668	0.00045245	0.0893919	-0.0180414	37.8437	39.5618	43.3211	33.8092	32.8307	34.3532
ENSG00000105677	TMEM147	transmembrane protein 147 [Source:HGNC Symbol;Acc:HGNC:30414]	-0.207775	5.47605	-4.78398	0.000462256	0.0895837	-0.0654704	47.0723	47.3976	48.9119	40.4514	42.0984	41.6607
ENSG00000140988	RPS2	ribosomal protein S2 [Source:HGNC Symbol;Acc:HGNC:10404]	-0.199257	10.8031	-4.75912	0.000482097	0.0895837	-0.330543	1850.87	1912.01	1978.84	1616.3	1764.13	1624.09
ENSG00000242265	PEG10	paternally expressed 10 [Source:HGNC Symbol;Acc:HGNC:14005]	-0.297867	4.86891	-4.75826	0.0004828	0.0895837	-0.0481642	30.5351	31.4284	35.4939	27.751	24.6543	26.58
ENSG00000108107	RPL28	ribosomal protein L28 [Source:HGNC Symbol;Acc:HGNC:10330]	-0.281981	9.12851	-4.75504	0.000485443	0.0895837	-0.286224	576.528	608.843	668.138	469.475	540.91	514.463
ENSG00000112787	FBRSL1	fibrosin like 1 [Source:HGNC Symbol;Acc:HGNC:29308]	-0.299898	6.18575	-4.75468	0.000485734	0.0895837	-0.167823	77.019	79.5203	85.6677	59.7647	71.1719	66.4098
ENSG00000104497	SNX16	sorting nexin 16 [Source:HGNC Symbol;Acc:HGNC:14980]	0.256418	4.21825	4.74279	0.000495614	0.0895837	0.00207786	17.3734	16.6069	17.108	21.1673	19.9668	19.8186
ENSG00000198258	UBL5	ubiquitin like 5 [Source:HGNC Symbol;Acc:HGNC:13736]	-0.27623	5.8911	-4.72245	0.000513013	0.0895837	-0.203733	62.4792	63.8344	69.5661	50.5679	58.2543	53.2403
ENSG00000159199	ATP5MC1	ATP synthase membrane subunit c locus 1 [Source:HGNC Symbol;Acc:HGNC:841]	-0.220178	5.73779	-4.72193	0.000513468	0.0895837	-0.193472	55.8829	59.9944	56.803	48.1884	49.7559	50.3655
ENSG00000130520	LSM4	LSM4 homolog, U6 small nuclear RNA and mRNA degradation associated [Source:HGNC Symbol;Acc:HGNC:17259]	-0.230866	6.21293	-4.71193	0.000522255	0.0895837	-0.24356	76.8022	82.085	82.0257	65.6185	72.2812	67.6626
ENSG00000115419	GLS	glutaminase [Source:HGNC Symbol;Acc:HGNC:4331]	0.182454	7.90205	4.71065	0.000523395	0.0895837	-0.324037	230.856	223.527	219.065	259.992	251.982	252.036
ENSG00000151320	AKAP6	A-kinase anchoring protein 6 [Source:HGNC Symbol;Acc:HGNC:376]	-1.03938	-0.263247	-4.70934	0.000524561	0.0895837	-0.641127	1.11487	1.06273	1.42167	0.656915	0.608307	0.465752
ENSG00000179431	FJX1	four-jointed box kinase 1 [Source:HGNC Symbol;Acc:HGNC:17166]	-0.240176	5.80999	-4.69682	0.000535846	0.0895837	-0.242166	58.6856	59.8527	64.4065	49.838	50.4537	54.5894
ENSG00000156482	RPL30	ribosomal protein L30 [Source:HGNC Symbol;Acc:HGNC:10333]	-0.203429	8.03683	-4.69506	0.000537449	0.0895837	-0.355625	275.125	278.165	291.794	233.935	255.632	244.825
ENSG00000136450	SRSF1	serine and arginine rich splicing factor 1 [Source:HGNC Symbol;Acc:HGNC:10780]	0.24581	6.82092	4.68972	0.000542359	0.0895837	-0.315471	105.588	108.993	97.089	129.383	120.57	119.377
ENSG00000100596	SPTLC2	serine palmitoyltransferase long chain base subunit 2 [Source:HGNC Symbol;Acc:HGNC:11278]	0.19503	7.11963	4.68063	0.00055081	0.0895837	-0.345288	134.961	128.887	126.018	148.346	147.98	149.779
ENSG00000198910	L1CAM	L1 cell adhesion molecule [Source:HGNC Symbol;Acc:HGNC:6470]	-1.1817	-0.438227	-4.67247	0.000558525	0.0895837	-0.793927	0.820669	1.23276	1.30986	0.437943	0.536741	0.481813
ENSG00000175105	ZNF654	zinc finger protein 654 [Source:HGNC Symbol;Acc:HGNC:25612]	0.229604	4.66723	4.67052	0.000560376	0.0895837	-0.176147	24.1555	22.9407	23.2579	27.7072	27.7674	26.9976
ENSG00000120137	PANK3	pantothenate kinase 3 [Source:HGNC Symbol;Acc:HGNC:19365]	0.199153	6.24833	4.6633	0.000567316	0.0895837	-0.330369	73.566	70.1683	69.0709	81.837	80.8332	81.5227
ENSG00000108106	UBE2S	ubiquitin conjugating enzyme E2 S [Source:HGNC Symbol;Acc:HGNC:17895]	-0.360022	7.40429	-4.65915	0.000571353	0.0895837	-0.394498	185.967	204.639	185.009	129.909	159.412	161.504
ENSG00000162618	ADGRL4	adhesion G protein-coupled receptor L4 [Source:HGNC Symbol;Acc:HGNC:20822]	0.192199	8.97494	4.65671	0.000573733	0.0895837	-0.452651	488.221	471.199	452.874	555.414	529.889	527.601
ENSG00000046653	GPM6B	glycoprotein M6B [Source:HGNC Symbol;Acc:HGNC:4461]	-1.13128	1.90985	-4.65523	0.00057518	0.0895837	0.0057286	4.07238	5.01607	8.3064	2.2919	3.07732	2.3127
ENSG00000101182	PSMA7	proteasome 20S subunit alpha 7 [Source:HGNC Symbol;Acc:HGNC:9536]	-0.206229	8.12073	-4.6525	0.00057787	0.0895837	-0.432578	282.326	296.458	318.694	254.81	264.792	257.513
ENSG00000127554	GFER	growth factor, augmenter of liver regeneration [Source:HGNC Symbol;Acc:HGNC:4236]	-0.309122	3.54515	-4.64604	0.00058428	0.0895837	-0.076877	12.1862	12.9369	13.8493	10.3063	10.6275	10.5035
ENSG00000137285	TUBB2B	tubulin beta 2B class IIb [Source:HGNC Symbol;Acc:HGNC:30829]	-0.799105	3.14479	-4.6386	0.000591747	0.0895837	-0.0404185	9.16672	10.8398	15.8141	5.83924	7.31757	7.06659
ENSG00000228300	FAM174C	family with sequence similarity 174 member C [Source:HGNC Symbol;Acc:HGNC:26073]	-0.413566	4.50044	-4.6298	0.00060072	0.0895837	-0.222892	24.651	25.7038	27.8105	16.7586	22.2748	20.3325
ENSG00000180879	SSR4	signal sequence receptor subunit 4 [Source:HGNC Symbol;Acc:HGNC:11326]	-0.262113	6.61352	-4.62767	0.000602904	0.0895837	-0.412492	103.544	103.014	115.267	84.6399	96.1125	87.8023
ENSG00000103260	METRN	meteorin, glial cell differentiation regulator [Source:HGNC Symbol;Acc:HGNC:14151]	-0.443275	3.85027	-4.62579	0.000604851	0.0895837	-0.146888	16.6456	15.2466	18.5776	10.6858	13.347	13.298
ENSG00000152977	ZIC1	Zic family member 1 [Source:HGNC Symbol;Acc:HGNC:12872]	-1.0863	0.124894	-4.62284	0.000607912	0.0895837	-0.53225	1.34714	1.36029	2.14049	0.642317	0.858786	0.738779
ENSG00000145912	NHP2	NHP2 ribonucleoprotein [Source:HGNC Symbol;Acc:HGNC:14377]	-0.175893	6.3239	-4.61691	0.000614105	0.0895837	-0.415231	84.4515	84.0687	86.8019	75.954	74.947	75.0503
ENSG00000177600	RPLP2	ribosomal protein lateral stalk subunit P2 [Source:HGNC Symbol;Acc:HGNC:10377]	-0.210926	8.40137	-4.61668	0.000614352	0.0895837	-0.504383	361.559	353.888	375.465	296.283	318.252	328.725
ENSG00000171222	SCAND1	SCAN domain containing 1 [Source:HGNC Symbol;Acc:HGNC:10566]	-0.242579	5.59257	-4.61579	0.000615284	0.0895837	-0.365058	49.6582	51.4643	56.4036	42.933	45.8735	44.2786
ENSG00000051128	HOMER3	homer scaffold protein 3 [Source:HGNC Symbol;Acc:HGNC:17514]	-0.345798	6.44392	-4.61188	0.000619415	0.0895837	-0.430452	95.5847	91.8054	107.312	69.414	86.1828	76.9937
ENSG00000128791	TWSG1	twisted gastrulation BMP signaling modulator 1 [Source:HGNC Symbol;Acc:HGNC:12429]	0.199831	7.70236	4.60351	0.000628361	0.0895837	-0.503714	200.615	196.973	185.472	228.855	217.702	222.774
ENSG00000163170	BOLA3	bolA family member 3 [Source:HGNC Symbol;Acc:HGNC:24415]	-0.27173	3.62405	-4.5945	0.00063814	0.0895837	-0.173167	13.363	13.362	13.8653	11.1092	11.3789	11.1459
ENSG00000104903	LYL1	LYL1 basic helix-loop-helix family member [Source:HGNC Symbol;Acc:HGNC:6734]	-0.320287	7.15195	-4.59045	0.000642579	0.0895837	-0.503582	154.503	153.996	168.157	112.201	132.826	138.264
ENSG00000185800	DMWD	DM1 locus, WD repeat containing [Source:HGNC Symbol;Acc:HGNC:2936]	-0.218019	5.88399	-4.58365	0.00065012	0.0895837	-0.443977	61.1011	62.2899	67.7131	53.2831	55.9284	55.0069
ENSG00000179085	DPM3	dolichyl-phosphate mannosyltransferase subunit 3, regulatory [Source:HGNC Symbol;Acc:HGNC:3007]	-0.358408	3.581	-4.57815	0.00065628	0.0895837	-0.194668	13.1772	14.0705	13.2423	9.67855	11.7546	10.4393
ENSG00000168807	SNTB2	syntrophin beta 2 [Source:HGNC Symbol;Acc:HGNC:11169]	0.175855	7.28568	4.57512	0.000659702	0.0895837	-0.53668	150.368	144.587	145.266	165.557	167.714	163.961
ENSG00000148943	LIN7C	lin-7 homolog C, crumbs cell polarity complex component [Source:HGNC Symbol;Acc:HGNC:17789]	0.217612	5.0102	4.57433	0.000660599	0.0895837	-0.381363	30.3028	30.3231	28.9925	35.6778	34.101	34.4014
ENSG00000183248	PRR36	proline rich 36 [Source:HGNC Symbol;Acc:HGNC:26172]	-1.31398	-0.936625	-4.57296	0.000662163	0.0895837	-1.21076	0.712279	0.779333	0.958431	0.218972	0.375719	0.417571
ENSG00000115226	FNDC4	fibronectin type III domain containing 4 [Source:HGNC Symbol;Acc:HGNC:20239]	-0.313263	5.38224	-4.57284	0.0006623	0.0895837	-0.420309	46.8401	44.6628	47.8417	33.6632	37.554	41.4198
ENSG00000150625	GPM6A	glycoprotein M6A [Source:HGNC Symbol;Acc:HGNC:4460]	-1.13585	1.03094	-4.56729	0.000668636	0.0897504	-0.267059	2.35362	2.69224	4.34489	1.12405	1.27029	1.79877
ENSG00000104973	MED25	mediator complex subunit 25 [Source:HGNC Symbol;Acc:HGNC:28845]	-0.224755	5.3115	-4.56128	0.000675579	0.0899206	-0.434246	40.5844	42.7074	45.5893	37.3274	35.8543	36.9229
ENSG00000145592	RPL37	ribosomal protein L37 [Source:HGNC Symbol;Acc:HGNC:10347]	-0.264378	7.62437	-4.5558	0.000681977	0.0899206	-0.584102	220.125	210.406	217.787	163.09	186.339	191.858
ENSG00000145494	NDUFS6	NADH:ubiquinone oxidoreductase subunit S6 [Source:HGNC Symbol;Acc:HGNC:7713]	-0.273172	5.81571	-4.55302	0.000685245	0.0899206	-0.491981	61.6431	60.3629	63.512	46.4804	54.6761	52.9512
ENSG00000127838	PNKD	PNKD metallo-beta-lactamase domain containing [Source:HGNC Symbol;Acc:HGNC:9153]	-0.295288	4.55169	-4.54671	0.000692716	0.0902276	-0.373076	24.4652	27.1633	26.1811	19.5615	22.1853	21.9225
ENSG00000139291	TMEM19	transmembrane protein 19 [Source:HGNC Symbol;Acc:HGNC:25605]	0.200156	5.0752	4.53706	0.000704317	0.0902522	-0.452962	31.077	31.1166	32.1234	36.8894	35.9259	35.4935
ENSG00000108061	SHOC2	SHOC2 leucine rich repeat scaffold protein [Source:HGNC Symbol;Acc:HGNC:15454]	0.1864	5.99901	4.5329	0.000709382	0.0902522	-0.541286	61.0856	58.9884	59.7102	69.5454	68.3987	66.6026
ENSG00000066032	CTNNA2	catenin alpha 2 [Source:HGNC Symbol;Acc:HGNC:2510]	-1.65967	-1.85606	-4.53031	0.000712559	0.0902522	-1.86884	0.340655	0.538448	0.607006	0.116785	0.143131	0.192725
ENSG00000172809	RPL38	ribosomal protein L38 [Source:HGNC Symbol;Acc:HGNC:10349]	-0.306048	6.91977	-4.52759	0.000715901	0.0902522	-0.602853	138.337	133.733	131.481	97.0628	110.712	120.084
ENSG00000181817	LSM10	LSM10, U7 small nuclear RNA associated [Source:HGNC Symbol;Acc:HGNC:17562]	-0.222689	5.16634	-4.52381	0.000720574	0.0902522	-0.484753	36.7288	38.5274	41.1806	33.4589	32.9022	33.2772
ENSG00000084207	GSTP1	glutathione S-transferase pi 1 [Source:HGNC Symbol;Acc:HGNC:4638]	-0.172355	8.32968	-4.51623	0.000730057	0.0902522	-0.678422	334.972	338.868	350.274	294.444	310.934	303.606
ENSG00000215030	RPL13P12	ribosomal protein L13 pseudogene 12 [Source:HGNC Symbol;Acc:HGNC:35701]	-0.262141	5.56826	-4.50991	0.000738055	0.0902522	-0.54708	49.3485	50.8267	55.9085	46.422	43.2614	40.3438
ENSG00000156531	PHF6	PHD finger protein 6 [Source:HGNC Symbol;Acc:HGNC:18145]	0.200536	5.87916	4.48627	0.000768814	0.0902522	-0.614294	56.301	55.361	53.0172	64.1441	61.4211	63.5993
ENSG00000118276	B4GALT6	beta-1,4-galactosyltransferase 6 [Source:HGNC Symbol;Acc:HGNC:929]	0.257327	5.67203	4.48612	0.000769003	0.0902522	-0.598259	50.386	46.1081	43.6086	57.5312	53.7636	55.826
ENSG00000120992	LYPLA1	lysophospholipase 1 [Source:HGNC Symbol;Acc:HGNC:6737]	0.171398	7.16295	4.48341	0.00077262	0.0902522	-0.69231	136.618	135.618	132.695	155.09	151.665	149.233
ENSG00000102871	TRADD	TNFRSF1A associated via death domain [Source:HGNC Symbol;Acc:HGNC:12030]	-0.279976	4.23582	-4.48212	0.000774349	0.0902522	-0.443541	19.758	20.291	22.2196	16.9338	18.124	16.2692
ENSG00000184743	ATL3	atlastin GTPase 3 [Source:HGNC Symbol;Acc:HGNC:24526]	0.203874	6.72302	4.48197	0.000774543	0.0902522	-0.673548	100.849	100.18	94.1658	111.968	116.902	111.202
ENSG00000136960	ENPP2	ectonucleotide pyrophosphatase/phosphodiesterase 2 [Source:HGNC Symbol;Acc:HGNC:3357]	-1.56772	-1.76359	-4.47476	0.000784264	0.0902522	-1.83861	0.371624	0.538448	0.607006	0.131383	0.232588	0.144544
ENSG00000102908	NFAT5	nuclear factor of activated T cells 5 [Source:HGNC Symbol;Acc:HGNC:7774]	0.190986	6.3241	4.47378	0.000785594	0.0902522	-0.665917	75.1299	73.1156	76.7064	88.1726	81.692	86.8226
ENSG00000141552	ANAPC11	anaphase promoting complex subunit 11 [Source:HGNC Symbol;Acc:HGNC:14452]	-0.287637	5.5234	-4.46537	0.000797106	0.0902522	-0.620818	48.3885	48.8996	55.2056	38.9624	45.2652	40.922
ENSG00000184752	NDUFA12	NADH:ubiquinone oxidoreductase subunit A12 [Source:HGNC Symbol;Acc:HGNC:23987]	-0.208062	5.12049	-4.46027	0.000804169	0.0902522	-0.590696	37.1004	36.6145	38.3692	32.437	33.4211	31.2215
ENSG00000065057	NTHL1	nth like DNA glycosylase 1 [Source:HGNC Symbol;Acc:HGNC:8028]	-0.242147	4.16251	-4.44899	0.000820041	0.0902522	-0.491109	18.8134	19.2708	20.3028	16.1893	16.5674	16.6065
ENSG00000142546	NOSIP	nitric oxide synthase interacting protein [Source:HGNC Symbol;Acc:HGNC:17946]	-0.187304	5.82539	-4.44148	0.000830797	0.0902522	-0.688364	58.3914	60.6888	62.3619	52.6408	53.7636	52.9351
ENSG00000163605	PPP4R2	protein phosphatase 4 regulatory subunit 2 [Source:HGNC Symbol;Acc:HGNC:18296]	0.182676	6.28153	4.4405	0.000832205	0.0902522	-0.721851	73.7054	73.6824	71.5788	84.815	80.6364	83.0324
ENSG00000160213	CSTB	cystatin B [Source:HGNC Symbol;Acc:HGNC:2482]	-0.189222	6.34861	-4.43802	0.000835788	0.0902522	-0.729969	87.9354	85.2448	87.6964	75.8518	79.3304	73.7655
ENSG00000182175	RGMA	repulsive guidance molecule BMP co-receptor a [Source:HGNC Symbol;Acc:HGNC:30308]	-1.50165	-0.275373	-4.43497	0.000840228	0.0902522	-0.982071	1.02196	1.16191	2.20439	0.364953	0.536741	0.578175
ENSG00000160360	GPSM1	G protein signaling modulator 1 [Source:HGNC Symbol;Acc:HGNC:17858]	-0.231963	5.2073	-4.43143	0.000845393	0.0902522	-0.650143	38.3082	39.3067	42.4744	32.6414	34.8882	34.7548
ENSG00000182742	HOXB4	homeobox B4 [Source:HGNC Symbol;Acc:HGNC:5115]	-0.307644	4.3326	-4.42409	0.000856245	0.0902522	-0.556333	23.211	21.1553	22.8106	16.5105	18.5891	19.3528
ENSG00000177556	ATOX1	antioxidant 1 copper chaperone [Source:HGNC Symbol;Acc:HGNC:798]	-0.234135	5.11474	-4.42077	0.00086119	0.0902522	-0.659003	36.512	38.1164	37.9219	30.1597	33.6716	32.1369
ENSG00000138594	TMOD3	tropomodulin 3 [Source:HGNC Symbol;Acc:HGNC:11873]	0.192953	6.6232	4.42041	0.000861727	0.0902522	-0.776763	92.2091	93.3215	90.8432	103.223	110.282	102.739
ENSG00000130511	SSBP4	single stranded DNA binding protein 4 [Source:HGNC Symbol;Acc:HGNC:15676]	-0.35527	6.34182	-4.41967	0.000862839	0.0902522	-0.761316	91.6672	86.4209	97.0571	61.6186	76.6288	78.1339
ENSG00000126461	SCAF1	SR-related CTD associated factor 1 [Source:HGNC Symbol;Acc:HGNC:30403]	-0.232642	7.17953	-4.41796	0.000865398	0.0902522	-0.808321	152.768	154.945	163.444	123.69	141.288	136.754
ENSG00000217128	FNIP1	folliculin interacting protein 1 [Source:HGNC Symbol;Acc:HGNC:29418]	0.220111	4.75539	4.41354	0.000872078	0.0902522	-0.630866	25.0072	25.5054	24.5198	29.3714	28.1074	29.9206
ENSG00000183779	ZNF703	zinc finger protein 703 [Source:HGNC Symbol;Acc:HGNC:25883]	-0.296734	5.22456	-4.41116	0.000875682	0.0902522	-0.686968	38.6024	42.8916	42.762	30.8604	33.9042	36.7141
ENSG00000134970	TMED7	transmembrane p24 trafficking protein 7 [Source:HGNC Symbol;Acc:HGNC:24253]	0.220785	7.16878	4.4111	0.000875784	0.0902522	-0.82019	142.456	132.175	125.522	155.66	156.979	153.104
ENSG00000104164	BLOC1S6	biogenesis of lysosomal organelles complex 1 subunit 6 [Source:HGNC Symbol;Acc:HGNC:8549]	0.197849	5.94966	4.40857	0.000879635	0.0902522	-0.755909	59.212	57.8123	56.0682	68.8447	64.9457	64.6914
ENSG00000101745	ANKRD12	ankyrin repeat domain 12 [Source:HGNC Symbol;Acc:HGNC:29135]	0.204435	4.85914	4.40837	0.000879944	0.0902522	-0.652676	27.2679	26.5682	27.2035	30.9334	31.7393	30.7396
ENSG00000247556	OIP5-AS1	OIP5 antisense RNA 1 [Source:HGNC Symbol;Acc:HGNC:43563]	0.214114	5.31878	4.40067	0.000891808	0.0902522	-0.716241	38.5405	37.1671	35.4619	43.8673	42.2952	42.7047
ENSG00000105372	RPS19	ribosomal protein S19 [Source:HGNC Symbol;Acc:HGNC:10402]	-0.210436	8.96825	-4.39822	0.000895611	0.0902522	-0.907823	524.934	526.843	564.228	436.498	488.488	472.883
ENSG00000141582	CBX4	chromobox 4 [Source:HGNC Symbol;Acc:HGNC:1554]	-0.417001	4.35379	-4.39747	0.000896778	0.0902522	-0.604213	21.5232	21.5521	28.3216	16.817	18.8038	17.4898
ENSG00000063241	ISOC2	isochorismatase domain containing 2 [Source:HGNC Symbol;Acc:HGNC:26278]	-0.20526	5.43021	-4.39621	0.000898742	0.0902522	-0.734144	46.36	45.6122	46.7554	38.6558	41.8121	40.0386
ENSG00000169100	SLC25A6	solute carrier family 25 member 6 [Source:HGNC Symbol;Acc:HGNC:10992]	-0.193307	8.8496	-4.39441	0.00090156	0.0902522	-0.910766	474.362	482.123	523.846	417.696	447.267	429.167
ENSG00000095906	NUBP2	NUBP iron-sulfur cluster assembly factor 2, cytosolic [Source:HGNC Symbol;Acc:HGNC:8042]	-0.258489	5.74142	-4.39413	0.000902007	0.0902522	-0.764738	54.9538	58.1099	62.4897	47.4001	52.8869	46.6716
ENSG00000137309	HMGA1	high mobility group AT-hook 1 [Source:HGNC Symbol;Acc:HGNC:5010]	-0.224218	10.5584	-4.39051	0.000907697	0.0902522	-0.97206	1540.3	1651.18	1698.24	1294.94	1462.49	1432.61
ENSG00000105193	RPS16	ribosomal protein S16 [Source:HGNC Symbol;Acc:HGNC:10396]	-0.189112	9.05227	-4.39023	0.000908149	0.0902522	-0.924729	550.359	568.389	581.065	470.672	509.296	512.135
ENSG00000008988	RPS20	ribosomal protein S20 [Source:HGNC Symbol;Acc:HGNC:10405]	-0.204405	8.98579	-4.38776	0.000912058	0.0902522	-0.926971	527.024	537.3	567.918	447.126	499.653	471.052
ENSG00000233276	GPX1	glutathione peroxidase 1 [Source:HGNC Symbol;Acc:HGNC:4553]	-0.232032	7.43553	-4.38437	0.000917462	0.0902522	-0.878988	180.408	189.293	192.868	158.74	172.92	148.318
ENSG00000148334	PTGES2	prostaglandin E synthase 2 [Source:HGNC Symbol;Acc:HGNC:17822]	-0.234777	5.38926	-4.38429	0.000917586	0.0902522	-0.75107	44.471	44.9179	46.8513	36.0135	39.6831	40.3438
ENSG00000141543	EIF4A3	eukaryotic translation initiation factor 4A3 [Source:HGNC Symbol;Acc:HGNC:18683]	-0.166652	6.43211	-4.38357	0.000918741	0.0902522	-0.83101	90.1652	90.5726	93.5907	81.91	81.6026	80.8321
ENSG00000196498	NCOR2	nuclear receptor corepressor 2 [Source:HGNC Symbol;Acc:HGNC:7673]	-0.19377	8.7076	-4.37257	0.000936503	0.0905291	-0.94499	418.448	459.792	463.625	380.295	398.477	393.673
ENSG00000198171	DDRGK1	DDRGK domain containing 1 [Source:HGNC Symbol;Acc:HGNC:16110]	-0.185613	5.74678	-4.36953	0.000941484	0.0905291	-0.808831	56.1152	57.784	57.7614	50.4949	51.6524	48.8719
ENSG00000085449	WDFY1	WD repeat and FYVE domain containing 1 [Source:HGNC Symbol;Acc:HGNC:20451]	0.214804	6.87282	4.36785	0.000944248	0.0905291	-0.882653	115.157	106.854	104.533	129.763	120.463	128.419
ENSG00000158711	ELK4	ETS transcription factor ELK4 [Source:HGNC Symbol;Acc:HGNC:3326]	0.207779	6.2598	4.36454	0.000949706	0.0905291	-0.854544	73.7828	68.8363	71.1954	79.2823	86.0039	81.7957
ENSG00000187323	DCC	DCC netrin 1 receptor [Source:HGNC Symbol;Acc:HGNC:2701]	-1.79353	-1.70576	-4.36448	0.000949807	0.0905291	-1.90545	0.356139	0.609296	0.798692	0.116785	0.232588	0.144544
ENSG00000107223	EDF1	endothelial differentiation related factor 1 [Source:HGNC Symbol;Acc:HGNC:3164]	-0.214816	6.79751	-4.36059	0.000956268	0.0905291	-0.891468	117.929	117.594	123.749	96.6249	108.35	105.067
ENSG00000174307	PHLDA3	pleckstrin homology like domain family A member 3 [Source:HGNC Symbol;Acc:HGNC:8934]	-0.327328	6.49937	-4.3598	0.000957599	0.0905291	-0.876518	98.0777	98.3801	107.392	70.3337	88.7412	84.4618
ENSG00000167476	JSRP1	junctional sarcoplasmic reticulum protein 1 [Source:HGNC Symbol;Acc:HGNC:24963]	-1.56176	-1.99905	-4.35076	0.00097281	0.0914717	-2.0669	0.402592	0.396751	0.463241	0.0875887	0.143131	0.208785
ENSG00000161016	RPL8	ribosomal protein L8 [Source:HGNC Symbol;Acc:HGNC:10368]	-0.18341	9.59166	-4.34773	0.000977973	0.0914717	-1.01774	786.928	816.471	863.562	696.432	731.095	744.401
ENSG00000101187	SLCO4A1	solute carrier organic anion transporter family member 4A1 [Source:HGNC Symbol;Acc:HGNC:10953]	-0.268544	3.63375	-4.34142	0.000988804	0.0915454	-0.604352	13.1617	13.4612	14.2646	11.6347	10.878	11.3547
ENSG00000174917	MICOS13	mitochondrial contact site and cristae organizing system subunit 13 [Source:HGNC Symbol;Acc:HGNC:33702]	-0.291168	4.80874	-4.3384	0.000994035	0.0915454	-0.767465	29.126	31.1166	32.6346	23.576	27.9463	24.7491
ENSG00000172301	COPRS	coordinator of PRMT5 and differentiation stimulator [Source:HGNC Symbol;Acc:HGNC:28848]	-0.375703	4.47085	-4.3354	0.000999262	0.0915454	-0.728402	25.3633	24.9953	25.2067	16.6856	19.8952	22.2919
ENSG00000134590	RTL8C	retrotransposon Gag like 8C [Source:HGNC Symbol;Acc:HGNC:2569]	-0.265061	7.27775	-4.32689	0.00101424	0.0915454	-0.974221	162.787	171.297	175.952	134.536	158.124	133.285
ENSG00000179862	CITED4	Cbp/p300 interacting transactivator with Glu/Asp rich carboxy-terminal domain 4 [Source:HGNC Symbol;Acc:HGNC:18696]	-0.890586	0.972137	-4.30894	0.00104658	0.0915454	-0.630076	2.60137	2.64973	2.65166	0.948877	1.80703	1.76665
ENSG00000135049	AGTPBP1	ATP/GTP binding carboxypeptidase 1 [Source:HGNC Symbol;Acc:HGNC:17258]	0.248437	4.3657	4.30675	0.00105061	0.0915454	-0.766417	19.6806	18.5056	18.5137	22.6709	23.4377	21.3122
ENSG00000125520	SLC2A4RG	SLC2A4 regulator [Source:HGNC Symbol;Acc:HGNC:15930]	-0.215102	5.68161	-4.30392	0.00105582	0.0915454	-0.919301	54.6132	55.786	55.2695	45.7943	50.901	46.3825
ENSG00000108946	PRKAR1A	protein kinase cAMP-dependent type I regulatory subunit alpha [Source:HGNC Symbol;Acc:HGNC:9388]	0.186021	7.95917	4.30342	0.00105674	0.0915454	-1.04311	237.452	235.203	226.94	262.27	277.71	256.405
ENSG00000130748	TMEM160	transmembrane protein 160 [Source:HGNC Symbol;Acc:HGNC:26042]	-0.33155	3.70905	-4.30065	0.00106188	0.0915454	-0.684141	13.9823	14.694	15.1911	10.569	12.9176	11.6599
ENSG00000115977	AAK1	AP2 associated kinase 1 [Source:HGNC Symbol;Acc:HGNC:19679]	0.187426	6.03233	4.29974	0.00106358	0.0915454	-0.95436	63.3154	60.5045	60.0936	68.5819	70.2415	70.6016
ENSG00000174775	HRAS	HRas proto-oncogene, GTPase [Source:HGNC Symbol;Acc:HGNC:5173]	-0.272615	5.55856	-4.29298	0.00107625	0.0915454	-0.927642	49.3795	52.4703	53.3526	38.7142	45.4083	44.9049
ENSG00000121879	PIK3CA	phosphatidylinositol-4,5-bisphosphate 3-kinase catalytic subunit alpha [Source:HGNC Symbol;Acc:HGNC:8975]	0.223329	5.6117	4.29198	0.00107814	0.0915454	-0.935044	48.0788	44.7762	43.0016	54.305	51.2588	52.8227
ENSG00000133703	KRAS	KRAS proto-oncogene, GTPase [Source:HGNC Symbol;Acc:HGNC:6407]	0.186201	5.44914	4.29087	0.00108023	0.0915454	-0.922355	41.7922	40.5961	40.3978	46.6118	47.108	45.997
ENSG00000129128	SPCS3	signal peptidase complex subunit 3 [Source:HGNC Symbol;Acc:HGNC:26212]	0.201417	7.18892	4.29021	0.00108148	0.0915454	-1.03577	142.982	136.822	128.542	155.893	155.458	157.762
ENSG00000159840	ZYX	zyxin [Source:HGNC Symbol;Acc:HGNC:13200]	-0.17334	9.08798	-4.28923	0.00108334	0.0915454	-1.10592	560.532	587.645	584.659	495.475	533.771	508.264
ENSG00000106484	MEST	mesoderm specific transcript [Source:HGNC Symbol;Acc:HGNC:7028]	-1.08079	0.434164	-4.28611	0.00108929	0.0915454	-0.816983	1.54843	1.78538	2.65166	0.759102	1.30607	0.803021
ENSG00000204673	AKT1S1	AKT1 substrate 1 [Source:HGNC Symbol;Acc:HGNC:28426]	-0.188094	6.8945	-4.28548	0.00109049	0.0915454	-1.0299	123.317	128.292	129.117	110.011	117.189	107.3
ENSG00000105472	CLEC11A	C-type lectin domain containing 11A [Source:HGNC Symbol;Acc:HGNC:10576]	-0.263795	3.89221	-4.28123	0.00109865	0.0915454	-0.743817	15.5617	16.3518	16.8684	13.2113	13.1502	14.2777
ENSG00000071626	DAZAP1	DAZ associated protein 1 [Source:HGNC Symbol;Acc:HGNC:2683]	-0.200531	7.51794	-4.28047	0.00110011	0.0915454	-1.06723	190.906	190.214	208.443	163.032	175.085	174.85
ENSG00000100387	RBX1	ring-box 1 [Source:HGNC Symbol;Acc:HGNC:9928]	-0.237845	5.52419	-4.27296	0.00111471	0.0915454	-0.960194	49.1008	48.8996	51.7393	39.7799	45.784	41.8053
ENSG00000165476	REEP3	receptor accessory protein 3 [Source:HGNC Symbol;Acc:HGNC:23711]	0.171181	6.41305	4.27013	0.00112024	0.0915454	-1.03142	81.7727	79.4352	79.5657	89.2383	91.4428	90.4523
ENSG00000221983	UBA52	ubiquitin A-52 residue ribosomal protein fusion product 1 [Source:HGNC Symbol;Acc:HGNC:12458]	-0.250582	9.09971	-4.26987	0.00112076	0.0915454	-1.14092	585.447	583.167	626.111	456.337	544.828	511.444
ENSG00000198933	TBKBP1	TBK1 binding protein 1 [Source:HGNC Symbol;Acc:HGNC:30140]	-0.239141	4.84828	-4.26927	0.00112195	0.0915454	-0.894232	31.588	31.6409	30.4781	25.3423	28.3757	25.9536
ENSG00000176788	BASP1	brain abundant membrane attached signal protein 1 [Source:HGNC Symbol;Acc:HGNC:957]	-0.296993	7.46833	-4.26922	0.00112203	0.0915454	-1.0851	192.114	195.584	200.727	141.47	160.897	179.026
ENSG00000166402	TUB	TUB bipartite transcription factor [Source:HGNC Symbol;Acc:HGNC:12406]	-1.04164	-0.568367	-4.26807	0.0011243	0.0915454	-1.27164	0.7897	0.90686	1.22999	0.437943	0.500959	0.449692
ENSG00000215440	NPEPL1	aminopeptidase like 1 [Source:HGNC Symbol;Acc:HGNC:16244]	-0.236064	4.0136	-4.26262	0.00113511	0.0915454	-0.793403	16.8624	17.7263	17.9546	15.0507	15.0288	14.5347
ENSG00000176101	SSNA1	SS nuclear autoantigen 1 [Source:HGNC Symbol;Acc:HGNC:11321]	-0.300706	5.52187	-4.25748	0.0011454	0.0915454	-0.986969	46.1742	51.7902	55.1577	37.8529	43.8518	42.785
ENSG00000115266	APC2	APC regulator of WNT signaling pathway 2 [Source:HGNC Symbol;Acc:HGNC:24036]	-0.667053	1.39676	-4.25678	0.00114682	0.0915454	-0.63605	2.91105	3.03231	4.07333	1.86856	2.37955	2.03967
ENSG00000069275	NUCKS1	nuclear casein kinase and cyclin dependent kinase substrate 1 [Source:HGNC Symbol;Acc:HGNC:29923]	0.166158	8.45689	4.2559	0.00114859	0.0915454	-1.14495	337.574	336.544	320.707	368.471	372.713	374.882
ENSG00000078295	ADCY2	adenylate cyclase 2 [Source:HGNC Symbol;Acc:HGNC:233]	-1.57892	-1.69648	-4.25527	0.00114986	0.0915454	-1.95974	0.449045	0.43926	0.718823	0.116785	0.268371	0.160604
ENSG00000168899	VAMP5	vesicle associated membrane protein 5 [Source:HGNC Symbol;Acc:HGNC:12646]	-0.338074	6.52429	-4.25499	0.00115043	0.0915454	-1.06409	95.8324	99.3578	115.97	76.3043	92.8563	77.4433
ENSG00000169727	GPS1	G protein pathway suppressor 1 [Source:HGNC Symbol;Acc:HGNC:4549]	-0.164395	6.6603	-4.2536	0.00115323	0.0915454	-1.07456	103.791	107.888	109.421	95.1067	95.7189	95.6398
ENSG00000256294	ZNF225	zinc finger protein 225 [Source:HGNC Symbol;Acc:HGNC:13018]	0.340689	2.64654	4.25104	0.00115844	0.0915454	-0.642101	5.60532	5.48367	5.59085	7.44504	6.94185	6.71326
ENSG00000260025	CRIM1-DT	CRIM1 divergent transcript [Source:HGNC Symbol;Acc:HGNC:54057]	-0.408752	2.80231	-4.24651	0.00116771	0.0915454	-0.662641	8.17572	7.9917	7.85913	5.34291	6.04729	6.87386
ENSG00000143248	RGS5	regulator of G protein signaling 5 [Source:HGNC Symbol;Acc:HGNC:10001]	0.184821	11.4144	4.24577	0.00116922	0.0915454	-1.25692	2707.37	2552.44	2424.53	2972.89	2890.46	2862.37
ENSG00000038210	PI4K2B	phosphatidylinositol 4-kinase type 2 beta [Source:HGNC Symbol;Acc:HGNC:18215]	0.204919	5.12373	4.23555	0.00119042	0.0915454	-0.986955	32.7803	33.4405	31.149	37.8821	37.5361	36.8265
ENSG00000141522	ARHGDIA	Rho GDP dissociation inhibitor alpha [Source:HGNC Symbol;Acc:HGNC:678]	-0.169997	8.89744	-4.23393	0.00119383	0.0915454	-1.19874	482.213	513.623	521.466	437.578	458.467	452.326
ENSG00000006015	REX1BD	required for excision 1-B domain containing [Source:HGNC Symbol;Acc:HGNC:26098]	-0.223637	4.84204	-4.23333	0.00119509	0.0915454	-0.956983	30.9841	30.394	31.4525	25.4007	28.1431	26.1624
ENSG00000037749	MFAP3	microfibril associated protein 3 [Source:HGNC Symbol;Acc:HGNC:7034]	0.192657	5.77555	4.2295	0.00120316	0.0915454	-1.05969	53.328	50.5433	49.8224	58.3633	57.6997	59.5039
ENSG00000099821	POLRMT	RNA polymerase mitochondrial [Source:HGNC Symbol;Acc:HGNC:9200]	-0.228758	5.782	-4.2293	0.00120359	0.0915454	-1.05994	57.9423	58.6058	61.9785	48.057	54.7834	49.8837
ENSG00000197728	RPS26	ribosomal protein S26 [Source:HGNC Symbol;Acc:HGNC:10414]	-0.187424	7.65004	-4.22824	0.00120583	0.0915454	-1.16585	218.499	215.436	208.762	180.652	188.164	195.905
ENSG00000125148	MT2A	metallothionein 2A [Source:HGNC Symbol;Acc:HGNC:7406]	-0.311562	7.88709	-4.22665	0.00120921	0.0915454	-1.17747	239.202	288.339	265.725	228.431	189.04	221.618
ENSG00000152082	MZT2B	mitotic spindle organizing protein 2B [Source:HGNC Symbol;Acc:HGNC:25886]	-0.300241	4.4834	-4.22513	0.00121246	0.0915454	-0.923918	23.4742	24.7969	26.245	21.868	20.8077	17.9234
ENSG00000119314	PTBP3	polypyrimidine tract binding protein 3 [Source:HGNC Symbol;Acc:HGNC:10253]	0.181114	5.5575	4.22467	0.00121345	0.0915454	-1.04983	44.8426	44.1952	43.5926	51.1518	48.9687	50.2049
ENSG00000164587	RPS14	ribosomal protein S14 [Source:HGNC Symbol;Acc:HGNC:10387]	-0.204041	8.67291	-4.22263	0.00121781	0.0915454	-1.21164	428.327	432.204	453.002	361.566	409.068	371.381
ENSG00000104435	STMN2	stathmin 2 [Source:HGNC Symbol;Acc:HGNC:10577]	-1.18324	0.601525	-4.22124	0.0012208	0.0915454	-0.856165	1.74973	2.12545	3.13087	0.686111	0.984026	1.49362
ENSG00000152661	GJA1	gap junction protein alpha 1 [Source:HGNC Symbol;Acc:HGNC:4274]	0.172487	8.68659	4.21884	0.00122595	0.0915454	-1.21892	403.181	388.575	372.59	439.345	432.506	439.622
ENSG00000114573	ATP6V1A	ATPase H+ transporting V1 subunit A [Source:HGNC Symbol;Acc:HGNC:851]	0.190176	6.18624	4.21759	0.00122866	0.0915454	-1.11096	69.9581	69.4314	65.1094	79.0196	76.4677	77.7164
ENSG00000102158	MAGT1	magnesium transporter 1 [Source:HGNC Symbol;Acc:HGNC:28880]	0.196246	7.55189	4.21181	0.00124124	0.091616	-1.19155	183.505	176.668	165.856	199.133	205.107	198.105
ENSG00000142227	EMP3	epithelial membrane protein 3 [Source:HGNC Symbol;Acc:HGNC:3335]	-0.168715	7.22999	-4.20967	0.00124592	0.091616	-1.18135	156.872	163.561	156.799	138.784	142.397	143.452
ENSG00000186660	ZFP91	ZFP91 zinc finger protein, atypical E3 ubiquitin ligase [Source:HGNC Symbol;Acc:HGNC:14983]	0.181643	6.57409	4.20764	0.00125039	0.091616	-1.15207	91.0168	91.5503	85.7795	103.033	100.156	101.052
ENSG00000142541	RPL13A	ribosomal protein L13a [Source:HGNC Symbol;Acc:HGNC:10304]	-0.180068	11.1475	-4.20761	0.00125045	0.091616	-1.31758	2358.14	2404.5	2477.3	2050.51	2272.28	2074.99
ENSG00000188486	H2AX	H2A.X variant histone [Source:HGNC Symbol;Acc:HGNC:4739]	-0.215402	6.64502	-4.19246	0.00128431	0.0932011	-1.18283	99.0532	112.167	112.584	90.6251	94.2697	93.6804
ENSG00000131263	RLIM	ring finger protein, LIM domain interacting [Source:HGNC Symbol;Acc:HGNC:13429]	0.181585	6.0873	4.19126	0.00128703	0.0932011	-1.15119	65.1735	63.6644	62.6015	71.6037	70.9572	74.5685
ENSG00000204227	RING1	ring finger protein 1 [Source:HGNC Symbol;Acc:HGNC:10018]	-0.2177	5.27532	-4.19039	0.001289	0.0932011	-1.08252	41.2502	40.4261	43.5127	34.7435	38.1623	34.9154
ENSG00000187790	FANCM	FA complementation group M [Source:HGNC Symbol;Acc:HGNC:23168]	0.295706	4.03199	4.18851	0.00129328	0.0932011	-0.925992	15.6082	14.3539	14.4084	19.4301	16.4422	18.4695
ENSG00000165997	ARL5B	ADP ribosylation factor like GTPase 5B [Source:HGNC Symbol;Acc:HGNC:23052]	0.185445	5.62581	4.17776	0.00131807	0.0942659	-1.13931	47.2736	44.5778	47.0749	53.6043	51.062	53.16
ENSG00000070367	EXOC5	exocyst complex component 5 [Source:HGNC Symbol;Acc:HGNC:10696]	0.159655	7.05029	4.17745	0.00131878	0.0942659	-1.23075	125.949	126.634	123.462	143.353	138.175	138.489
ENSG00000139163	ETNK1	ethanolamine kinase 1 [Source:HGNC Symbol;Acc:HGNC:24649]	0.174651	5.93888	4.17276	0.00132976	0.0944795	-1.17353	58.794	57.9965	56.3557	66.144	64.5879	64.6593
ENSG00000113328	CCNG1	cyclin G1 [Source:HGNC Symbol;Acc:HGNC:1592]	0.164485	7.39588	4.17023	0.00133572	0.0944795	-1.25957	161.393	158.417	157.183	174.842	176.767	183.073
ENSG00000145907	G3BP1	G3BP stress granule assembly factor 1 [Source:HGNC Symbol;Acc:HGNC:30292]	0.163169	8.21798	4.16375	0.00135111	0.0944795	-1.3022	285.314	286.398	272.226	319.553	308.394	316.808
ENSG00000162244	RPL29	ribosomal protein L29 [Source:HGNC Symbol;Acc:HGNC:10331]	-0.171229	8.48208	-4.15785	0.00136526	0.0944795	-1.32167	370.013	367.392	401.167	331.071	345.805	333.639
ENSG00000188322	SBK1	SH3 domain binding kinase 1 [Source:HGNC Symbol;Acc:HGNC:17699]	-1.03067	0.192173	-4.15733	0.00136651	0.0944795	-1.06333	1.47101	1.28944	2.25231	0.642317	0.858786	0.899384
ENSG00000170638	TRABD	TraB domain containing [Source:HGNC Symbol;Acc:HGNC:28805]	-0.211631	5.76751	-4.1551	0.00137193	0.0944795	-1.1911	55.1087	58.9459	61.8188	49.9401	52.9764	48.9843
ENSG00000112695	COX7A2	cytochrome c oxidase subunit 7A2 [Source:HGNC Symbol;Acc:HGNC:2288]	-0.185527	6.18821	-4.15376	0.00137519	0.0944795	-1.22476	78.1493	76.9697	77.9364	65.7645	71.4582	67.9677
ENSG00000175573	C11orf68	chromosome 11 open reading frame 68 [Source:HGNC Symbol;Acc:HGNC:28801]	-0.191583	5.7135	-4.1533	0.00137631	0.0944795	-1.18997	55.2326	55.5735	57.2503	47.6628	51.5987	48.101
ENSG00000006327	TNFRSF12A	TNF receptor superfamily member 12A [Source:HGNC Symbol;Acc:HGNC:18152]	-0.1796	7.21792	-4.15222	0.00137893	0.0944795	-1.28378	154.456	164.595	156.208	143.777	133.917	141.862
ENSG00000268001	CARD8-AS1	CARD8 antisense RNA 1 [Source:HGNC Symbol;Acc:HGNC:51408]	0.200884	5.09341	4.15115	0.00138154	0.0944795	-1.13334	33.028	31.5701	30.9254	37.6485	35.9617	36.1038
ENSG00000139354	GAS2L3	growth arrest specific 2 like 3 [Source:HGNC Symbol;Acc:HGNC:27475]	0.23736	4.57331	4.14749	0.00139051	0.0944795	-1.07457	21.4148	22.6432	21.7244	26.7583	24.0281	26.7406
ENSG00000112514	CUTA	cutA divalent cation tolerance homolog [Source:HGNC Symbol;Acc:HGNC:21101]	-0.171786	5.91806	-4.14402	0.00139909	0.0944795	-1.22294	64.2289	63.2535	64.9816	57.6187	55.0876	58.0905
ENSG00000165566	AMER2	APC membrane recruitment protein 2 [Source:HGNC Symbol;Acc:HGNC:26360]	-1.53908	-2.37137	-4.1426	0.00140261	0.0944795	-2.40943	0.263233	0.325903	0.383372	0.102187	0.143131	0.0803021
ENSG00000075303	SLC25A40	solute carrier family 25 member 40 [Source:HGNC Symbol;Acc:HGNC:29680]	0.310844	3.56323	4.14128	0.00140588	0.0944795	-0.94064	10.5603	11.4349	9.83989	13.0069	12.6134	13.8923
ENSG00000173542	MOB1B	MOB kinase activator 1B [Source:HGNC Symbol;Acc:HGNC:29801]	0.205909	5.60995	4.13761	0.00141504	0.0944795	-1.2095	47.0104	45.7964	43.6246	55.1225	51.3661	50.8152
ENSG00000150779	TIMM8B	translocase of inner mitochondrial membrane 8 homolog B [Source:HGNC Symbol;Acc:HGNC:11818]	-0.253877	5.31071	-4.13473	0.00142227	0.0944795	-1.18506	43.2942	42.5232	44.0079	32.9771	37.4645	38.8823
ENSG00000139324	TMTC3	transmembrane O-mannosyltransferase targeting cadherins 3 [Source:HGNC Symbol;Acc:HGNC:26899]	0.227915	6.05924	4.13437	0.0014232	0.0944795	-1.25093	64.8328	63.296	56.8829	72.0709	70.5815	73.7495
ENSG00000007520	TSR3	TSR3 ribosome maturation factor [Source:HGNC Symbol;Acc:HGNC:14175]	-0.360632	5.64795	-4.13125	0.00143107	0.0944795	-1.2227	54.7216	53.5472	62.282	37.9405	46.3745	49.2894
ENSG00000160131	VMA21	vacuolar ATPase assembly factor VMA21 [Source:HGNC Symbol;Acc:HGNC:22082]	0.204243	5.29163	4.12831	0.00143855	0.0944795	-1.1955	37.2088	37.1671	35.0147	42.0134	43.4045	40.7132
ENSG00000130725	UBE2M	ubiquitin conjugating enzyme E2 M [Source:HGNC Symbol;Acc:HGNC:12491]	-0.240882	6.36869	-4.12728	0.00144117	0.0944795	-1.28349	88.338	86.8885	94.1818	69.779	76.9687	81.6994
ENSG00000188483	IER5L	immediate early response 5 like [Source:HGNC Symbol;Acc:HGNC:23679]	-0.458366	3.22227	-4.1235	0.00145085	0.0944795	-0.920365	10.2042	10.3297	12.22	6.70053	9.23195	8.22294
ENSG00000143337	TOR1AIP1	torsin 1A interacting protein 1 [Source:HGNC Symbol;Acc:HGNC:29456]	0.196835	6.09252	4.12345	0.001451	0.0944795	-1.27282	65.3129	65.6056	60.3172	74.8883	71.6729	72.4967
ENSG00000144815	NXPE3	neurexophilin and PC-esterase domain family member 3 [Source:HGNC Symbol;Acc:HGNC:28238]	0.190439	5.84636	4.11961	0.00146089	0.0944795	-1.26153	55.5577	53.5756	52.4262	62.5237	58.9163	62.8444
ENSG00000137040	RANBP6	RAN binding protein 6 [Source:HGNC Symbol;Acc:HGNC:9851]	0.163006	6.36703	4.11856	0.00146362	0.0944795	-1.29961	78.1648	76.6013	79.1823	88.9609	84.7872	88.0914
ENSG00000065268	WDR18	WD repeat domain 18 [Source:HGNC Symbol;Acc:HGNC:17956]	-0.215712	5.51237	-4.11714	0.0014673	0.0944795	-1.23653	46.6697	48.9279	51.931	41.5024	44.7642	40.8738
ENSG00000071073	MGAT4A	alpha-1,3-mannosyl-glycoprotein 4-beta-N-acetylglucosaminyltransferase A [Source:HGNC Symbol;Acc:HGNC:7047]	0.167029	7.91283	4.11479	0.00147342	0.0944795	-1.37955	236.198	226.035	220.024	259.058	252.68	253.867
ENSG00000175893	ZDHHC21	zinc finger DHHC-type palmitoyltransferase 21 [Source:HGNC Symbol;Acc:HGNC:20750]	0.18136	6.88377	4.11453	0.00147411	0.0944795	-1.33542	114.832	110.141	107.696	127.573	120.874	128.66
ENSG00000163683	SMIM14	small integral membrane protein 14 [Source:HGNC Symbol;Acc:HGNC:27321]	0.18268	5.21709	4.11445	0.00147433	0.0944795	-1.21249	35.4591	34.8574	34.3757	40.393	38.9316	39.4605
ENSG00000134294	SLC38A2	solute carrier family 38 member 2 [Source:HGNC Symbol;Acc:HGNC:13448]	0.161547	8.68348	4.11164	0.00148169	0.0944795	-1.41164	403.428	380.924	381.823	447.257	428.105	428.444
ENSG00000186577	SMIM29	small integral membrane protein 29 [Source:HGNC Symbol;Acc:HGNC:1340]	-0.226953	4.06828	-4.11116	0.00148296	0.0944795	-1.06619	17.776	17.8255	18.8172	15.3134	15.2435	15.9159
ENSG00000137142	IGFBPL1	insulin like growth factor binding protein like 1 [Source:HGNC Symbol;Acc:HGNC:20081]	-0.969729	-0.474125	-4.09791	0.00151823	0.0957485	-1.40285	0.882606	1.04856	1.05427	0.437943	0.697764	0.433631
ENSG00000176014	TUBB6	tubulin beta 6 class V [Source:HGNC Symbol;Acc:HGNC:20776]	-0.153216	10.0894	-4.09782	0.00151846	0.0957485	-1.48261	1095.08	1178.55	1173.21	1039.4	1011.99	1046.51
ENSG00000177283	FZD8	frizzled class receptor 8 [Source:HGNC Symbol;Acc:HGNC:4046]	-0.261958	5.97423	-4.09754	0.00151921	0.0957485	-1.31007	67.0626	65.7898	73.6714	52.0569	60.4192	60.1463
ENSG00000139970	RTN1	reticulon 1 [Source:HGNC Symbol;Acc:HGNC:10467]	-0.910443	0.381847	-4.08899	0.00154247	0.0967834	-1.08332	1.39359	1.67202	2.41205	0.963475	1.0377	0.835142
ENSG00000229117	RPL41	ribosomal protein L41 [Source:HGNC Symbol;Acc:HGNC:10354]	-0.192963	7.5796	-4.08746	0.00154664	0.0967834	-1.4159	205.957	203.505	203.571	169.309	190.4	177.5
ENSG00000177565	TBL1XR1	TBL1X receptor 1 [Source:HGNC Symbol;Acc:HGNC:29529]	0.191153	6.01443	4.08363	0.00155721	0.0968445	-1.33875	62.5566	59.7252	59.1032	67.6622	71.9949	67.5662
ENSG00000203950	RTL8A	retrotransposon Gag like 8A [Source:HGNC Symbol;Acc:HGNC:24514]	-0.207255	5.61264	-4.08312	0.00155863	0.0968445	-1.30659	51.4389	51.7335	54.3909	43.4878	48.4677	44.7925
ENSG00000129925	PGAP6	post-glycosylphosphatidylinositol attachment to proteins 6 [Source:HGNC Symbol;Acc:HGNC:17205]	-0.190445	6.9726	-4.07836	0.00157187	0.0973233	-1.40476	127.885	131.282	143.541	115.398	121.375	115.844
ENSG00000126458	RRAS	RAS related [Source:HGNC Symbol;Acc:HGNC:10447]	-0.265512	6.56752	-4.07239	0.00158864	0.0975751	-1.39381	97.5512	103.339	111.146	81.764	96.2735	82.2294
ENSG00000272398	CD24	CD24 molecule [Source:HGNC Symbol;Acc:HGNC:1645]	-0.906445	1.13251	-4.07136	0.00159155	0.0975751	-0.947475	2.44652	2.5222	4.36086	1.44521	1.57444	1.76665
ENSG00000099624	ATP5F1D	ATP synthase F1 subunit delta [Source:HGNC Symbol;Acc:HGNC:837]	-0.399661	5.41857	-4.07054	0.00159387	0.0975751	-1.30945	47.7846	47.5818	51.6754	30.4809	42.5278	40.0226
ENSG00000033178	UBA6	ubiquitin like modifier activating enzyme 6 [Source:HGNC Symbol;Acc:HGNC:25581]	0.172375	6.77035	4.06284	0.00161584	0.0975751	-1.42249	104.024	105.082	99.3254	119.223	113.002	115.266
ENSG00000127415	IDUA	alpha-L-iduronidase [Source:HGNC Symbol;Acc:HGNC:5391]	-0.3443	4.9004	-4.06113	0.00162075	0.0975751	-1.26868	33.3842	31.9385	35.43	22.6563	29.3061	28.1539
ENSG00000161999	JMJD8	jumonji domain containing 8 [Source:HGNC Symbol;Acc:HGNC:14148]	-0.281566	4.25043	-4.06062	0.00162222	0.0975751	-1.18139	20.3309	20.2485	22.2835	16.3645	19.108	16.478
ENSG00000126768	TIMM17B	translocase of inner mitochondrial membrane 17B [Source:HGNC Symbol;Acc:HGNC:17310]	-0.240349	4.40173	-4.05668	0.00163365	0.0975751	-1.21047	23.211	22.5015	23.1461	20.0724	20.432	17.8913
ENSG00000160256	SLX9	SLX9 ribosome biogenesis factor [Source:HGNC Symbol;Acc:HGNC:15811]	-0.216224	4.87773	-4.05641	0.00163443	0.0975751	-1.27542	32.7958	31.2016	30.9573	26.0576	28.0358	27.7685
ENSG00000198087	CD2AP	CD2 associated protein [Source:HGNC Symbol;Acc:HGNC:14258]	0.164206	6.22006	4.05451	0.00163997	0.0975751	-1.40532	71.9247	70.1116	69.1348	79.8809	78.4	78.2946
ENSG00000134352	IL6ST	interleukin 6 cytokine family signal transducer [Source:HGNC Symbol;Acc:HGNC:6021]	0.22673	10.1378	4.05424	0.00164077	0.0975751	-1.56307	1111.76	1047.03	969.484	1284.84	1139.86	1233.07
ENSG00000166228	PCBD1	pterin-4 alpha-carbinolamine dehydratase 1 [Source:HGNC Symbol;Acc:HGNC:8646]	-0.177958	5.38787	-4.05415	0.00164102	0.0975751	-1.33739	44.5174	44.2661	44.6948	39.3419	40.5061	38.2238
ENSG00000279483		ribosomal protein L41 (RPL41) pseudogene	-0.534417	1.27235	-4.05184	0.00164778	0.0975751	-0.955785	2.6633	2.81977	3.22672	1.82476	2.03962	2.1521
ENSG00000172795	DCP2	decapping mRNA 2 [Source:HGNC Symbol;Acc:HGNC:24452]	0.191585	5.04372	4.05174	0.00164808	0.0975751	-1.30495	31.8203	30.2806	30.4302	34.9041	35.8901	34.8993
ENSG00000109572	CLCN3	chloride voltage-gated channel 3 [Source:HGNC Symbol;Acc:HGNC:2021]	0.158042	6.11559	4.04603	0.00166492	0.097967	-1.41345	65.8703	65.5206	65.4289	74.2314	72.3169	73.0267
ENSG00000142669	SH3BGRL3	SH3 domain binding glutamate rich protein like 3 [Source:HGNC Symbol;Acc:HGNC:15568]	-0.203205	9.38646	-4.04343	0.00167265	0.097967	-1.55805	698.621	722.413	731.953	584.508	674.415	615.13
ENSG00000056586	RC3H2	ring finger and CCCH-type domains 2 [Source:HGNC Symbol;Acc:HGNC:21461]	0.181726	5.76234	4.0429	0.00167423	0.097967	-1.39223	52.1667	51.0392	49.6627	59.5895	55.7853	57.946
ENSG00000146376	ARHGAP18	Rho GTPase activating protein 18 [Source:HGNC Symbol;Acc:HGNC:21035]	0.164501	7.36288	4.04197	0.00167698	0.097967	-1.48899	159.024	152.933	154.403	181.557	168.251	172.81
ENSG00000197045	GMFB	glia maturation factor beta [Source:HGNC Symbol;Acc:HGNC:4373]	0.19719	6.11447	4.03703	0.00169181	0.0983413	-1.42951	68.3787	64.3729	61.4514	75.2241	72.8716	74.3116
ENSG00000166479	TMX3	thioredoxin related transmembrane protein 3 [Source:HGNC Symbol;Acc:HGNC:24718]	0.224736	7.43764	4.03305	0.00170387	0.0983413	-1.5083	171.907	161.563	148.317	195.629	180.757	185.707
ENSG00000128683	GAD1	glutamate decarboxylase 1 [Source:HGNC Symbol;Acc:HGNC:4092]	-1.3355	-1.41517	-4.03302	0.00170394	0.0983413	-1.96604	0.418077	0.609296	0.798692	0.218972	0.196805	0.273027
ENSG00000005893	LAMP2	lysosomal associated membrane protein 2 [Source:HGNC Symbol;Acc:HGNC:6501]	0.153013	7.86292	4.03215	0.00170659	0.0983413	-1.52687	223.717	220.608	217.676	250.504	247.796	237.855
ENSG00000196950	SLC39A10	solute carrier family 39 member 10 [Source:HGNC Symbol;Acc:HGNC:20861]	0.207713	6.02587	4.02826	0.00171847	0.0983413	-1.43908	64.8174	57.9398	59.3109	71.6767	67.2537	70.9871
ENSG00000149311	ATM	ATM serine/threonine kinase [Source:HGNC Symbol;Acc:HGNC:795]	0.253453	4.8482	4.02636	0.00172429	0.0983413	-1.32608	27.0046	26.058	26.1332	33.1085	28.2684	33.0202
ENSG00000104983	CCDC61	coiled-coil domain containing 61 [Source:HGNC Symbol;Acc:HGNC:33629]	-0.426458	2.82901	-4.02358	0.00173288	0.0983413	-1.04125	8.12927	7.75082	8.78561	5.26992	6.15463	7.09871
ENSG00000140990	NDUFB10	NADH:ubiquinone oxidoreductase subunit B10 [Source:HGNC Symbol;Acc:HGNC:7696]	-0.199354	5.6613	-4.02043	0.00174264	0.0983413	-1.42343	55.0313	51.6485	55.9404	45.5753	49.4518	46.6876
ENSG00000169738	DCXR	dicarbonyl and L-xylulose reductase [Source:HGNC Symbol;Acc:HGNC:18985]	-0.208094	4.67956	-4.017	0.00175332	0.0983413	-1.31989	26.4317	27.6876	28.4175	23.2402	24.7796	23.5285
ENSG00000213639	PPP1CB	protein phosphatase 1 catalytic subunit beta [Source:HGNC Symbol;Acc:HGNC:9282]	0.177857	7.28231	4.01658	0.00175465	0.0983413	-1.53119	148.526	147.903	142.391	164.17	173.332	159.287
ENSG00000146425	DYNLT1	dynein light chain Tctex-type 1 [Source:HGNC Symbol;Acc:HGNC:11697]	-0.167009	6.26077	-4.01656	0.00175468	0.0983413	-1.47592	80.6578	82.0991	80.7797	70.3191	73.7304	73.0107
ENSG00000086200	IPO11	importin 11 [Source:HGNC Symbol;Acc:HGNC:20628]	0.227879	6.82487	4.01622	0.00175576	0.0983413	-1.5094	114.011	103.58	97.2008	125.953	122.127	119.795
ENSG00000176022	B3GALT6	beta-1,3-galactosyltransferase 6 [Source:HGNC Symbol;Acc:HGNC:17978]	-0.245305	4.97982	-4.01297	0.00176596	0.0983413	-1.36535	34.019	32.647	36.3245	27.0795	31.1489	28.8766
ENSG00000160113	NR2F6	nuclear receptor subfamily 2 group F member 6 [Source:HGNC Symbol;Acc:HGNC:7977]	-0.419245	4.41781	-4.01142	0.00177088	0.0983413	-1.29123	24.1246	22.6573	27.3472	15.2842	20.432	20.3164
ENSG00000180776	ZDHHC20	zinc finger DHHC-type palmitoyltransferase 20 [Source:HGNC Symbol;Acc:HGNC:20749]	0.208286	6.56771	4.01032	0.00177434	0.0983413	-1.50606	93.4943	89.3257	82.1215	101.253	102.428	102.048
ENSG00000104881	PPP1R13L	protein phosphatase 1 regulatory subunit 13 like [Source:HGNC Symbol;Acc:HGNC:18838]	-0.243443	5.57507	-4.00831	0.00178073	0.0983413	-1.43725	49.1782	51.4218	54.934	42.2177	48.0205	41.5001
ENSG00000179588	ZFPM1	zinc finger protein, FOG family member 1 [Source:HGNC Symbol;Acc:HGNC:19762]	-0.398185	2.95992	-4.00775	0.0017825	0.0983413	-1.08463	8.888	7.93502	10.0475	6.175	7.01342	7.16295
ENSG00000139793	MBNL2	muscleblind like splicing regulator 2 [Source:HGNC Symbol;Acc:HGNC:16746]	0.173661	6.998	4.00726	0.00178406	0.0983413	-1.53446	126.011	115.285	119.836	137.047	136.994	132.964
ENSG00000153443	UBALD1	UBA like domain containing 1 [Source:HGNC Symbol;Acc:HGNC:29576]	-0.335663	5.04045	-3.99883	0.00181112	0.0989708	-1.39707	33.4306	35.24	42.6661	27.6196	32.1866	28.2985
ENSG00000197582	GPX1P1	glutathione peroxidase pseudogene 1 [Source:HGNC Symbol;Acc:HGNC:4560]	-0.202793	5.41768	-3.99845	0.00181234	0.0989708	-1.44009	46.7472	44.7762	45.8929	38.7142	42.4026	38.5129
ENSG00000196923	PDLIM7	PDZ and LIM domain 7 [Source:HGNC Symbol;Acc:HGNC:22958]	-0.171533	8.70736	-3.99469	0.00182455	0.0989708	-1.62387	424.503	452.31	453.657	380.12	411.376	390.3
ENSG00000134825	TMEM258	transmembrane protein 258 [Source:HGNC Symbol;Acc:HGNC:1164]	-0.293462	5.04854	-3.99229	0.0018324	0.0989708	-1.41017	35.9701	34.8858	38.9283	26.5102	32.5981	30.9806
ENSG00000189306	RRP7A	ribosomal RNA processing 7 homolog A [Source:HGNC Symbol;Acc:HGNC:24286]	-0.174233	6.51044	-3.99193	0.00183358	0.0989708	-1.53575	95.3215	98.3659	96.5938	84.2749	89.9221	83.3375
ENSG00000184983	NDUFA6	NADH:ubiquinone oxidoreductase subunit A6 [Source:HGNC Symbol;Acc:HGNC:7690]	-0.182006	5.44348	-3.99186	0.0018338	0.0989708	-1.45455	46.6542	44.9887	47.2985	39.7799	42.1342	40.6329
ENSG00000104343	UBE2W	ubiquitin conjugating enzyme E2 W [Source:HGNC Symbol;Acc:HGNC:25616]	0.266599	4.65614	3.99153	0.00183488	0.0989708	-1.36281	25.3943	22.1614	21.5487	28.4955	28	26.4194
ENSG00000131437	KIF3A	kinesin family member 3A [Source:HGNC Symbol;Acc:HGNC:6319]	0.205207	4.66451	3.98512	0.00185602	0.0996277	-1.37565	23.8458	23.6209	23.3378	28.189	27.6422	25.8412
ENSG00000179242	CDH4	cadherin 4 [Source:HGNC Symbol;Acc:HGNC:1763]	-1.45002	-0.969542	-3.98441	0.00185839	0.0996277	-1.79441	0.526467	0.87852	1.27791	0.350355	0.250479	0.305148
ENSG00000138032	PPM1B	protein phosphatase, Mg2+/Mn2+ dependent 1B [Source:HGNC Symbol;Acc:HGNC:9276]	0.247798	3.60694	3.97948	0.00187483	0.0996665	-1.22939	11.0713	11.4066	10.99	12.9193	13.7406	13.1856
ENSG00000161835	TAMALIN	trafficking regulator and scaffold protein tamalin [Source:HGNC Symbol;Acc:HGNC:18707]	-0.231484	6.26862	-3.97552	0.00188814	0.0996665	-1.55029	84.3895	82.1558	83.7509	64.9908	76.8792	72.1113
ENSG00000129083	COPB1	COPI coat complex subunit beta 1 [Source:HGNC Symbol;Acc:HGNC:2231]	0.176435	7.91306	3.97463	0.00189116	0.0996665	-1.63282	235.331	227.806	217.132	267.116	250.068	251.297
ENSG00000176845	METRNL	meteorin like, glial cell differentiation regulator [Source:HGNC Symbol;Acc:HGNC:27584]	-0.235441	5.05939	-3.97436	0.00189206	0.0996665	-1.44412	35.4436	34.8999	38.0976	29.4444	33.4211	29.503
ENSG00000218739	CEBPZOS	CEBPZ opposite strand [Source:HGNC Symbol;Acc:HGNC:49288]	0.20578	5.71487	3.97384	0.00189384	0.0996665	-1.51252	51.4854	48.4036	46.8992	59.4581	54.9981	54.7018
ENSG00000123728	RAP2C	RAP2C, member of RAS oncogene family [Source:HGNC Symbol;Acc:HGNC:21165]	0.188116	5.64327	3.96884	0.00191083	0.0996665	-1.51524	49.0853	46.094	45.2858	52.9911	52.8511	54.0915
ENSG00000143756	FBXO28	F-box protein 28 [Source:HGNC Symbol;Acc:HGNC:29046]	0.172988	5.89	3.96836	0.00191246	0.0996665	-1.5367	57.1991	56.0269	54.2791	64.6404	61.7253	62.4108
ENSG00000169230	PRELID1	PRELI domain containing 1 [Source:HGNC Symbol;Acc:HGNC:30255]	-0.217088	7.25066	-3.9669	0.00191747	0.0996665	-1.61939	154.363	164.297	174.083	138.609	152.112	133.526
ENSG00000211772	TRBC2	T cell receptor beta constant 2 [Source:HGNC Symbol;Acc:HGNC:12157]	-0.194486	4.52034	-3.96596	0.0019207	0.0996665	-1.38897	24.4033	24.9528	24.2163	21.5176	21.4697	21.3282
ENSG00000018408	WWTR1	WW domain containing transcription regulator 1 [Source:HGNC Symbol;Acc:HGNC:24042]	0.175844	8.24685	3.96466	0.00192518	0.0996665	-1.66276	294.032	274.708	288.536	319.742	339.149	309.854
ENSG00000130294	KIF1A	kinesin family member 1A [Source:HGNC Symbol;Acc:HGNC:888]	-1.12824	3.12296	-3.96459	0.00192543	0.0996665	-1.16586	8.76412	11.0665	21.9321	5.60567	6.69138	5.42842
ENSG00000127564	PKMYT1	protein kinase, membrane associated tyrosine/threonine 1 [Source:HGNC Symbol;Acc:HGNC:29650]	-0.236109	4.10053	-3.96309	0.00193059	0.0996665	-1.33211	18.5192	19.0582	18.2741	16.2915	14.7604	16.3334
ENSG00000124140	SLC12A5	solute carrier family 12 member 5 [Source:HGNC Symbol;Acc:HGNC:13818]	-1.66553	-2.73878	-3.96011	0.00194091	0.0996665	-2.69851	0.247749	0.269224	0.255581	0.0437943	0.12524	0.0803021
ENSG00000099901	RANBP1	RAN binding protein 1 [Source:HGNC Symbol;Acc:HGNC:9847]	-0.157938	7.20202	-3.95751	0.00194998	0.0996665	-1.63424	153.357	159.225	153.7	136.682	142.469	138.923
ENSG00000105722	ERF	ETS2 repressor factor [Source:HGNC Symbol;Acc:HGNC:3444]	-0.234909	5.80932	-3.9573	0.0019507	0.0996665	-1.54946	56.6726	59.1443	66.9624	49.8817	54.1572	51.0721
ENSG00000182809	CRIP2	cysteine rich protein 2 [Source:HGNC Symbol;Acc:HGNC:2361]	-0.248579	8.57686	-3.95618	0.00195463	0.0996665	-1.68933	395.624	404.686	449.248	332.122	388.511	332.884
ENSG00000121900	TMEM54	transmembrane protein 54 [Source:HGNC Symbol;Acc:HGNC:24143]	-0.256699	3.94182	-3.95305	0.0019656	0.0996665	-1.32572	15.7166	17.6554	16.9482	13.4741	14.5815	14.1653
ENSG00000125652	ALKBH7	alkB homolog 7 [Source:HGNC Symbol;Acc:HGNC:21306]	-0.277657	3.86103	-3.95297	0.00196588	0.0996665	-1.31322	15.2366	15.615	17.124	13.2551	14.2058	12.1899
ENSG00000082515	MRPL22	mitochondrial ribosomal protein L22 [Source:HGNC Symbol;Acc:HGNC:14480]	-0.191098	6.00357	-3.95271	0.0019668	0.0996665	-1.57313	69.7104	69.0205	66.7387	57.0786	61.3138	61.8166
ENSG00000179950	PUF60	poly(U) binding splicing factor 60 [Source:HGNC Symbol;Acc:HGNC:17042]	-0.160928	6.78607	-3.94879	0.00198067	0.100081	-1.6291	111.549	117.396	121.13	104.42	103.036	105.469
ENSG00000171735	CAMTA1	calmodulin binding transcription activator 1 [Source:HGNC Symbol;Acc:HGNC:18806]	-0.244155	4.39613	-3.9453	0.00199309	0.10042	-1.40754	22.9323	21.4246	24.3921	18.452	20.1994	19.401
ENSG00000102024	PLS3	plastin 3 [Source:HGNC Symbol;Acc:HGNC:9091]	0.151261	9.7732	3.94278	0.00200208	0.100458	-1.75351	849.315	832.185	809.011	954.892	892.762	917.885
ENSG00000235173	HGH1	HGH1 homolog [Source:HGNC Symbol;Acc:HGNC:24161]	-0.234781	4.77373	-3.93961	0.00201351	0.100458	-1.47055	30.3493	29.2746	29.2481	23.3278	25.9067	26.5479
ENSG00000134108	ARL8B	ADP ribosylation factor like GTPase 8B [Source:HGNC Symbol;Acc:HGNC:25564]	0.159752	6.71924	3.93952	0.00201381	0.100458	-1.64248	100.664	100.52	97.7759	114.756	108.082	111.09
ENSG00000166734	GOLM2	golgi membrane protein 2 [Source:HGNC Symbol;Acc:HGNC:24892]	0.187076	6.25264	3.93848	0.0020176	0.100458	-1.61665	75.6409	69.6298	69.1508	81.0487	82.7834	80.1094
ENSG00000168824	NSG1	neuronal vesicle trafficking associated 1 [Source:HGNC Symbol;Acc:HGNC:18790]	-1.08976	-0.775167	-3.93579	0.00202732	0.100458	-1.72614	0.743247	0.708484	1.16609	0.46714	0.357828	0.353329
ENSG00000123552	USP45	ubiquitin specific peptidase 45 [Source:HGNC Symbol;Acc:HGNC:20080]	0.216248	4.52021	3.9348	0.00203092	0.100458	-1.44535	21.5387	21.2829	21.0535	25.8241	23.1514	25.1667
ENSG00000174996	KLC2	kinesin light chain 2 [Source:HGNC Symbol;Acc:HGNC:20716]	-0.161231	5.77583	-3.92798	0.00205593	0.100458	-1.59986	57.4158	57.8265	58.4962	53.3853	51.3125	50.6385
ENSG00000135316	SYNCRIP	synaptotagmin binding cytoplasmic RNA interacting protein [Source:HGNC Symbol;Acc:HGNC:16918]	0.161731	6.75968	3.92758	0.0020574	0.100458	-1.66627	102.909	104.785	99.565	117.763	112.519	113.371
ENSG00000158092	NCK1	NCK adaptor protein 1 [Source:HGNC Symbol;Acc:HGNC:7664]	0.180862	4.96455	3.92664	0.00206086	0.100458	-1.51937	29.5131	29.1612	29.2641	34.3786	32.8128	32.4581
ENSG00000060491	OGFR	opioid growth factor receptor [Source:HGNC Symbol;Acc:HGNC:15768]	-0.173338	6.23834	-3.92585	0.00206379	0.100458	-1.63823	78.2577	77.6357	84.6614	71.3702	72.6211	69.1883
ENSG00000166068	SPRED1	sprouty related EVH1 domain containing 1 [Source:HGNC Symbol;Acc:HGNC:20249]	0.18655	5.35532	3.9255	0.00206507	0.100458	-1.56579	38.5559	39.1508	37.2989	42.3345	44.1559	44.5195
ENSG00000138758	SEPTIN11	septin 11 [Source:HGNC Symbol;Acc:HGNC:25589]	0.139989	8.44766	3.92407	0.0020704	0.100458	-1.74336	331.844	336.672	328.854	374.821	361.477	362.644
ENSG00000152332	UHMK1	U2AF homology motif kinase 1 [Source:HGNC Symbol;Acc:HGNC:19683]	0.202607	7.06695	3.92371	0.00207172	0.100458	-1.68907	129.542	128.604	117.04	148.039	136.762	146.648
ENSG00000280202		TEC	0.378674	2.75011	3.92257	0.00207596	0.100458	-1.20536	6.5189	6.05045	5.1915	8.10195	7.28179	7.59658
ENSG00000169359	SLC33A1	solute carrier family 33 member 1 [Source:HGNC Symbol;Acc:HGNC:95]	0.229346	4.5906	3.92041	0.00208401	0.100458	-1.48084	23.7375	21.127	21.9161	26.1452	26.9802	25.1024
ENSG00000264553	MIR4257	microRNA 4257 [Source:HGNC Symbol;Acc:HGNC:38312]	-2.01666	-3.40849	-3.91853	0.00209106	0.100458	-2.82175	0.201296	0.170036	0.175712	0.0145981	0.0357828	0.0963625
ENSG00000170852	KBTBD2	kelch repeat and BTB domain containing 2 [Source:HGNC Symbol;Acc:HGNC:21751]	0.18165	5.2946	3.91837	0.00209166	0.100458	-1.57213	38.1534	35.8493	36.5641	42.8455	40.7566	41.6768
ENSG00000182087	TMEM259	transmembrane protein 259 [Source:HGNC Symbol;Acc:HGNC:17039]	-0.300487	7.29695	-3.91704	0.00209668	0.100458	-1.71178	173.099	164.17	186.447	123.004	151.075	153.04
ENSG00000105254	TBCB	tubulin folding cofactor B [Source:HGNC Symbol;Acc:HGNC:1989]	-0.183817	6.34181	-3.90867	0.00212838	0.101699	-1.676	82.6863	85.8541	90.7634	74.8591	79.724	73.7655
ENSG00000175701	MTLN	mitoregulin [Source:HGNC Symbol;Acc:HGNC:27339]	-0.368698	2.26862	-3.90489	0.0021429	0.102116	-1.1866	5.60532	5.29946	5.46305	3.8977	4.45495	4.38449
ENSG00000186522	SEPTIN10	septin 10 [Source:HGNC Symbol;Acc:HGNC:14349]	0.162776	6.97524	3.90093	0.00215817	0.102235	-1.72582	118.904	122.653	115.123	136.186	130.16	132.836
ENSG00000151135	TMEM263	transmembrane protein 263 [Source:HGNC Symbol;Acc:HGNC:28281]	0.180596	6.99453	3.90064	0.00215931	0.102235	-1.72733	127.157	117.197	115.123	136.434	135.992	134.57
ENSG00000142409	ZNF787	zinc finger protein 787 [Source:HGNC Symbol;Acc:HGNC:26998]	-0.222781	4.96678	-3.89973	0.00216284	0.102235	-1.56696	32.9661	33.8655	34.3278	26.7875	30.4153	29.8081
ENSG00000184058	TBX1	T-box transcription factor 1 [Source:HGNC Symbol;Acc:HGNC:11592]	-0.374432	4.62685	-3.89763	0.00217101	0.102346	-1.52441	26.6485	27.5175	30.0308	18.0287	23.8671	23.8818
ENSG00000214063	TSPAN4	tetraspanin 4 [Source:HGNC Symbol;Acc:HGNC:11859]	-0.20426	6.20805	-3.89145	0.00219526	0.102965	-1.69839	73.8447	78.8118	85.6358	67.3703	71.2077	68.0159
ENSG00000210140	MT-TC	mitochondrially encoded tRNA-Cys (UGU/C) [Source:HGNC Symbol;Acc:HGNC:7477]	-0.195301	4.87791	-3.88194	0.00223307	0.102965	-1.58791	32.5945	30.7624	31.0532	28.5685	26.6045	27.1742
ENSG00000180370	PAK2	p21 (RAC1) activated kinase 2 [Source:HGNC Symbol;Acc:HGNC:8591]	0.154697	7.33936	3.88078	0.00223775	0.102965	-1.77992	156.531	155.031	148.78	173.834	168.072	170.401
ENSG00000244754	N4BP2L2	NEDD4 binding protein 2 like 2 [Source:HGNC Symbol;Acc:HGNC:26916]	0.187983	5.3407	3.87788	0.00224945	0.102965	-1.65008	39.3302	37.9464	36.628	44.787	42.0447	42.8331
ENSG00000129968	ABHD17A	abhydrolase domain containing 17A, depalmitoylase [Source:HGNC Symbol;Acc:HGNC:28756]	-0.245972	6.61343	-3.87684	0.00225366	0.102965	-1.74984	98.4957	105.763	116.002	85.5741	97.8301	86.7745
ENSG00000127528	KLF2	Kruppel like factor 2 [Source:HGNC Symbol;Acc:HGNC:6347]	-0.354932	7.06012	-3.87199	0.00227338	0.102965	-1.78212	153.047	141.229	158.397	98.0701	129.695	129.222
ENSG00000164897	TMUB1	transmembrane and ubiquitin like domain containing 1 [Source:HGNC Symbol;Acc:HGNC:21709]	-0.241365	4.71508	-3.87176	0.00227436	0.102965	-1.58421	27.0356	28.5661	29.951	22.7439	26.193	23.7052
ENSG00000213015	ZNF580	zinc finger protein 580 [Source:HGNC Symbol;Acc:HGNC:29473]	-0.281979	4.60967	-3.87151	0.00227537	0.102965	-1.56978	25.6265	26.1572	28.8807	19.941	24.1176	22.6291
ENSG00000186868	MAPT	microtubule associated protein tau [Source:HGNC Symbol;Acc:HGNC:6893]	-0.770206	0.158475	-3.87137	0.00227594	0.102965	-1.42876	1.26971	1.37446	1.74115	0.744504	0.805112	1.01181
ENSG00000157851	DPYSL5	dihydropyrimidinase like 5 [Source:HGNC Symbol;Acc:HGNC:20637]	-0.996027	0.610885	-3.87112	0.00227697	0.102965	-1.32562	1.50198	2.08294	3.14685	0.992672	1.19872	1.04393
ENSG00000063244	U2AF2	U2 small nuclear RNA auxiliary factor 2 [Source:HGNC Symbol;Acc:HGNC:23156]	-0.139223	8.02177	-3.87013	0.00228103	0.102965	-1.82654	266.47	272.979	278.488	247.964	243.466	251.105
ENSG00000187244	BCAM	basal cell adhesion molecule (Lutheran blood group) [Source:HGNC Symbol;Acc:HGNC:6722]	-0.20432	4.7273	-3.86974	0.00228263	0.102965	-1.5898	27.4382	27.6309	30.2385	24.7292	25.3342	23.93
ENSG00000146540	C7orf50	chromosome 7 open reading frame 50 [Source:HGNC Symbol;Acc:HGNC:22421]	-0.193381	5.56916	-3.86932	0.00228436	0.102965	-1.68746	50.0298	48.602	53.6721	42.6119	45.2473	45.3225
ENSG00000172667	ZMAT3	zinc finger matrin-type 3 [Source:HGNC Symbol;Acc:HGNC:29983]	0.149414	7.33921	3.86887	0.0022862	0.102965	-1.80156	157.305	148.909	154.93	169.061	171.113	171.108
ENSG00000067840	PDZD4	PDZ domain containing 4 [Source:HGNC Symbol;Acc:HGNC:21167]	-1.00197	-0.17278	-3.86752	0.00229177	0.102965	-1.55015	1.00648	1.10524	1.72518	0.54013	0.787221	0.562115
ENSG00000063245	EPN1	epsin 1 [Source:HGNC Symbol;Acc:HGNC:21604]	-0.195699	7.57087	-3.86688	0.00229441	0.102965	-1.81502	196.124	200.869	213.299	168.448	190.364	174.721
ENSG00000111711	GOLT1B	golgi transport 1B [Source:HGNC Symbol;Acc:HGNC:20175]	0.222509	6.21244	3.86685	0.00229452	0.102965	-1.74365	73.3028	70.1541	62.7932	81.618	78.4716	80.0773
ENSG00000108582	CPD	carboxypeptidase D [Source:HGNC Symbol;Acc:HGNC:2301]	0.145891	7.99647	3.86627	0.00229691	0.102965	-1.83269	249.267	237.441	241.477	273.408	263.093	268.884
ENSG00000158290	CUL4B	cullin 4B [Source:HGNC Symbol;Acc:HGNC:2555]	0.168534	6.70116	3.86251	0.0023125	0.102965	-1.78113	100.586	99.1453	94.677	113.894	106.829	110.062
ENSG00000129317	PUS7L	pseudouridine synthase 7 like [Source:HGNC Symbol;Acc:HGNC:25276]	0.251554	4.23401	3.86	0.00232297	0.102965	-1.53654	18.0857	17.7121	15.9898	21.6782	19.7879	20.0916
ENSG00000100300	TSPO	translocator protein [Source:HGNC Symbol;Acc:HGNC:1158]	-0.174509	7.66148	-3.8599	0.00232339	0.102965	-1.83143	206.251	210.902	228.282	187.104	198.63	185.964
ENSG00000089693	MLF2	myeloid leukemia factor 2 [Source:HGNC Symbol;Acc:HGNC:7126]	-0.153004	7.66855	-3.85883	0.00232787	0.102965	-1.83369	209.751	213.126	220.455	193.075	199.614	186.076
ENSG00000130255	RPL36	ribosomal protein L36 [Source:HGNC Symbol;Acc:HGNC:13631]	-0.199675	7.18888	-3.85577	0.00234071	0.102965	-1.81817	160.464	153.642	154.707	127.31	136.207	145.347
ENSG00000130204	TOMM40	translocase of outer mitochondrial membrane 40 [Source:HGNC Symbol;Acc:HGNC:18001]	-0.224019	6.71088	-3.85563	0.00234133	0.102965	-1.79385	110.155	113.216	116.018	88.5084	98.0447	104.858
ENSG00000126267	COX6B1	cytochrome c oxidase subunit 6B1 [Source:HGNC Symbol;Acc:HGNC:2280]	-0.192768	5.99798	-3.85364	0.0023497	0.102965	-1.75188	67.651	67.3768	69.7578	55.94	61.1885	62.3626
ENSG00000168061	SAC3D1	SAC3 domain containing 1 [Source:HGNC Symbol;Acc:HGNC:30179]	-0.44956	3.3503	-3.85219	0.00235585	0.102965	-1.40927	11.7526	11.3357	12.5235	7.00709	9.23195	10.3429
ENSG00000104885	DOT1L	DOT1 like histone lysine methyltransferase [Source:HGNC Symbol;Acc:HGNC:24948]	-0.171231	5.64181	-3.85072	0.00236211	0.102965	-1.72781	50.804	53.4622	54.6465	46.7286	46.2134	48.1331
ENSG00000114450	GNB4	G protein subunit beta 4 [Source:HGNC Symbol;Acc:HGNC:20731]	0.162259	7.09364	3.84866	0.00237089	0.102965	-1.82667	133.692	126.578	127.04	146.477	139.535	147.226
ENSG00000163453	IGFBP7	insulin like growth factor binding protein 7 [Source:HGNC Symbol;Acc:HGNC:5476]	-0.267282	9.66071	-3.84847	0.00237171	0.102965	-1.92161	895.551	866.448	899.886	642.317	790.96	789.996
ENSG00000040341	STAU2	staufen double-stranded RNA binding protein 2 [Source:HGNC Symbol;Acc:HGNC:11371]	0.181495	5.6786	3.84815	0.00237305	0.102965	-1.73636	49.813	47.851	46.6276	56.7137	52.7617	54.0594
ENSG00000167526	RPL13	ribosomal protein L13 [Source:HGNC Symbol;Acc:HGNC:10303]	-0.174764	8.85282	-3.84759	0.00237548	0.102965	-1.89624	466.744	479.658	528.511	424.221	444.833	435.992
ENSG00000139187	KLRG1	killer cell lectin like receptor G1 [Source:HGNC Symbol;Acc:HGNC:6380]	0.404709	1.70982	3.8475	0.00237586	0.102965	-1.25632	3.01944	2.76309	2.73153	3.8393	3.75719	3.66178
ENSG00000169862	CTNND2	catenin delta 2 [Source:HGNC Symbol;Acc:HGNC:2516]	-1.15594	-0.558978	-3.8466	0.00237971	0.102965	-1.73187	0.68131	1.06273	1.4057	0.437943	0.39361	0.513933
ENSG00000287229		novel transcript, antisense to RBM19	-1.42295	-2.70557	-3.84578	0.00238324	0.102965	-2.75059	0.232265	0.240885	0.255581	0.0729906	0.0894569	0.0963625
ENSG00000160588	MPZL3	myelin protein zero like 3 [Source:HGNC Symbol;Acc:HGNC:27279]	0.199576	4.73134	3.84422	0.00238992	0.103001	-1.63706	25.0691	25.3354	23.9288	29.6488	28.161	27.5436
ENSG00000105732	ZNF574	zinc finger protein 574 [Source:HGNC Symbol;Acc:HGNC:26166]	-0.194463	4.36174	-3.84099	0.00240387	0.103101	-1.58907	21.5232	22.2322	22.1397	19.0651	19.5553	19.0155
ENSG00000162783	IER5	immediate early response 5 [Source:HGNC Symbol;Acc:HGNC:5393]	-0.328765	5.90007	-3.83957	0.00241002	0.103101	-1.76912	65.5761	64.8688	70.0932	45.0352	56.3936	59.6484
ENSG00000164211	STARD4	StAR related lipid transfer domain containing 4 [Source:HGNC Symbol;Acc:HGNC:18058]	0.164646	6.26615	3.83823	0.00241586	0.103101	-1.79915	75.517	70.2958	72.2497	81.7932	82.2646	80.2379
ENSG00000266472	MRPS21	mitochondrial ribosomal protein S21 [Source:HGNC Symbol;Acc:HGNC:14046]	-0.205076	5.22219	-3.83684	0.00242192	0.103101	-1.71051	37.2398	41.8856	41.1007	33.926	35.4965	34.8832
ENSG00000184207	PGP	phosphoglycolate phosphatase [Source:HGNC Symbol;Acc:HGNC:8909]	-0.434109	5.29729	-3.83634	0.00242411	0.103101	-1.71763	43.9445	43.0758	50.0141	26.9189	36.8383	39.2035
ENSG00000183172	SMDT1	single-pass membrane protein with aspartate rich tail 1 [Source:HGNC Symbol;Acc:HGNC:25055]	-0.208646	3.93578	-3.83058	0.00244939	0.103101	-1.54209	16.243	16.2101	16.8684	14.3207	14.1342	14.1974
ENSG00000128573	FOXP2	forkhead box P2 [Source:HGNC Symbol;Acc:HGNC:13875]	-0.877403	-0.83238	-3.83032	0.00245054	0.103101	-1.85059	0.774216	0.694314	0.798692	0.394149	0.375719	0.449692
ENSG00000152822	GRM1	glutamate metabotropic receptor 1 [Source:HGNC Symbol;Acc:HGNC:4593]	-1.31032	-1.58693	-3.82971	0.00245323	0.103101	-2.22379	0.603888	0.580957	0.383372	0.145981	0.214697	0.273027
ENSG00000288913		novel transcript, antisense to ELOVL6	-1.45068	-2.39689	-3.82855	0.0024584	0.103101	-2.62072	0.356139	0.354242	0.223634	0.102187	0.12524	0.0963625
ENSG00000186767	SPIN4	spindlin family member 4 [Source:HGNC Symbol;Acc:HGNC:27040]	0.311264	2.52479	3.82815	0.00246015	0.103101	-1.34008	4.92401	5.3278	5.22345	6.49616	6.27987	6.42417
ENSG00000189043	NDUFA4	NDUFA4 mitochondrial complex associated [Source:HGNC Symbol;Acc:HGNC:7687]	-0.167505	5.67626	-3.82807	0.00246049	0.103101	-1.77197	54.9848	53.6606	53.8478	47.8672	47.0543	49.7552
ENSG00000177105	RHOG	ras homolog family member G [Source:HGNC Symbol;Acc:HGNC:672]	-0.161278	5.71516	-3.82751	0.00246298	0.103101	-1.77645	54.4893	56.6362	55.4292	50.4657	50.0422	48.4543
ENSG00000100075	SLC25A1	solute carrier family 25 member 1 [Source:HGNC Symbol;Acc:HGNC:10979]	-0.225239	6.19471	-3.82628	0.00246846	0.103101	-1.81553	79.2178	76.4171	81.7541	61.6186	71.5834	70.4731
ENSG00000105605	CACNG7	calcium voltage-gated channel auxiliary subunit gamma 7 [Source:HGNC Symbol;Acc:HGNC:13626]	-0.975975	0.237618	-3.82414	0.00247798	0.103253	-1.47755	1.31617	1.38863	2.444	0.759102	0.840895	0.899384
ENSG00000112308	C6orf62	chromosome 6 open reading frame 62 [Source:HGNC Symbol;Acc:HGNC:20998]	0.19064	6.95287	3.82088	0.00249264	0.103618	-1.87012	123.689	115.171	109.261	132.04	133.577	131.214
ENSG00000103363	ELOB	elongin B [Source:HGNC Symbol;Acc:HGNC:11619]	-0.209021	6.02916	-3.81938	0.00249935	0.103652	-1.81627	68.9362	66.385	75.4285	57.8085	63.8364	60.6602
ENSG00000082153	BZW1	basic leucine zipper and W2 domains 1 [Source:HGNC Symbol;Acc:HGNC:18380]	0.13575	9.04163	3.81351	0.00252597	0.10451	-1.96478	512.376	501.862	493.496	556.67	547.047	552.446
ENSG00000168214	RBPJ	recombination signal binding protein for immunoglobulin kappa J region [Source:HGNC Symbol;Acc:HGNC:5724]	0.17181	5.73257	3.81192	0.00253322	0.104564	-1.80662	49.333	52.0736	48.8161	56.2757	55.678	57.2715
ENSG00000136099	PCDH8	protocadherin 8 [Source:HGNC Symbol;Acc:HGNC:8660]	-1.83958	-2.41347	-3.80758	0.00255315	0.104657	-2.67079	0.21678	0.340072	0.559085	0.0583924	0.0894569	0.144544
ENSG00000099795	NDUFB7	NADH:ubiquinone oxidoreductase subunit B7 [Source:HGNC Symbol;Acc:HGNC:7702]	-0.173655	5.54723	-3.80651	0.00255807	0.104657	-1.79914	49.5188	47.9502	51.4517	42.7579	44.7463	44.5355
ENSG00000142655	PEX14	peroxisomal biogenesis factor 14 [Source:HGNC Symbol;Acc:HGNC:8856]	-0.191495	4.6282	-3.80239	0.00257718	0.104657	-1.69706	26.9117	26.6673	25.622	22.9774	23.4198	22.9985
ENSG00000138757	G3BP2	G3BP stress granule assembly factor 2 [Source:HGNC Symbol;Acc:HGNC:30291]	0.147279	7.72821	3.79959	0.00259023	0.104657	-1.94409	203.371	205.276	195.616	224.65	220.297	224.123
ENSG00000177954	RPS27	ribosomal protein S27 [Source:HGNC Symbol;Acc:HGNC:10416]	-0.267635	7.48765	-3.79914	0.00259233	0.104657	-1.9347	205.895	191.22	193.443	145.28	165.728	181.627
ENSG00000017260	ATP2C1	ATPase secretory pathway Ca2+ transporting 1 [Source:HGNC Symbol;Acc:HGNC:13211]	0.165041	7.28954	3.79806	0.00259743	0.104657	-1.92814	154.518	146.812	141.96	166.681	163.205	166.787
ENSG00000118454	ANKRD13C	ankyrin repeat domain 13C [Source:HGNC Symbol;Acc:HGNC:25374]	0.175616	5.3955	3.79777	0.00259875	0.104657	-1.8005	40.4296	39.7743	38.5289	45.006	45.784	43.3792
ENSG00000179262	RAD23A	RAD23 homolog A, nucleotide excision repair protein [Source:HGNC Symbol;Acc:HGNC:9812]	-0.151365	6.70591	-3.7959	0.00260757	0.104657	-1.90232	106.114	112.04	111.785	98.2599	98.3847	100.378
ENSG00000213563	C8orf82	chromosome 8 open reading frame 82 [Source:HGNC Symbol;Acc:HGNC:33826]	-0.454609	4.15684	-3.7953	0.00261037	0.104657	-1.63682	20.9193	18.8598	22.7627	12.0872	17.6946	16.6707
ENSG00000139746	RBM26	RNA binding motif protein 26 [Source:HGNC Symbol;Acc:HGNC:20327]	0.178053	5.8453	3.79415	0.00261579	0.104657	-1.84831	56.0377	54.1282	51.9949	63.0054	59.1668	61.1741
ENSG00000196628	TCF4	transcription factor 4 [Source:HGNC Symbol;Acc:HGNC:11634]	0.170923	7.65334	3.79399	0.00261658	0.104657	-1.95133	190.782	182.392	195.903	205.454	224.483	211.018
ENSG00000079313	REXO1	RNA exonuclease 1 homolog [Source:HGNC Symbol;Acc:HGNC:24616]	-0.224519	5.60143	-3.79277	0.00262236	0.104657	-1.82882	49.5034	51.7052	56.2279	42.5535	48.3246	44.0698
ENSG00000225663	MCRIP1	MAPK regulated corepressor interacting protein 1 [Source:HGNC Symbol;Acc:HGNC:28007]	-0.210237	6.1435	-3.7919	0.00262647	0.104657	-1.87447	71.5375	74.6459	82.0896	64.1879	69.7943	63.3102
ENSG00000115756	HPCAL1	hippocalcin like 1 [Source:HGNC Symbol;Acc:HGNC:5145]	-0.22893	7.15168	-3.79184	0.00262676	0.104657	-1.9327	145.599	154.109	162.055	119.31	138.443	137.108
ENSG00000198832	SELENOM	selenoprotein M [Source:HGNC Symbol;Acc:HGNC:30397]	-0.237089	4.40338	-3.7915	0.00262837	0.104657	-1.68359	22.9632	22.1047	23.7531	18.9192	21.255	18.4213
ENSG00000179115	FARSA	phenylalanyl-tRNA synthetase subunit alpha [Source:HGNC Symbol;Acc:HGNC:3592]	-0.152997	7.02533	-3.791	0.00263072	0.104657	-1.9281	133.227	139.642	138.988	121.719	127.297	121.529
ENSG00000228506	PNISR-AS1	PNISR antisense RNA 1 [Source:HGNC Symbol;Acc:HGNC:40958]	0.423764	1.65635	3.78751	0.00264739	0.105083	-1.35195	2.46201	2.91895	2.77945	3.8393	3.50671	3.58147
ENSG00000116406	EDEM3	ER degradation enhancing alpha-mannosidase like protein 3 [Source:HGNC Symbol;Acc:HGNC:16787]	0.192499	6.22267	3.7857	0.00265607	0.10519	-1.89169	73.024	69.8282	66.8026	84.6544	77.2729	77.5558
ENSG00000164327	RICTOR	RPTOR independent companion of MTOR complex 2 [Source:HGNC Symbol;Acc:HGNC:28611]	0.210366	4.8952	3.77648	0.00270068	0.105253	-1.78082	28.3053	27.7159	26.9958	33.4589	29.6639	32.8757
ENSG00000103254	ANTKMT	adenine nucleotide translocase lysine methyltransferase [Source:HGNC Symbol;Acc:HGNC:14152]	-0.502886	3.64689	-3.77416	0.00271203	0.105253	-1.59266	13.843	13.9996	16.7885	8.13115	12.4524	11.6438
ENSG00000100056	ESS2	ess-2 splicing factor homolog [Source:HGNC Symbol;Acc:HGNC:16817]	-0.191576	4.27193	-3.77415	0.0027121	0.105253	-1.69506	20.4858	20.5319	20.8459	17.8681	18.1955	18.1322
ENSG00000246705	H2AJ	H2A.J histone [Source:HGNC Symbol;Acc:HGNC:14456]	-0.197338	4.64851	-3.77291	0.00271814	0.105253	-1.75292	26.0601	25.9872	28.5293	23.065	23.6345	23.5125
ENSG00000162616	DNAJB4	DnaJ heat shock protein family (Hsp40) member B4 [Source:HGNC Symbol;Acc:HGNC:14886]	0.222685	6.88352	3.77264	0.00271948	0.105253	-1.95435	120.483	105.352	102.728	130.887	128.711	122.894
ENSG00000001561	ENPP4	ectonucleotide pyrophosphatase/phosphodiesterase 4 [Source:HGNC Symbol;Acc:HGNC:3359]	0.37335	2.30413	3.7722	0.00272166	0.105253	-1.41195	4.2427	4.7185	4.02541	5.66407	5.97572	5.25176
ENSG00000117758	STX12	syntaxin 12 [Source:HGNC Symbol;Acc:HGNC:11430]	0.146622	6.63238	3.77064	0.00272932	0.105253	-1.94431	96.2815	93.0665	93.3991	104.654	104.271	104.007
ENSG00000179965	ZNF771	zinc finger protein 771 [Source:HGNC Symbol;Acc:HGNC:29653]	-0.591651	2.62067	-3.77002	0.00273242	0.105253	-1.44646	7.75764	6.54639	8.32237	3.73712	5.58211	6.07084
ENSG00000129244	ATP1B2	ATPase Na+/K+ transporting subunit beta 2 [Source:HGNC Symbol;Acc:HGNC:805]	-1.20515	-0.298174	-3.77002	0.00273242	0.105253	-1.72343	0.975512	1.00605	1.86894	0.379551	0.536741	0.722719
ENSG00000023287	RB1CC1	RB1 inducible coiled-coil 1 [Source:HGNC Symbol;Acc:HGNC:15574]	0.163013	6.09492	3.76946	0.00273516	0.105253	-1.91226	66.6755	61.794	65.349	73.6767	71.7802	71.3404
ENSG00000182325	FBXL6	F-box and leucine rich repeat protein 6 [Source:HGNC Symbol;Acc:HGNC:13603]	-0.23009	3.93801	-3.76899	0.00273751	0.105253	-1.65185	15.6701	16.7769	17.2997	13.6346	14.4205	14.4062
ENSG00000169905	TOR1AIP2	torsin 1A interacting protein 2 [Source:HGNC Symbol;Acc:HGNC:24055]	0.154511	6.37832	3.7676	0.00274441	0.105253	-1.93479	79.8217	78.6276	77.9364	87.3989	90.1368	85.6823
ENSG00000103024	NME3	NME/NM23 nucleoside diphosphate kinase 3 [Source:HGNC Symbol;Acc:HGNC:7851]	-0.262955	4.69702	-3.76653	0.00274969	0.105253	-1.77062	29.0331	25.6046	30.7656	22.2913	24.4754	24.2834
ENSG00000183828	NUDT14	nudix hydrolase 14 [Source:HGNC Symbol;Acc:HGNC:20141]	-0.227788	4.65922	-3.76641	0.00275031	0.105253	-1.76593	26.5556	26.3981	29.0085	21.8096	24.5112	23.8176
ENSG00000186469	GNG2	G protein subunit gamma 2 [Source:HGNC Symbol;Acc:HGNC:4404]	-0.885691	0.495097	-3.76581	0.00275328	0.105253	-1.49356	1.47101	1.85623	2.58776	1.10946	0.787221	1.22059
ENSG00000251322	SHANK3	SH3 and multiple ankyrin repeat domains 3 [Source:HGNC Symbol;Acc:HGNC:14294]	-0.199669	8.63362	-3.76578	0.00275344	0.105253	-2.03816	410.799	408.087	459.088	347.391	380.174	384.888
ENSG00000112559	MDFI	MyoD family inhibitor [Source:HGNC Symbol;Acc:HGNC:6967]	-0.196893	5.51753	-3.76259	0.00276937	0.105633	-1.87574	45.88	49.9623	51.2601	41.1667	44.3706	42.8653
ENSG00000131469	RPL27	ribosomal protein L27 [Source:HGNC Symbol;Acc:HGNC:10328]	-0.215641	8.36335	-3.75703	0.00279738	0.10647	-2.04485	347.855	344.763	371.807	277.51	317.572	323.505
ENSG00000198604	BAZ1A	bromodomain adjacent to zinc finger domain 1A [Source:HGNC Symbol;Acc:HGNC:960]	0.167171	6.68411	3.75387	0.00281343	0.106849	-1.9778	100.276	96.7364	94.1019	113.252	104.915	108.601
ENSG00000062650	WAPL	WAPL cohesin release factor [Source:HGNC Symbol;Acc:HGNC:23293]	0.156648	6.22428	3.75049	0.00283069	0.107174	-1.95587	71.8472	70.3666	70.1092	78.0269	77.4518	81.2175
ENSG00000169756	LIMS1	LIM zinc finger domain containing 1 [Source:HGNC Symbol;Acc:HGNC:6616]	0.160215	8.12504	3.74949	0.0028358	0.107174	-2.05031	277.773	258.016	256.588	294.225	299.412	291.256
ENSG00000139880	CDH24	cadherin 24 [Source:HGNC Symbol;Acc:HGNC:14265]	-0.188922	4.55696	-3.74862	0.00284027	0.107174	-1.78361	25.7349	24.2868	25.3345	22.1015	22.3821	21.6013
ENSG00000113615	SEC24A	SEC24 homolog A, COPII coat complex component [Source:HGNC Symbol;Acc:HGNC:10703]	0.162417	5.89585	3.7469	0.00284914	0.107279	-1.9382	58.1591	55.7577	54.8702	62.8595	62.8524	63.1335
ENSG00000138604	GLCE	glucuronic acid epimerase [Source:HGNC Symbol;Acc:HGNC:17855]	0.167748	8.55425	3.74408	0.0028637	0.107597	-2.07517	370.215	357.643	336.521	411.01	388.905	394.862
ENSG00000075043	KCNQ2	potassium voltage-gated channel subfamily Q member 2 [Source:HGNC Symbol;Acc:HGNC:6296]	-1.2686	-0.777851	-3.74197	0.00287467	0.107696	-1.94163	0.634857	1.02022	1.08622	0.23357	0.375719	0.578175
ENSG00000185070	FLRT2	fibronectin leucine rich transmembrane protein 2 [Source:HGNC Symbol;Acc:HGNC:3761]	0.179871	7.00907	3.74122	0.00287859	0.107696	-2.01814	128.891	118.289	116.114	141.324	134.919	134.811
ENSG00000172380	GNG12	G protein subunit gamma 12 [Source:HGNC Symbol;Acc:HGNC:19663]	0.193262	8.60689	3.73998	0.00288507	0.107709	-2.08447	386.814	367.859	340.259	434.469	400.32	415.692
ENSG00000099810	MTAP	methylthioadenosine phosphorylase [Source:HGNC Symbol;Acc:HGNC:7413]	0.184432	6.33453	3.73596	0.00290615	0.108173	-1.98957	79.3107	76.0912	71.7865	89.5156	85.0019	83.4821
ENSG00000114331	ACAP2	ArfGAP with coiled-coil, ankyrin repeat and PH domains 2 [Source:HGNC Symbol;Acc:HGNC:16469]	0.176975	5.72839	3.73424	0.00291522	0.108173	-1.94725	50.6337	49.3955	49.5509	59.1661	53.1553	56.7415
ENSG00000126777	KTN1	kinectin 1 [Source:HGNC Symbol;Acc:HGNC:6467]	0.155666	8.54229	3.73371	0.002918	0.108173	-2.09373	365.445	353.661	340.562	405.39	380.872	393.721
ENSG00000090612	ZNF268	zinc finger protein 268 [Source:HGNC Symbol;Acc:HGNC:13061]	0.229666	3.69628	3.73272	0.00292324	0.108173	-1.67875	12.0158	11.7325	12.1401	13.8682	13.508	14.6953
ENSG00000245526	LINC00461	long intergenic non-protein coding RNA 461 [Source:HGNC Symbol;Acc:HGNC:42810]	-1.14512	-1.25226	-3.73167	0.00292881	0.108173	-2.14981	0.541951	0.495939	0.878561	0.262766	0.268371	0.289088
ENSG00000101966	XIAP	X-linked inhibitor of apoptosis [Source:HGNC Symbol;Acc:HGNC:592]	0.178757	5.77422	3.72994	0.00293798	0.108173	-1.95892	53.4209	51.521	49.3113	56.991	59.5425	58.1066
ENSG00000137038	DMAC1	distal membrane arm assembly component 1 [Source:HGNC Symbol;Acc:HGNC:30536]	-0.198799	4.76863	-3.7287	0.00294459	0.108173	-1.84927	30.2254	29.0053	28.3057	24.6124	25.3879	26.323
ENSG00000131370	SH3BP5	SH3 domain binding protein 5 [Source:HGNC Symbol;Acc:HGNC:10827]	-0.216195	6.31074	-3.72454	0.00296689	0.108173	-2.00834	80.8901	82.5526	93.5269	70.2023	77.9885	72.8983
ENSG00000085491	SLC25A24	solute carrier family 25 member 24 [Source:HGNC Symbol;Acc:HGNC:20662]	0.175708	6.23953	3.72401	0.00296976	0.108173	-2.00506	73.1634	72.152	67.9847	83.4136	77.3444	80.0612
ENSG00000177189	RPS6KA3	ribosomal protein S6 kinase A3 [Source:HGNC Symbol;Acc:HGNC:10432]	0.151806	7.7268	3.72225	0.00297922	0.108173	-2.08522	207.196	196.59	199.082	230.636	215.09	223.85
ENSG00000203727	SAMD5	sterile alpha motif domain containing 5 [Source:HGNC Symbol;Acc:HGNC:21180]	0.241062	4.36269	3.72211	0.00297996	0.108173	-1.80301	20.5787	18.6898	17.5553	22.2767	22.6684	22.1152
ENSG00000172889	EGFL7	EGF like domain multiple 7 [Source:HGNC Symbol;Acc:HGNC:20594]	-0.167374	8.96443	-3.72192	0.002981	0.108173	-2.12961	497.418	533.29	558.158	466.745	490.081	457.224
ENSG00000130159	ECSIT	ECSIT signaling integrator [Source:HGNC Symbol;Acc:HGNC:29548]	-0.190273	4.70803	-3.7208	0.00298706	0.108173	-1.85528	27.2524	27.9143	28.5133	23.6927	24.1713	25.5361
ENSG00000122515	ZMIZ2	zinc finger MIZ-type containing 2 [Source:HGNC Symbol;Acc:HGNC:22229]	-0.158205	6.83723	-3.71977	0.00299265	0.108173	-2.04816	115.916	120.584	125.81	105.223	109.406	109.998
ENSG00000138138	ATAD1	ATPase family AAA domain containing 1 [Source:HGNC Symbol;Acc:HGNC:25903]	0.174845	5.43097	3.71933	0.00299504	0.108173	-1.94624	42.2257	40.1427	39.4394	46.7286	44.6211	46.0452
ENSG00000105290	APLP1	amyloid beta precursor like protein 1 [Source:HGNC Symbol;Acc:HGNC:597]	-0.405718	3.69771	-3.71917	0.00299592	0.108173	-1.69979	13.4249	14.3681	17.0281	9.62016	13.007	11.5314
ENSG00000170549	IRX1	iroquois homeobox 1 [Source:HGNC Symbol;Acc:HGNC:14358]	-1.25193	-1.32614	-3.71615	0.00301234	0.108543	-2.20277	0.541951	0.4676	0.878561	0.189775	0.304153	0.273027
ENSG00000166128	RAB8B	RAB8B, member RAS oncogene family [Source:HGNC Symbol;Acc:HGNC:30273]	0.172903	6.2742	3.71279	0.00303079	0.108911	-2.0278	76.7403	72.1237	69.8696	83.5888	81.3163	81.4585
ENSG00000177707	NECTIN3	nectin cell adhesion molecule 3 [Source:HGNC Symbol;Acc:HGNC:17664]	0.177268	5.2372	3.70714	0.00306198	0.108911	-1.94766	36.7133	35.1125	34.5834	41.5316	39.0927	39.605
ENSG00000082684	SEMA5B	semaphorin 5B [Source:HGNC Symbol;Acc:HGNC:10737]	-1.1308	-1.30931	-3.70572	0.00306988	0.108911	-2.19758	0.510982	0.524278	0.750771	0.204374	0.357828	0.256967
ENSG00000278993		novel transcript	-0.822533	-0.105595	-3.70569	0.00307004	0.108911	-1.72201	1.33165	1.23276	1.13414	0.642317	0.536741	0.947565
ENSG00000050820	BCAR1	BCAR1 scaffold protein, Cas family member [Source:HGNC Symbol;Acc:HGNC:971]	-0.194563	9.07499	-3.70242	0.0030883	0.108911	-2.16905	553.394	567.694	609.881	471.096	540.159	503.028
ENSG00000168826	ZBTB49	zinc finger and BTB domain containing 49 [Source:HGNC Symbol;Acc:HGNC:19883]	-0.337922	2.22409	-3.70231	0.00308894	0.108911	-1.52125	5.15628	5.08692	5.51098	4.36484	4.1508	3.91874
ENSG00000106628	POLD2	DNA polymerase delta 2, accessory subunit [Source:HGNC Symbol;Acc:HGNC:9176]	-0.155616	6.46952	-3.69931	0.00310577	0.108911	-2.06449	90.351	94.0017	96.0986	81.5451	85.1808	85.1042
ENSG00000144747	TMF1	TATA element modulatory factor 1 [Source:HGNC Symbol;Acc:HGNC:11870]	0.215287	5.96944	3.6982	0.00311205	0.108911	-2.03246	62.0302	57.4864	55.1257	72.684	64.731	65.1732
ENSG00000162368	CMPK1	cytidine/uridine monophosphate kinase 1 [Source:HGNC Symbol;Acc:HGNC:18170]	0.184891	7.43724	3.69779	0.00311434	0.108911	-2.1178	170.916	165.799	151.32	186.593	181.329	186.14
ENSG00000122756	CNTFR	ciliary neurotrophic factor receptor [Source:HGNC Symbol;Acc:HGNC:2170]	-1.50898	-1.03622	-3.69693	0.0031192	0.108911	-2.11186	0.588404	0.665975	1.3418	0.175177	0.447284	0.289088
ENSG00000162076	FLYWCH2	FLYWCH family member 2 [Source:HGNC Symbol;Acc:HGNC:25178]	-0.290324	3.50126	-3.69688	0.00311952	0.108911	-1.70852	11.6597	12.6677	13.1784	10.1019	11.3074	9.41141
ENSG00000100908	EMC9	ER membrane protein complex subunit 9 [Source:HGNC Symbol;Acc:HGNC:20273]	-0.357787	3.51872	-3.69582	0.00312549	0.108911	-1.71239	12.3255	12.6252	13.9292	10.3647	11.701	8.5602
ENSG00000104643	MTMR9	myotubularin related protein 9 [Source:HGNC Symbol;Acc:HGNC:14596]	0.184175	5.39645	3.69478	0.00313141	0.108911	-1.98729	41.498	39.165	37.9059	46.2614	44.4601	43.8771
ENSG00000188725	SMIM15	small integral membrane protein 15 [Source:HGNC Symbol;Acc:HGNC:33861]	0.151421	6.32717	3.6942	0.00313471	0.108911	-2.0652	76.1054	77.2815	75.0611	87.3551	84	82.39
ENSG00000078124	ACER3	alkaline ceramidase 3 [Source:HGNC Symbol;Acc:HGNC:16066]	0.185914	6.26237	3.69372	0.00313742	0.108911	-2.06173	75.8112	72.648	67.5374	81.0925	82.4077	82.0045
ENSG00000167863	ATP5PD	ATP synthase peripheral stalk subunit d [Source:HGNC Symbol;Acc:HGNC:845]	-0.165112	6.08221	-3.69298	0.00314164	0.108911	-2.05015	71.9711	71.4577	71.5788	62.0128	67.0748	62.9247
ENSG00000008952	SEC62	SEC62 homolog, preprotein translocation factor [Source:HGNC Symbol;Acc:HGNC:11846]	0.146178	7.15325	3.6925	0.00314439	0.108911	-2.11426	137.965	134.768	133.078	154.536	146.155	148.318
ENSG00000155974	GRIP1	glutamate receptor interacting protein 1 [Source:HGNC Symbol;Acc:HGNC:18708]	-1.40679	-2.4865	-3.69224	0.00314589	0.108911	-2.75205	0.263233	0.226715	0.383372	0.102187	0.0894569	0.112423
ENSG00000099904	ZDHHC8	zinc finger DHHC-type palmitoyltransferase 8 [Source:HGNC Symbol;Acc:HGNC:18474]	-0.153555	6.7414	-3.69218	0.00314622	0.108911	-2.09328	108.112	113.173	117.184	100.143	103.663	100.426
ENSG00000085063	CD59	CD59 molecule (CD59 blood group) [Source:HGNC Symbol;Acc:HGNC:1689]	0.142653	10.4803	3.69214	0.00314643	0.108911	-2.23481	1397.92	1375.04	1305.33	1523.53	1507.76	1469.37
ENSG00000125970	RALY	RALY heterogeneous nuclear ribonucleoprotein [Source:HGNC Symbol;Acc:HGNC:15921]	-0.181191	7.33818	-3.68925	0.003163	0.109017	-2.12881	169.352	165.785	181.798	143.222	155.601	157.248
ENSG00000162585	FAAP20	FA core complex associated protein 20 [Source:HGNC Symbol;Acc:HGNC:26428]	-0.218334	4.89096	-3.68844	0.00316768	0.109017	-1.93836	30.3802	31.3008	34.3118	26.7145	29.3776	26.5158
ENSG00000125691	RPL23	ribosomal protein L23 [Source:HGNC Symbol;Acc:HGNC:10316]	-0.131974	8.45808	-3.68836	0.0031681	0.109017	-2.17378	371.453	361.667	370.753	331.085	336.054	340.176
ENSG00000021574	SPAST	spastin [Source:HGNC Symbol;Acc:HGNC:11233]	0.184358	4.94682	3.67753	0.00323105	0.109432	-1.96632	29.3583	29.1895	28.1779	33.6049	33.6716	31.3499
ENSG00000204681	GABBR1	gamma-aminobutyric acid type B receptor subunit 1 [Source:HGNC Symbol;Acc:HGNC:4070]	-0.321058	2.81101	-3.67598	0.00324015	0.109432	-1.63591	7.81958	7.41074	8.33835	6.24799	5.72524	6.84174
ENSG00000173621	LRFN4	leucine rich repeat and fibronectin type III domain containing 4 [Source:HGNC Symbol;Acc:HGNC:28456]	-0.228729	5.05039	-3.67592	0.00324047	0.109432	-1.9812	34.9481	34.6732	37.9059	28.043	31.7572	32.2172
ENSG00000109472	CPE	carboxypeptidase E [Source:HGNC Symbol;Acc:HGNC:2303]	-0.765148	1.05518	-3.67578	0.00324133	0.109432	-1.54594	2.10587	2.50803	3.68996	1.37222	1.84281	1.58998
ENSG00000163827	LRRC2	leucine rich repeat containing 2 [Source:HGNC Symbol;Acc:HGNC:14676]	-2.13915	-3.0021	-3.67517	0.00324489	0.109432	-2.88974	0.185812	0.240885	0.367398	0.0145981	0.0536741	0.144544
ENSG00000099864	PALM	paralemmin [Source:HGNC Symbol;Acc:HGNC:8594]	-0.88803	0.822035	-3.67382	0.0032529	0.109432	-1.57287	1.90457	1.99793	3.62606	1.19705	1.35974	1.31695
ENSG00000172366	MCRIP2	MAPK regulated corepressor interacting protein 2 [Source:HGNC Symbol;Acc:HGNC:14142]	-0.25533	3.88957	-3.67286	0.00325859	0.109432	-1.81521	15.0817	16.0684	17.3955	12.7587	14.2415	13.7477
ENSG00000277972	CISD3	CDGSH iron sulfur domain 3 [Source:HGNC Symbol;Acc:HGNC:27578]	-0.250096	4.56288	-3.6709	0.00327019	0.109432	-1.924	24.8059	26.4973	25.8297	19.5469	23.0441	22.6773
ENSG00000108639	SYNGR2	synaptogyrin 2 [Source:HGNC Symbol;Acc:HGNC:11499]	-0.161904	5.71155	-3.6708	0.0032708	0.109432	-2.06071	54.3809	54.8934	56.8669	48.1592	51.1872	49.2734
ENSG00000137944	KYAT3	kynurenine aminotransferase 3 [Source:HGNC Symbol;Acc:HGNC:33238]	0.193736	4.30612	3.66997	0.0032757	0.109432	-1.88811	19.0767	17.9105	18.4817	21.0359	20.9866	21.3764
ENSG00000281383		novel transcript, similar to YY1 associated myogenesis RNA 1 YAM1	-1.3919	-2.21613	-3.66884	0.00328242	0.109432	-2.64825	0.309686	0.4676	0.271555	0.160579	0.12524	0.0963625
ENSG00000111880	RNGTT	RNA guanylyltransferase and 5'-phosphatase [Source:HGNC Symbol;Acc:HGNC:10073]	0.183877	4.71731	3.66768	0.00328938	0.109432	-1.95335	24.9917	25.1937	23.817	28.3057	27.4633	28.2824
ENSG00000099385	BCL7C	BAF chromatin remodeling complex subunit BCL7C [Source:HGNC Symbol;Acc:HGNC:1006]	-0.255794	4.471	-3.66705	0.00329312	0.109432	-1.91723	24.6355	23.8617	23.9927	18.3352	22.3284	20.4931
ENSG00000166024	R3HCC1L	R3H domain and coiled-coil containing 1 like [Source:HGNC Symbol;Acc:HGNC:23512]	0.198462	4.09326	3.6654	0.00330304	0.109432	-1.86273	16.2895	15.7142	15.7502	18.0871	18.2492	18.4695
ENSG00000131409	LRRC4B	leucine rich repeat containing 4B [Source:HGNC Symbol;Acc:HGNC:25042]	-0.839327	0.156934	-3.66408	0.00331095	0.109432	-1.7056	1.22326	1.37446	1.94881	0.934279	0.930352	0.642417
ENSG00000165644	COMTD1	catechol-O-methyltransferase domain containing 1 [Source:HGNC Symbol;Acc:HGNC:26309]	-0.37194	2.05008	-3.66236	0.00332135	0.109432	-1.57343	4.45948	4.59098	5.04773	3.47435	3.95399	3.50117
ENSG00000139505	MTMR6	myotubularin related protein 6 [Source:HGNC Symbol;Acc:HGNC:7453]	0.182015	5.9027	3.66235	0.00332139	0.109432	-2.09256	57.8339	56.282	54.4069	66.9761	60.0792	64.0811
ENSG00000151239	TWF1	twinfilin actin binding protein 1 [Source:HGNC Symbol;Acc:HGNC:9620]	0.163413	7.4004	3.66141	0.00332709	0.109432	-2.18272	164.552	162.512	151.911	182.141	173.546	180.439
ENSG00000143401	ANP32E	acidic nuclear phosphoprotein 32 family member E [Source:HGNC Symbol;Acc:HGNC:16673]	0.165098	6.58126	3.66114	0.00332868	0.109432	-2.14103	89.2981	94.1292	87.7922	100.727	98.7067	104.666
ENSG00000156475	PPP2R2B	protein phosphatase 2 regulatory subunit Bbeta [Source:HGNC Symbol;Acc:HGNC:9305]	-1.19965	-0.818713	-3.65935	0.00333955	0.109432	-2.04545	0.743247	0.637636	1.32583	0.350355	0.304153	0.449692
ENSG00000110717	NDUFS8	NADH:ubiquinone oxidoreductase core subunit S8 [Source:HGNC Symbol;Acc:HGNC:7715]	-0.156756	5.58279	-3.65889	0.00334234	0.109432	-2.07049	48.7446	50.7841	52.2345	45.6337	45.5514	44.9049
ENSG00000144674	GOLGA4	golgin A4 [Source:HGNC Symbol;Acc:HGNC:4427]	0.186015	7.18757	3.65862	0.00334397	0.109432	-2.17786	145.429	134.966	129.915	158.973	148.337	158.998
ENSG00000166165	CKB	creatine kinase B [Source:HGNC Symbol;Acc:HGNC:1991]	-0.691257	2.97408	-3.65642	0.0033574	0.109432	-1.68864	8.77961	8.19008	13.6257	4.91956	7.58594	6.37599
ENSG00000125534	PPDPF	pancreatic progenitor cell differentiation and proliferation factor [Source:HGNC Symbol;Acc:HGNC:16142]	-0.193278	6.40582	-3.65439	0.00336982	0.109432	-2.14244	89.9019	87.4553	94.5013	73.8372	83.6601	80.6554
ENSG00000169718	DUS1L	dihydrouridine synthase 1 like [Source:HGNC Symbol;Acc:HGNC:30086]	-0.15388	5.59392	-3.65376	0.00337369	0.109432	-2.08088	49.5653	51.2376	51.9629	45.8089	45.0684	46.3986
ENSG00000143554	SLC27A3	solute carrier family 27 member 3 [Source:HGNC Symbol;Acc:HGNC:10997]	-0.53725	0.941714	-3.65324	0.00337683	0.109432	-1.587	1.99748	2.42302	2.50789	1.45981	1.68179	1.63816
ENSG00000116747	RO60	Ro60, Y RNA binding protein [Source:HGNC Symbol;Acc:HGNC:11313]	0.170527	5.80694	3.65305	0.00337799	0.109432	-2.10161	55.4493	51.4076	51.4837	60.8157	58.8805	58.3475
ENSG00000055332	EIF2AK2	eukaryotic translation initiation factor 2 alpha kinase 2 [Source:HGNC Symbol;Acc:HGNC:9437]	0.153631	5.98078	3.65216	0.00338348	0.109432	-2.11731	60.1875	57.699	61.707	65.7937	67.1106	66.7792
ENSG00000152104	PTPN14	protein tyrosine phosphatase non-receptor type 14 [Source:HGNC Symbol;Acc:HGNC:9647]	0.145569	7.52875	3.65205	0.00338415	0.109432	-2.20549	178.07	172.275	176.255	200.067	185.891	196.499
ENSG00000112531	QKI	QKI, KH domain containing RNA binding [Source:HGNC Symbol;Acc:HGNC:21100]	0.13477	7.93496	3.65203	0.0033843	0.109432	-2.22165	238.458	230.909	230.966	254.971	257.332	256.501
ENSG00000010072	SPRTN	SprT-like N-terminal domain [Source:HGNC Symbol;Acc:HGNC:25356]	0.182885	4.38989	3.6518	0.00338569	0.109432	-1.93376	19.5877	19.8376	19.536	22.4519	22.6326	21.8904
ENSG00000167775	CD320	CD320 molecule [Source:HGNC Symbol;Acc:HGNC:16692]	-0.206895	6.11131	-3.65094	0.00339098	0.109432	-2.12875	69.1375	74.0366	79.8213	64.0127	68.2914	60.8851
ENSG00000177697	CD151	CD151 molecule (Raph blood group) [Source:HGNC Symbol;Acc:HGNC:1630]	-0.131923	9.16146	-3.64963	0.00339906	0.109432	-2.26874	590.913	602.098	604.195	535.488	562.308	542.89
ENSG00000139725	RHOF	ras homolog family member F, filopodia associated [Source:HGNC Symbol;Acc:HGNC:15703]	-0.263654	3.26738	-3.64913	0.00340219	0.109432	-1.7546	10.1732	10.9673	10.4948	8.80266	8.24793	9.29898
ENSG00000064989	CALCRL	calcitonin receptor like receptor [Source:HGNC Symbol;Acc:HGNC:16709]	0.225635	7.3988	3.64819	0.00340803	0.109432	-2.2068	169.925	145.579	153.333	176.754	196.125	175.043
ENSG00000172845	SP3	Sp3 transcription factor [Source:HGNC Symbol;Acc:HGNC:11208]	0.153875	6.09507	3.64789	0.00340988	0.109432	-2.13365	66.598	63.6927	64.0871	72.8592	70.2594	73.0428
ENSG00000130382	MLLT1	MLLT1 super elongation complex subunit [Source:HGNC Symbol;Acc:HGNC:7134]	-0.154472	6.46145	-3.64715	0.00341448	0.109432	-2.15918	89.9019	92.4147	96.498	82.5669	86.2007	81.7636
ENSG00000170348	TMED10	transmembrane p24 trafficking protein 10 [Source:HGNC Symbol;Acc:HGNC:16998]	0.160706	8.08389	3.64552	0.00342461	0.109432	-2.23905	265.928	256.457	247.339	285.889	297.462	277.187
ENSG00000214485	RPL7P1	ribosomal protein L7 pseudogene 1 [Source:HGNC Symbol;Acc:HGNC:10367]	-0.423349	1.41835	-3.64537	0.00342552	0.109432	-1.57782	2.91105	3.11733	3.24269	2.42329	2.32588	2.1521
ENSG00000141759	TXNL4A	thioredoxin like 4A [Source:HGNC Symbol;Acc:HGNC:30551]	-0.262663	6.41081	-3.6448	0.0034291	0.109432	-2.16006	91.3265	90.9552	96.9932	68.5381	86.97	78.6961
ENSG00000110719	TCIRG1	T cell immune regulator 1, ATPase H+ transporting V0 subunit a3 [Source:HGNC Symbol;Acc:HGNC:11647]	-0.169148	6.73676	-3.64228	0.00344487	0.109737	-2.18415	106.315	114.264	118.813	101.18	103.466	97.0371
ENSG00000114302	PRKAR2A	protein kinase cAMP-dependent type II regulatory subunit alpha [Source:HGNC Symbol;Acc:HGNC:9391]	0.16208	6.79856	3.64061	0.00345531	0.10978	-2.19077	108.855	106.443	100.396	117.223	116.723	119.12
ENSG00000126804	ZBTB1	zinc finger and BTB domain containing 1 [Source:HGNC Symbol;Acc:HGNC:20259]	0.180251	5.23156	3.64007	0.00345873	0.10978	-2.06873	36.9301	33.8089	35.1904	41.3419	39.6473	38.8823
ENSG00000043355	ZIC2	Zic family member 2 [Source:HGNC Symbol;Acc:HGNC:12873]	-0.998757	-1.0408	-3.63523	0.00348932	0.110552	-2.14739	0.57292	0.637636	0.846614	0.291962	0.429393	0.305148
ENSG00000171928	TVP23B	trans-golgi network vesicle protein 23 homolog B [Source:HGNC Symbol;Acc:HGNC:20399]	0.194669	5.3814	3.63343	0.00350076	0.110593	-2.09721	39.2837	40.2136	37.4107	47.6774	42.7425	43.3631
ENSG00000170759	KIF5B	kinesin family member 5B [Source:HGNC Symbol;Acc:HGNC:6324]	0.160886	8.44835	3.63303	0.0035033	0.110593	-2.27484	342.172	332.435	316.586	383.843	354.357	369.598
ENSG00000149294	NCAM1	neural cell adhesion molecule 1 [Source:HGNC Symbol;Acc:HGNC:7656]	-0.994347	0.760259	-3.63157	0.00351264	0.110593	-1.64433	1.81167	1.98376	3.75385	0.992672	1.23451	1.3812
ENSG00000266456		novel transcript, antisense to C18orf56	1.72876	-2.93792	3.63078	0.00351765	0.110593	-2.94981	0.123875	0.042509	0.0479215	0.248168	0.304153	0.160604
ENSG00000134986	NREP	neuronal regeneration related protein [Source:HGNC Symbol;Acc:HGNC:16834]	-0.183016	4.81855	-3.63009	0.00352208	0.110593	-2.03448	31.2164	29.0904	29.8391	26.1306	27.0697	26.2106
ENSG00000008196	TFAP2B	transcription factor AP-2 beta [Source:HGNC Symbol;Acc:HGNC:11743]	-2.00548	-3.04025	-3.62691	0.00354257	0.111038	-2.93583	0.247749	0.297563	0.175712	0.0145981	0.107348	0.0803021
ENSG00000164983	TMEM65	transmembrane protein 65 [Source:HGNC Symbol;Acc:HGNC:25203]	0.152882	5.97558	3.62319	0.0035666	0.111069	-2.16971	59.9088	59.4135	59.5505	64.5674	67.9515	66.4901
ENSG00000162599	NFIA	nuclear factor I A [Source:HGNC Symbol;Acc:HGNC:7784]	0.228744	4.31311	3.62203	0.00357416	0.111069	-1.9753	18.5038	19.0866	17.3955	20.4082	22.6684	21.5852
ENSG00000101220	C20orf27	chromosome 20 open reading frame 27 [Source:HGNC Symbol;Acc:HGNC:15873]	-0.155583	5.87703	-3.62177	0.00357582	0.111069	-2.16412	60.3734	61.9215	63.6558	54.6261	57.3955	55.0069
ENSG00000106244	PDAP1	PDGFA associated protein 1 [Source:HGNC Symbol;Acc:HGNC:14634]	-0.164774	7.31617	-3.62123	0.00357937	0.111069	-2.25222	165.62	169.427	170.76	141.806	154.385	155.593
ENSG00000111875	ASF1A	anti-silencing function 1A histone chaperone [Source:HGNC Symbol;Acc:HGNC:20995]	0.193774	5.40454	3.61998	0.00358753	0.111069	-2.12402	41.3586	40.2986	37.2191	47.1811	44.0665	44.5837
ENSG00000244486	SCARF2	scavenger receptor class F member 2 [Source:HGNC Symbol;Acc:HGNC:19869]	-0.314648	4.15865	-3.61954	0.00359043	0.111069	-1.95347	18.798	18.3781	22.7308	14.4959	17.0505	16.6225
ENSG00000106460	TMEM106B	transmembrane protein 106B [Source:HGNC Symbol;Acc:HGNC:22407]	0.189401	5.30976	3.61759	0.00360319	0.111069	-2.11824	38.2617	37.6488	35.5418	43.8527	40.0409	43.1222
ENSG00000180667	YOD1	YOD1 deubiquitinase [Source:HGNC Symbol;Acc:HGNC:25035]	0.258833	2.93727	3.61494	0.00362062	0.111069	-1.76245	6.90601	6.98565	7.07641	8.4815	8.56997	8.06233
ENSG00000120129	DUSP1	dual specificity phosphatase 1 [Source:HGNC Symbol;Acc:HGNC:3064]	-0.195164	7.33964	-3.61326	0.00363171	0.111069	-2.26787	172.062	171.623	175.776	138.507	160.432	156.027
ENSG00000135097	MSI1	musashi RNA binding protein 1 [Source:HGNC Symbol;Acc:HGNC:7330]	-1.04264	0.0429027	-3.61209	0.00363947	0.111069	-1.8097	1.06842	1.31778	2.23634	0.642317	0.894569	0.626356
ENSG00000100632	ERH	ERH mRNA splicing and mitosis factor [Source:HGNC Symbol;Acc:HGNC:3447]	-0.153604	7.1056	-3.61208	0.00363949	0.111069	-2.2588	142.796	140.011	153.013	127.529	131.394	132.627
ENSG00000155980	KIF5A	kinesin family member 5A [Source:HGNC Symbol;Acc:HGNC:6323]	-1.21806	-0.828678	-3.61192	0.00364055	0.111069	-2.09948	0.588404	0.87852	1.16609	0.335757	0.554633	0.256967
ENSG00000168090	COPS6	COP9 signalosome subunit 6 [Source:HGNC Symbol;Acc:HGNC:21749]	-0.148638	7.51771	-3.61147	0.00364353	0.111069	-2.27916	191.479	197.143	189.833	170.375	180.506	171.252
ENSG00000007080	CCDC124	coiled-coil domain containing 124 [Source:HGNC Symbol;Acc:HGNC:25171]	-0.174841	6.67451	-3.61012	0.00365252	0.111069	-2.23942	102.738	109.206	113.622	92.1725	100.424	95.9128
ENSG00000167685	ZNF444	zinc finger protein 444 [Source:HGNC Symbol;Acc:HGNC:16052]	-0.242168	4.71711	-3.6098	0.00365465	0.111069	-2.05661	27.4692	27.1208	31.2768	23.503	26.2288	22.9343
ENSG00000184897	H1-10	H1.10 linker histone [Source:HGNC Symbol;Acc:HGNC:4722]	-0.494068	4.93133	-3.60924	0.00365837	0.111069	-2.08385	34.5455	33.4263	40.6375	19.4009	28.6083	30.836
ENSG00000164403	SHROOM1	shroom family member 1 [Source:HGNC Symbol;Acc:HGNC:24084]	-0.238717	3.3791	-3.60922	0.00365854	0.111069	-1.8438	11.3345	11.3499	11.1338	9.2406	10.0013	9.50777
ENSG00000277791	PSMB3	proteasome 20S subunit beta 3 [Source:HGNC Symbol;Acc:HGNC:9540]	-0.138136	6.73789	-3.60867	0.00366222	0.111069	-2.24569	112.277	111.232	112.168	100.289	103.305	101.502
ENSG00000167645	YIF1B	Yip1 interacting factor homolog B, membrane trafficking protein [Source:HGNC Symbol;Acc:HGNC:30511]	-0.207616	6.13129	-3.6082	0.00366535	0.111069	-2.20819	74.3712	71.8686	79.6935	60.6843	69.9732	65.3338
ENSG00000130005	GAMT	guanidinoacetate N-methyltransferase [Source:HGNC Symbol;Acc:HGNC:4136]	-0.241708	4.60663	-3.60626	0.0036783	0.111069	-2.04714	25.3788	25.3496	28.7369	21.2986	24.3859	21.6655
ENSG00000100243	CYB5R3	cytochrome b5 reductase 3 [Source:HGNC Symbol;Acc:HGNC:2873]	-0.138877	7.68036	-3.60558	0.00368286	0.111069	-2.29676	214.38	214.416	216.525	196.228	201.69	188.453
ENSG00000165233	CARD19	caspase recruitment domain family member 19 [Source:HGNC Symbol;Acc:HGNC:28148]	-0.244943	4.84676	-3.60304	0.00369995	0.111069	-2.08679	28.8783	32.3069	32.6985	24.8022	29.0019	25.7449
ENSG00000125462	MIR9-1HG	MIR9-1 host gene [Source:HGNC Symbol;Acc:HGNC:30780]	-1.00763	0.601185	-3.60172	0.00370885	0.111069	-1.70939	1.45553	2.09711	3.16282	0.919681	1.39553	0.947565
ENSG00000173852	DPY19L1	dpy-19 like C-mannosyltransferase 1 [Source:HGNC Symbol;Acc:HGNC:22205]	0.207884	6.79182	3.60137	0.00371122	0.111069	-2.26211	107.043	108.412	94.2776	124.376	115.006	117.803
ENSG00000035687	ADSS2	adenylosuccinate synthase 2 [Source:HGNC Symbol;Acc:HGNC:292]	0.169922	7.4678	3.60108	0.00371321	0.111069	-2.29613	174.276	167.897	158.668	196.169	184.997	182.013
ENSG00000213066	CEP43	centrosomal protein 43 [Source:HGNC Symbol;Acc:HGNC:17012]	0.291955	3.33218	3.60083	0.00371491	0.111069	-1.8517	9.25962	9.23863	8.83354	11.8537	9.85815	11.7241
ENSG00000272325	NUDT3	nudix hydrolase 3 [Source:HGNC Symbol;Acc:HGNC:8050]	-0.497229	3.23162	-3.60009	0.00371989	0.111069	-1.83183	10.5293	10.769	11.9644	5.97063	9.58978	8.76899
ENSG00000105379	ETFB	electron transfer flavoprotein subunit beta [Source:HGNC Symbol;Acc:HGNC:3482]	-0.317673	2.4136	-3.60001	0.00372042	0.111069	-1.71407	5.57435	6.22049	6.00617	4.70059	4.9738	4.64146
ENSG00000175416	CLTB	clathrin light chain B [Source:HGNC Symbol;Acc:HGNC:2091]	-0.240432	6.94767	-3.59896	0.00372759	0.111095	-2.27463	130.347	130.163	141.928	101.18	117.528	123.103
ENSG00000165434	PGM2L1	phosphoglucomutase 2 like 1 [Source:HGNC Symbol;Acc:HGNC:20898]	0.153546	5.78811	3.59743	0.00373796	0.111209	-2.20139	53.3899	50.4157	53.3526	58.8158	58.5943	57.2875
ENSG00000087077	TRIP6	thyroid hormone receptor interactor 6 [Source:HGNC Symbol;Acc:HGNC:12311]	-0.138877	6.37771	-3.59654	0.00374405	0.111209	-2.24647	87.0528	86.4209	88.1756	80.129	77.4339	80.013
ENSG00000167113	COQ4	coenzyme Q4 [Source:HGNC Symbol;Acc:HGNC:19693]	-0.186068	4.6288	-3.59245	0.00377209	0.111279	-2.07572	26.1995	25.5621	27.3951	22.8606	22.5789	24.0906
ENSG00000113638	TTC33	tetratricopeptide repeat domain 33 [Source:HGNC Symbol;Acc:HGNC:29959]	0.21515	4.12472	3.5916	0.00377788	0.111279	-2.00012	16.2585	16.1818	16.1496	20.0724	17.5872	18.6783
ENSG00000102755	FLT1	fms related receptor tyrosine kinase 1 [Source:HGNC Symbol;Acc:HGNC:3763]	0.196662	6.93634	3.58979	0.00379037	0.111279	-2.29105	124.695	110.736	108.255	129.149	130.786	133.189
ENSG00000262050		novel transcript, antisense to CLUH	-1.45245	-2.6673	-3.58822	0.00380128	0.111279	-2.89801	0.21678	0.283394	0.255581	0.0729906	0.143131	0.0642417
ENSG00000143190	POU2F1	POU class 2 homeobox 1 [Source:HGNC Symbol;Acc:HGNC:9212]	0.26818	3.16115	3.58817	0.00380159	0.111279	-1.84552	8.26863	7.90668	8.2425	9.32819	9.60767	10.5196
ENSG00000083535	PIBF1	progesterone immunomodulatory binding factor 1 [Source:HGNC Symbol;Acc:HGNC:23352]	0.209484	3.91168	3.58793	0.00380329	0.111279	-1.972	14.2146	13.8013	13.9611	16.9922	15.9412	15.5625
ENSG00000131188	PRR7	proline rich 7, synaptic [Source:HGNC Symbol;Acc:HGNC:28130]	-0.471091	3.03477	-3.58754	0.00380598	0.111279	-1.8222	9.60028	9.13945	10.0156	5.34291	8.14058	7.85355
ENSG00000130165	ELOF1	elongation factor 1 [Source:HGNC Symbol;Acc:HGNC:28691]	-0.180619	5.06997	-3.58664	0.00381225	0.111279	-2.14591	35.3817	36.7136	35.0306	30.583	32.9559	31.1733
ENSG00000245910	SNHG6	small nucleolar RNA host gene 6 [Source:HGNC Symbol;Acc:HGNC:32965]	-0.204471	4.64434	-3.58534	0.00382128	0.111279	-2.09075	27.0821	26.2989	27.0118	21.7366	24.207	24.0425
ENSG00000159335	PTMS	parathymosin [Source:HGNC Symbol;Acc:HGNC:9629]	-0.3828	8.87446	-3.58234	0.00384224	0.111279	-2.38238	579.408	482.549	549.117	336.297	429.626	480.191
ENSG00000083845	RPS5	ribosomal protein S5 [Source:HGNC Symbol;Acc:HGNC:10426]	-0.138522	8.78431	-3.58205	0.00384427	0.111279	-2.3799	451.925	449.25	486.787	414.47	424.455	421.088
ENSG00000197312	DDI2	DNA damage inducible 1 homolog 2 [Source:HGNC Symbol;Acc:HGNC:24578]	0.170532	4.67382	3.58124	0.00384996	0.111279	-2.10353	23.5671	24.1593	24.424	27.7948	26.4613	26.9012
ENSG00000102189	EEA1	early endosome antigen 1 [Source:HGNC Symbol;Acc:HGNC:3185]	0.190184	6.90477	3.58051	0.00385507	0.111279	-2.30638	120.189	110.467	106.226	133.193	122.198	128.467
ENSG00000113441	LNPEP	leucyl and cystinyl aminopeptidase [Source:HGNC Symbol;Acc:HGNC:6656]	0.18918	5.9699	3.57947	0.00386243	0.111279	-2.24899	61.3489	59.3001	55.5411	69.341	63.2818	68.1122
ENSG00000110422	HIPK3	homeodomain interacting protein kinase 3 [Source:HGNC Symbol;Acc:HGNC:4915]	0.160588	5.3681	3.57864	0.00386826	0.111279	-2.19553	38.5095	40.2844	38.3372	44.568	43.2792	43.074
ENSG00000099860	GADD45B	growth arrest and DNA damage inducible beta [Source:HGNC Symbol;Acc:HGNC:4096]	-0.212543	4.11056	-3.57817	0.00387155	0.111279	-2.02098	17.5902	18.3356	19.9194	16.3937	15.5834	16.0925
ENSG00000182504	CEP97	centrosomal protein 97 [Source:HGNC Symbol;Acc:HGNC:26244]	0.243222	3.64255	3.5773	0.0038777	0.111279	-1.94601	11.8455	11.6333	10.974	14.4813	12.8281	13.4105
ENSG00000015592	STMN4	stathmin 4 [Source:HGNC Symbol;Acc:HGNC:16078]	-0.926916	-0.0729871	-3.57696	0.00388015	0.111279	-1.88068	0.913575	1.41697	1.69323	0.598523	0.661981	0.803021
ENSG00000105364	MRPL4	mitochondrial ribosomal protein L4 [Source:HGNC Symbol;Acc:HGNC:14276]	-0.187125	5.6574	-3.57581	0.00388829	0.111279	-2.22864	49.5343	55.446	56.7391	48.0424	47.5374	46.254
ENSG00000239857	GET4	guided entry of tail-anchored proteins factor 4 [Source:HGNC Symbol;Acc:HGNC:21690]	-0.572737	2.66253	-3.5758	0.00388832	0.111279	-1.78502	7.29311	7.41074	8.35432	3.82471	5.36741	6.87386
ENSG00000188428	BLOC1S5	biogenesis of lysosomal organelles complex 1 subunit 5 [Source:HGNC Symbol;Acc:HGNC:18561]	0.239058	3.32653	3.57449	0.00389766	0.111279	-1.89759	9.42995	8.7852	9.50444	11.2113	10.5201	10.889
ENSG00000119333	DYNC2I2	dynein 2 intermediate chain 2 [Source:HGNC Symbol;Acc:HGNC:28296]	-0.176089	5.50492	-3.57349	0.00390477	0.111279	-2.21835	45.4	48.3186	51.1163	42.1593	43.6371	42.3192
ENSG00000065243	PKN2	protein kinase N2 [Source:HGNC Symbol;Acc:HGNC:9406]	0.184087	6.1403	3.57337	0.0039056	0.111279	-2.2729	68.8433	66.9659	62.7932	77.5598	71.1182	76.8331
ENSG00000105835	NAMPT	nicotinamide phosphoribosyltransferase [Source:HGNC Symbol;Acc:HGNC:30092]	0.143234	7.13596	3.57039	0.00392694	0.111279	-2.33679	136.634	129.553	135.282	152.886	146.19	144.126
ENSG00000137710	RDX	radixin [Source:HGNC Symbol;Acc:HGNC:9944]	0.147797	7.56712	3.5681	0.00394336	0.111279	-2.36087	188.227	176.228	176.08	203.468	196.93	198.057
ENSG00000283041		eukaryotic translation elongation factor 1 gamma (	0.301555	3.24442	3.56669	0.00395353	0.111279	-1.89704	7.64925	8.85605	9.12106	10.861	11.1105	9.63625
ENSG00000184232	OAF	out at first homolog [Source:HGNC Symbol;Acc:HGNC:28752]	-0.242387	6.91252	-3.56479	0.00396724	0.111279	-2.3353	130.006	123.843	139.292	98.581	117.564	117.177
ENSG00000159409	CELF3	CUGBP Elav-like family member 3 [Source:HGNC Symbol;Acc:HGNC:11967]	-1.19402	-1.05995	-3.56406	0.00397253	0.111279	-2.23835	0.526467	0.637636	1.08622	0.248168	0.39361	0.305148
ENSG00000185122	HSF1	heat shock transcription factor 1 [Source:HGNC Symbol;Acc:HGNC:5224]	-0.165374	6.99594	-3.563	0.00398026	0.111279	-2.34308	128.024	134.173	143.461	118.113	124.9	118.526
ENSG00000129757	CDKN1C	cyclin dependent kinase inhibitor 1C [Source:HGNC Symbol;Acc:HGNC:1786]	-1.57724	-1.96681	-3.56294	0.00398066	0.111279	-2.63601	0.340655	0.340072	0.718823	0.204374	0.161022	0.0803021
ENSG00000125703	ATG4C	autophagy related 4C cysteine peptidase [Source:HGNC Symbol;Acc:HGNC:16040]	0.229538	3.85655	3.56287	0.00398117	0.111279	-2.00774	13.4868	13.6171	13.0347	16.9046	14.993	15.1289
ENSG00000197756	RPL37A	ribosomal protein L37a [Source:HGNC Symbol;Acc:HGNC:10348]	-0.219321	8.26123	-3.56133	0.0039924	0.111279	-2.39969	333.61	319.2	339.812	254.868	306.086	294.5
ENSG00000163888	CAMK2N2	calcium/calmodulin dependent protein kinase II inhibitor 2 [Source:HGNC Symbol;Acc:HGNC:24197]	-1.38968	-2.65723	-3.56111	0.00399402	0.111279	-2.91064	0.247749	0.198376	0.319477	0.102187	0.0715655	0.0963625
ENSG00000110076	NRXN2	neurexin 2 [Source:HGNC Symbol;Acc:HGNC:8009]	-1.09966	-1.02758	-3.55892	0.00401	0.111279	-2.22712	0.57292	0.595127	1.05427	0.291962	0.322045	0.36939
ENSG00000062194	GPBP1	GC-rich promoter binding protein 1 [Source:HGNC Symbol;Acc:HGNC:29520]	0.14651	5.77057	3.55879	0.00401092	0.111279	-2.27037	52.368	51.7477	51.4358	56.9618	57.3061	57.9299
ENSG00000141429	GALNT1	polypeptide N-acetylgalactosaminyltransferase 1 [Source:HGNC Symbol;Acc:HGNC:4123]	0.151273	9.02163	3.55841	0.00401372	0.111279	-2.43144	516.216	490.469	473.177	563.604	536.401	542.393
ENSG00000104320	NBN	nibrin [Source:HGNC Symbol;Acc:HGNC:7652]	0.217861	5.81824	3.55821	0.00401517	0.111279	-2.27541	55.3719	54.6241	47.2347	61.8376	59.9361	60.6923
ENSG00000120784	ZFP30	ZFP30 zinc finger protein [Source:HGNC Symbol;Acc:HGNC:29555]	0.272315	2.73692	3.55456	0.00404205	0.111279	-1.83672	6.11631	6.06462	5.99019	7.31365	7.06709	7.56446
ENSG00000168273	SMIM4	small integral membrane protein 4 [Source:HGNC Symbol;Acc:HGNC:37257]	-0.36064	2.76924	-3.55399	0.00404624	0.111279	-1.84065	8.25314	7.42491	7.44381	5.28452	6.08307	6.7775
ENSG00000058272	PPP1R12A	protein phosphatase 1 regulatory subunit 12A [Source:HGNC Symbol;Acc:HGNC:7618]	0.151349	6.29735	3.5526	0.00405655	0.111279	-2.32176	77.5455	73.1864	73.1283	83.7348	81.8173	82.92
ENSG00000159069	FBXW5	F-box and WD repeat domain containing 5 [Source:HGNC Symbol;Acc:HGNC:13613]	-0.195377	6.62122	-3.55169	0.00406325	0.111279	-2.34314	99.3474	101.327	115.874	89.0193	94.8422	92.0744
ENSG00000082701	GSK3B	glycogen synthase kinase 3 beta [Source:HGNC Symbol;Acc:HGNC:4617]	0.137984	6.40021	3.55168	0.00406332	0.111279	-2.33012	80.9985	80.7814	79.6136	88.3186	88.7949	88.525
ENSG00000137267	TUBB2A	tubulin beta 2A class IIa [Source:HGNC Symbol;Acc:HGNC:12412]	-0.167713	5.63185	-3.55071	0.00407057	0.111279	-2.27208	50.4634	53.1363	54.0874	49.3708	45.4978	45.4349
ENSG00000138381	ASNSD1	asparagine synthetase domain containing 1 [Source:HGNC Symbol;Acc:HGNC:24910]	0.232855	4.96046	3.55063	0.00407114	0.111279	-2.19803	30.3647	29.3312	26.5964	36.4515	31.8288	32.9881
ENSG00000119632	IFI27L2	interferon alpha inducible protein 27 like 2 [Source:HGNC Symbol;Acc:HGNC:19753]	-0.307961	2.42569	-3.55028	0.00407371	0.111279	-1.80032	5.91501	5.95127	6.02214	4.58381	4.75911	5.13933
ENSG00000185187	SIGIRR	single Ig and TIR domain containing [Source:HGNC Symbol;Acc:HGNC:30575]	-0.141661	6.16402	-3.55004	0.00407556	0.111279	-2.31701	74.3402	75.6803	75.748	67.1221	69.2038	68.4013
ENSG00000162738	VANGL2	VANGL planar cell polarity protein 2 [Source:HGNC Symbol;Acc:HGNC:15511]	-1.01754	-0.234784	-3.54964	0.00407851	0.111279	-1.9632	1.0839	0.935199	1.69323	0.525532	0.840895	0.465752
ENSG00000112306	RPS12	ribosomal protein S12 [Source:HGNC Symbol;Acc:HGNC:10385]	-0.174712	8.89698	-3.54718	0.00409685	0.111279	-2.44777	506.151	498.801	513.463	414.616	463.959	469.093
ENSG00000198157	HMGN5	high mobility group nucleosome binding domain 5 [Source:HGNC Symbol;Acc:HGNC:8013]	0.253008	3.30683	3.54715	0.00409711	0.111279	-1.9424	9.6777	8.81354	8.68977	10.788	11.0927	10.5035
ENSG00000169964	TMEM42	transmembrane protein 42 [Source:HGNC Symbol;Acc:HGNC:28444]	-0.260208	2.93372	-3.54706	0.00409775	0.111279	-1.87914	8.22217	8.68602	8.14666	7.12388	6.87029	6.92204
ENSG00000004777	ARHGAP33	Rho GTPase activating protein 33 [Source:HGNC Symbol;Acc:HGNC:23085]	-0.293553	3.23216	-3.54624	0.00410393	0.111279	-1.92945	9.33704	10.854	11.1018	8.80266	7.8901	8.73687
ENSG00000160087	UBE2J2	ubiquitin conjugating enzyme E2 J2 [Source:HGNC Symbol;Acc:HGNC:19268]	-0.168952	6.49297	-3.54585	0.00410685	0.111279	-2.34625	91.1717	95.6879	99.565	82.7421	89.5821	82.6148
ENSG00000184486	POU3F2	POU class 3 homeobox 2 [Source:HGNC Symbol;Acc:HGNC:9215]	-1.36918	-0.294765	-3.54531	0.00411092	0.111279	-2.00249	0.836153	1.14774	2.25231	0.379551	0.715655	0.465752
ENSG00000162073	PAQR4	progestin and adipoQ receptor family member 4 [Source:HGNC Symbol;Acc:HGNC:26386]	-0.22118	3.64033	-3.54494	0.00411369	0.111279	-2.00216	13.301	13.0078	14.0889	11.5471	11.1284	11.9168
ENSG00000171421	MRPL36	mitochondrial ribosomal protein L36 [Source:HGNC Symbol;Acc:HGNC:14490]	-0.192917	4.5283	-3.54428	0.00411866	0.111279	-2.14793	23.5516	24.216	26.245	21.1089	21.8096	21.794
ENSG00000178057	NDUFAF3	NADH:ubiquinone oxidoreductase complex assembly factor 3 [Source:HGNC Symbol;Acc:HGNC:29918]	-0.164828	5.18131	-3.54373	0.00412274	0.111279	-2.23745	37.8592	37.0537	40.3499	34.1012	34.262	34.3532
ENSG00000213523	SRA1	steroid receptor RNA activator 1 [Source:HGNC Symbol;Acc:HGNC:11281]	-0.175351	5.16	-3.54327	0.00412623	0.111279	-2.23565	39.5469	37.0396	37.3628	33.0647	33.1527	34.6584
ENSG00000074842	MYDGF	myeloid derived growth factor [Source:HGNC Symbol;Acc:HGNC:16948]	-0.172161	7.97739	-3.543	0.00412829	0.111279	-2.42299	259.177	266.475	276.523	225.395	254.362	233.197
ENSG00000206228	HNRNPA1P4	heterogeneous nuclear ribonucleoprotein A1 pseudogene 4 [Source:HGNC Symbol;Acc:HGNC:32234]	1.40998	-2.75268	3.54217	0.00413456	0.111279	-2.95184	0.10839	0.0566787	0.0958431	0.262766	0.196805	0.240906
ENSG00000142676	RPL11	ribosomal protein L11 [Source:HGNC Symbol;Acc:HGNC:10301]	-0.174476	8.64592	-3.54154	0.00413931	0.111279	-2.44951	430.805	422.37	422.572	349.581	387.152	395.665
ENSG00000150459	SAP18	Sin3A associated protein 18 [Source:HGNC Symbol;Acc:HGNC:10530]	-0.142035	6.56584	-3.53945	0.00415509	0.111279	-2.3624	98.8209	100.449	99.0538	87.9536	91.085	91.432
ENSG00000278771	RN7SL3	RNA component of signal recognition particle 7SL3 [Source:HGNC Symbol;Acc:HGNC:23135]	-1.13279	-1.6067	-3.53665	0.00417646	0.111279	-2.48119	0.588404	0.524278	0.351425	0.218972	0.232588	0.192725
ENSG00000237380	HOXD-AS2	HOXD cluster antisense RNA 2 [Source:HGNC Symbol;Acc:HGNC:43756]	-0.557284	0.569658	-3.53518	0.00418763	0.111279	-1.8012	1.62585	1.85623	1.88491	1.08026	1.30607	1.28483
ENSG00000168101	NUDT16L1	nudix hydrolase 16 like 1 [Source:HGNC Symbol;Acc:HGNC:28154]	-0.194036	4.54632	-3.53493	0.00418954	0.111279	-2.16752	23.3349	25.5479	26.1172	22.3205	21.7738	21.3925
ENSG00000129194	SOX15	SRY-box transcription factor 15 [Source:HGNC Symbol;Acc:HGNC:11196]	-0.61058	0.665296	-3.53306	0.00420391	0.111279	-1.79334	1.79618	1.92708	2.10855	1.13865	1.64601	1.12423
ENSG00000105619	TFPT	TCF3 fusion partner [Source:HGNC Symbol;Acc:HGNC:13630]	-0.203302	4.16181	-3.53099	0.00421988	0.111279	-2.11425	18.3954	19.1432	20.0152	16.4229	17.462	16.1728
ENSG00000148341	SH3GLB2	SH3 domain containing GRB2 like, endophilin B2 [Source:HGNC Symbol;Acc:HGNC:10834]	-0.18627	5.58903	-3.53045	0.00422404	0.111279	-2.3049	48.9924	50.5291	54.4868	42.8455	46.8754	45.724
ENSG00000185900	POMK	protein O-mannose kinase [Source:HGNC Symbol;Acc:HGNC:26267]	0.264096	3.95919	3.53022	0.00422579	0.111279	-2.08298	14.1527	14.283	14.0091	16.2623	19.2153	15.8998
ENSG00000104093	DMXL2	Dmx like 2 [Source:HGNC Symbol;Acc:HGNC:2938]	0.223091	3.69885	3.5294	0.00423214	0.111279	-2.04106	12.2945	12.2851	11.4692	14.4813	13.508	14.0529
ENSG00000184613	NELL2	neural EGFL like 2 [Source:HGNC Symbol;Acc:HGNC:7751]	-1.25383	-0.957463	-3.52731	0.00424832	0.111279	-2.24103	0.510982	0.765163	1.22999	0.277364	0.411502	0.305148
ENSG00000167615	LENG8	leukocyte receptor cluster member 8 [Source:HGNC Symbol;Acc:HGNC:15500]	-0.154609	8.07731	-3.52677	0.00425252	0.111279	-2.45649	267.151	287.078	301.299	259.876	249.442	258.284
ENSG00000119574	ZBTB45	zinc finger and BTB domain containing 45 [Source:HGNC Symbol;Acc:HGNC:23715]	-0.226124	4.48472	-3.52659	0.00425388	0.111279	-2.17297	23.2265	23.0116	26.4527	20.0432	21.9169	20.1719
ENSG00000142634	EFHD2	EF-hand domain family member D2 [Source:HGNC Symbol;Acc:HGNC:28670]	-0.225799	8.15467	-3.52653	0.00425442	0.111279	-2.45972	299.111	311.648	313.071	233.745	277.889	281.555
ENSG00000184840	TMED9	transmembrane p24 trafficking protein 9 [Source:HGNC Symbol;Acc:HGNC:24878]	-0.172551	8.33307	-3.52622	0.00425676	0.111279	-2.4667	328.283	338.868	359.907	291.626	324.729	295.624
ENSG00000132613	MTSS2	MTSS I-BAR domain containing 2 [Source:HGNC Symbol;Acc:HGNC:25094]	-0.314176	3.36354	-3.52546	0.00426269	0.111279	-1.98824	10.9629	10.3722	13.2583	8.94864	9.51821	9.18656
ENSG00000116649	SRM	spermidine synthase [Source:HGNC Symbol;Acc:HGNC:11296]	-0.142933	7.16504	-3.52455	0.00426983	0.111279	-2.42209	150.229	150.539	151.32	131.748	137.37	140.561
ENSG00000101439	CST3	cystatin C [Source:HGNC Symbol;Acc:HGNC:2475]	-0.181837	7.30748	-3.52371	0.00427636	0.111279	-2.43043	159.999	166.04	180.313	142.594	157.712	146.134
ENSG00000241553	ARPC4	actin related protein 2/3 complex subunit 4 [Source:HGNC Symbol;Acc:HGNC:707]	-0.185856	6.37141	-3.52248	0.004286	0.111279	-2.38133	83.956	86.9452	94.054	75.7642	82.7476	74.5364
ENSG00000188290	HES4	hes family bHLH transcription factor 4 [Source:HGNC Symbol;Acc:HGNC:24149]	-0.899543	2.10807	-3.52248	0.004286	0.111279	-1.8069	4.70723	5.11526	8.19458	2.02914	4.27604	3.6939
ENSG00000104218	CSPP1	centrosome and spindle pole associated protein 1 [Source:HGNC Symbol;Acc:HGNC:26193]	0.202263	3.93901	3.52229	0.00428752	0.111279	-2.09411	14.0907	14.5381	14.2487	16.8462	15.6907	16.7671
ENSG00000064932	SBNO2	strawberry notch homolog 2 [Source:HGNC Symbol;Acc:HGNC:29158]	-0.186813	6.25563	-3.52196	0.00429009	0.111279	-2.37455	76.9261	81.4757	86.1469	67.7352	75.3406	71.9346
ENSG00000198680	TUSC1	tumor suppressor candidate 1 [Source:HGNC Symbol;Acc:HGNC:31010]	-0.318052	4.30852	-3.52176	0.00429166	0.111279	-2.15336	22.3439	21.1978	22.6349	14.9777	19.0364	19.6901
ENSG00000106268	NUDT1	nudix hydrolase 1 [Source:HGNC Symbol;Acc:HGNC:8048]	-0.318364	2.6192	-3.52141	0.00429439	0.111279	-1.87545	6.33309	7.42491	6.8368	5.64947	5.15272	5.68539
ENSG00000187961	KLHL17	kelch like family member 17 [Source:HGNC Symbol;Acc:HGNC:24023]	-0.189258	4.75888	-3.52091	0.00429835	0.111279	-2.2239	27.4072	28.4669	30.8934	25.5467	25.8709	24.6046
ENSG00000130023	ERMARD	ER membrane associated RNA degradation [Source:HGNC Symbol;Acc:HGNC:21056]	0.216474	3.45767	3.52064	0.00430047	0.111279	-2.01536	10.2506	10.2305	10.0635	12.058	11.6831	11.7402
ENSG00000168389	MFSD2A	major facilitator superfamily domain containing 2A [Source:HGNC Symbol;Acc:HGNC:25897]	-0.291127	2.62497	-3.51867	0.00431594	0.111279	-1.88122	6.8131	7.02816	6.5972	5.81005	5.67157	5.2357
ENSG00000250948		novel transcript	1.20855	-2.19542	3.51861	0.00431641	0.111279	-2.73528	0.123875	0.155867	0.127791	0.262766	0.339936	0.38545
ENSG00000179941	BBS10	Bardet-Biedl syndrome 10 [Source:HGNC Symbol;Acc:HGNC:26291]	0.194987	4.23931	3.51859	0.00431661	0.111279	-2.15001	18.4109	17.4712	17.0601	20.5833	20.1278	19.8507
ENSG00000143256	PFDN2	prefoldin subunit 2 [Source:HGNC Symbol;Acc:HGNC:8867]	-0.180368	6.08419	-3.51852	0.0043171	0.111279	-2.36862	71.8008	72.3221	72.2657	59.8377	68.0946	63.535
ENSG00000140406	TLNRD1	talin rod domain containing 1 [Source:HGNC Symbol;Acc:HGNC:13519]	-0.30865	6.3064	-3.51762	0.00432421	0.111279	-2.38549	83.3985	86.1942	94.5652	59.9982	78.5968	76.3673
ENSG00000280273		novel transcript, antisense to MTMR9	-0.800827	-0.397274	-3.51751	0.00432512	0.111279	-2.04241	1.09939	0.949369	0.926483	0.437943	0.626198	0.674538
ENSG00000105698	USF2	upstream transcription factor 2, c-fos interacting [Source:HGNC Symbol;Acc:HGNC:12594]	-0.158986	5.99255	-3.51694	0.00432965	0.111279	-2.36463	66.7993	65.9315	68.9431	58.8012	63.2639	58.749
ENSG00000136237	RAPGEF5	Rap guanine nucleotide exchange factor 5 [Source:HGNC Symbol;Acc:HGNC:16862]	0.152772	6.6886	3.51627	0.00433497	0.111279	-2.41217	101.747	93.775	98.0315	110.551	105.631	109.869
ENSG00000198814	GK	glycerol kinase [Source:HGNC Symbol;Acc:HGNC:4289]	0.328046	2.29131	3.51541	0.00434174	0.11129	-1.84441	4.45948	4.42094	4.21709	5.63487	5.02748	5.76569
ENSG00000274015		novel transcript	-1.39168	-2.34273	-3.51417	0.00435163	0.111334	-2.81626	0.325171	0.269224	0.351425	0.175177	0.12524	0.0642417
ENSG00000198380	GFPT1	glutamine--fructose-6-phosphate transaminase 1 [Source:HGNC Symbol;Acc:HGNC:4241]	0.143029	6.80489	3.51309	0.00436018	0.111334	-2.42445	107.554	107.576	103.958	119.573	113.879	118.847
ENSG00000221968	FADS3	fatty acid desaturase 3 [Source:HGNC Symbol;Acc:HGNC:3576]	-0.176151	6.69797	-3.51156	0.00437246	0.111334	-2.42111	102.8	112.777	115.635	93.6761	99.1898	100.169
ENSG00000130311	DDA1	DET1 and DDB1 associated 1 [Source:HGNC Symbol;Acc:HGNC:28360]	-0.150684	6.67284	-3.51127	0.00437475	0.111334	-2.42023	103.776	105.918	112.775	94.8585	99.4582	96.1056
ENSG00000140006	WDR89	WD repeat domain 89 [Source:HGNC Symbol;Acc:HGNC:20489]	0.20556	3.75229	3.51122	0.00437511	0.111334	-2.08252	12.6197	12.7385	12.236	14.3499	14.4026	14.631
ENSG00000065054	SLC9A3R2	SLC9A3 regulator 2 [Source:HGNC Symbol;Acc:HGNC:11076]	-0.179342	7.43452	-3.51025	0.00438295	0.111372	-2.46095	180.206	180.253	191.526	151.528	172.795	163.929
ENSG00000179943	FIZ1	FLT3 interacting zinc finger 1 [Source:HGNC Symbol;Acc:HGNC:25917]	-0.282885	3.65084	-3.50745	0.00440541	0.111572	-2.07013	13.363	13.0503	15.1272	10.3355	12.1661	11.7562
ENSG00000135766	EGLN1	egl-9 family hypoxia inducible factor 1 [Source:HGNC Symbol;Acc:HGNC:1232]	-0.496121	4.50304	-3.50659	0.00441233	0.111572	-2.2088	24.4343	25.2079	31.2129	14.4667	22.7399	21.3764
ENSG00000156504	PABIR2	PABIR family member 2 [Source:HGNC Symbol;Acc:HGNC:30490]	0.161323	5.09515	3.50548	0.00442133	0.111572	-2.29726	32.2074	32.2927	32.4429	37.5901	34.8703	35.895
ENSG00000146433	TMEM181	transmembrane protein 181 [Source:HGNC Symbol;Acc:HGNC:20958]	0.145736	6.33012	3.50538	0.00442209	0.111572	-2.41029	77.7932	75.0568	76.5786	87.2529	81.531	84.9436
ENSG00000196233	LCOR	ligand dependent nuclear receptor corepressor [Source:HGNC Symbol;Acc:HGNC:29503]	0.210165	4.63498	3.50533	0.00442254	0.111572	-2.23506	23.4742	22.8699	22.9544	26.7729	24.708	28.716
ENSG00000128989	ARPP19	cAMP regulated phosphoprotein 19 [Source:HGNC Symbol;Acc:HGNC:16967]	0.136543	7.01709	3.50418	0.00443183	0.111634	-2.45208	125.469	122.851	122.088	136.492	138.229	132.515
ENSG00000005700	IBTK	inhibitor of Bruton tyrosine kinase [Source:HGNC Symbol;Acc:HGNC:17853]	0.170778	5.78729	3.50346	0.00443766	0.111634	-2.37275	51.4234	53.859	50.8607	60.7427	55.3022	59.7126
ENSG00000178033	CALHM5	calcium homeostasis modulator family member 5 [Source:HGNC Symbol;Acc:HGNC:21568]	0.197877	5.5846	3.50004	0.00446551	0.112174	-2.36052	48.3111	43.9685	42.3147	53.2101	49.3802	51.4897
ENSG00000230424	EMC1-AS1	EMC1 antisense RNA 1 [Source:HGNC Symbol;Acc:HGNC:54050]	-0.848614	-0.782376	-3.4992	0.00447243	0.112187	-2.19147	0.7897	0.722654	0.814666	0.408747	0.339936	0.546054
ENSG00000165238	WNK2	WNK lysine deficient protein kinase 2 [Source:HGNC Symbol;Acc:HGNC:14542]	-1.0785	-1.02788	-3.49561	0.00450191	0.112423	-2.29188	0.57292	0.609296	0.990378	0.248168	0.39361	0.36939
ENSG00000213281	NRAS	NRAS proto-oncogene, GTPase [Source:HGNC Symbol;Acc:HGNC:7989]	0.155201	7.26731	3.49479	0.00450868	0.112423	-2.48173	151.313	148.13	138.573	164.2	160.879	162.355
ENSG00000100519	PSMC6	proteasome 26S subunit, ATPase 6 [Source:HGNC Symbol;Acc:HGNC:9553]	0.171779	6.35902	3.49469	0.00450947	0.112423	-2.43176	79.7597	79.4069	72.9206	90.4791	85.1808	85.602
ENSG00000166266	CUL5	cullin 5 [Source:HGNC Symbol;Acc:HGNC:2556]	0.189624	5.43666	3.49328	0.00452113	0.112423	-2.35806	42.8916	40.8087	38.0497	47.984	45.3904	45.3064
ENSG00000227051	C14orf132	chromosome 14 open reading frame 132 [Source:HGNC Symbol;Acc:HGNC:20346]	-0.88822	-0.151296	-3.49258	0.00452688	0.112423	-2.00816	1.0839	0.977708	1.69323	0.54013	0.733546	0.706659
ENSG00000125895	TMEM74B	transmembrane protein 74B [Source:HGNC Symbol;Acc:HGNC:15893]	-1.29401	-2.76797	-3.49165	0.00453462	0.112423	-2.99379	0.232265	0.226715	0.20766	0.0875887	0.0894569	0.0803021
ENSG00000171943	SRGAP2C	SLIT-ROBO Rho GTPase activating protein 2C [Source:HGNC Symbol;Acc:HGNC:30584]	0.166518	5.38477	3.49058	0.00454353	0.112423	-2.35766	40.3986	40.1711	37.6983	44.1885	43.816	44.7122
ENSG00000178096	BOLA1	bolA family member 1 [Source:HGNC Symbol;Acc:HGNC:24263]	-0.396047	1.89797	-3.4905	0.0045442	0.112423	-1.84695	4.02592	4.01002	4.79215	2.97801	3.34569	3.42087
ENSG00000229809	ZNF688	zinc finger protein 688 [Source:HGNC Symbol;Acc:HGNC:30489]	-0.402704	1.74791	-3.49009	0.00454763	0.112423	-1.8374	3.59236	3.79748	4.16917	2.64226	2.95208	3.17996
ENSG00000179091	CYC1	cytochrome c1 [Source:HGNC Symbol;Acc:HGNC:2579]	-0.155584	6.84172	-3.48731	0.00457078	0.112423	-2.47354	115.978	121.689	125.379	104.391	112	109.661
ENSG00000103168	TAF1C	TATA-box binding protein associated factor, RNA polymerase I subunit C [Source:HGNC Symbol;Acc:HGNC:11534]	-0.168908	5.99082	-3.48727	0.00457114	0.112423	-2.41867	63.1141	68.6946	70.5565	61.1223	61.0096	57.7533
ENSG00000229638	RPL4P4	ribosomal protein L4 pseudogene 4 [Source:HGNC Symbol;Acc:HGNC:36179]	0.292655	2.84049	3.4857	0.00458424	0.112423	-1.97213	6.62729	6.30551	6.46941	8.4815	8.12269	7.17901
ENSG00000141012	GALNS	galactosamine (N-acetyl)-6-sulfatase [Source:HGNC Symbol;Acc:HGNC:4122]	-0.195061	5.03411	-3.485	0.00459012	0.112423	-2.32604	32.8113	35.7359	36.5961	30.6414	32.2403	29.0533
ENSG00000139168	ZCRB1	zinc finger CCHC-type and RNA binding motif containing 1 [Source:HGNC Symbol;Acc:HGNC:29620]	0.160184	5.41538	3.48465	0.0045931	0.112423	-2.37165	41.5289	38.7824	40.7652	44.6556	46.0524	44.5516
ENSG00000138722	MMRN1	multimerin 1 [Source:HGNC Symbol;Acc:HGNC:7178]	0.191682	10.1931	3.48426	0.00459637	0.112423	-2.60748	1201.58	1062.77	1028.06	1298.82	1236.53	1216.69
ENSG00000087258	GNAO1	G protein subunit alpha o1 [Source:HGNC Symbol;Acc:HGNC:4389]	-1.04017	-0.333745	-3.48423	0.00459659	0.112423	-2.0731	0.975512	0.90686	1.59738	0.379551	0.751438	0.578175
ENSG00000178531	CTXN1	cortexin 1 [Source:HGNC Symbol;Acc:HGNC:31108]	-0.53879	4.73044	-3.4837	0.00460112	0.112423	-2.28325	30.3493	27.7726	38.2893	16.5251	27.338	23.8818
ENSG00000105202	FBL	fibrillarin [Source:HGNC Symbol;Acc:HGNC:3599]	-0.150331	7.16542	-3.48317	0.00460555	0.112423	-2.49795	145.289	154.379	153.812	131.631	140.912	136.257
ENSG00000213190	MLLT11	MLLT11 transcription factor 7 cofactor [Source:HGNC Symbol;Acc:HGNC:16997]	0.17937	6.99697	3.48129	0.0046214	0.112423	-2.49296	125.206	122.738	112.376	142.726	133.183	131.824
ENSG00000090006	LTBP4	latent transforming growth factor beta binding protein 4 [Source:HGNC Symbol;Acc:HGNC:6717]	-0.260414	4.24375	-3.48027	0.00463011	0.112423	-2.21838	19.6031	20.1068	22.4592	16.7002	19.3227	16.0925
ENSG00000228253	MT-ATP8	mitochondrially encoded ATP synthase membrane subunit 8 [Source:HGNC Symbol;Acc:HGNC:7415]	-0.365894	6.82641	-3.4798	0.00463409	0.112423	-2.48601	128.83	140.053	118.414	98.2307	83.839	120.983
ENSG00000132507	EIF5A	eukaryotic translation initiation factor 5A [Source:HGNC Symbol;Acc:HGNC:3300]	-0.127884	9.68955	-3.47947	0.00463686	0.112423	-2.5993	841.65	873.136	873.45	778.006	816.491	774.915
ENSG00000148362	PAXX	PAXX non-homologous end joining factor [Source:HGNC Symbol;Acc:HGNC:27849]	-0.204989	4.47428	-3.47837	0.00464623	0.112423	-2.25871	23.0407	25.5338	23.0343	21.43	20.2351	20.4128
ENSG00000110057	UNC93B1	unc-93 homolog B1, TLR signaling regulator [Source:HGNC Symbol;Acc:HGNC:13481]	-0.465094	2.83662	-3.47694	0.00465842	0.112423	-1.9835	7.02988	7.90668	10.5587	5.91224	6.74505	5.62115
ENSG00000172586	CHCHD1	coiled-coil-helix-coiled-coil-helix domain containing 1 [Source:HGNC Symbol;Acc:HGNC:23518]	-0.227495	4.26341	-3.47404	0.00468317	0.112423	-2.233	21.4613	19.9084	20.9577	16.9338	17.0147	19.3367
ENSG00000198265	HELZ	helicase with zinc finger [Source:HGNC Symbol;Acc:HGNC:16878]	0.170813	4.92339	3.47401	0.00468346	0.112423	-2.33249	28.615	28.0985	29.0404	31.6049	31.3099	33.6305
ENSG00000198815	FOXJ3	forkhead box J3 [Source:HGNC Symbol;Acc:HGNC:29178]	0.147839	5.47501	3.47227	0.00469839	0.112423	-2.40044	41.7457	41.4463	43.5287	46.568	46.3923	47.3782
ENSG00000042753	AP2S1	adaptor related protein complex 2 subunit sigma 1 [Source:HGNC Symbol;Acc:HGNC:565]	-0.13841	7.72126	-3.47212	0.00469972	0.112423	-2.54316	216.811	222.336	224.624	194.301	207.218	201.847
ENSG00000019505	SYT13	synaptotagmin 13 [Source:HGNC Symbol;Acc:HGNC:14962]	-1.19261	-2.05033	-3.47191	0.00470147	0.112423	-2.72015	0.371624	0.297563	0.41532	0.131383	0.12524	0.208785
ENSG00000158985	CDC42SE2	CDC42 small effector 2 [Source:HGNC Symbol;Acc:HGNC:18547]	0.155324	5.39492	3.47023	0.00471597	0.112423	-2.39583	40.0579	40.5253	38.9762	45.7067	43.4582	43.9574
ENSG00000165684	SNAPC4	small nuclear RNA activating complex polypeptide 4 [Source:HGNC Symbol;Acc:HGNC:11137]	-0.183902	4.77217	-3.46916	0.00472527	0.112423	-2.31966	28.9402	28.2402	30.1107	25.3715	27.0697	24.5082
ENSG00000099341	PSMD8	proteasome 26S subunit, non-ATPase 8 [Source:HGNC Symbol;Acc:HGNC:9566]	-0.156641	6.98989	-3.46894	0.00472711	0.112423	-2.51509	131.803	138.806	131.736	115.383	123.916	121.931
ENSG00000143742	SRP9	signal recognition particle 9 [Source:HGNC Symbol;Acc:HGNC:11304]	0.154039	7.73956	3.46885	0.00472792	0.112423	-2.54999	211.671	203.76	192.485	225.628	227.006	223.32
ENSG00000147804	SLC39A4	solute carrier family 39 member 4 [Source:HGNC Symbol;Acc:HGNC:17129]	-0.287781	2.60635	-3.46821	0.00473346	0.112423	-1.96559	6.70471	6.99982	6.46941	5.76625	5.26007	5.4766
ENSG00000198677	TTC37	tetratricopeptide repeat domain 37 [Source:HGNC Symbol;Acc:HGNC:23639]	0.175418	7.35478	3.46779	0.00473711	0.112423	-2.53539	162.585	153.585	146.193	179.995	164.851	176.938
ENSG00000156162	DPY19L4	dpy-19 like 4 [Source:HGNC Symbol;Acc:HGNC:27829]	0.163537	5.29074	3.46744	0.0047401	0.112423	-2.38943	37.5185	37.3229	36.0689	42.9914	41.3649	39.878
ENSG00000112237	CCNC	cyclin C [Source:HGNC Symbol;Acc:HGNC:1581]	0.17644	5.72069	3.46661	0.00474731	0.112423	-2.43426	52.337	49.7639	46.7874	57.1224	55.0876	55.8581
ENSG00000117620	SLC35A3	solute carrier family 35 member A3 [Source:HGNC Symbol;Acc:HGNC:11023]	0.207715	4.52211	3.4657	0.00475531	0.112423	-2.28998	22.6071	21.5096	20.0312	25.1817	25.1732	23.7052
ENSG00000183506	PI4KAP2	phosphatidylinositol 4-kinase alpha pseudogene 2 [Source:HGNC Symbol;Acc:HGNC:33577]	-0.295663	3.05615	-3.46513	0.00476028	0.112423	-2.04223	9.35253	8.23259	10.1594	7.44504	7.49649	7.51628
ENSG00000149084	HSD17B12	hydroxysteroid 17-beta dehydrogenase 12 [Source:HGNC Symbol;Acc:HGNC:18646]	0.166366	6.92592	3.46474	0.00476361	0.112423	-2.51955	120.143	116.333	108.015	131.982	127.333	126.926
ENSG00000005436	GCFC2	GC-rich sequence DNA-binding factor 2 [Source:HGNC Symbol;Acc:HGNC:1317]	0.21712	4.17897	3.46428	0.00476767	0.112423	-2.23808	17.5902	17.1737	15.6224	19.1819	19.4121	19.9792
ENSG00000100934	SEC23A	SEC23 homolog A, COPII coat complex component [Source:HGNC Symbol;Acc:HGNC:10701]	0.137941	7.85372	3.46409	0.00476935	0.112423	-2.56323	226.752	220.551	214.097	244.431	237.526	245.58
ENSG00000112697	TMEM30A	transmembrane protein 30A [Source:HGNC Symbol;Acc:HGNC:16667]	0.130238	8.58398	3.46339	0.00477543	0.112423	-2.59095	374.628	363.523	361.887	414.338	398.53	391.039
ENSG00000099364	FBXL19	F-box and leucine rich repeat protein 19 [Source:HGNC Symbol;Acc:HGNC:25300]	-0.221246	5.75714	-3.46329	0.0047763	0.112423	-2.44281	55.248	55.8852	64.2628	46.6556	52.8869	50.9115
ENSG00000187607	ZNF286A	zinc finger protein 286A [Source:HGNC Symbol;Acc:HGNC:13501]	0.246618	3.09708	3.46281	0.00478053	0.112423	-2.0551	7.86603	7.60912	8.05082	9.2406	9.76869	8.94565
ENSG00000100258	LMF2	lipase maturation factor 2 [Source:HGNC Symbol;Acc:HGNC:25096]	-0.156625	6.84453	-3.46278	0.00478076	0.112423	-2.51864	117.913	119.62	126.353	107.355	114.576	104.714
ENSG00000119969	HELLS	helicase, lymphoid specific [Source:HGNC Symbol;Acc:HGNC:4861]	0.172159	4.83072	3.46219	0.00478597	0.112423	-2.34147	26.3853	27.0499	26.9798	31.2838	28.6441	30.6272
ENSG00000120256	LRP11	LDL receptor related protein 11 [Source:HGNC Symbol;Acc:HGNC:16936]	-0.381846	1.46986	-3.46174	0.0047899	0.112423	-1.87128	3.06589	3.14567	3.25866	2.49628	2.32588	2.42512
ENSG00000115204	MPV17	mitochondrial inner membrane protein MPV17 [Source:HGNC Symbol;Acc:HGNC:7224]	-0.15558	5.95747	-3.46043	0.0048014	0.112423	-2.46509	64.0586	64.2737	68.3361	57.9837	61.2422	57.3999
ENSG00000182117	NOP10	NOP10 ribonucleoprotein [Source:HGNC Symbol;Acc:HGNC:14378]	-0.172281	5.84913	-3.45964	0.00480839	0.112423	-2.4577	61.9373	62.1057	59.3748	51.6481	54.6761	56.6612
ENSG00000170955	CAVIN3	caveolae associated protein 3 [Source:HGNC Symbol;Acc:HGNC:9400]	-0.217758	6.70925	-3.45824	0.0048207	0.112423	-2.5193	106.176	110.878	121.753	97.8511	105.344	88.509
ENSG00000145743	FBXL17	F-box and leucine rich repeat protein 17 [Source:HGNC Symbol;Acc:HGNC:13615]	0.188994	4.054	3.45818	0.00482124	0.112423	-2.22847	15.9643	15.3033	15.3828	18.1163	17.4978	17.5219
ENSG00000101460	MAP1LC3A	microtubule associated protein 1 light chain 3 alpha [Source:HGNC Symbol;Acc:HGNC:6838]	-0.282662	3.03248	-3.45798	0.00482297	0.112423	-2.05089	8.82606	8.30343	10.0156	7.40124	7.42492	7.37173
ENSG00000137449	CPEB2	cytoplasmic polyadenylation element binding protein 2 [Source:HGNC Symbol;Acc:HGNC:21745]	0.219653	3.78424	3.45663	0.00483491	0.112423	-2.18552	13.1772	12.9228	12.1721	14.6419	14.4741	15.4662
ENSG00000108256	NUFIP2	nuclear FMR1 interacting protein 2 [Source:HGNC Symbol;Acc:HGNC:17634]	0.164623	6.6652	3.45633	0.00483764	0.112423	-2.52058	100.23	93.6049	93.8144	110.479	101.73	110.062
ENSG00000148204	CRB2	crumbs cell polarity complex component 2 [Source:HGNC Symbol;Acc:HGNC:18688]	-1.58159	-1.48293	-3.45562	0.0048439	0.112423	-2.53332	0.387108	0.510109	1.16609	0.175177	0.161022	0.273027
ENSG00000213553	RPLP0P6	ribosomal protein lateral stalk subunit P0 pseudogene 6 [Source:HGNC Symbol;Acc:HGNC:36404]	0.285143	3.48773	3.45536	0.00484625	0.112423	-2.13616	9.35253	10.4997	10.5747	12.0434	13.8121	11.4511
ENSG00000133997	MED6	mediator complex subunit 6 [Source:HGNC Symbol;Acc:HGNC:19970]	0.21115	4.43644	3.45415	0.00485693	0.112522	-2.29746	20.2999	20.5602	19.5041	25.1234	23.0262	21.7619
ENSG00000130669	PAK4	p21 (RAC1) activated kinase 4 [Source:HGNC Symbol;Acc:HGNC:16059]	-0.206046	6.44638	-3.45224	0.00487404	0.112718	-2.51457	86.8361	95.3053	98.926	76.2751	87.5962	80.1094
ENSG00000114744	COMMD2	COMM domain containing 2 [Source:HGNC Symbol;Acc:HGNC:24993]	0.165792	5.11488	3.45177	0.00487821	0.112718	-2.39737	33.0745	33.5538	31.4844	37.342	35.9617	36.7302
ENSG00000289318		novel transcript	-0.207642	3.55217	-3.44942	0.00489926	0.112936	-2.1573	12.4184	12.8094	12.5395	10.9048	10.8243	10.9853
ENSG00000068903	SIRT2	sirtuin 2 [Source:HGNC Symbol;Acc:HGNC:10886]	-0.147117	6.2309	-3.44785	0.00491336	0.112936	-2.50855	78.1493	77.2531	81.5944	70.7279	73.9451	69.4131
ENSG00000127022	CANX	calnexin [Source:HGNC Symbol;Acc:HGNC:1473]	0.132031	10.4136	3.44646	0.00492588	0.112936	-2.68439	1341.17	1310.48	1256.47	1408.18	1439.16	1434.28
ENSG00000177853	ZNF518A	zinc finger protein 518A [Source:HGNC Symbol;Acc:HGNC:29009]	0.308851	2.43706	3.44569	0.00493285	0.112936	-1.98157	4.7382	4.77518	5.09566	6.53995	5.65368	5.84599
ENSG00000154727	GABPA	GA binding protein transcription factor subunit alpha [Source:HGNC Symbol;Acc:HGNC:4071]	0.166932	5.7145	3.44564	0.0049333	0.112936	-2.47204	48.4504	50.3307	49.8863	59.1224	52.5649	55.2157
ENSG00000173272	MZT2A	mitotic spindle organizing protein 2A [Source:HGNC Symbol;Acc:HGNC:33187]	-0.264128	5.47587	-3.44525	0.00493687	0.112936	-2.44862	47.9549	44.9179	53.5922	37.7361	45.7304	38.8341
ENSG00000155545	MIER3	MIER family member 3 [Source:HGNC Symbol;Acc:HGNC:26678]	0.182679	4.13845	3.4446	0.00494276	0.112936	-2.26689	16.4598	16.0259	17.092	18.9338	18.7323	18.5498
ENSG00000156875	MFSD14A	major facilitator superfamily domain containing 14A [Source:HGNC Symbol;Acc:HGNC:23363]	-0.325899	2.28106	-3.44401	0.00494803	0.112936	-1.96342	5.41951	5.39865	5.46305	4.46702	4.66965	3.90268
ENSG00000167523	SPATA33	spermatogenesis associated 33 [Source:HGNC Symbol;Acc:HGNC:26463]	-0.253214	3.19587	-3.44311	0.00495624	0.112936	-2.10553	9.41446	10.4289	10.1434	8.23333	8.10479	8.83323
ENSG00000173517	PEAK1	pseudopodium enriched atypical kinase 1 [Source:HGNC Symbol;Acc:HGNC:29431]	0.15682	7.22777	3.44282	0.00495891	0.112936	-2.57514	145.676	140.988	139.164	162.973	148.838	162.997
ENSG00000175602	CCDC85B	coiled-coil domain containing 85B [Source:HGNC Symbol;Acc:HGNC:24926]	-0.215906	7.09857	-3.4426	0.00496092	0.112936	-2.5689	139.405	141.924	162.422	119.194	137.102	125.737
ENSG00000141526	SLC16A3	solute carrier family 16 member 3 [Source:HGNC Symbol;Acc:HGNC:10924]	-0.19769	8.1244	-3.44218	0.00496472	0.112936	-2.6135	283.053	293.553	320.531	258.416	282.505	242.031
ENSG00000225137	DYNC1I2P1	dynein cytoplasmic 1 intermediate chain 2 pseudogene 1 [Source:HGNC Symbol;Acc:HGNC:45012]	0.622527	0.395597	3.43873	0.00499617	0.113018	-1.96193	1.00648	0.921029	1.26193	1.72258	1.78914	1.3812
ENSG00000151881	TMEM267	transmembrane protein 267 [Source:HGNC Symbol;Acc:HGNC:26139]	0.188387	4.02567	3.43818	0.00500122	0.113018	-2.25977	15.3759	15.4024	14.9515	17.7513	17.3546	17.008
ENSG00000129824	RPS4Y1	ribosomal protein S4 Y-linked 1 [Source:HGNC Symbol;Acc:HGNC:10425]	-1.60262	-2.21838	-3.438	0.00500289	0.113018	-2.83551	0.201296	0.42509	0.575058	0.116785	0.0894569	0.144544
ENSG00000102580	DNAJC3	DnaJ heat shock protein family (Hsp40) member C3 [Source:HGNC Symbol;Acc:HGNC:9439]	0.141321	7.12908	3.43798	0.00500306	0.113018	-2.57912	138.709	129.653	131.465	147.893	147.908	144.945
ENSG00000128340	RAC2	Rac family small GTPase 2 [Source:HGNC Symbol;Acc:HGNC:9802]	-0.124728	7.92929	-3.43792	0.00500367	0.113018	-2.61408	249.979	259.759	253.521	237.117	231.174	231.656
ENSG00000136720	HS6ST1	heparan sulfate 6-O-sulfotransferase 1 [Source:HGNC Symbol;Acc:HGNC:5201]	-0.165158	4.74576	-3.43691	0.0050129	0.113018	-2.37454	28.166	27.5742	29.4558	25.0796	25.4594	25.4076
ENSG00000138459	SLC35A5	solute carrier family 35 member A5 [Source:HGNC Symbol;Acc:HGNC:20792]	0.149492	5.40152	3.43609	0.00502044	0.113018	-2.45877	40.3212	40.1852	39.8388	45.1666	43.1719	45.1137
ENSG00000197982	C1orf122	chromosome 1 open reading frame 122 [Source:HGNC Symbol;Acc:HGNC:24789]	-0.227128	4.95325	-3.4346	0.0050342	0.113018	-2.40692	32.1764	32.5761	35.7495	28.2619	31.5604	26.323
ENSG00000134049	IER3IP1	immediate early response 3 interacting protein 1 [Source:HGNC Symbol;Acc:HGNC:18550]	0.197546	5.36579	3.43418	0.00503807	0.113018	-2.45841	40.8321	37.8756	36.8996	47.2979	43.1898	41.9819
ENSG00000218891	ZNF579	zinc finger protein 579 [Source:HGNC Symbol;Acc:HGNC:26646]	-0.472573	3.82315	-3.43418	0.00503809	0.113018	-2.2282	15.0043	15.9267	19.0408	9.22601	14.1879	13.4105
ENSG00000196338	NLGN3	neuroligin 3 [Source:HGNC Symbol;Acc:HGNC:14289]	-0.79393	-0.439191	-3.43404	0.00503936	0.113018	-2.15659	0.990996	0.836011	1.07025	0.525532	0.715655	0.449692
ENSG00000178951	ZBTB7A	zinc finger and BTB domain containing 7A [Source:HGNC Symbol;Acc:HGNC:18078]	-0.170731	5.94125	-3.43338	0.00504545	0.113018	-2.51319	64.0586	64.2028	67.154	54.378	59.3457	60.1463
ENSG00000107404	DVL1	dishevelled segment polarity protein 1 [Source:HGNC Symbol;Acc:HGNC:3084]	-0.165666	6.01933	-3.43213	0.00505703	0.113122	-2.52175	65.7309	67.9153	72.4094	59.0056	63.6575	61.0938
ENSG00000276045	ORAI1	ORAI calcium release-activated calcium modulator 1 [Source:HGNC Symbol;Acc:HGNC:25896]	-0.179278	5.66582	-3.43058	0.00507141	0.113122	-2.49446	55.2945	51.2517	55.4931	45.2833	48.0205	49.8515
ENSG00000032219	ARID4A	AT-rich interaction domain 4A [Source:HGNC Symbol;Acc:HGNC:9885]	0.170141	4.71213	3.43028	0.00507424	0.113122	-2.38259	24.233	24.6694	25.1588	28.1452	28.6441	26.6121
ENSG00000261221	ZNF865	zinc finger protein 865 [Source:HGNC Symbol;Acc:HGNC:38705]	-0.353233	4.18424	-3.42987	0.00507806	0.113122	-2.29841	19.1386	18.9024	23.7531	13.8536	17.9451	16.7992
ENSG00000172613	RAD9A	RAD9 checkpoint clamp component A [Source:HGNC Symbol;Acc:HGNC:9827]	-0.214756	3.96453	-3.42942	0.00508226	0.113122	-2.26399	15.8559	16.6494	17.9227	14.0726	15.0645	14.342
ENSG00000111676	ATN1	atrophin 1 [Source:HGNC Symbol;Acc:HGNC:3033]	-0.137412	7.61166	-3.42809	0.00509468	0.113255	-2.61944	194.917	210.93	209.561	187.016	185.373	186.767
ENSG00000124733	MEA1	male-enhanced antigen 1 [Source:HGNC Symbol;Acc:HGNC:6986]	-0.169026	5.32121	-3.4265	0.00510948	0.113272	-2.46684	42.907	41.6589	42.4904	35.9989	37.715	39.4283
ENSG00000189060	H1-0	H1.0 linker histone [Source:HGNC Symbol;Acc:HGNC:4714]	-0.152652	6.45632	-3.42599	0.00511434	0.113272	-2.56337	88.6322	94.5401	94.4374	81.0925	86.4332	82.3418
ENSG00000181904	C5orf24	chromosome 5 open reading frame 24 [Source:HGNC Symbol;Acc:HGNC:26746]	0.161144	7.95812	3.42594	0.00511476	0.113272	-2.63724	247.857	230.257	227.627	276.809	258.513	253.514
ENSG00000169592	INO80E	INO80 complex subunit E [Source:HGNC Symbol;Acc:HGNC:26905]	-0.170449	5.70564	-3.42483	0.00512523	0.113361	-2.50872	51.4234	56.0978	58.7039	49.6628	49.2729	48.5507
ENSG00000213625	LEPROT	leptin receptor overlapping transcript [Source:HGNC Symbol;Acc:HGNC:29477]	0.163671	6.40157	3.42391	0.00513382	0.113408	-2.564	82.2837	80.3138	77.0259	94.552	88.0435	85.8269
ENSG00000132294	EFR3A	EFR3 homolog A [Source:HGNC Symbol;Acc:HGNC:28970]	0.142184	6.38355	3.42212	0.00515074	0.113639	-2.56616	79.1249	81.1356	78.0801	90.7565	85.5566	86.6942
ENSG00000133265	HSPBP1	HSPA (Hsp70) binding protein 1 [Source:HGNC Symbol;Acc:HGNC:24989]	-0.162177	5.29075	-3.41932	0.00517728	0.113746	-2.4765	39.9186	41.503	42.6981	36.2179	38.4665	36.3447
ENSG00000197782	ZNF780A	zinc finger protein 780A [Source:HGNC Symbol;Acc:HGNC:27603]	0.258801	2.85755	3.41913	0.00517908	0.113746	-2.09118	6.64277	6.48971	6.74096	8.39391	7.74697	7.59658
ENSG00000163191	S100A11	S100 calcium binding protein A11 [Source:HGNC Symbol;Acc:HGNC:10488]	-0.147949	7.67495	-3.41754	0.00519417	0.113746	-2.64144	214.458	221.203	209.337	186.754	197.861	197.8
ENSG00000055917	PUM2	pumilio RNA binding family member 2 [Source:HGNC Symbol;Acc:HGNC:14958]	0.142432	6.63901	3.41751	0.00519444	0.113746	-2.59016	97.8144	94.611	92.1052	106.216	102.947	104.762
ENSG00000162227	TAF6L	TATA-box binding protein associated factor 6 like [Source:HGNC Symbol;Acc:HGNC:17305]	-0.279618	3.40184	-3.41708	0.0051986	0.113746	-2.18765	11.0713	11.7042	12.0443	9.09462	10.8958	8.94565
ENSG00000259865		novel transcript	0.259213	3.14726	3.41656	0.00520354	0.113746	-2.14523	8.1912	8.54432	7.53965	9.63475	9.41086	10.0217
ENSG00000104408	EIF3E	eukaryotic translation initiation factor 3 subunit E [Source:HGNC Symbol;Acc:HGNC:3277]	0.130984	8.26277	3.41653	0.00520381	0.113746	-2.66572	303.028	290.578	286.73	325.144	320.488	318.028
ENSG00000158528	PPP1R9A	protein phosphatase 1 regulatory subunit 9A [Source:HGNC Symbol;Acc:HGNC:14946]	-0.728102	-0.255053	-3.41562	0.00521247	0.113746	-2.12775	0.944543	1.00605	1.27791	0.569326	0.751438	0.626356
ENSG00000164713	BRI3	brain protein I3 [Source:HGNC Symbol;Acc:HGNC:1109]	-0.403529	5.5238	-3.41549	0.00521378	0.113746	-2.50659	60.5746	47.6385	51.1323	33.5757	39.1821	48.647
ENSG00000164896	FASTK	Fas activated serine/threonine kinase [Source:HGNC Symbol;Acc:HGNC:24676]	-0.150838	5.89081	-3.41438	0.00522442	0.113837	-2.54394	61.2869	62.3608	63.8315	58.3487	57.0377	53.5294
ENSG00000147799	ARHGAP39	Rho GTPase activating protein 39 [Source:HGNC Symbol;Acc:HGNC:29351]	-0.292641	3.76258	-3.41256	0.00524183	0.114075	-2.25891	13.9669	14.3255	16.7885	11.2843	13.5974	12.0453
ENSG00000152484	USP12	ubiquitin specific peptidase 12 [Source:HGNC Symbol;Acc:HGNC:20485]	0.153795	6.90485	3.40991	0.00526745	0.114491	-2.61896	119.291	111.671	109.948	130.288	123.039	125.641
ENSG00000187840	EIF4EBP1	eukaryotic translation initiation factor 4E binding protein 1 [Source:HGNC Symbol;Acc:HGNC:3288]	-0.168273	6.703	-3.40762	0.00528956	0.114829	-2.6118	104.302	112.408	114.596	97.3694	103.842	93.7929
ENSG00000153914	SREK1	splicing regulatory glutamic acid and lysine rich protein 1 [Source:HGNC Symbol;Acc:HGNC:17882]	0.148911	6.26498	3.40453	0.00531966	0.11534	-2.59044	74.1544	74.15	70.7482	82.9465	78.1674	81.6994
ENSG00000250786	SNHG18	small nucleolar RNA host gene 18 [Source:HGNC Symbol;Acc:HGNC:49007]	-1.50373	-2.8182	-3.40324	0.00533231	0.115377	-3.06875	0.185812	0.226715	0.287529	0.0437943	0.12524	0.0803021
ENSG00000087086	FTL	ferritin light chain [Source:HGNC Symbol;Acc:HGNC:3999]	-0.113136	10.604	-3.40301	0.0053345	0.115377	-2.77064	1626.3	1628.65	1598.44	1496.89	1515.31	1475.34
ENSG00000125912	NCLN	nicalin [Source:HGNC Symbol;Acc:HGNC:26923]	-0.132054	7.49003	-3.4019	0.00534542	0.11541	-2.66227	183.505	189.293	191.526	173.966	175.604	165.503
ENSG00000054267	ARID4B	AT-rich interaction domain 4B [Source:HGNC Symbol;Acc:HGNC:15550]	0.159864	5.84439	3.40035	0.00536061	0.11541	-2.56609	54.9229	52.272	55.8286	60.8449	63.3355	58.0102
ENSG00000155850	SLC26A2	solute carrier family 26 member 2 [Source:HGNC Symbol;Acc:HGNC:10994]	0.212836	5.99056	3.3994	0.00537005	0.11541	-2.57966	63.238	58.4216	55.7327	70.1001	62.9061	72.4807
ENSG00000177191	B3GNT8	UDP-GlcNAc:betaGal beta-1,3-N-acetylglucosaminyltransferase 8 [Source:HGNC Symbol;Acc:HGNC:24139]	-0.458747	1.45803	-3.39747	0.00538904	0.11541	-1.97398	3.17429	2.83394	3.67398	2.10213	2.45112	2.4733
ENSG00000114850	SSR3	signal sequence receptor subunit 3 [Source:HGNC Symbol;Acc:HGNC:11325]	0.134696	8.85035	3.3936	0.00542746	0.11541	-2.72846	454.945	440.762	425.671	492.496	472.529	485.073
ENSG00000131116	ZNF428	zinc finger protein 428 [Source:HGNC Symbol;Acc:HGNC:20804]	-0.200404	5.06755	-3.39343	0.00542923	0.11541	-2.49678	34.2513	35.6226	37.9698	32.4078	32.8486	28.7
ENSG00000163785	RYK	receptor like tyrosine kinase [Source:HGNC Symbol;Acc:HGNC:10481]	0.152748	5.71001	3.39206	0.00544285	0.11541	-2.5695	50.7111	48.6162	49.5029	53.3853	56.0537	56.0991
ENSG00000180694	TMEM64	transmembrane protein 64 [Source:HGNC Symbol;Acc:HGNC:25441]	0.194545	4.41628	3.39178	0.00544562	0.11541	-2.40713	19.4018	20.6736	19.6957	22.3643	24.1713	22.067
ENSG00000214253	FIS1	fission, mitochondrial 1 [Source:HGNC Symbol;Acc:HGNC:21689]	-0.183214	5.58585	-3.39173	0.00544612	0.11541	-2.55773	47.5523	50.9825	55.1257	44.0279	46.4639	44.7122
ENSG00000135655	USP15	ubiquitin specific peptidase 15 [Source:HGNC Symbol;Acc:HGNC:12613]	0.152701	6.39606	3.39121	0.00545135	0.11541	-2.62354	82.4385	80.8806	76.307	90.7419	87.0952	88.3966
ENSG00000178464	RPL10P16	ribosomal protein L10 pseudogene 16 [Source:HGNC Symbol;Acc:HGNC:36882]	-0.362223	3.92794	-3.39099	0.00545355	0.11541	-2.32508	15.0353	17.0603	20.0152	14.7733	14.2236	11.4511
ENSG00000143947	RPS27A	ribosomal protein S27a [Source:HGNC Symbol;Acc:HGNC:10417]	-0.134968	8.61938	-3.39089	0.00545452	0.11541	-2.72539	416.59	410.68	408.323	361.654	377.079	387.04
ENSG00000213186	TRIM59	tripartite motif containing 59 [Source:HGNC Symbol;Acc:HGNC:30834]	0.207903	4.40242	3.39064	0.00545705	0.11541	-2.40699	18.0083	20.8861	20.175	23.2548	22.8115	22.0991
ENSG00000172270	BSG	basigin (Ok blood group) [Source:HGNC Symbol;Acc:HGNC:1116]	-0.158432	9.45311	-3.39008	0.00546269	0.11541	-2.75567	707.54	727.585	787.175	646.609	701.449	643.027
ENSG00000172493	AFF1	AF4/FMR2 family member 1 [Source:HGNC Symbol;Acc:HGNC:7135]	0.151458	5.6692	3.38994	0.00546413	0.11541	-2.56964	49.0853	48.2903	47.4263	54.451	51.5451	54.7982
ENSG00000186340	THBS2	thrombospondin 2 [Source:HGNC Symbol;Acc:HGNC:11786]	-1.30201	-2.40661	-3.38987	0.00546484	0.11541	-2.92659	0.247749	0.240885	0.399346	0.0875887	0.12524	0.128483
ENSG00000100911	PSME2	proteasome activator subunit 2 [Source:HGNC Symbol;Acc:HGNC:9569]	-0.161681	5.69801	-3.38982	0.00546529	0.11541	-2.57202	53.359	54.5675	56.6432	46.9037	51.1693	49.2413
ENSG00000103326	CAPN15	calpain 15 [Source:HGNC Symbol;Acc:HGNC:11182]	-0.173456	6.60056	-3.38922	0.00547131	0.11541	-2.63948	96.3589	103.991	108.942	89.9098	96.2556	88.0753
ENSG00000114933	INO80D	INO80 complex subunit D [Source:HGNC Symbol;Acc:HGNC:25997]	0.282156	3.33581	3.38911	0.0054724	0.11541	-2.22697	9.52286	9.19612	8.72172	10.5544	10.5022	12.4147
ENSG00000143774	GUK1	guanylate kinase 1 [Source:HGNC Symbol;Acc:HGNC:4693]	-0.163856	7.50206	-3.38883	0.00547525	0.11541	-2.68676	182.188	189.76	203.858	166.302	180.327	167.317
ENSG00000205476	CCDC85C	coiled-coil domain containing 85C [Source:HGNC Symbol;Acc:HGNC:35459]	-0.166192	5.86336	-3.38832	0.00548041	0.11541	-2.58928	59.5372	63.0126	62.298	52.0715	55.9106	56.9824
ENSG00000064763	FAR2	fatty acyl-CoA reductase 2 [Source:HGNC Symbol;Acc:HGNC:25531]	0.135261	6.07215	3.38831	0.00548042	0.11541	-2.6063	64.6006	63.7352	64.151	71.6037	71.0109	68.8028
ENSG00000182979	MTA1	metastasis associated 1 [Source:HGNC Symbol;Acc:HGNC:7410]	-0.165291	6.86767	-3.38716	0.00549206	0.115517	-2.6585	119.678	121.533	129.692	106.055	117.314	107.685
ENSG00000153130	SCOC	short coiled-coil protein [Source:HGNC Symbol;Acc:HGNC:20335]	0.184166	6.50837	3.38433	0.0055207	0.115824	-2.64317	90.9858	86.3926	79.1344	99.7489	94.3591	96.8604
ENSG00000111432	FZD10	frizzled class receptor 10 [Source:HGNC Symbol;Acc:HGNC:4039]	-1.56058	-2.97985	-3.38373	0.00552673	0.115824	-3.11092	0.170327	0.212545	0.255581	0.0583924	0.0357828	0.128483
ENSG00000115318	LOXL3	lysyl oxidase like 3 [Source:HGNC Symbol;Acc:HGNC:13869]	-1.20436	-0.9873	-3.38285	0.0055357	0.115824	-2.40483	0.68131	0.580957	1.11817	0.437943	0.39361	0.192725
ENSG00000154059	IMPACT	impact RWD domain protein [Source:HGNC Symbol;Acc:HGNC:20387]	0.175957	5.33242	3.38193	0.00554506	0.115824	-2.54999	39.5779	38.2723	35.9092	43.8235	41.2575	43.315
ENSG00000164924	YWHAZ	tyrosine 3-monooxygenase/tryptophan 5-monooxygenase activation protein zeta [Source:HGNC Symbol;Acc:HGNC:12855]	0.130669	10.0322	3.38147	0.0055497	0.115824	-2.79128	1035.14	1004.83	962.121	1102.8	1088.6	1093.67
ENSG00000153147	SMARCA5	SWI/SNF related, matrix associated, actin dependent regulator of chromatin, subfamily a, member 5 [Source:HGNC Symbol;Acc:HGNC:11101]	0.128138	6.89303	3.38138	0.00555063	0.115824	-2.67063	115.513	112.196	113.223	126.055	122.413	124.035
ENSG00000205090	TMEM240	transmembrane protein 240 [Source:HGNC Symbol;Acc:HGNC:25186]	-0.936873	-1.10556	-3.38104	0.00555414	0.115824	-2.43505	0.541951	0.595127	0.798692	0.379551	0.357828	0.256967
ENSG00000197119	SLC25A29	solute carrier family 25 member 29 [Source:HGNC Symbol;Acc:HGNC:20116]	-0.196611	5.59866	-3.38053	0.00555935	0.115824	-2.57935	49.7666	49.5514	56.4196	43.1374	47.7879	44.9531
ENSG00000116574	RHOU	ras homolog family member U [Source:HGNC Symbol;Acc:HGNC:17794]	-1.07805	-1.32731	-3.37864	0.00557864	0.116001	-2.52091	0.480014	0.481769	0.798692	0.204374	0.304153	0.305148
ENSG00000178719	GRINA	glutamate ionotropic receptor NMDA type subunit associated protein 1 [Source:HGNC Symbol;Acc:HGNC:4589]	-0.158102	6.85518	-3.37814	0.00558378	0.116001	-2.67436	118.099	120.655	128.046	106.435	115.757	106.738
ENSG00000102218	RP2	RP2 activator of ARL3 GTPase [Source:HGNC Symbol;Acc:HGNC:10274]	0.151508	5.87002	3.37465	0.0056197	0.116001	-2.61523	56.0997	56.8204	53.4964	63.0638	61.7431	60.0339
ENSG00000149231	CCDC82	coiled-coil domain containing 82 [Source:HGNC Symbol;Acc:HGNC:26282]	0.151991	5.96079	3.3743	0.0056233	0.116001	-2.62323	58.5307	59.5977	59.0872	67.9396	62.0294	66.9398
ENSG00000170604	IRF2BP1	interferon regulatory factor 2 binding protein 1 [Source:HGNC Symbol;Acc:HGNC:21728]	-0.24806	4.66762	-3.37357	0.00563089	0.116001	-2.4774	26.1375	26.1431	30.9254	21.8242	25.209	23.0628
ENSG00000120279	MYCT1	MYC target 1 [Source:HGNC Symbol;Acc:HGNC:23172]	0.139442	7.45475	3.37108	0.0056567	0.116001	-2.71738	173.099	164.099	164.099	181.163	188.432	182.543
ENSG00000213445	SIPA1	signal-induced proliferation-associated 1 [Source:HGNC Symbol;Acc:HGNC:10885]	-0.209553	7.11896	-3.37057	0.00566197	0.116001	-2.70202	141.031	146.075	161.623	119.223	139.714	129.592
ENSG00000135677	GNS	glucosamine (N-acetyl)-6-sulfatase [Source:HGNC Symbol;Acc:HGNC:4422]	0.125583	8.22018	3.37054	0.00566225	0.116001	-2.74867	292.297	284.414	279.494	313.246	312.169	308.473
ENSG00000004897	CDC27	cell division cycle 27 [Source:HGNC Symbol;Acc:HGNC:1728]	0.148036	7.37815	3.37	0.00566791	0.116001	-2.71589	162.074	160.854	151.192	180.52	169.539	175.091
ENSG00000099899	TRMT2A	tRNA methyltransferase 2 homolog A [Source:HGNC Symbol;Acc:HGNC:24974]	-0.168416	5.02332	-3.36964	0.00567164	0.116001	-2.5347	34.3752	33.6247	35.3661	31.2546	31.8109	28.973
ENSG00000110911	SLC11A2	solute carrier family 11 member 2 [Source:HGNC Symbol;Acc:HGNC:10908]	0.131653	6.29641	3.36919	0.00567635	0.116001	-2.65729	75.3157	74.3767	75.4604	82.0706	80.9943	83.5784
ENSG00000229325	ACAP2-IT1	ACAP2 intronic transcript 1 [Source:HGNC Symbol;Acc:HGNC:41426]	-1.30231	-2.7837	-3.36791	0.00568971	0.116001	-3.08005	0.201296	0.198376	0.271555	0.102187	0.0715655	0.0803021
ENSG00000141639	MAPK4	mitogen-activated protein kinase 4 [Source:HGNC Symbol;Acc:HGNC:6878]	-1.68357	-2.2916	-3.36763	0.00569267	0.116001	-2.92289	0.232265	0.325903	0.62298	0.116785	0.0536741	0.176665
ENSG00000075461	CACNG4	calcium voltage-gated channel auxiliary subunit gamma 4 [Source:HGNC Symbol;Acc:HGNC:1408]	-1.14216	-1.42544	-3.36604	0.00570926	0.116001	-2.57218	0.387108	0.538448	0.782718	0.291962	0.250479	0.192725
ENSG00000130702	LAMA5	laminin subunit alpha 5 [Source:HGNC Symbol;Acc:HGNC:6485]	-0.142178	9.14613	-3.366	0.00570976	0.116001	-2.78941	560.656	592.392	633.874	536.218	537.332	543.517
ENSG00000100413	POLR3H	RNA polymerase III subunit H [Source:HGNC Symbol;Acc:HGNC:30349]	-0.135344	5.7699	-3.36583	0.00571148	0.116001	-2.62228	56.4094	56.9905	58.0809	53.0641	51.4735	51.5379
ENSG00000168286	THAP11	THAP domain containing 11 [Source:HGNC Symbol;Acc:HGNC:23194]	-0.240084	4.48839	-3.36561	0.00571386	0.116001	-2.46463	23.66	23.1391	26.3409	18.7878	22.1137	21.2319
ENSG00000101084	RAB5IF	RAB5 interacting factor [Source:HGNC Symbol;Acc:HGNC:15870]	-0.218934	5.04065	-3.36558	0.0057141	0.116001	-2.54389	32.3158	36.997	37.2191	29.0794	32.7233	29.8884
ENSG00000173465	ZNRD2	zinc ribbon domain containing 2 [Source:HGNC Symbol;Acc:HGNC:11328]	-0.163384	4.74896	-3.36493	0.00572096	0.116001	-2.50564	27.9492	28.9345	28.3855	24.846	25.4236	25.9376
ENSG00000177875	CCDC184	coiled-coil domain containing 184 [Source:HGNC Symbol;Acc:HGNC:33749]	-1.09174	-1.77925	-3.36472	0.00572314	0.116001	-2.70065	0.387108	0.354242	0.527137	0.175177	0.250479	0.160604
ENSG00000105887	MTPN	myotrophin [Source:HGNC Symbol;Acc:HGNC:15667]	0.135166	8.62108	3.36417	0.005729	0.116001	-2.7746	389.183	375.964	361.903	413.929	407.959	415.258
ENSG00000107679	PLEKHA1	pleckstrin homology domain containing A1 [Source:HGNC Symbol;Acc:HGNC:14335]	0.126885	6.58941	3.3641	0.00572973	0.116001	-2.68511	91.6362	91.6495	92.9997	100.318	101.82	99.5746
ENSG00000185000	DGAT1	diacylglycerol O-acyltransferase 1 [Source:HGNC Symbol;Acc:HGNC:2843]	-0.191943	5.04523	-3.36391	0.00573166	0.116001	-2.54775	36.2333	33.3129	36.2606	29.24	32.6697	30.8521
ENSG00000136731	UGGT1	UDP-glucose glycoprotein glucosyltransferase 1 [Source:HGNC Symbol;Acc:HGNC:15663]	0.129116	7.45081	3.36383	0.00573253	0.116001	-2.73051	168.686	166.848	166.08	180.695	180.148	187.795
ENSG00000103266	STUB1	STIP1 homology and U-box containing protein 1 [Source:HGNC Symbol;Acc:HGNC:11427]	-0.17503	6.0999	-3.36381	0.00573275	0.116001	-2.65273	67.2329	73.7107	77.9044	63.458	66.0907	64.049
ENSG00000106400	ZNHIT1	zinc finger HIT-type containing 1 [Source:HGNC Symbol;Acc:HGNC:21688]	-0.148204	6.33861	-3.36296	0.00574175	0.116049	-2.67125	82.903	83.9837	88.6229	77.0342	79.7955	73.7976
ENSG00000109686	SH3D19	SH3 domain containing 19 [Source:HGNC Symbol;Acc:HGNC:30418]	0.129313	7.1737	3.36212	0.0057506	0.116095	-2.72051	139.808	135.916	138.27	152.185	146.727	153.827
ENSG00000125827	TMX4	thioredoxin related transmembrane protein 4 [Source:HGNC Symbol;Acc:HGNC:25237]	0.145403	5.4475	3.36103	0.0057621	0.116194	-2.60049	41.6064	41.2196	41.6119	47.3855	44.4959	45.6919
ENSG00000182983	ZNF662	zinc finger protein 662 [Source:HGNC Symbol;Acc:HGNC:31930]	-1.36448	-3.04492	-3.36025	0.00577031	0.116226	-3.14782	0.170327	0.184206	0.20766	0.0583924	0.0536741	0.0963625
ENSG00000117335	CD46	CD46 molecule [Source:HGNC Symbol;Acc:HGNC:6953]	0.151839	7.88574	3.35952	0.00577816	0.116251	-2.75647	234.107	223.102	216.046	261.511	242.339	243.894
ENSG00000120805	ARL1	ADP ribosylation factor like GTPase 1 [Source:HGNC Symbol;Acc:HGNC:692]	0.154384	6.62497	3.3585	0.00578891	0.116334	-2.69744	97.2725	92.9815	90.4439	107.676	99.6908	104.891
ENSG00000278986		TEC	-0.844898	-0.97953	-3.35728	0.00580199	0.116404	-2.41443	0.727763	0.665975	0.62298	0.321158	0.339936	0.465752
ENSG00000128283	CDC42EP1	CDC42 effector protein 1 [Source:HGNC Symbol;Acc:HGNC:17014]	-0.178917	6.56198	-3.35631	0.00581231	0.116404	-2.69748	93.6027	104.048	103.974	84.9026	93.8045	87.8826
ENSG00000135241	PNPLA8	patatin like phospholipase domain containing 8 [Source:HGNC Symbol;Acc:HGNC:28900]	0.173657	5.13623	3.35401	0.00583692	0.116404	-2.57794	34.7623	32.9587	31.5963	37.3128	38.1802	36.5214
ENSG00000168702	LRP1B	LDL receptor related protein 1B [Source:HGNC Symbol;Acc:HGNC:6693]	-1.41368	-3.00362	-3.3533	0.00584457	0.116404	-3.14253	0.170327	0.184206	0.239608	0.0437943	0.0894569	0.0803021
ENSG00000116001	TIA1	TIA1 cytotoxic granule associated RNA binding protein [Source:HGNC Symbol;Acc:HGNC:11802]	0.136572	6.45273	3.35329	0.00584469	0.116404	-2.69655	85.4734	81.9149	83.1598	94.3184	91.586	89.4565
ENSG00000014164	ZC3H3	zinc finger CCCH-type containing 3 [Source:HGNC Symbol;Acc:HGNC:28972]	-0.213564	4.20805	-3.35271	0.00585093	0.116404	-2.44291	18.8134	19.1149	21.8842	17.4009	17.3904	16.6386
ENSG00000115993	TRAK2	trafficking kinesin protein 2 [Source:HGNC Symbol;Acc:HGNC:13206]	0.152181	6.13725	3.35248	0.00585334	0.116404	-2.67665	67.8987	67.4477	64.9337	77.6766	71.2792	73.5728
ENSG00000113391	FAM172A	family with sequence similarity 172 member A [Source:HGNC Symbol;Acc:HGNC:25365]	0.181464	4.76439	3.35244	0.00585381	0.116404	-2.53122	26.7414	25.1795	24.6157	28.2619	28.6441	29.8884
ENSG00000140299	BNIP2	BCL2 interacting protein 2 [Source:HGNC Symbol;Acc:HGNC:1083]	0.139692	6.33358	3.3521	0.00585742	0.116404	-2.69108	77.4526	77.6924	75.2528	87.0777	84.7693	82.0045
ENSG00000116918	TSNAX	translin associated factor X [Source:HGNC Symbol;Acc:HGNC:12380]	0.164893	4.96524	3.35165	0.00586225	0.116404	-2.56049	30.2254	28.4102	29.8551	33.7946	33.6358	31.7354
ENSG00000111249	CUX2	cut like homeobox 2 [Source:HGNC Symbol;Acc:HGNC:19347]	-1.81612	-2.7544	-3.35138	0.0058652	0.116404	-3.0826	0.170327	0.325903	0.351425	0.0583924	0.178914	0.0321208
ENSG00000179119	SPTY2D1	SPT2 chromatin protein domain containing 1 [Source:HGNC Symbol;Acc:HGNC:26818]	0.171655	5.06059	3.3504	0.00587582	0.116447	-2.57518	32.579	30.6065	31.1809	36.5537	33.5106	36.1038
ENSG00000162378	ZYG11B	zyg-11 family member B, cell cycle regulator [Source:HGNC Symbol;Acc:HGNC:25820]	0.165729	5.18589	3.34937	0.00588695	0.116447	-2.59253	35.2888	34.2481	33.4812	37.2544	38.6454	39.7495
ENSG00000180008	SOCS4	suppressor of cytokine signaling 4 [Source:HGNC Symbol;Acc:HGNC:19392]	0.17825	5.86112	3.34934	0.00588723	0.116447	-2.66074	57.4623	55.0776	51.4997	64.5383	59.1489	61.7363
ENSG00000005812	FBXL3	F-box and leucine rich repeat protein 3 [Source:HGNC Symbol;Acc:HGNC:13599]	0.177926	5.32369	3.34827	0.00589886	0.116546	-2.61036	40.1354	36.3877	36.4523	41.8382	43.7981	42.1104
ENSG00000104852	SNRNP70	small nuclear ribonucleoprotein U1 subunit 70 [Source:HGNC Symbol;Acc:HGNC:11150]	-0.145973	8.32448	-3.34671	0.00591582	0.116706	-2.79617	320.154	339.364	352.175	294.094	314.369	305.726
ENSG00000166575	TMEM135	transmembrane protein 135 [Source:HGNC Symbol;Acc:HGNC:26167]	0.212722	3.87304	3.3463	0.00592023	0.116706	-2.39867	13.843	14.1839	12.7631	15.4886	15.8339	15.9962
ENSG00000138095	LRPPRC	leucine rich pentatricopeptide repeat containing [Source:HGNC Symbol;Acc:HGNC:15714]	0.146772	7.54529	3.34525	0.00593164	0.116799	-2.7688	182.142	176.753	173.62	205.425	186.464	197.704
ENSG00000177485	ZBTB33	zinc finger and BTB domain containing 33 [Source:HGNC Symbol;Acc:HGNC:16682]	0.158182	5.4848	3.34308	0.00595535	0.117012	-2.63713	42.6748	42.1406	42.3467	49.3708	44.6211	47.8601
ENSG00000204580	DDR1	discoidin domain receptor tyrosine kinase 1 [Source:HGNC Symbol;Acc:HGNC:2730]	-0.8474	2.78184	-3.34273	0.00595922	0.117012	-2.20091	6.33309	8.4593	14.4244	4.46702	6.423	4.72176
ENSG00000141933	TPGS1	tubulin polyglutamylase complex subunit 1 [Source:HGNC Symbol;Acc:HGNC:25058]	-0.40332	2.70198	-3.34194	0.00596793	0.117012	-2.19759	7.68022	6.7306	7.97095	4.6714	6.58403	5.9263
ENSG00000122008	POLK	DNA polymerase kappa [Source:HGNC Symbol;Acc:HGNC:9183]	0.206918	4.88498	3.34183	0.00596907	0.117012	-2.56747	28.9092	28.5661	25.1269	32.4078	30.7374	32.0405
ENSG00000133103	COG6	component of oligomeric golgi complex 6 [Source:HGNC Symbol;Acc:HGNC:18621]	0.18158	4.93767	3.33879	0.00600259	0.117381	-2.58014	30.4577	28.6653	27.2514	33.2983	31.8467	32.683
ENSG00000112576	CCND3	cyclin D3 [Source:HGNC Symbol;Acc:HGNC:1585]	-0.124429	7.01897	-3.33848	0.00600596	0.117381	-2.75586	134.729	135.165	136.081	122.551	124.274	125.641
ENSG00000183386	FHL3	four and a half LIM domains 3 [Source:HGNC Symbol;Acc:HGNC:3704]	-0.214727	4.91731	-3.33788	0.00601258	0.117381	-2.57803	30.8293	31.9526	34.823	25.7803	29.3419	29.1978
ENSG00000178605	GTPBP6	GTP binding protein 6 (putative) [Source:HGNC Symbol;Acc:HGNC:30189]	-0.160188	5.81648	-3.3374	0.00601792	0.117381	-2.67826	56.3629	58.7333	63.7356	52.8014	53.5131	53.5133
ENSG00000125398	SOX9	SRY-box transcription factor 9 [Source:HGNC Symbol;Acc:HGNC:11204]	-1.10218	-0.404224	-3.3371	0.00602124	0.117381	-2.27644	0.805184	0.90686	1.80504	0.437943	0.64409	0.465752
ENSG00000112658	SRF	serum response factor [Source:HGNC Symbol;Acc:HGNC:11291]	-0.141389	6.14832	-3.33582	0.00603547	0.117439	-2.70766	73.9066	74.5892	74.7895	65.2244	68.2556	69.108
ENSG00000184470	TXNRD2	thioredoxin reductase 2 [Source:HGNC Symbol;Acc:HGNC:18155]	-0.131338	7.87702	-3.33557	0.0060382	0.117439	-2.80002	234.154	252.235	251.716	225.117	222.748	225.617
ENSG00000269893	SNHG8	small nucleolar RNA host gene 8 [Source:HGNC Symbol;Acc:HGNC:33098]	-0.200959	4.88089	-3.33502	0.00604426	0.117439	-2.5784	31.8512	31.896	30.8455	25.3131	28.2684	29.0372
ENSG00000137288	UQCC2	ubiquinol-cytochrome c reductase complex assembly factor 2 [Source:HGNC Symbol;Acc:HGNC:21237]	-0.237551	4.23523	-3.3333	0.0060635	0.117538	-2.48228	18.5967	21.9347	20.782	16.4229	18.3566	17.3613
ENSG00000120278	PLEKHG1	pleckstrin homology and RhoGEF domain containing G1 [Source:HGNC Symbol;Acc:HGNC:20884]	0.128025	6.73198	3.33292	0.0060677	0.117538	-2.75053	99.7655	100.024	105.22	112.931	109.674	110.528
ENSG00000106089	STX1A	syntaxin 1A [Source:HGNC Symbol;Acc:HGNC:11433]	-0.164338	4.91592	-3.33236	0.006074	0.117538	-2.5882	31.1699	31.896	32.7144	28.6123	29.6818	27.2706
ENSG00000163462	TRIM46	tripartite motif containing 46 [Source:HGNC Symbol;Acc:HGNC:19019]	-0.252711	2.74105	-3.33176	0.00608066	0.117538	-2.22306	7.20021	7.09901	7.58758	6.26259	5.99361	6.07084
ENSG00000169504	CLIC4	chloride intracellular channel 4 [Source:HGNC Symbol;Acc:HGNC:13518]	0.118274	10.3969	3.33157	0.00608278	0.117538	-2.89539	1329.19	1280.57	1271.29	1397.39	1422.85	1391.78
ENSG00000165417	GTF2A1	general transcription factor IIA subunit 1 [Source:HGNC Symbol;Acc:HGNC:4646]	0.18352	5.56812	3.3288	0.00611382	0.117989	-2.67151	45.942	46.349	41.2924	49.473	50.7757	51.4094
ENSG00000176978	DPP7	dipeptidyl peptidase 7 [Source:HGNC Symbol;Acc:HGNC:14892]	-0.162685	5.55186	-3.32829	0.00611953	0.117989	-2.67037	48.6517	50.1323	49.9183	42.8455	47.0364	43.2507
ENSG00000060339	CCAR1	cell division cycle and apoptosis regulator 1 [Source:HGNC Symbol;Acc:HGNC:24236]	0.148042	6.73565	3.32665	0.00613812	0.118218	-2.76223	102.862	103.453	97.3765	116.376	108.35	111.7
ENSG00000161533	ACOX1	acyl-CoA oxidase 1 [Source:HGNC Symbol;Acc:HGNC:119]	0.149289	5.31383	3.32252	0.00618487	0.118658	-2.65623	38.3082	37.1246	37.7781	41.4294	43.1003	41.0986
ENSG00000100644	HIF1A	hypoxia inducible factor 1 subunit alpha [Source:HGNC Symbol;Acc:HGNC:4910]	0.138645	8.0899	3.32188	0.0061922	0.118658	-2.83329	267.461	254.077	257.403	300.648	278.658	278.199
ENSG00000173638	SLC19A1	solute carrier family 19 member 1 [Source:HGNC Symbol;Acc:HGNC:10937]	-0.149789	5.4727	-3.32174	0.00619374	0.118658	-2.67425	45.2297	47.6243	47.3784	42.7725	43.0467	40.6329
ENSG00000257621	PSMA3-AS1	PSMA3 antisense RNA 1 [Source:HGNC Symbol;Acc:HGNC:26445]	0.167919	4.59603	3.32166	0.00619471	0.118658	-2.56214	23.18	22.1472	23.1142	26.5102	25.6026	24.717
ENSG00000139697	SBNO1	strawberry notch homolog 1 [Source:HGNC Symbol;Acc:HGNC:22973]	0.133705	5.94873	3.32031	0.00621005	0.118693	-2.72099	58.8404	59.6685	58.2726	64.9032	64.9099	64.1614
ENSG00000198755	RPL10A	ribosomal protein L10a [Source:HGNC Symbol;Acc:HGNC:10299]	-0.124544	8.6125	-3.32031	0.00621008	0.118693	-2.85487	401.168	409.745	414.425	363.42	379.19	381.692
ENSG00000143553	SNAPIN	SNAP associated protein [Source:HGNC Symbol;Acc:HGNC:17145]	-0.186021	4.84548	-3.31904	0.00622456	0.118841	-2.60265	30.086	31.5134	30.2385	26.481	28.9125	25.6003
ENSG00000128228	SDF2L1	stromal cell derived factor 2 like 1 [Source:HGNC Symbol;Acc:HGNC:10676]	-0.251079	5.51617	-3.31833	0.0062327	0.118864	-2.68434	47.4285	47.1284	55.3973	37.7507	45.6051	42.9134
ENSG00000140264	SERF2	small EDRK-rich factor 2 [Source:HGNC Symbol;Acc:HGNC:10757]	-0.227723	6.74731	-3.31776	0.00623927	0.118864	-2.77886	110.883	111.77	126.481	99.9387	109.513	89.2959
ENSG00000196976	LAGE3	L antigen family member 3 [Source:HGNC Symbol;Acc:HGNC:26058]	-0.260977	3.92529	-3.31428	0.00627937	0.119498	-2.46365	14.9269	16.536	18.5297	13.693	14.8141	13.1695
ENSG00000114698	PLSCR4	phospholipid scramblase 4 [Source:HGNC Symbol;Acc:HGNC:16497]	0.1832	6.74791	3.31099	0.00631746	0.119977	-2.79157	109.087	96.8498	97.0411	120.653	113.503	109.388
ENSG00000115084	SLC35F5	solute carrier family 35 member F5 [Source:HGNC Symbol;Acc:HGNC:23617]	0.146197	5.83556	3.31018	0.00632695	0.119977	-2.73014	56.2545	53.7598	52.7936	60.8011	60.1508	59.1505
ENSG00000130299	GTPBP3	GTP binding protein 3, mitochondrial [Source:HGNC Symbol;Acc:HGNC:14880]	-0.176485	4.44972	-3.30983	0.00633095	0.119977	-2.5599	22.0342	23.7059	23.9288	20.9483	20.754	19.931
ENSG00000167654	ATCAY	ATCAY kinesin light chain interacting caytaxin [Source:HGNC Symbol;Acc:HGNC:779]	-0.915718	-0.832267	-3.30976	0.00633182	0.119977	-2.42311	0.696794	0.651805	0.974404	0.394149	0.536741	0.305148
ENSG00000169020	ATP5ME	ATP synthase membrane subunit e [Source:HGNC Symbol;Acc:HGNC:846]	-0.343251	2.22986	-3.30894	0.00634132	0.120028	-2.18633	5.12531	5.25695	5.41513	3.73712	4.09713	4.7057
ENSG00000014123	UFL1	UFM1 specific ligase 1 [Source:HGNC Symbol;Acc:HGNC:23039]	0.167609	5.17291	3.30781	0.00635454	0.120105	-2.66663	35.3662	33.8655	32.8742	39.7507	38.1981	36.6981
ENSG00000183010	PYCR1	pyrroline-5-carboxylate reductase 1 [Source:HGNC Symbol;Acc:HGNC:9721]	-0.174392	5.99625	-3.30702	0.00636377	0.120105	-2.74865	64.8793	66.2433	72.3296	58.0421	63.7649	58.5724
ENSG00000133138	TBC1D8B	TBC1 domain family member 8B [Source:HGNC Symbol;Acc:HGNC:24715]	0.196703	4.14304	3.30684	0.00636588	0.120105	-2.5158	16.785	16.1534	16.5968	20.2768	18.0345	18.3731
ENSG00000105662	CRTC1	CREB regulated transcription coactivator 1 [Source:HGNC Symbol;Acc:HGNC:16062]	-0.195344	3.87764	-3.30559	0.00638055	0.120253	-2.47152	15.2056	15.5867	16.3732	14.1018	13.9732	13.1053
ENSG00000123159	GIPC1	GIPC PDZ domain containing family member 1 [Source:HGNC Symbol;Acc:HGNC:1226]	-0.161533	7.38133	-3.3017	0.0064264	0.120875	-2.84118	169.786	177.872	181.032	150.623	168.877	153.907
ENSG00000178950	GAK	cyclin G associated kinase [Source:HGNC Symbol;Acc:HGNC:4113]	-0.137784	6.62387	-3.30162	0.00642733	0.120875	-2.80139	98.1861	105.068	107.121	94.7709	93.4646	93.6644
ENSG00000134077	THUMPD3	THUMP domain containing 3 [Source:HGNC Symbol;Acc:HGNC:24493]	0.187722	4.2392	3.29912	0.00645695	0.121075	-2.54584	18.1631	16.8194	18.0984	19.6491	19.9489	20.8143
ENSG00000135390	ATP5MC2	ATP synthase membrane subunit c locus 2 [Source:HGNC Symbol;Acc:HGNC:842]	-0.159789	6.42509	-3.29907	0.00645761	0.121075	-2.79377	91.9768	90.3459	89.9008	76.4503	83.016	84.5902
ENSG00000161904	LEMD2	LEM domain nuclear envelope protein 2 [Source:HGNC Symbol;Acc:HGNC:21244]	-0.206706	5.50365	-3.29887	0.00645993	0.121075	-2.71891	46.5149	48.3753	51.1802	38.4952	45.3904	43.1544
ENSG00000249685		novel transcript	1.19622	-2.20799	3.2984	0.00646552	0.121075	-2.9117	0.201296	0.127527	0.0958431	0.350355	0.339936	0.273027
ENSG00000232860	SMG7-AS1	SMG7 antisense RNA 1 [Source:HGNC Symbol;Acc:HGNC:24518]	-0.782483	-0.461932	-3.29772	0.00647371	0.1211	-2.32938	0.7897	0.89269	1.18206	0.496336	0.661981	0.497873
ENSG00000171853	TRAPPC12	trafficking protein particle complex subunit 12 [Source:HGNC Symbol;Acc:HGNC:24284]	-0.165863	5.06768	-3.29449	0.00651227	0.121692	-2.67705	33.7248	35.2825	37.5545	31.5173	32.4907	30.9484
ENSG00000090054	SPTLC1	serine palmitoyltransferase long chain base subunit 1 [Source:HGNC Symbol;Acc:HGNC:11277]	0.14198	6.4344	3.29306	0.00652937	0.121882	-2.80565	84.947	82.6376	79.374	92.1725	89.3316	90.8699
ENSG00000115350	POLE4	DNA polymerase epsilon 4, accessory subunit [Source:HGNC Symbol;Acc:HGNC:18755]	-0.183894	4.17859	-3.29236	0.0065378	0.121909	-2.54711	18.9528	19.4975	19.3443	16.2623	17.3367	17.3934
ENSG00000171703	TCEA2	transcription elongation factor A2 [Source:HGNC Symbol;Acc:HGNC:11614]	-0.252962	4.7637	-3.29173	0.00654539	0.121922	-2.64	28.9247	27.6309	32.4109	22.7293	27.7495	24.4761
ENSG00000163104	SMARCAD1	SWI/SNF-related, matrix-associated actin-dependent regulator of chromatin, subfamily a, containing DEAD/H box 1 [Source:HGNC Symbol;Acc:HGNC:18398]	0.172008	6.07798	3.29085	0.00655599	0.12195	-2.78494	67.9762	62.2474	60.8763	74.4504	68.9176	71.6295
ENSG00000171621	SPSB1	splA/ryanodine receptor domain and SOCS box containing 1 [Source:HGNC Symbol;Acc:HGNC:30628]	-0.19265	6.45145	-3.28996	0.00656681	0.12195	-2.81205	90.862	91.0969	98.5906	75.3846	88.4371	82.2615
ENSG00000286360		novel transcript, antisense to CCT4	0.967334	-1.67876	3.28988	0.00656771	0.12195	-2.72111	0.232265	0.226715	0.191686	0.452541	0.357828	0.481813
ENSG00000114270	COL7A1	collagen type VII alpha 1 chain [Source:HGNC Symbol;Acc:HGNC:2214]	-0.589765	0.809516	-3.2886	0.00658323	0.121951	-2.14628	1.68779	2.16796	2.68361	1.43061	1.43131	1.39726
ENSG00000171159	BBLN	bublin coiled coil protein [Source:HGNC Symbol;Acc:HGNC:17823]	-0.245572	4.02407	-3.28832	0.00658666	0.121951	-2.52747	16.0882	17.5562	19.552	14.2624	15.9054	14.7113
ENSG00000130962	PRRG1	proline rich and Gla domain 1 [Source:HGNC Symbol;Acc:HGNC:9469]	0.163475	5.83098	3.28803	0.00659015	0.121951	-2.77018	56.6726	53.1647	51.5156	58.7428	61.0096	60.9172
ENSG00000173457	PPP1R14B	protein phosphatase 1 regulatory inhibitor subunit 14B [Source:HGNC Symbol;Acc:HGNC:9057]	-0.35202	7.3766	-3.28759	0.00659549	0.121951	-2.86644	195.366	174.67	193.172	117.807	159.466	169.47
ENSG00000120896	SORBS3	sorbin and SH3 domain containing 3 [Source:HGNC Symbol;Acc:HGNC:30907]	-0.190022	7.25389	-3.28616	0.00661289	0.122096	-2.86355	155.447	163.872	169.53	132.974	156.389	140.272
ENSG00000170166	HOXD4	homeobox D4 [Source:HGNC Symbol;Acc:HGNC:5138]	-0.246873	2.79509	-3.28558	0.00661998	0.122096	-2.31257	7.27763	7.77916	7.58758	6.35018	6.31566	6.42417
ENSG00000005020	SKAP2	src kinase associated phosphoprotein 2 [Source:HGNC Symbol;Acc:HGNC:15687]	0.142338	6.00594	3.28506	0.00662637	0.122096	-2.79005	62.6186	61.4539	59.3907	69.0637	65.9118	67.4377
ENSG00000171813	PWWP2B	PWWP domain containing 2B [Source:HGNC Symbol;Acc:HGNC:25150]	-0.286942	3.51388	-3.28445	0.00663382	0.122096	-2.44329	12.1707	11.7467	14.025	9.69315	9.84026	11.5314
ENSG00000181744	DIPK2A	divergent protein kinase domain 2A [Source:HGNC Symbol;Acc:HGNC:28490]	0.139826	5.70912	3.2841	0.00663809	0.122096	-2.76662	51.1912	48.9988	49.2793	55.6918	54.1751	54.7339
ENSG00000115457	IGFBP2	insulin like growth factor binding protein 2 [Source:HGNC Symbol;Acc:HGNC:5471]	-0.900415	1.79435	-3.28244	0.00665831	0.122264	-2.17818	3.14332	4.40677	7.5716	2.11673	2.77316	2.77845
ENSG00000133247	KMT5C	lysine methyltransferase 5C [Source:HGNC Symbol;Acc:HGNC:28405]	-0.366584	2.83156	-3.28177	0.00666652	0.122264	-2.32413	6.85955	8.00587	9.53638	6.08741	6.72716	6.0066
ENSG00000101144	BMP7	bone morphogenetic protein 7 [Source:HGNC Symbol;Acc:HGNC:1074]	-1.33761	-1.9879	-3.28135	0.00667179	0.122264	-2.86204	0.294202	0.382581	0.559085	0.248168	0.0894569	0.144544
ENSG00000256087	ZNF432	zinc finger protein 432 [Source:HGNC Symbol;Acc:HGNC:20810]	0.256496	2.61488	3.28108	0.00667503	0.122264	-2.29155	5.66726	5.51201	5.60682	6.64214	6.56614	6.84174
ENSG00000174695	TMEM167A	transmembrane protein 167A [Source:HGNC Symbol;Acc:HGNC:28330]	0.150239	7.23543	3.27814	0.0067113	0.122663	-2.87756	147.488	145.976	135.746	163.338	153.83	158.87
ENSG00000115825	PRKD3	protein kinase D3 [Source:HGNC Symbol;Acc:HGNC:9408]	0.141571	6.59581	3.27802	0.00671275	0.122663	-2.84313	94.6401	91.2669	90.3321	105.88	98.0984	100.667
ENSG00000129084	PSMA1	proteasome 20S subunit alpha 1 [Source:HGNC Symbol;Acc:HGNC:9530]	0.176789	4.81053	3.27722	0.00672272	0.122663	-2.67446	26.3079	27.3617	25.4943	31.4735	29.3776	28.6357
ENSG00000182872	RBM10	RNA binding motif protein 10 [Source:HGNC Symbol;Acc:HGNC:9896]	-0.135871	5.87781	-3.27699	0.00672556	0.122663	-2.79405	60.0482	61.3689	63.4002	55.9984	57.1451	55.0712
ENSG00000136490	LIMD2	LIM domain containing 2 [Source:HGNC Symbol;Acc:HGNC:28142]	-0.320255	3.05284	-3.27502	0.00674994	0.122663	-2.37558	9.10478	8.57266	10.0955	6.83192	8.60575	6.98628
ENSG00000157870	PRXL2B	peroxiredoxin like 2B [Source:HGNC Symbol;Acc:HGNC:28390]	-0.133527	6.27892	-3.27493	0.0067511	0.122663	-2.8283	79.0939	82.6659	82.1375	76.3773	73.6767	72.2558
ENSG00000132471	WBP2	WW domain binding protein 2 [Source:HGNC Symbol;Acc:HGNC:12738]	-0.147462	6.43831	-3.27479	0.00675282	0.122663	-2.83908	88.818	92.5422	92.217	78.9758	85.9502	82.3578
ENSG00000111530	CAND1	cullin associated and neddylation dissociated 1 [Source:HGNC Symbol;Acc:HGNC:30688]	0.137569	7.2989	3.27311	0.00677378	0.122663	-2.88986	155.199	150.142	145.027	169.221	161.112	164.876
ENSG00000107560	RAB11FIP2	RAB11 family interacting protein 2 [Source:HGNC Symbol;Acc:HGNC:29152]	0.194335	3.96671	3.27292	0.0067761	0.122663	-2.54665	15.4069	14.1413	14.3126	16.9484	16.3348	16.8153
ENSG00000166170	BAG5	BAG cochaperone 5 [Source:HGNC Symbol;Acc:HGNC:941]	0.139043	5.84748	3.27289	0.00677647	0.122663	-2.79929	53.2506	55.2051	56.1161	62.5967	59.6141	58.9578
ENSG00000154654	NCAM2	neural cell adhesion molecule 2 [Source:HGNC Symbol;Acc:HGNC:7657]	-1.4467	-2.26104	-3.27285	0.00677704	0.122663	-2.96963	0.21678	0.297563	0.591032	0.116785	0.12524	0.112423
ENSG00000196531	NACA	nascent polypeptide associated complex subunit alpha [Source:HGNC Symbol;Acc:HGNC:7629]	0.135776	8.27089	3.27251	0.00678125	0.122663	-2.93056	303.849	298.584	281.555	324.735	324.764	321.257
ENSG00000127804	METTL16	methyltransferase 16, N6-methyladenosine [Source:HGNC Symbol;Acc:HGNC:28484]	0.141527	5.333	3.27201	0.00678748	0.122663	-2.75048	38.4011	38.8674	37.7781	42.6557	42.4026	41.8695
ENSG00000156381	ANKRD9	ankyrin repeat domain 9 [Source:HGNC Symbol;Acc:HGNC:20096]	-0.45833	4.59928	-3.27093	0.00680094	0.122667	-2.6506	27.8408	25.8313	31.4525	15.4302	23.6345	24.46
ENSG00000108510	MED13	mediator complex subunit 13 [Source:HGNC Symbol;Acc:HGNC:22474]	0.156118	5.63074	3.27086	0.00680186	0.122667	-2.78337	48.4814	46.1648	46.1644	53.2831	49.7559	53.7863
ENSG00000105325	FZR1	fizzy and cell division cycle 20 related 1 [Source:HGNC Symbol;Acc:HGNC:24824]	-0.140831	5.95937	-3.27006	0.00681195	0.122667	-2.81333	63.2689	65.0814	67.5534	57.8815	60.5981	59.2469
ENSG00000124333	VAMP7	vesicle associated membrane protein 7 [Source:HGNC Symbol;Acc:HGNC:11486]	0.182541	6.04182	3.26977	0.00681559	0.122667	-2.82079	65.2664	63.6786	56.771	70.8738	70.3668	69.2204
ENSG00000114391	RPL24	ribosomal protein L24 [Source:HGNC Symbol;Acc:HGNC:10325]	-0.169803	8.71579	-3.26792	0.00683876	0.122899	-2.95473	445.19	449.59	441.98	363.741	413.255	414.054
ENSG00000130312	MRPL34	mitochondrial ribosomal protein L34 [Source:HGNC Symbol;Acc:HGNC:14488]	-0.165499	4.78523	-3.26763	0.00684245	0.122899	-2.68746	28.166	29.7705	29.5516	25.2401	26.9265	25.9697
ENSG00000108518	PFN1	profilin 1 [Source:HGNC Symbol;Acc:HGNC:8881]	-0.149582	10.0645	-3.26661	0.00685527	0.123003	-3.00372	1077.31	1127.84	1178.04	965.227	1071.05	1015.44
ENSG00000198146	ZNF770	zinc finger protein 770 [Source:HGNC Symbol;Acc:HGNC:26061]	0.214842	4.77881	3.26581	0.00686548	0.123061	-2.69044	27.2679	26.2989	23.0023	30.3349	29.324	29.0212
ENSG00000173846	PLK3	polo like kinase 3 [Source:HGNC Symbol;Acc:HGNC:2154]	-0.146949	5.37682	-3.26467	0.00687983	0.123192	-2.7682	45.1213	42.9341	43.0495	39.2835	39.5221	39.5729
ENSG00000246250		novel transcript	1.28437	-2.12575	3.26222	0.00691097	0.123453	-2.91394	0.123875	0.155867	0.143765	0.496336	0.214697	0.38545
ENSG00000167100	SAMD14	sterile alpha motif domain containing 14 [Source:HGNC Symbol;Acc:HGNC:27312]	-1.06198	-1.36413	-3.2619	0.00691509	0.123453	-2.6499	0.557435	0.42509	0.718823	0.204374	0.232588	0.36939
ENSG00000059122	FLYWCH1	FLYWCH-type zinc finger 1 [Source:HGNC Symbol;Acc:HGNC:25404]	-0.147374	6.11058	-3.26176	0.00691681	0.123453	-2.84025	70.4227	71.7269	75.9237	63.8229	68.1483	64.9965
ENSG00000145390	USP53	ubiquitin specific peptidase 53 [Source:HGNC Symbol;Acc:HGNC:29255]	0.153814	7.2757	3.26098	0.00692685	0.123453	-2.91097	150.57	147.776	142.375	172.01	153.669	164.732
ENSG00000136160	EDNRB	endothelin receptor type B [Source:HGNC Symbol;Acc:HGNC:3180]	-0.816853	0.921816	-3.26077	0.00692951	0.123453	-2.18559	2.22974	2.21047	3.09893	1.13865	2.39744	1.07605
ENSG00000135903	PAX3	paired box 3 [Source:HGNC Symbol;Acc:HGNC:8617]	-1.04004	-1.05582	-3.25941	0.00694686	0.12352	-2.55183	0.696794	0.495939	0.910509	0.277364	0.465176	0.273027
ENSG00000108963	DPH1	diphthamide biosynthesis 1 [Source:HGNC Symbol;Acc:HGNC:3003]	-0.188586	4.20863	-3.25937	0.00694732	0.12352	-2.61157	18.5657	20.5319	20.127	17.9265	16.9968	16.9919
ENSG00000128585	MKLN1	muskelin 1 [Source:HGNC Symbol;Acc:HGNC:7109]	0.172465	4.7197	3.2582	0.00696233	0.123569	-2.69586	25.673	25.222	23.5454	28.1452	27.6422	28.0736
ENSG00000131584	ACAP3	ArfGAP with coiled-coil, ankyrin repeat and PH domains 3 [Source:HGNC Symbol;Acc:HGNC:16754]	-0.197655	6.12346	-3.25806	0.00696412	0.123569	-2.84784	71.7698	72.8605	79.2782	60.7427	71.315	63.6956
ENSG00000167770	OTUB1	OTU deubiquitinase, ubiquitin aldehyde binding 1 [Source:HGNC Symbol;Acc:HGNC:23077]	-0.154707	6.86963	-3.25684	0.00697977	0.123652	-2.89744	117	123.829	129.372	112.084	115.381	105.115
ENSG00000168280	KIF5C	kinesin family member 5C [Source:HGNC Symbol;Acc:HGNC:6325]	-0.979517	1.08991	-3.2566	0.00698284	0.123652	-2.19001	2.01296	2.59305	5.1276	1.562	1.4492	1.49362
ENSG00000025796	SEC63	SEC63 homolog, protein translocation regulator [Source:HGNC Symbol;Acc:HGNC:21082]	0.127025	7.20798	3.25562	0.00699546	0.123726	-2.91748	144.283	141.895	138.094	154.696	152.9	155.642
ENSG00000176715	ACSF3	acyl-CoA synthetase family member 3 [Source:HGNC Symbol;Acc:HGNC:27288]	-0.169973	4.25569	-3.25519	0.00700113	0.123726	-2.62705	19.5257	20.2768	20.9577	18.2184	17.9272	17.8271
ENSG00000117500	TMED5	transmembrane p24 trafficking protein 5 [Source:HGNC Symbol;Acc:HGNC:24251]	0.191629	6.28728	3.25319	0.00702691	0.123872	-2.86887	78.9545	73.2856	67.3777	86.6836	80.2786	83.3375
ENSG00000099625	CBARP	CACN subunit beta associated regulatory protein [Source:HGNC Symbol;Acc:HGNC:28617]	-0.395849	3.41281	-3.25215	0.00704035	0.123872	-2.48086	11.0713	11.3924	14.2327	7.7078	10.7706	9.71655
ENSG00000105229	PIAS4	protein inhibitor of activated STAT 4 [Source:HGNC Symbol;Acc:HGNC:17002]	-0.158882	5.0013	-3.25124	0.0070522	0.123872	-2.7472	32.7493	33.8797	34.839	30.9042	31.131	28.8927
ENSG00000111897	SERINC1	serine incorporator 1 [Source:HGNC Symbol;Acc:HGNC:13464]	0.131738	7.60125	3.25072	0.00705891	0.123872	-2.94462	190.163	184.418	181.782	209.819	203.711	196.05
ENSG00000147588	PMP2	peripheral myelin protein 2 [Source:HGNC Symbol;Acc:HGNC:9117]	-1.22315	-2.46676	-3.24991	0.00706948	0.123872	-3.04786	0.247749	0.240885	0.319477	0.0875887	0.161022	0.0963625
ENSG00000214223	HNRNPA1P10	heterogeneous nuclear ribonucleoprotein A1 pseudogene 10 [Source:HGNC Symbol;Acc:HGNC:39128]	0.48986	1.04087	3.24918	0.00707906	0.123872	-2.20151	1.48649	1.71453	2.0127	2.40869	2.73738	2.18422
ENSG00000178568	ERBB4	erb-b2 receptor tyrosine kinase 4 [Source:HGNC Symbol;Acc:HGNC:3432]	-1.58168	-2.86891	-3.24866	0.00708582	0.123872	-3.17884	0.21678	0.184206	0.303503	0.0729906	0.143131	0.0321208
ENSG00000112294	ALDH5A1	aldehyde dehydrogenase 5 family member A1 [Source:HGNC Symbol;Acc:HGNC:408]	-0.942959	-1.41059	-3.24852	0.0070877	0.123872	-2.67406	0.418077	0.580957	0.559085	0.262766	0.214697	0.321208
ENSG00000119004	CYP20A1	cytochrome P450 family 20 subfamily A member 1 [Source:HGNC Symbol;Acc:HGNC:20576]	0.190812	4.32157	3.24842	0.0070889	0.123872	-2.65102	18.7205	19.2424	18.0824	21.0505	22.6147	20.4931
ENSG00000185340	GAS2L1	growth arrest specific 2 like 1 [Source:HGNC Symbol;Acc:HGNC:16955]	-0.152703	6.26665	-3.24762	0.00709935	0.123872	-2.87735	78.3352	84.7064	80.3644	71.7935	76.1278	71.1958
ENSG00000137558	PI15	peptidase inhibitor 15 [Source:HGNC Symbol;Acc:HGNC:8946]	-1.46589	-2.26107	-3.24754	0.00710039	0.123872	-2.99021	0.510982	0.198376	0.383372	0.0875887	0.143131	0.128483
ENSG00000176170	SPHK1	sphingosine kinase 1 [Source:HGNC Symbol;Acc:HGNC:11240]	-0.163655	7.741	-3.2469	0.00710879	0.123872	-2.9573	215.139	230.002	233.953	190.71	214.911	201.333
ENSG00000148290	SURF1	SURF1 cytochrome c oxidase assembly factor [Source:HGNC Symbol;Acc:HGNC:11474]	-0.208351	3.90949	-3.24625	0.00711735	0.123872	-2.58347	15.2211	16.3235	16.8524	13.2405	14.2773	14.4544
ENSG00000105696	TMEM59L	transmembrane protein 59 like [Source:HGNC Symbol;Acc:HGNC:13237]	-0.498761	0.963738	-3.24593	0.00712154	0.123872	-2.20702	2.18329	2.12545	2.63568	1.5328	1.93227	1.47756
ENSG00000083312	TNPO1	transportin 1 [Source:HGNC Symbol;Acc:HGNC:6401]	0.174428	8.59311	3.24522	0.00713092	0.123872	-2.99215	383.438	367.377	340.658	429.506	384.414	417.202
ENSG00000160410	SHKBP1	SH3KBP1 binding protein 1 [Source:HGNC Symbol;Acc:HGNC:19214]	-0.170341	6.56441	-3.24499	0.00713394	0.123872	-2.90148	96.8854	101.186	102.888	85.4573	96.7029	85.8911
ENSG00000227671	ZNF731P	zinc finger protein 731, pseudogene [Source:HGNC Symbol;Acc:HGNC:32471]	0.200355	4.85529	3.24448	0.00714059	0.123872	-2.7403	29.5596	26.3131	25.2706	31.2108	30.5764	31.2054
ENSG00000141425	RPRD1A	regulation of nuclear pre-mRNA domain containing 1A [Source:HGNC Symbol;Acc:HGNC:25560]	0.137575	6.68998	3.24428	0.00714322	0.123872	-2.91047	101.593	98.3093	95.3798	110.843	105.899	107.942
ENSG00000170802	FOXN2	forkhead box N2 [Source:HGNC Symbol;Acc:HGNC:5281]	0.189032	4.51526	3.24362	0.0071519	0.1239	-2.69101	22.9323	20.957	20.4146	25.065	24.0281	24.0746
ENSG00000186063	AIDA	axin interactor, dorsalization associated [Source:HGNC Symbol;Acc:HGNC:25761]	0.137546	6.90567	3.24251	0.00716658	0.123978	-2.92581	118.052	113.698	111.162	129.865	122.449	124.757
ENSG00000136536	MARCHF7	membrane associated ring-CH-type finger 7 [Source:HGNC Symbol;Acc:HGNC:17393]	0.157976	6.9032	3.24221	0.0071705	0.123978	-2.92621	117.077	115.001	107.951	132.741	120.481	126.042
ENSG00000167799	NUDT8	nudix hydrolase 8 [Source:HGNC Symbol;Acc:HGNC:8055]	-0.453118	1.57161	-3.2411	0.0071852	0.124008	-2.23301	3.56139	3.17401	3.64204	2.08753	2.95208	2.66603
ENSG00000197863	ZNF790	zinc finger protein 790 [Source:HGNC Symbol;Acc:HGNC:33114]	0.448473	0.884097	3.24102	0.00718634	0.124008	-2.21559	1.68779	1.44531	1.59738	2.24811	2.20064	1.99149
ENSG00000176692	FOXC2	forkhead box C2 [Source:HGNC Symbol;Acc:HGNC:3801]	-0.337839	6.14052	-3.24047	0.0071936	0.12401	-2.88068	85.6592	73.9091	78.4475	51.7503	64.6415	73.9101
ENSG00000085832	EPS15	epidermal growth factor receptor pathway substrate 15 [Source:HGNC Symbol;Acc:HGNC:3419]	0.15296	5.92914	3.2394	0.00720771	0.12401	-2.86723	60.8069	55.6727	56.9148	65.5163	64.8026	62.3144
ENSG00000114166	KAT2B	lysine acetyltransferase 2B [Source:HGNC Symbol;Acc:HGNC:8638]	0.19514	4.32047	3.23904	0.00721256	0.12401	-2.66777	20.0057	18.4206	17.6191	21.503	21.2907	21.2801
ENSG00000114978	MOB1A	MOB kinase activator 1A [Source:HGNC Symbol;Acc:HGNC:16015]	0.118984	7.36421	3.23855	0.00721905	0.12401	-2.95633	159.597	158.205	156.256	173.119	171.811	169.855
ENSG00000156273	BACH1	BTB domain and CNC homolog 1 [Source:HGNC Symbol;Acc:HGNC:935]	0.176343	4.42571	3.23782	0.00722881	0.12401	-2.68713	20.4393	20.3477	19.8395	24.0431	22.6684	21.794
ENSG00000128309	MPST	mercaptopyruvate sulfurtransferase [Source:HGNC Symbol;Acc:HGNC:7223]	-0.184585	6.39027	-3.23689	0.00724113	0.12401	-2.90527	85.8451	88.8297	93.463	76.4503	86.1828	73.894
ENSG00000156535	CD109	CD109 molecule [Source:HGNC Symbol;Acc:HGNC:21685]	0.136826	7.2712	3.23624	0.00724982	0.12401	-2.9561	153.357	144.573	144.004	166.74	161.291	157.665
ENSG00000177374	HIC1	HIC ZBTB transcriptional repressor 1 [Source:HGNC Symbol;Acc:HGNC:4909]	-0.416971	5.71545	-3.23619	0.00725048	0.12401	-2.85244	56.7191	55.531	70.4446	35.6632	54.1214	48.9361
ENSG00000134308	YWHAQ	tyrosine 3-monooxygenase/tryptophan 5-monooxygenase activation protein theta [Source:HGNC Symbol;Acc:HGNC:12854]	0.12853	9.74677	3.23611	0.0072516	0.12401	-3.04897	855.586	819.73	789.923	907.55	890.74	895.031
ENSG00000151552	QDPR	quinoid dihydropteridine reductase [Source:HGNC Symbol;Acc:HGNC:9752]	-0.150876	5.03003	-3.23535	0.00726175	0.12401	-2.77997	34.1894	33.6672	35.3341	30.2619	31.7393	30.9966
ENSG00000099917	MED15	mediator complex subunit 15 [Source:HGNC Symbol;Acc:HGNC:14248]	-0.143172	7.01199	-3.23456	0.00727234	0.12401	-2.94593	127.885	137.403	141.704	122.566	125.991	119.795
ENSG00000164284	GRPEL2	GrpE like 2, mitochondrial [Source:HGNC Symbol;Acc:HGNC:21060]	0.169168	4.13152	3.23453	0.0072727	0.12401	-2.64416	16.4289	16.5502	16.5489	18.4228	18.5176	18.7746
ENSG00000182963	GJC1	gap junction protein gamma 1 [Source:HGNC Symbol;Acc:HGNC:4280]	0.161921	4.64549	3.23413	0.00727809	0.12401	-2.72835	23.1955	23.5925	24.1045	25.6197	27.1591	26.6442
ENSG00000174405	LIG4	DNA ligase 4 [Source:HGNC Symbol;Acc:HGNC:6601]	0.196066	4.64645	3.23106	0.00731942	0.124528	-2.73397	25.0846	23.4508	21.7244	26.9481	26.2824	27.1261
ENSG00000112419	PHACTR2	phosphatase and actin regulator 2 [Source:HGNC Symbol;Acc:HGNC:20956]	0.1474	7.11533	3.23082	0.00732269	0.124528	-2.95825	131.741	132.246	131.161	155.587	137.424	144.897
ENSG00000099814	CEP170B	centrosomal protein 170B [Source:HGNC Symbol;Acc:HGNC:20362]	-0.138165	6.57092	-3.22966	0.00733839	0.124675	-2.92998	95.5847	99.9955	103.558	90.2017	93.3393	88.2681
ENSG00000126858	RHOT1	ras homolog family member T1 [Source:HGNC Symbol;Acc:HGNC:21168]	0.151708	5.15172	3.22523	0.00739848	0.125574	-2.81435	34.561	33.9222	32.6665	38.3492	36.8205	37.1478
ENSG00000026559	KCNG1	potassium voltage-gated channel modifier subfamily G member 1 [Source:HGNC Symbol;Acc:HGNC:6248]	-0.243337	4.46624	-3.2241	0.00741399	0.125716	-2.71714	22.0497	23.2099	27.0277	19.3717	21.899	19.7704
ENSG00000185201	IFITM2	interferon induced transmembrane protein 2 [Source:HGNC Symbol;Acc:HGNC:5413]	-0.124486	6.96179	-3.22153	0.00744911	0.126149	-2.96711	129.371	130.914	129.931	121.296	121.286	115.474
ENSG00000115310	RTN4	reticulon 4 [Source:HGNC Symbol;Acc:HGNC:14085]	-0.117887	9.79616	-3.22119	0.00745386	0.126149	-3.07808	912.305	926.995	937.537	827.392	878.52	854.125
ENSG00000186446	ZNF501	zinc finger protein 501 [Source:HGNC Symbol;Acc:HGNC:23717]	0.495579	0.57302	3.21921	0.00748112	0.126214	-2.26152	1.13036	1.28944	1.30986	1.62039	1.91438	1.76665
ENSG00000091039	OSBPL8	oxysterol binding protein like 8 [Source:HGNC Symbol;Acc:HGNC:16396]	0.173196	6.45511	3.2189	0.00748534	0.126214	-2.94265	86.898	82.8501	78.2878	98.4497	87.7751	93.295
ENSG00000110756	HPS5	HPS5 biogenesis of lysosomal organelles complex 2 subunit 2 [Source:HGNC Symbol;Acc:HGNC:17022]	0.178249	4.87574	3.21872	0.00748789	0.126214	-2.78997	28.4447	28.4669	25.8936	32.218	31.131	30.306
ENSG00000178074	C2orf69	chromosome 2 open reading frame 69 [Source:HGNC Symbol;Acc:HGNC:26799]	0.185399	4.73981	3.21834	0.00749311	0.126214	-2.77102	25.8588	25.3071	24.0406	30.2911	26.8013	28.3466
ENSG00000154102	C16orf74	chromosome 16 open reading frame 74 [Source:HGNC Symbol;Acc:HGNC:23362]	-0.321686	4.64767	-3.2183	0.00749362	0.126214	-2.75519	26.0137	28.6511	29.1842	18.4812	24.3144	25.247
ENSG00000187231	SESTD1	SEC14 and spectrin domain containing 1 [Source:HGNC Symbol;Acc:HGNC:18379]	0.172549	4.75007	3.217	0.00751166	0.126375	-2.77497	26.1685	25.718	24.1525	28.9773	27.5348	29.1336
ENSG00000234797	RPS3AP6	RPS3A pseudogene 6 [Source:HGNC Symbol;Acc:HGNC:18630]	0.356118	1.88414	3.21634	0.00752077	0.126375	-2.30264	2.97299	3.20235	3.61009	4.21885	4.47284	3.83844
ENSG00000180900	SCRIB	scribble planar cell polarity protein [Source:HGNC Symbol;Acc:HGNC:30377]	-0.159611	7.21155	-3.21606	0.00752471	0.126375	-2.99003	150.523	154.194	165.186	133.835	148.946	138.216
ENSG00000120686	UFM1	ubiquitin fold modifier 1 [Source:HGNC Symbol;Acc:HGNC:20597]	0.157024	6.07209	3.21536	0.00753443	0.126417	-2.92253	66.2109	64.6421	60.3332	73.5015	70.1342	69.3971
ENSG00000132563	REEP2	receptor accessory protein 2 [Source:HGNC Symbol;Acc:HGNC:17975]	-0.744634	0.709228	-3.21484	0.00754158	0.126417	-2.26263	1.62585	1.8704	3.08295	1.13865	1.2524	1.3812
ENSG00000164035	EMCN	endomucin [Source:HGNC Symbol;Acc:HGNC:16041]	0.145999	8.10036	3.21188	0.00758291	0.126849	-3.03557	274.212	249.684	258.952	286.999	299.484	279.435
ENSG00000157107	FCHO2	FCH and mu domain containing endocytic adaptor 2 [Source:HGNC Symbol;Acc:HGNC:25180]	0.158349	5.57377	3.21179	0.00758415	0.126849	-2.8856	47.5214	44.2094	43.5766	51.9693	49.076	49.7873
ENSG00000100626	GALNT16	polypeptide N-acetylgalactosaminyltransferase 16 [Source:HGNC Symbol;Acc:HGNC:23233]	-0.496804	0.938136	-3.21062	0.00760046	0.126849	-2.26168	1.96651	2.43719	2.41205	1.43061	1.57444	1.84695
ENSG00000178695	KCTD12	potassium channel tetramerization domain containing 12 [Source:HGNC Symbol;Acc:HGNC:14678]	0.173853	6.89051	3.2104	0.00760354	0.126849	-2.98377	119.492	110.509	105.3	121.5	130.75	125.817
ENSG00000197061	H4C3	H4 clustered histone 3 [Source:HGNC Symbol;Acc:HGNC:4787]	-0.654857	-0.311179	-3.21022	0.00760607	0.126849	-2.40139	1.05293	0.89269	1.08622	0.642317	0.554633	0.706659
ENSG00000166923	GREM1	gremlin 1, DAN family BMP antagonist [Source:HGNC Symbol;Acc:HGNC:2001]	-1.12463	-0.978067	-3.2099	0.00761064	0.126849	-2.58578	0.526467	0.637636	1.21401	0.335757	0.411502	0.273027
ENSG00000160932	LY6E	lymphocyte antigen 6 family member E [Source:HGNC Symbol;Acc:HGNC:6727]	-0.232057	5.0943	-3.2083	0.00763305	0.127018	-2.83675	33.9571	36.5436	40.6534	29.751	34.7629	30.3221
ENSG00000197780	TAF13	TATA-box binding protein associated factor 13 [Source:HGNC Symbol;Acc:HGNC:11546]	0.161752	5.96561	3.20815	0.00763525	0.127018	-2.92729	62.7425	58.6908	55.9085	66.2754	65.3572	66.5223
ENSG00000136717	BIN1	bridging integrator 1 [Source:HGNC Symbol;Acc:HGNC:1052]	-0.183363	7.12817	-3.20669	0.00765575	0.127239	-3.00292	138.956	148.342	160.266	122.858	138.515	132.836
ENSG00000105767	CADM4	cell adhesion molecule 4 [Source:HGNC Symbol;Acc:HGNC:30825]	-0.429298	3.03059	-3.20531	0.00767527	0.127265	-2.49245	8.71767	8.23259	11.7887	6.70053	8.26582	6.29568
ENSG00000261236	BOP1	BOP1 ribosomal biogenesis factor [Source:HGNC Symbol;Acc:HGNC:15519]	-0.135803	7.02401	-3.20515	0.00767753	0.127265	-3.00044	132.732	139.416	136.848	119.982	128.228	124.292
ENSG00000097021	ACOT7	acyl-CoA thioesterase 7 [Source:HGNC Symbol;Acc:HGNC:24157]	-0.128083	6.77363	-3.20499	0.00767976	0.127265	-2.987	111.874	117.608	113.478	104.756	106.185	102.915
ENSG00000198420	TCAF1	TRPM8 channel associated factor 1 [Source:HGNC Symbol;Acc:HGNC:22201]	0.18698	5.41157	3.20454	0.00768625	0.127265	-2.88193	40.027	41.7722	37.9219	46.568	42.0805	47.6513
ENSG00000125863	MKKS	MKKS centrosomal shuttling protein [Source:HGNC Symbol;Acc:HGNC:7108]	0.23674	3.71182	3.2034	0.0077024	0.127412	-2.62596	12.79	12.5827	10.8622	14.3207	14.4026	13.9404
ENSG00000126464	PRR12	proline rich 12 [Source:HGNC Symbol;Acc:HGNC:29217]	-0.143989	5.49489	-3.20067	0.00774122	0.127728	-2.89741	47.6917	45.6972	48.7522	42.2323	43.9949	42.4156
ENSG00000274849		novel transcript, sense intronic to MOCOS	0.759041	-0.751354	3.20051	0.00774358	0.127728	-2.51772	0.449045	0.538448	0.367398	0.700709	0.823003	0.786961
ENSG00000173611	SCAI	suppressor of cancer cell invasion [Source:HGNC Symbol;Acc:HGNC:26709]	0.273762	2.444	3.20042	0.00774488	0.127728	-2.40368	4.97047	4.84603	5.01579	6.32098	5.97572	5.62115
ENSG00000092439	TRPM7	transient receptor potential cation channel subfamily M member 7 [Source:HGNC Symbol;Acc:HGNC:17994]	0.182152	4.85933	3.19929	0.00776103	0.127728	-2.82296	27.0356	28.1552	26.5805	32.583	28.6262	31.5427
ENSG00000068796	KIF2A	kinesin family member 2A [Source:HGNC Symbol;Acc:HGNC:6318]	0.141028	6.09883	3.19849	0.00777246	0.127728	-2.95536	68.162	63.9478	63.6877	72.8446	71.4403	71.4689
ENSG00000177732	SOX12	SRY-box transcription factor 12 [Source:HGNC Symbol;Acc:HGNC:11198]	-0.253368	6.01073	-3.19799	0.00777966	0.127728	-2.94868	70.8408	64.5146	75.9876	53.1225	66.9853	57.9139
ENSG00000078808	SDF4	stromal cell derived factor 4 [Source:HGNC Symbol;Acc:HGNC:24188]	-0.169803	8.17013	-3.19792	0.00778056	0.127728	-3.06368	292.808	299.873	323.966	253.657	289.429	272.545
ENSG00000107833	NPM3	nucleophosmin/nucleoplasmin 3 [Source:HGNC Symbol;Acc:HGNC:7931]	-0.158306	5.09951	-3.19753	0.00778621	0.127728	-2.85743	36.001	37.1812	35.3501	32.364	33.7431	31.2857
ENSG00000135521	LTV1	LTV1 ribosome biogenesis factor [Source:HGNC Symbol;Acc:HGNC:21173]	0.201348	4.78428	3.19703	0.00779345	0.127728	-2.81606	26.1995	27.4892	23.4815	30.0867	28.7693	29.76
ENSG00000132967	HMGB1P5	high mobility group box 1 pseudogene 5 [Source:HGNC Symbol;Acc:HGNC:4997]	0.214465	3.57007	3.19694	0.00779462	0.127728	-2.61169	10.7926	11.2507	11.022	13.7222	12.6134	12.0293
ENSG00000128524	ATP6V1F	ATPase H+ transporting V1 subunit F [Source:HGNC Symbol;Acc:HGNC:16832]	-0.162602	5.82452	-3.19647	0.00780139	0.127728	-2.93635	57.6326	60.6321	61.4993	54.305	56.501	50.0282
ENSG00000164244	PRRC1	proline rich coiled-coil 1 [Source:HGNC Symbol;Acc:HGNC:28164]	0.131454	6.77531	3.19543	0.00781641	0.12784	-3.00475	103.931	107.661	102.296	117.661	111.75	114.366
ENSG00000145725	PPIP5K2	diphosphoinositol pentakisphosphate kinase 2 [Source:HGNC Symbol;Acc:HGNC:29035]	0.215457	5.80246	3.19488	0.00782433	0.12784	-2.93765	55.5422	52.8671	47.2985	64.947	56.1789	59.3914
ENSG00000133704	IPO8	importin 8 [Source:HGNC Symbol;Acc:HGNC:9853]	0.138582	6.24721	3.1942	0.00783412	0.12784	-2.97401	73.7673	73.0305	70.3488	81.8516	76.9687	80.1576
ENSG00000127241	MASP1	MBL associated serine protease 1 [Source:HGNC Symbol;Acc:HGNC:6901]	-0.759286	0.513163	-3.19398	0.00783731	0.12784	-2.30567	1.34714	1.8704	2.45997	0.963475	1.41342	0.963625
ENSG00000122068	FYTTD1	forty-two-three domain containing 1 [Source:HGNC Symbol;Acc:HGNC:25407]	0.127345	6.816	3.19157	0.00787228	0.128082	-3.01412	110.821	106.854	105.651	119.34	116.348	117.353
ENSG00000103494	RPGRIP1L	RPGRIP1 like [Source:HGNC Symbol;Acc:HGNC:29168]	0.18697	3.81562	3.19067	0.00788542	0.128082	-2.66763	13.1462	13.4187	12.9867	15.0215	14.5457	15.4662
ENSG00000130717	UCK1	uridine-cytidine kinase 1 [Source:HGNC Symbol;Acc:HGNC:14859]	-0.175608	4.52726	-3.19065	0.00788565	0.128082	-2.78794	23.18	24.8111	25.5262	22.3935	21.9885	20.6858
ENSG00000069329	VPS35	VPS35 retromer complex component [Source:HGNC Symbol;Acc:HGNC:13487]	0.113324	7.51142	3.19058	0.00788664	0.128082	-3.05097	174.648	175.662	175.696	191.907	189.72	187.345
ENSG00000011451	WIZ	WIZ zinc finger [Source:HGNC Symbol;Acc:HGNC:30917]	-0.144157	6.72228	-3.18993	0.00789617	0.128082	-3.01164	105.495	111.43	116.05	98.6102	104.325	98.3701
ENSG00000163378	EOGT	EGF domain specific O-linked N-acetylglucosamine transferase [Source:HGNC Symbol;Acc:HGNC:28526]	0.16547	5.99971	3.18916	0.00790733	0.128082	-2.96473	62.4792	62.0774	56.787	70.9468	65.7508	66.5383
ENSG00000239282	CASTOR1	cytosolic arginine sensor for mTORC1 subunit 1 [Source:HGNC Symbol;Acc:HGNC:34423]	-0.769527	-0.460362	-3.18856	0.00791614	0.128082	-2.4633	1.02196	0.977708	0.814666	0.408747	0.626198	0.658477
ENSG00000121350	PYROXD1	pyridine nucleotide-disulphide oxidoreductase domain 1 [Source:HGNC Symbol;Acc:HGNC:26162]	0.204374	4.21656	3.18853	0.00791659	0.128082	-2.7415	18.1786	16.8336	17.0121	21.1673	18.4102	20.2361
ENSG00000131127	ZNF141	zinc finger protein 141 [Source:HGNC Symbol;Acc:HGNC:12926]	-1.49105	-3.0767	-3.18845	0.00791775	0.128082	-3.25414	0.170327	0.212545	0.191686	0.0291962	0.0715655	0.112423
ENSG00000112343	TRIM38	tripartite motif containing 38 [Source:HGNC Symbol;Acc:HGNC:10059]	0.163616	4.52094	3.18734	0.00793398	0.12811	-2.79379	22.0032	20.7869	22.2675	24.3642	24.7617	23.7052
ENSG00000210077	MT-TV	mitochondrially encoded tRNA-Val (GUN) [Source:HGNC Symbol;Acc:HGNC:7500]	0.980556	-1.36925	3.18712	0.00793716	0.12811	-2.7173	0.247749	0.226715	0.351425	0.715307	0.447284	0.465752
ENSG00000100580	TMED8	transmembrane p24 trafficking protein family member 8 [Source:HGNC Symbol;Acc:HGNC:18633]	0.178604	4.6818	3.18684	0.00794129	0.12811	-2.8196	24.9917	24.4002	22.9225	26.3496	27.5706	28.0094
ENSG00000100379	KCTD17	potassium channel tetramerization domain containing 17 [Source:HGNC Symbol;Acc:HGNC:25705]	-0.160229	5.12883	-3.18582	0.00795629	0.128185	-2.88242	36.6514	36.4303	37.7302	31.4443	34.5304	33.3896
ENSG00000075292	ZNF638	zinc finger protein 638 [Source:HGNC Symbol;Acc:HGNC:17894]	0.137205	6.68234	3.18553	0.00796051	0.128185	-3.01754	101.298	95.7587	96.7376	111.442	103.859	107.653
ENSG00000105329	TGFB1	transforming growth factor beta 1 [Source:HGNC Symbol;Acc:HGNC:11766]	-0.170409	8.58585	-3.18448	0.00797593	0.128315	-3.10332	404.605	403.581	413.691	335.085	393.879	359.721
ENSG00000257704	INAFM1	InaF motif containing 1 [Source:HGNC Symbol;Acc:HGNC:27406]	-0.542333	1.59948	-3.18362	0.00798864	0.128402	-2.32825	3.11235	3.44323	4.4567	1.98534	2.93419	2.73027
ENSG00000089472	HEPH	hephaestin [Source:HGNC Symbol;Acc:HGNC:4866]	-1.27482	-1.3322	-3.18162	0.00801812	0.128724	-2.72872	0.371624	0.651805	0.926483	0.277364	0.339936	0.160604
ENSG00000198160	MIER1	MIER1 transcriptional regulator [Source:HGNC Symbol;Acc:HGNC:29657]	0.169596	5.89939	3.18094	0.00802818	0.128724	-2.97152	60.1411	54.4541	54.4069	65.239	60.1508	64.4183
ENSG00000206560	ANKRD28	ankyrin repeat domain 28 [Source:HGNC Symbol;Acc:HGNC:29024]	0.146367	6.25832	3.17988	0.00804385	0.128724	-3.00094	75.4706	71.5427	71.2913	83.7348	76.915	80.8482
ENSG00000080824	HSP90AA1	heat shock protein 90 alpha family class A member 1 [Source:HGNC Symbol;Acc:HGNC:5253]	0.128928	10.7699	3.17948	0.00804976	0.128724	-3.18752	1703.24	1706.04	1600.05	1866.54	1757.43	1852.18
ENSG00000088986	DYNLL1	dynein light chain LC8-type 1 [Source:HGNC Symbol;Acc:HGNC:15476]	-0.125146	7.68376	-3.17932	0.00805217	0.128724	-3.0789	216.13	215.408	212.197	191.469	202.137	196.917
ENSG00000173404	INSM1	INSM transcriptional repressor 1 [Source:HGNC Symbol;Acc:HGNC:6090]	-1.53576	-1.7282	-3.179	0.00805689	0.128724	-2.87214	0.309686	0.410921	1.0383	0.204374	0.143131	0.160604
ENSG00000025770	NCAPH2	non-SMC condensin II complex subunit H2 [Source:HGNC Symbol;Acc:HGNC:25071]	-0.138246	5.28755	-3.1788	0.00805991	0.128724	-2.9144	41.0489	41.1204	40.6854	38.1741	36.9815	36.4572
ENSG00000136381	IREB2	iron responsive element binding protein 2 [Source:HGNC Symbol;Acc:HGNC:6115]	0.164405	6.21212	3.17562	0.00810736	0.129275	-3.0055	73.3647	70.2675	66.563	82.7421	74.8933	77.7806
ENSG00000103335	PIEZO1	piezo type mechanosensitive ion channel component 1 [Source:HGNC Symbol;Acc:HGNC:28993]	-0.138798	8.50066	-3.1755	0.00810908	0.129275	-3.11677	361.512	375.695	403.435	338.209	356.647	340.481
ENSG00000243943	ZNF512	zinc finger protein 512 [Source:HGNC Symbol;Acc:HGNC:29380]	0.182355	4.54838	3.17496	0.0081172	0.129287	-2.82044	23.2729	21.5946	21.0695	26.0284	24.4754	24.2031
ENSG00000176732	PFN4	profilin family member 4 [Source:HGNC Symbol;Acc:HGNC:31103]	-1.02602	-2.15602	-3.17427	0.0081276	0.129317	-2.99412	0.294202	0.340072	0.303503	0.160579	0.161022	0.128483
ENSG00000271303	SRXN1	sulfiredoxin 1 [Source:HGNC Symbol;Acc:HGNC:16132]	-0.970284	4.26019	-3.17386	0.00813376	0.129317	-2.76019	27.5776	23.1958	29.0085	6.53995	18.9828	21.3604
ENSG00000121274	TENT4B	terminal nucleotidyltransferase 4B [Source:HGNC Symbol;Acc:HGNC:30758]	0.183926	4.59652	3.17317	0.00814402	0.129335	-2.83109	24.0781	22.7849	21.2612	26.2036	25.6383	25.4558
ENSG00000169221	TBC1D10B	TBC1 domain family member 10B [Source:HGNC Symbol;Acc:HGNC:24510]	-0.143875	6.62247	-3.17163	0.00816718	0.129335	-3.03919	102.042	100.888	107.648	89.3696	96.1304	95.7362
ENSG00000104853	CLPTM1	CLPTM1 regulator of GABA type A receptor forward trafficking [Source:HGNC Symbol;Acc:HGNC:2087]	-0.11852	7.22596	-3.17156	0.00816824	0.129335	-3.07225	153.032	156.079	158.588	144.142	146.262	140.448
ENSG00000151892	GFRA1	GDNF family receptor alpha 1 [Source:HGNC Symbol;Acc:HGNC:4243]	-1.04393	-0.0165715	-3.16999	0.00819207	0.129335	-2.40844	0.960028	1.21859	2.42802	0.671513	0.626198	0.738779
ENSG00000136643	RPS6KC1	ribosomal protein S6 kinase C1 [Source:HGNC Symbol;Acc:HGNC:10439]	0.166729	5.20784	3.16914	0.00820492	0.129335	-2.92324	35.9391	35.5517	33.1777	40.2324	37.3035	39.878
ENSG00000174886	NDUFA11	NADH:ubiquinone oxidoreductase subunit A11 [Source:HGNC Symbol;Acc:HGNC:20371]	-0.235362	3.2887	-3.16815	0.00821979	0.129335	-2.60875	10.1732	10.8965	10.7664	9.83913	8.4984	8.65657
ENSG00000163110	PDLIM5	PDZ and LIM domain 5 [Source:HGNC Symbol;Acc:HGNC:17468]	0.158588	7.52768	3.16808	0.00822086	0.129335	-3.0929	186.354	172.034	166	200.651	187.144	196.853
ENSG00000224631	RPS27AP16	RPS27A pseudogene 16 [Source:HGNC Symbol;Acc:HGNC:36855]	-0.39836	1.43735	-3.16803	0.00822171	0.129335	-2.34296	3.22074	2.79143	3.30659	2.14592	2.43323	2.48937
ENSG00000127666	TICAM1	toll like receptor adaptor molecule 1 [Source:HGNC Symbol;Acc:HGNC:18348]	-0.168838	4.77839	-3.16769	0.00822691	0.129335	-2.86771	27.9337	28.6653	30.6378	24.8606	26.6403	26.1624
ENSG00000264278	ZNF236-DT	ZNF236 divergent transcript [Source:HGNC Symbol;Acc:HGNC:53779]	-0.688399	-0.340768	-3.16758	0.00822854	0.129335	-2.46259	0.913575	0.89269	1.21401	0.671513	0.64409	0.529994
ENSG00000149809	TM7SF2	transmembrane 7 superfamily member 2 [Source:HGNC Symbol;Acc:HGNC:11863]	-0.361005	2.0379	-3.16726	0.00823343	0.129335	-2.40153	4.75369	4.23674	4.93592	3.28458	4.13291	3.50117
ENSG00000128591	FLNC	filamin C [Source:HGNC Symbol;Acc:HGNC:3756]	-0.116638	9.36617	-3.16724	0.00823372	0.129335	-3.16227	664.819	687.173	709.111	626.011	624.999	649.532
ENSG00000167136	ENDOG	endonuclease G [Source:HGNC Symbol;Acc:HGNC:3346]	-0.613715	2.62042	-3.16697	0.00823774	0.129335	-2.48433	8.62476	6.1213	8.17861	3.47435	5.61789	6.34387
ENSG00000109846	CRYAB	crystallin alpha B [Source:HGNC Symbol;Acc:HGNC:2389]	-0.767333	0.194673	-3.16668	0.00824214	0.129335	-2.37675	1.05293	1.51616	2.04465	0.84669	0.894569	0.867263
ENSG00000145794	MEGF10	multiple EGF like domains 10 [Source:HGNC Symbol;Acc:HGNC:29634]	-0.886581	-1.3147	-3.16648	0.00824527	0.129335	-2.7246	0.433561	0.552618	0.654928	0.321158	0.286262	0.256967
ENSG00000163430	FSTL1	follistatin like 1 [Source:HGNC Symbol;Acc:HGNC:3972]	0.114825	11.4373	3.16378	0.00828639	0.129784	-3.23769	2732.72	2689.25	2571.41	2934.67	2870.1	2847.93
ENSG00000110042	DTX4	deltex E3 ubiquitin ligase 4 [Source:HGNC Symbol;Acc:HGNC:29151]	-0.55344	1.25128	-3.16363	0.00828866	0.129784	-2.33987	2.72524	2.40885	3.61009	1.88316	2.36166	1.68634
ENSG00000105447	GRWD1	glutamate rich WD repeat containing 1 [Source:HGNC Symbol;Acc:HGNC:21270]	-0.122351	6.12281	-3.16235	0.00830828	0.129864	-3.02287	72.0021	72.6196	73.3838	67.6914	65.8939	66.6507
ENSG00000230825	LINC03016	long intergenic non-protein coding RNA 3016 [Source:HGNC Symbol;Acc:HGNC:56145]	-1.34825	-2.6226	-3.16201	0.00831355	0.129864	-3.16919	0.170327	0.283394	0.319477	0.0729906	0.143131	0.0803021
ENSG00000204977	TRIM13	tripartite motif containing 13 [Source:HGNC Symbol;Acc:HGNC:9976]	0.162042	4.37216	3.16186	0.00831588	0.129864	-2.81577	18.9373	19.795	19.9354	21.8242	22.3463	21.521
ENSG00000074370	ATP2A3	ATPase sarcoplasmic/endoplasmic reticulum Ca2+ transporting 3 [Source:HGNC Symbol;Acc:HGNC:813]	-0.313425	2.17811	-3.16065	0.00833436	0.129947	-2.43137	5.01692	5.05858	4.99981	3.69332	4.07923	4.43268
ENSG00000166822	TMEM170A	transmembrane protein 170A [Source:HGNC Symbol;Acc:HGNC:29577]	0.178665	3.90509	3.16055	0.00833599	0.129947	-2.73758	13.812	14.2689	14.1209	16.3645	16.0486	15.3698
ENSG00000115750	TAF1B	TATA-box binding protein associated factor, RNA polymerase I subunit B [Source:HGNC Symbol;Acc:HGNC:11533]	0.16223	4.58484	3.15948	0.00835243	0.130088	-2.85413	22.189	23.295	22.5551	26.3642	24.4396	25.2952
ENSG00000142544	CTU1	cytosolic thiouridylase subunit 1 [Source:HGNC Symbol;Acc:HGNC:29590]	-0.640099	2.97123	-3.15873	0.008364	0.130153	-2.55964	9.29059	8.82771	11.1018	4.02908	7.62173	8.239
ENSG00000144713	RPL32	ribosomal protein L32 [Source:HGNC Symbol;Acc:HGNC:10336]	-0.139882	8.52593	-3.15808	0.00837409	0.130195	-3.14962	381.363	387.753	390.944	333.333	349.741	370.899
ENSG00000158042	MRPL17	mitochondrial ribosomal protein L17 [Source:HGNC Symbol;Acc:HGNC:14053]	-0.114784	7.12456	-3.15702	0.00839049	0.130334	-3.09374	143.973	145.622	145.777	133.879	133.273	134.908
ENSG00000099308	MAST3	microtubule associated serine/threonine kinase 3 [Source:HGNC Symbol;Acc:HGNC:19036]	-0.306245	2.42285	-3.15504	0.00842116	0.130467	-2.47702	5.89952	5.55452	6.40551	4.56921	5.33163	4.59328
ENSG00000158856	DMTN	dematin actin binding protein [Source:HGNC Symbol;Acc:HGNC:3382]	-0.201945	5.74427	-3.15489	0.00842349	0.130467	-3.00484	55.0467	53.9582	63.7836	48.1446	53.4415	48.4704
ENSG00000162946	DISC1	DISC1 scaffold protein [Source:HGNC Symbol;Acc:HGNC:2888]	0.187514	4.22791	3.15476	0.00842545	0.130467	-2.80426	18.5038	17.5279	16.6447	19.941	19.5553	20.4449
ENSG00000155096	AZIN1	antizyme inhibitor 1 [Source:HGNC Symbol;Acc:HGNC:16432]	0.137281	7.06627	3.15455	0.00842869	0.130467	-3.09535	131.075	129.185	123.078	145.237	135.778	140.464
ENSG00000100916	BRMS1L	BRMS1 like transcriptional repressor [Source:HGNC Symbol;Acc:HGNC:20512]	0.222765	3.5228	3.15186	0.00847066	0.131001	-2.68329	11.0403	10.8965	9.9517	12.642	12.8639	11.7562
ENSG00000168827	GFM1	G elongation factor mitochondrial 1 [Source:HGNC Symbol;Acc:HGNC:13780]	0.140674	6.26759	3.14981	0.00850284	0.131206	-3.05651	74.9905	74.1925	70.9079	82.6691	77.8275	82.0688
ENSG00000101782	RIOK3	RIO kinase 3 [Source:HGNC Symbol;Acc:HGNC:11451]	0.136686	6.58451	3.14881	0.00851851	0.131206	-3.07883	95.3679	90.7427	88.4631	101.442	99.2793	100.956
ENSG00000010438	PRSS3	serine protease 3 [Source:HGNC Symbol;Acc:HGNC:9486]	-0.167352	6.94267	-3.1488	0.00851868	0.131206	-3.09911	120.638	136.922	133.717	112.157	121.948	114.286
ENSG00000187713	TMEM203	transmembrane protein 203 [Source:HGNC Symbol;Acc:HGNC:28217]	-0.263621	4.6484	-3.14865	0.00852105	0.131206	-2.88202	27.2834	27.0358	27.8584	19.5177	24.7438	24.9418
ENSG00000061987	MON2	MON2 homolog, regulator of endosome-to-Golgi trafficking [Source:HGNC Symbol;Acc:HGNC:29177]	0.165749	5.47409	3.14801	0.00853116	0.131206	-2.99159	43.6503	42.2398	40.0624	49.5314	44.8179	46.8322
ENSG00000164778	EN2	engrailed homeobox 2 [Source:HGNC Symbol;Acc:HGNC:3343]	-0.986385	-1.55798	-3.14774	0.00853531	0.131206	-2.82139	0.449045	0.396751	0.575058	0.175177	0.304153	0.240906
ENSG00000172336	POP7	POP7 homolog, ribonuclease P/MRP subunit [Source:HGNC Symbol;Acc:HGNC:19949]	-0.174927	4.56157	-3.14769	0.00853618	0.131206	-2.87098	23.8304	26.1856	25.2706	22.7877	21.1655	22.6773
ENSG00000197128	ZNF772	zinc finger protein 772 [Source:HGNC Symbol;Acc:HGNC:33106]	0.253333	3.08769	3.14718	0.00854427	0.131216	-2.60904	7.07633	8.40262	7.85913	9.18221	9.67924	9.0099
ENSG00000062725	APPBP2	amyloid beta precursor protein binding protein 2 [Source:HGNC Symbol;Acc:HGNC:622]	0.135914	5.59472	3.14654	0.00855438	0.131257	-3.0066	47.0568	45.9665	45.222	51.1664	49.6665	51.024
ENSG00000134852	CLOCK	clock circadian regulator [Source:HGNC Symbol;Acc:HGNC:2082]	0.178025	5.31024	3.1447	0.00858339	0.131528	-2.97957	39.2527	37.3796	35.3661	44.6264	39.8799	42.0622
ENSG00000074181	NOTCH3	notch receptor 3 [Source:HGNC Symbol;Acc:HGNC:7883]	-0.919458	0.363783	-3.14404	0.00859388	0.131528	-2.3927	1.30068	1.45948	2.85932	0.788298	1.09137	0.931504
ENSG00000100097	LGALS1	galectin 1 [Source:HGNC Symbol;Acc:HGNC:6561]	-0.171405	10.8544	-3.14377	0.00859815	0.131528	-3.25585	1944.54	1991.21	1953.51	1590.81	1884.45	1769.92
ENSG00000172469	MANEA	mannosidase endo-alpha [Source:HGNC Symbol;Acc:HGNC:21072]	0.173483	5.31029	3.14353	0.00860198	0.131528	-2.98172	38.9895	38.3148	34.8549	43.7505	40.9534	41.6447
ENSG00000175334	BANF1	BAF nuclear assembly factor 1 [Source:HGNC Symbol;Acc:HGNC:17397]	-0.134359	7.20902	-3.1422	0.00862306	0.131736	-3.12513	150.585	160.33	153.876	137.981	146.173	139.501
ENSG00000156502	SUPV3L1	Suv3 like RNA helicase [Source:HGNC Symbol;Acc:HGNC:11471]	0.171883	4.48833	3.14086	0.00864447	0.131835	-2.87251	22.22	20.6027	20.6063	23.5176	23.5451	24.3476
ENSG00000176428	VPS37D	VPS37D subunit of ESCRT-I [Source:HGNC Symbol;Acc:HGNC:18287]	-0.473573	1.12412	-3.14085	0.00864458	0.131835	-2.37187	2.63233	2.13962	3.00308	1.89775	1.8607	1.75059
ENSG00000119669	IRF2BPL	interferon regulatory factor 2 binding protein like [Source:HGNC Symbol;Acc:HGNC:14282]	-0.217728	5.03436	-3.13965	0.00866376	0.132014	-2.95381	34.53	33.0579	38.465	28.2619	33.2601	29.8724
ENSG00000112414	ADGRG6	adhesion G protein-coupled receptor G6 [Source:HGNC Symbol;Acc:HGNC:13841]	0.183806	6.7077	3.13869	0.00867922	0.132031	-3.10465	105.696	97.3457	91.61	117.807	105.327	111.09
ENSG00000198836	OPA1	OPA1 mitochondrial dynamin like GTPase [Source:HGNC Symbol;Acc:HGNC:8140]	0.169335	6.35611	3.13773	0.00869458	0.132031	-3.08464	82.2837	76.8705	72.8088	90.6835	82.855	86.9993
ENSG00000101596	SMCHD1	structural maintenance of chromosomes flexible hinge domain containing 1 [Source:HGNC Symbol;Acc:HGNC:29090]	0.155676	6.14641	3.13739	0.00869997	0.132031	-3.07046	66.4587	68.8222	66.0359	77.4722	69.5438	77.3309
ENSG00000120063	GNA13	G protein subunit alpha 13 [Source:HGNC Symbol;Acc:HGNC:4381]	0.148379	6.00373	3.13729	0.00870155	0.132031	-3.05972	61.9373	60.6462	60.2214	68.7717	63.5681	70.2965
ENSG00000163818	LZTFL1	leucine zipper transcription factor like 1 [Source:HGNC Symbol;Acc:HGNC:6741]	0.189537	3.77984	3.13724	0.00870243	0.132031	-2.75671	13.2391	12.2426	13.0826	14.4083	14.9393	14.615
ENSG00000138606	SHF	Src homology 2 domain containing F [Source:HGNC Symbol;Acc:HGNC:25116]	-0.856112	-0.987102	-3.13672	0.00871073	0.132043	-2.66022	0.603888	0.623466	0.798692	0.291962	0.339936	0.497873
ENSG00000036054	TBC1D23	TBC1 domain family member 23 [Source:HGNC Symbol;Acc:HGNC:25622]	0.141419	5.71236	3.13549	0.00873058	0.13223	-3.038	51.346	49.5372	48.864	57.21	53.7278	54.1557
ENSG00000107902	LHPP	phospholysine phosphohistidine inorganic pyrophosphate phosphatase [Source:HGNC Symbol;Acc:HGNC:30042]	-0.431336	1.13608	-3.135	0.00873845	0.132235	-2.38152	2.64782	2.32383	2.66763	1.88316	2.12907	1.67028
ENSG00000130734	ATG4D	autophagy related 4D cysteine peptidase [Source:HGNC Symbol;Acc:HGNC:20789]	-0.241481	3.32923	-3.1342	0.00875143	0.132317	-2.67656	10.39	10.6981	11.629	8.67128	10.055	9.07414
ENSG00000204220	PFDN6	prefoldin subunit 6 [Source:HGNC Symbol;Acc:HGNC:4926]	-0.172663	4.9713	-3.13272	0.00877535	0.132505	-2.95828	32.9351	32.5619	34.2958	27.6196	30.1828	30.9324
ENSG00000140682	TGFB1I1	transforming growth factor beta 1 induced transcript 1 [Source:HGNC Symbol;Acc:HGNC:11767]	-0.132381	6.56917	-3.13125	0.00879926	0.132505	-3.1098	94.3459	100.831	103.063	90.3623	91.5502	90.0347
ENSG00000184144	CNTN2	contactin 2 [Source:HGNC Symbol;Acc:HGNC:2172]	-0.887359	-0.161374	-3.13113	0.00880113	0.132505	-2.47989	1.05293	0.949369	1.75712	0.627719	0.876678	0.497873
ENSG00000286264		novel protein	-0.487983	0.560846	-3.13113	0.00880119	0.132505	-2.39302	1.53295	1.88457	1.80504	1.21164	1.30607	1.20453
ENSG00000029363	BCLAF1	BCL2 associated transcription factor 1 [Source:HGNC Symbol;Acc:HGNC:16863]	0.165532	7.34078	3.13076	0.00880719	0.132505	-3.15261	158.714	155.526	145.154	182.272	160.432	172.569
ENSG00000106546	AHR	aryl hydrocarbon receptor [Source:HGNC Symbol;Acc:HGNC:348]	0.203758	3.87354	3.13064	0.00880908	0.132505	-2.78555	13.9204	12.7527	14.3445	16.3353	15.9591	14.8398
ENSG00000135002	RFK	riboflavin kinase [Source:HGNC Symbol;Acc:HGNC:30324]	0.173594	6.39302	3.13002	0.00881921	0.132532	-3.10112	82.4385	75.9353	79.0865	95.5154	90.4409	82.0688
ENSG00000105701	FKBP8	FKBP prolyl isomerase 8 [Source:HGNC Symbol;Acc:HGNC:3724]	-0.168127	7.45798	-3.12934	0.00883033	0.132532	-3.16048	181.6	179.332	198.299	158.74	179.039	160.395
ENSG00000219438	TAFA5	TAFA chemokine like family member 5 [Source:HGNC Symbol;Acc:HGNC:21592]	-1.18547	-1.93829	-3.12914	0.00883345	0.132532	-2.96817	0.340655	0.283394	0.607006	0.189775	0.143131	0.160604
ENSG00000142089	IFITM3	interferon induced transmembrane protein 3 [Source:HGNC Symbol;Acc:HGNC:5414]	-0.128054	7.84815	-3.12649	0.0088768	0.132644	-3.1823	240.688	238.717	242.739	211.278	228.24	221.794
ENSG00000104522	GFUS	GDP-L-fucose synthase [Source:HGNC Symbol;Acc:HGNC:12390]	-0.161904	6.39561	-3.12639	0.00887852	0.132644	-3.10761	85.7676	87.1719	94.1978	77.9831	85.0914	75.9176
ENSG00000137075	RNF38	ring finger protein 38 [Source:HGNC Symbol;Acc:HGNC:18052]	0.147007	5.37507	3.12621	0.00888147	0.132644	-3.02064	40.1818	38.3715	39.6631	42.2907	45.1578	43.5559
ENSG00000109787	KLF3	Kruppel like factor 3 [Source:HGNC Symbol;Acc:HGNC:16516]	0.131393	5.75209	3.12607	0.00888375	0.132644	-3.05875	50.1382	51.7193	52.522	55.8962	57.6281	55.6333
ENSG00000204366	ZBTB12	zinc finger and BTB domain containing 12 [Source:HGNC Symbol;Acc:HGNC:19066]	-0.322032	2.06402	-3.12606	0.00888386	0.132644	-2.4745	4.27367	4.64766	5.09566	3.53274	3.77508	3.90268
ENSG00000133275	CSNK1G2	casein kinase 1 gamma 2 [Source:HGNC Symbol;Acc:HGNC:2455]	-0.169596	6.13989	-3.12592	0.00888617	0.132644	-3.0905	73.7054	71.9395	78.6233	62.7135	71.3329	65.6711
ENSG00000128595	CALU	calumenin [Source:HGNC Symbol;Acc:HGNC:1458]	0.130839	9.91364	3.12512	0.00889939	0.132728	-3.25853	970.185	911.734	884.12	1028.06	994.528	1003.5
ENSG00000112851	ERBIN	erbb2 interacting protein [Source:HGNC Symbol;Acc:HGNC:15842]	0.146165	5.70079	3.12366	0.00892338	0.132974	-3.05848	51.6092	48.0636	48.6404	53.9838	53.9783	56.083
ENSG00000146555	SDK1	sidekick cell adhesion molecule 1 [Source:HGNC Symbol;Acc:HGNC:19307]	-0.91887	-0.655629	-3.12308	0.00893291	0.133003	-2.59263	0.634857	0.807672	1.24596	0.394149	0.572524	0.417571
ENSG00000143164	DCAF6	DDB1 and CUL4 associated factor 6 [Source:HGNC Symbol;Acc:HGNC:30002]	0.13285	6.03662	3.11965	0.00898973	0.133697	-3.0945	64.3838	61.4539	62.1702	70.2169	69.2217	66.6668
ENSG00000205339	IPO7	importin 7 [Source:HGNC Symbol;Acc:HGNC:9852]	0.159911	8.47998	3.11934	0.00899477	0.133697	-3.21898	350.472	346.732	316.793	389.667	355.842	386.831
ENSG00000087157	PGS1	phosphatidylglycerophosphate synthase 1 [Source:HGNC Symbol;Acc:HGNC:30029]	-0.150367	5.45388	-3.11833	0.00901156	0.133746	-3.04288	44.3626	46.4341	47.618	40.6265	43.5834	40.6489
ENSG00000013375	PGM3	phosphoglucomutase 3 [Source:HGNC Symbol;Acc:HGNC:8907]	0.149325	6.46934	3.11794	0.00901806	0.133746	-3.12806	87.827	82.2692	82.3771	97.311	88.3834	94.1783
ENSG00000240342	RPS2P5	ribosomal protein S2 pseudogene 5 [Source:HGNC Symbol;Acc:HGNC:31386]	-0.45345	3.58625	-3.11777	0.00902088	0.133746	-2.75107	11.7371	13.0786	17.8268	8.81726	12.3451	10.0056
ENSG00000173327	MAP3K11	mitogen-activated protein kinase kinase kinase 11 [Source:HGNC Symbol;Acc:HGNC:6850]	-0.151782	8.00396	-3.11647	0.00904254	0.133955	-3.20667	260.044	264.987	286.826	230.913	255.686	244.375
ENSG00000169981	ZNF35	zinc finger protein 35 [Source:HGNC Symbol;Acc:HGNC:13099]	0.234584	3.36126	3.11107	0.00913318	0.135183	-2.72515	9.56931	9.91878	8.92938	11.2551	10.377	11.8044
ENSG00000139117	CPNE8	copine 8 [Source:HGNC Symbol;Acc:HGNC:23498]	0.195562	4.42877	3.10886	0.00917049	0.135621	-2.92046	21.229	20.546	18.6574	24.1453	22.4358	22.5167
ENSG00000141622	RNF165	ring finger protein 165 [Source:HGNC Symbol;Acc:HGNC:31696]	-1.42304	-1.49164	-3.10756	0.00919262	0.135834	-2.85791	0.325171	0.524278	1.1022	0.175177	0.232588	0.224846
ENSG00000083937	CHMP2B	charged multivesicular body protein 2B [Source:HGNC Symbol;Acc:HGNC:24537]	0.142041	5.31693	3.10639	0.00921253	0.136014	-3.05007	38.9585	38.0881	36.7398	42.1447	41.5975	41.7892
ENSG00000084073	ZMPSTE24	zinc metallopeptidase STE24 [Source:HGNC Symbol;Acc:HGNC:12877]	0.187908	6.95256	3.10481	0.00923939	0.136297	-3.1802	124.37	118.402	106.002	139.865	127.852	128.885
ENSG00000289314		novel transcript, sense intronic to HHIP	0.329195	2.59528	3.1031	0.00926854	0.136355	-2.59584	6.27115	5.24278	4.72826	6.77352	7.06709	6.47235
ENSG00000176105	YES1	YES proto-oncogene 1, Src family tyrosine kinase [Source:HGNC Symbol;Acc:HGNC:12841]	0.137465	8.5941	3.10305	0.0092694	0.136355	-3.25286	377.353	374.689	353.325	412.776	386.293	416.688
ENSG00000174953	DHX36	DEAH-box helicase 36 [Source:HGNC Symbol;Acc:HGNC:14410]	0.13759	6.17303	3.10297	0.0092709	0.136355	-3.13525	71.3672	68.0712	66.9144	75.8226	73.8914	77.1864
ENSG00000059758	CDK17	cyclin dependent kinase 17 [Source:HGNC Symbol;Acc:HGNC:8750]	0.13141	7.44457	3.10277	0.00927434	0.136355	-3.20864	168.361	170.957	159.946	186.33	177.107	183.265
ENSG00000111371	SLC38A1	solute carrier family 38 member 1 [Source:HGNC Symbol;Acc:HGNC:13447]	0.133622	7.62866	3.10189	0.00928942	0.136462	-3.21839	190.643	189.293	186.718	212.33	195.41	214.15
ENSG00000198252	STYX	serine/threonine/tyrosine interacting protein [Source:HGNC Symbol;Acc:HGNC:11447]	0.187401	5.34547	3.09915	0.0093364	0.137038	-3.06645	40.6308	38.5699	35.1904	44.3491	44.6032	41.2271
ENSG00000162688	AGL	amylo-alpha-1, 6-glucosidase, 4-alpha-glucanotransferase [Source:HGNC Symbol;Acc:HGNC:321]	0.182395	4.45715	3.09551	0.00939941	0.137848	-2.94923	21.771	20.291	19.8395	24.7146	22.7578	22.6613
ENSG00000179152	TCAIM	T cell activation inhibitor, mitochondrial [Source:HGNC Symbol;Acc:HGNC:25241]	0.164929	5.04236	3.09475	0.00941264	0.137926	-3.03754	32.3158	31.2158	29.8232	36.3201	35.1566	33.1808
ENSG00000147526	TACC1	transforming acidic coiled-coil containing protein 1 [Source:HGNC Symbol;Acc:HGNC:11522]	0.115259	8.61386	3.09306	0.00944207	0.138172	-3.27186	384.011	376.347	368.564	416.221	398.495	407.87
ENSG00000082258	CCNT2	cyclin T2 [Source:HGNC Symbol;Acc:HGNC:1600]	0.138089	5.35552	3.09235	0.0094544	0.138172	-3.07998	39.8257	38.5274	38.7046	43.9695	41.6153	43.1544
ENSG00000077348	EXOSC5	exosome component 5 [Source:HGNC Symbol;Acc:HGNC:24662]	-0.192243	3.69066	-3.09224	0.00945634	0.138172	-2.81974	13.5178	14.2972	13.5139	11.7223	12.2198	12.3023
ENSG00000126945	HNRNPH2	heterogeneous nuclear ribonucleoprotein H2 [Source:HGNC Symbol;Acc:HGNC:5042]	0.124367	6.37091	3.09199	0.00946081	0.138172	-3.16907	80.2552	78.7268	78.6872	87.3551	87.8288	83.9318
ENSG00000156860	FBRS	fibrosin [Source:HGNC Symbol;Acc:HGNC:20442]	-0.145302	6.47959	-3.09034	0.00948957	0.138457	-3.17882	91.5743	92.0888	97.7439	81.0487	89.0454	84.5742
ENSG00000141994	DUS3L	dihydrouridine synthase 3 like [Source:HGNC Symbol;Acc:HGNC:26920]	-0.185874	4.21645	-3.08997	0.00949616	0.138457	-2.91805	18.3334	20.7586	20.3826	17.2696	17.4978	17.5059
ENSG00000115884	SDC1	syndecan 1 [Source:HGNC Symbol;Acc:HGNC:10658]	-0.217545	6.33694	-3.08947	0.00950488	0.138457	-3.17086	86.4954	87.9087	86.706	65.5747	80.4039	79.9648
ENSG00000174721	FGFBP3	fibroblast growth factor binding protein 3 [Source:HGNC Symbol;Acc:HGNC:23428]	-0.557758	0.50801	-3.08822	0.00952678	0.138457	-2.45928	1.51746	1.65785	1.98076	0.963475	1.35974	1.22059
ENSG00000090989	EXOC1	exocyst complex component 1 [Source:HGNC Symbol;Acc:HGNC:30380]	0.14207	5.73106	3.08692	0.00954966	0.138457	-3.12812	52.1821	50.6424	48.848	57.6917	54.7834	54.8142
ENSG00000115365	LANCL1	LanC like 1 [Source:HGNC Symbol;Acc:HGNC:6508]	0.147697	5.59034	3.08673	0.00955315	0.138457	-3.11499	46.6697	45.7822	44.8546	52.232	47.931	51.9073
ENSG00000107281	NPDC1	neural proliferation, differentiation and control 1 [Source:HGNC Symbol;Acc:HGNC:7899]	-0.181972	6.7267	-3.08642	0.00955854	0.138457	-3.20095	108.019	110.566	119.804	91.4572	106.776	100.635
ENSG00000272341		novel transcript	0.483842	1.21056	3.08607	0.00956483	0.138457	-2.46195	2.32265	1.82789	1.72518	2.55467	3.22045	2.48937
ENSG00000126457	PRMT1	protein arginine methyltransferase 1 [Source:HGNC Symbol;Acc:HGNC:5187]	-0.143393	7.90094	-3.08563	0.00957246	0.138457	-3.25908	237.018	252.107	264.719	226.212	237.669	218.47
ENSG00000244218	RN7SL81P	RNA, 7SL, cytoplasmic 81, pseudogene [Source:HGNC Symbol;Acc:HGNC:46097]	0.995862	-1.81799	3.08459	0.00959088	0.138457	-2.9567	0.232265	0.141697	0.223634	0.437943	0.322045	0.417571
ENSG00000175221	MED16	mediator complex subunit 16 [Source:HGNC Symbol;Acc:HGNC:17556]	-0.170783	5.68616	-3.08452	0.00959211	0.138457	-3.12776	50.6957	54.6666	58.624	47.2249	50.8831	47.5228
ENSG00000182272	B4GALNT4	beta-1,4-N-acetyl-galactosaminyltransferase 4 [Source:HGNC Symbol;Acc:HGNC:26315]	-0.272343	4.69815	-3.08349	0.00961043	0.138457	-3.00729	25.2394	28.7786	31.6761	21.4008	26.6045	23.2394
ENSG00000131711	MAP1B	microtubule associated protein 1B [Source:HGNC Symbol;Acc:HGNC:6836]	0.146128	8.42661	3.08274	0.00962381	0.138457	-3.28406	333.455	332.166	315.563	369.391	338.845	378.046
ENSG00000187531	SIRT7	sirtuin 7 [Source:HGNC Symbol;Acc:HGNC:14935]	-0.156946	4.86105	-3.08258	0.00962658	0.138457	-3.03408	29.0331	31.6267	31.3407	26.9919	27.8927	27.6721
ENSG00000127445	PIN1	peptidylprolyl cis/trans isomerase, NIMA-interacting 1 [Source:HGNC Symbol;Acc:HGNC:8988]	-0.149946	6.48644	-3.08189	0.0096388	0.138457	-3.19467	89.9019	96.7081	96.5938	81.618	89.6537	84.2369
ENSG00000166263	STXBP4	syntaxin binding protein 4 [Source:HGNC Symbol;Acc:HGNC:19694]	0.229739	3.76704	3.08184	0.00963976	0.138457	-2.85321	13.8585	12.3985	11.5331	15.1966	14.7425	14.2456
ENSG00000131013	PPIL4	peptidylprolyl isomerase like 4 [Source:HGNC Symbol;Acc:HGNC:15702]	0.159392	5.35918	3.08147	0.00964644	0.138457	-3.10018	39.7482	39.7601	36.9954	43.3272	41.7227	45.0495
ENSG00000180488	MIGA1	mitoguardin 1 [Source:HGNC Symbol;Acc:HGNC:24741]	0.204733	5.32184	3.08145	0.00964668	0.138457	-3.0958	38.7418	38.3998	34.7751	46.5388	39.1463	43.2507
ENSG00000151414	NEK7	NIMA related kinase 7 [Source:HGNC Symbol;Acc:HGNC:13386]	0.206977	7.46517	3.08032	0.00966686	0.138457	-3.25055	182.25	163.915	148.732	192.301	180.184	197.029
ENSG00000189180	ZNF33A	zinc finger protein 33A [Source:HGNC Symbol;Acc:HGNC:13096]	0.157746	4.26993	3.07864	0.00969685	0.138457	-2.94848	18.4263	18.1372	18.1942	20.8315	20.2888	19.947
ENSG00000009307	CSDE1	cold shock domain containing E1 [Source:HGNC Symbol;Acc:HGNC:29905]	0.111616	9.46867	3.07845	0.00970029	0.138457	-3.3286	699.922	676.574	667.787	736.168	730.362	741.606
ENSG00000177042	TMEM80	transmembrane protein 80 [Source:HGNC Symbol;Acc:HGNC:27453]	-0.178436	3.91255	-3.07777	0.00971243	0.138457	-2.88622	16.305	15.615	16.1496	14.8171	13.7227	13.8601
ENSG00000137145	DENND4C	DENN domain containing 4C [Source:HGNC Symbol;Acc:HGNC:26079]	0.170944	5.16675	3.07772	0.00971331	0.138457	-3.08421	34.7623	32.817	34.0403	39.6631	35.085	39.5729
ENSG00000012211	PRICKLE3	prickle planar cell polarity protein 3 [Source:HGNC Symbol;Acc:HGNC:6645]	-0.323939	2.80517	-3.07767	0.00971437	0.138457	-2.67594	7.1073	7.50993	8.84951	5.82465	7.15655	5.86205
ENSG00000135069	PSAT1	phosphoserine aminotransferase 1 [Source:HGNC Symbol;Acc:HGNC:19129]	-0.301789	3.54185	-3.07655	0.0097344	0.138457	-2.81833	11.4429	12.3135	15.287	10.569	11.1821	9.73262
ENSG00000067704	IARS2	isoleucyl-tRNA synthetase 2, mitochondrial [Source:HGNC Symbol;Acc:HGNC:29685]	0.12409	7.00736	3.07573	0.00974925	0.138457	-3.23629	124.943	124.268	120.363	135.281	130.661	136.787
ENSG00000169783	LINGO1	leucine rich repeat and Ig domain containing 1 [Source:HGNC Symbol;Acc:HGNC:21205]	-0.955057	-1.30838	-3.07568	0.00975013	0.138457	-2.8181	0.46453	0.481769	0.750771	0.218972	0.357828	0.289088
ENSG00000111247	RAD51AP1	RAD51 associated protein 1 [Source:HGNC Symbol;Acc:HGNC:16956]	0.208717	4.39397	3.0756	0.00975146	0.138457	-2.97472	19.7735	20.8011	18.1623	24.3351	21.4875	21.9867
ENSG00000139116	KIF21A	kinesin family member 21A [Source:HGNC Symbol;Acc:HGNC:19349]	0.200684	3.99323	3.0752	0.00975877	0.138457	-2.90629	15.6701	14.9348	13.9931	17.6053	16.1201	17.4416
ENSG00000023734	STRAP	serine/threonine kinase receptor associated protein [Source:HGNC Symbol;Acc:HGNC:30796]	0.119364	7.69455	3.07477	0.00976645	0.138457	-3.27073	203.634	198.319	194.146	219.015	211.351	216.976
ENSG00000270504		novel transcript, antisense to PXDC1	-0.416891	3.98347	-3.07463	0.00976891	0.138457	-2.90204	17.0173	16.7202	21.1014	10.6712	16.5853	14.6471
ENSG00000242802	AP5Z1	adaptor related protein complex 5 subunit zeta 1 [Source:HGNC Symbol;Acc:HGNC:22197]	-0.174453	5.23485	-3.07449	0.00977154	0.138457	-3.0976	36.992	40.0719	43.0335	34.7873	36.892	34.6744
ENSG00000242114	MTFP1	mitochondrial fission process 1 [Source:HGNC Symbol;Acc:HGNC:26945]	-0.433143	1.25155	-3.07379	0.00978417	0.138457	-2.48311	2.55491	3.04648	2.69958	2.3503	2.03962	1.76665
ENSG00000178307	TMEM11	transmembrane protein 11 [Source:HGNC Symbol;Acc:HGNC:16823]	-0.144485	4.76421	-3.07356	0.0097883	0.138457	-3.03617	28.615	28.5944	28.4175	26.0576	26.2467	25.1988
ENSG00000152601	MBNL1	muscleblind like splicing regulator 1 [Source:HGNC Symbol;Acc:HGNC:6923]	0.126369	7.89538	3.07312	0.00979621	0.138457	-3.28183	231.738	227.438	224.305	261.131	239.19	245.853
ENSG00000142453	CARM1	coactivator associated arginine methyltransferase 1 [Source:HGNC Symbol;Acc:HGNC:23393]	-0.131775	6.70543	-3.07298	0.00979889	0.138457	-3.22434	104.566	108.242	114.932	97.9241	101.212	99.8316
ENSG00000085382	HACE1	HECT domain and ankyrin repeat containing E3 ubiquitin protein ligase 1 [Source:HGNC Symbol;Acc:HGNC:21033]	0.155215	4.33676	3.07293	0.00979969	0.138457	-2.97018	18.9528	18.8457	19.6319	21.8242	20.8971	21.1676
ENSG00000150764	DIXDC1	DIX domain containing 1 [Source:HGNC Symbol;Acc:HGNC:23695]	0.146743	5.15663	3.07292	0.00979989	0.138457	-3.09168	33.6939	32.4061	35.6217	37.6631	38.0729	36.7623
ENSG00000106803	SEC61B	SEC61 translocon subunit beta [Source:HGNC Symbol;Acc:HGNC:16993]	-0.134755	6.28828	-3.07239	0.00980956	0.138457	-3.19886	84.1108	80.6113	80.7957	73.1219	77.255	73.364
ENSG00000119705	SLIRP	SRA stem-loop interacting RNA binding protein [Source:HGNC Symbol;Acc:HGNC:20495]	-0.184769	4.31159	-3.07209	0.00981496	0.138457	-2.9664	21.4303	21.0703	20.8778	17.3718	19.2511	19.3367
ENSG00000174915	PTDSS2	phosphatidylserine synthase 2 [Source:HGNC Symbol;Acc:HGNC:15463]	-0.14857	5.64828	-3.07159	0.00982406	0.138457	-3.14768	51.377	53.0796	53.7839	46.349	50.4895	46.1737
ENSG00000204161	TMEM273	transmembrane protein 273 [Source:HGNC Symbol;Acc:HGNC:27274]	1.0488	-1.68712	3.07153	0.00982516	0.138457	-2.93166	0.154843	0.255054	0.223634	0.335757	0.429393	0.594236
ENSG00000145247	OCIAD2	OCIA domain containing 2 [Source:HGNC Symbol;Acc:HGNC:28685]	-0.191352	4.78169	-3.07106	0.0098336	0.138457	-3.04299	27.5001	29.4588	31.165	24.9044	27.839	24.6206
ENSG00000196843	ARID5A	AT-rich interaction domain 5A [Source:HGNC Symbol;Acc:HGNC:17361]	-0.231945	4.03321	-3.07058	0.00984241	0.138457	-2.92036	16.1966	17.7971	19.2325	14.5981	16.5495	14.2938
ENSG00000121058	COIL	coilin [Source:HGNC Symbol;Acc:HGNC:2184]	0.156644	4.56038	3.07046	0.00984454	0.138457	-3.01119	22.4523	22.6998	21.8522	25.8241	24.6722	24.187
ENSG00000213463	SYNJ2BP	synaptojanin 2 binding protein [Source:HGNC Symbol;Acc:HGNC:18955]	0.148211	5.37952	3.07019	0.00984949	0.138457	-3.12293	41.3741	38.6407	38.6407	44.6702	42.4383	44.2465
ENSG00000110841	PPFIBP1	PPFIA binding protein 1 [Source:HGNC Symbol;Acc:HGNC:9249]	0.124667	7.45167	3.06873	0.00987596	0.138457	-3.27114	169.12	169.88	163.796	186.578	175.783	185.803
ENSG00000145780	FEM1C	fem-1 homolog C [Source:HGNC Symbol;Acc:HGNC:16933]	0.139911	5.46163	3.06873	0.00987604	0.138457	-3.13446	43.5729	41.4747	40.8611	46.4658	45.9272	46.2701
ENSG00000131408	NR1H2	nuclear receptor subfamily 1 group H member 2 [Source:HGNC Symbol;Acc:HGNC:7965]	-0.156416	6.33279	-3.06761	0.00989641	0.138457	-3.2106	81.4785	85.7124	87.952	74.3628	81.8888	73.0428
ENSG00000148175	STOM	stomatin [Source:HGNC Symbol;Acc:HGNC:3383]	0.124832	7.81494	3.06712	0.00990546	0.138457	-3.28962	222.819	215.748	208.267	238.883	235.54	230.628
ENSG00000132522	GPS2	G protein pathway suppressor 2 [Source:HGNC Symbol;Acc:HGNC:4550]	-0.787944	1.92317	-3.06661	0.00991475	0.138457	-2.55095	6.19373	4.02419	4.84007	1.78097	3.09521	4.40056
ENSG00000061676	NCKAP1	NCK associated protein 1 [Source:HGNC Symbol;Acc:HGNC:7666]	0.132403	8.35934	3.06596	0.00992661	0.138457	-3.3123	324.923	313.745	302.385	354.865	329.702	346.648
ENSG00000068912	ERLEC1	endoplasmic reticulum lectin 1 [Source:HGNC Symbol;Acc:HGNC:25222]	0.136395	6.03453	3.06592	0.0099274	0.138457	-3.1922	65.3283	61.3406	60.8923	69.1367	68.0767	68.8028
ENSG00000163320	CGGBP1	CGG triplet repeat binding protein 1 [Source:HGNC Symbol;Acc:HGNC:1888]	0.133753	6.83503	3.06551	0.009935	0.138457	-3.24551	109.861	105.38	111.785	125.661	114.272	118.735
ENSG00000265982		Rho GTPase-activating protein 27-like protein pseudogene	-0.596474	1.75901	-3.0652	0.00994061	0.138457	-2.53711	4.41303	3.47157	4.58449	1.91235	3.29201	3.34057
ENSG00000168653	NDUFS5	NADH:ubiquinone oxidoreductase subunit S5 [Source:HGNC Symbol;Acc:HGNC:7712]	-0.119256	7.2283	-3.06497	0.00994495	0.138457	-3.26722	156.5	153.486	158.556	140.492	147.532	143.468
ENSG00000177508	IRX3	iroquois homeobox 3 [Source:HGNC Symbol;Acc:HGNC:14360]	-1.41442	-2.33377	-3.06471	0.0099496	0.138457	-3.15514	0.278718	0.198376	0.575058	0.102187	0.12524	0.112423
ENSG00000141741	MIEN1	migration and invasion enhancer 1 [Source:HGNC Symbol;Acc:HGNC:28230]	-0.202508	3.99876	-3.06374	0.00996753	0.138457	-2.92672	16.8624	16.9186	17.6351	15.7368	15.5297	13.4908
ENSG00000072195	SPEG	striated muscle enriched protein kinase [Source:HGNC Symbol;Acc:HGNC:16901]	-0.986794	-0.57879	-3.06366	0.0099689	0.138457	-2.64907	0.758732	0.708484	1.51752	0.394149	0.536741	0.481813
ENSG00000113658	SMAD5	SMAD family member 5 [Source:HGNC Symbol;Acc:HGNC:6771]	0.120172	6.4039	3.06362	0.00996962	0.138457	-3.22294	79.992	82.6518	80.8756	87.7784	87.954	88.9587
ENSG00000067334	DNTTIP2	deoxynucleotidyltransferase terminal interacting protein 2 [Source:HGNC Symbol;Acc:HGNC:24013]	0.150884	6.07925	3.0636	0.00997002	0.138457	-3.19987	64.8638	66.9092	60.7645	72.392	68.8102	72.4486
ENSG00000130287	NCAN	neurocan [Source:HGNC Symbol;Acc:HGNC:2465]	-0.961327	1.28419	-3.0636	0.00997004	0.138457	-2.49788	1.98199	3.54242	5.495	1.562	1.87859	1.79877
ENSG00000260032	NORAD	non-coding RNA activated by DNA damage [Source:HGNC Symbol;Acc:HGNC:44311]	0.122183	8.4078	3.06256	0.0099892	0.138457	-3.32027	339.184	315.644	321.841	362.486	350.975	348.897
ENSG00000260948		novel transcript, sense overlapping WDR77 & OVGP1	0.729425	-0.694193	3.06239	0.00999234	0.138457	-2.66671	0.356139	0.510109	0.575058	0.7737	0.840895	0.75484
ENSG00000159692	CTBP1	C-terminal binding protein 1 [Source:HGNC Symbol;Acc:HGNC:2494]	-0.143321	6.74355	-3.06199	0.00999984	0.138457	-3.24654	106.857	110.779	120.395	100.873	104.987	99.9279
ENSG00000198720	ANKRD13B	ankyrin repeat domain 13B [Source:HGNC Symbol;Acc:HGNC:26363]	-0.185989	5.20041	-3.06151	0.0100086	0.138457	-3.11696	37.7662	37.8756	41.9633	32.4808	37.232	33.8875
ENSG00000124783	SSR1	signal sequence receptor subunit 1 [Source:HGNC Symbol;Acc:HGNC:11323]	0.148286	8.20928	3.06092	0.0100195	0.138457	-3.31603	297.283	283.124	263.6	319.567	309.664	305.084
ENSG00000213096	ZNF254	zinc finger protein 254 [Source:HGNC Symbol;Acc:HGNC:13047]	0.193556	3.53151	3.0608	0.0100219	0.138457	-2.84704	11.0558	10.2589	11.1178	12.3938	12.524	12.1256
ENSG00000162923	WDR26	WD repeat domain 26 [Source:HGNC Symbol;Acc:HGNC:21208]	0.119557	7.64445	3.06068	0.010024	0.138457	-3.29436	198.385	188.655	188.699	207.994	207.898	209.364
ENSG00000121680	PEX16	peroxisomal biogenesis factor 16 [Source:HGNC Symbol;Acc:HGNC:8857]	-0.186375	4.18485	-3.05995	0.0100375	0.138457	-2.9665	18.2405	19.2708	20.75	17.109	16.3348	17.6504
ENSG00000070961	ATP2B1	ATPase plasma membrane Ca2+ transporting 1 [Source:HGNC Symbol;Acc:HGNC:814]	0.165066	4.62572	3.05965	0.0100431	0.138457	-3.04091	24.4652	22.6998	22.8106	27.1963	25.4415	25.6967
ENSG00000122591	FAM126A	family with sequence similarity 126 member A [Source:HGNC Symbol;Acc:HGNC:24587]	0.12147	6.79955	3.05943	0.0100472	0.138457	-3.2546	108.53	106.386	105.379	118.77	112.787	116.807
ENSG00000168566	SNRNP48	small nuclear ribonucleoprotein U11/U12 subunit 48 [Source:HGNC Symbol;Acc:HGNC:21368]	0.152033	4.786	3.05845	0.0100654	0.138523	-3.06742	25.7504	27.2483	25.4623	29.3276	28.9661	28.9088
ENSG00000146066	HIGD2A	HIG1 hypoxia inducible domain family member 2A [Source:HGNC Symbol;Acc:HGNC:28311]	-0.236538	4.67074	-3.0583	0.0100681	0.138523	-3.04889	27.144	26.3556	29.5836	26.2766	23.7597	20.5573
ENSG00000118496	FBXO30	F-box protein 30 [Source:HGNC Symbol;Acc:HGNC:15600]	0.139503	5.21943	3.05789	0.0100757	0.138523	-3.12666	35.7997	34.3898	36.3085	39.7799	37.8045	39.605
ENSG00000145833	DDX46	DEAD-box helicase 46 [Source:HGNC Symbol;Acc:HGNC:18681]	0.119348	7.09911	3.05579	0.0101149	0.138953	-3.27748	133.428	131.197	129.851	144.346	138.855	145.25
ENSG00000169992	NLGN2	neuroligin 2 [Source:HGNC Symbol;Acc:HGNC:14290]	-0.187695	5.96214	-3.05531	0.0101239	0.138969	-3.20512	63.0676	65.2372	71.2913	54.378	63.3892	57.8336
ENSG00000155744	FAM126B	family with sequence similarity 126 member B [Source:HGNC Symbol;Acc:HGNC:28593]	0.207735	4.13233	3.05097	0.0102053	0.139977	-2.97424	17.4663	16.6777	14.8716	19.1089	18.3387	19.0477
ENSG00000146247	PHIP	pleckstrin homology domain interacting protein [Source:HGNC Symbol;Acc:HGNC:15673]	0.164785	5.89997	3.04959	0.0102315	0.140049	-3.21088	57.5707	57.2597	54.3909	66.2608	58.3259	65.1571
ENSG00000161682	FAM171A2	family with sequence similarity 171 member A2 [Source:HGNC Symbol;Acc:HGNC:30480]	-0.362497	3.9666	-3.04957	0.0102319	0.140049	-2.94466	17.0637	16.7486	19.2006	10.8756	15.655	15.5304
ENSG00000011304	PTBP1	polypyrimidine tract binding protein 1 [Source:HGNC Symbol;Acc:HGNC:9583]	-0.109579	9.08525	-3.04943	0.0102345	0.140049	-3.36826	543.732	574.411	574.1	525.313	515.647	526.958
ENSG00000104671	DCTN6	dynactin subunit 6 [Source:HGNC Symbol;Acc:HGNC:16964]	0.191993	4.455	3.04883	0.0102458	0.140054	-3.03299	21.6161	20.4185	19.568	25.1525	23.0441	22.1152
ENSG00000076716	GPC4	glypican 4 [Source:HGNC Symbol;Acc:HGNC:4452]	-0.870324	-0.239825	-3.04857	0.0102508	0.140054	-2.6005	0.805184	1.09107	1.64531	0.496336	0.751438	0.642417
ENSG00000180992	MRPL14	mitochondrial ribosomal protein L14 [Source:HGNC Symbol;Acc:HGNC:14279]	-0.178605	5.23774	-3.04764	0.0102683	0.140062	-3.14661	39.6399	39.165	41.4521	33.8384	38.8959	33.9196
ENSG00000166582	CENPV	centromere protein V [Source:HGNC Symbol;Acc:HGNC:29920]	-0.269762	4.32078	-3.04694	0.0102816	0.140062	-3.01244	21.6626	21.0703	22.9225	15.4594	19.5374	20.0434
ENSG00000143815	LBR	lamin B receptor [Source:HGNC Symbol;Acc:HGNC:6518]	0.139689	6.45038	3.04689	0.0102825	0.140062	-3.25639	84.8076	85.3723	79.7255	91.4572	89.4032	94.4032
ENSG00000067141	NEO1	neogenin 1 [Source:HGNC Symbol;Acc:HGNC:7754]	-0.680885	0.0245541	-3.04686	0.0102832	0.140062	-2.56188	0.990996	1.27527	1.66128	0.759102	0.733546	0.899384
ENSG00000068366	ACSL4	acyl-CoA synthetase long chain family member 4 [Source:HGNC Symbol;Acc:HGNC:3571]	0.16057	7.74309	3.04567	0.0103059	0.140262	-3.32587	204.734	211.171	192.245	235.789	210.474	233.615
ENSG00000145934	TENM2	teneurin transmembrane protein 2 [Source:HGNC Symbol;Acc:HGNC:29943]	-1.3227	-2.2314	-3.04506	0.0103174	0.140311	-3.13502	0.325171	0.226715	0.479215	0.116785	0.214697	0.0803021
ENSG00000148291	SURF2	surfeit 2 [Source:HGNC Symbol;Acc:HGNC:11475]	-0.218957	3.04355	-3.0446	0.0103262	0.140322	-2.77987	8.64025	8.94107	9.05717	7.7516	7.94377	7.22719
ENSG00000047188	YTHDC2	YTH domain containing 2 [Source:HGNC Symbol;Acc:HGNC:24721]	0.160534	5.46378	3.04383	0.010341	0.140413	-3.17986	43.6503	41.4888	40.1423	48.13	43.977	47.8119
ENSG00000146232	NFKBIE	NFKB inhibitor epsilon [Source:HGNC Symbol;Acc:HGNC:7799]	-0.24327	3.58989	-3.04232	0.0103698	0.140697	-2.88917	13.0378	12.1576	14.0889	10.0581	11.522	11.692
ENSG00000105137	SYDE1	synapse defective Rho GTPase homolog 1 [Source:HGNC Symbol;Acc:HGNC:25824]	-0.185044	4.60568	-3.04132	0.010389	0.140737	-3.06987	24.8059	24.6127	28.6251	23.1672	23.0083	22.2437
ENSG00000071794	HLTF	helicase like transcription factor [Source:HGNC Symbol;Acc:HGNC:11099]	0.169356	4.68611	3.04126	0.0103901	0.140737	-3.08358	24.5426	24.7969	23.4975	29.0648	25.9604	26.837
ENSG00000137878	GCOM1	GCOM1, MYZAP-POLR2M combined locus [Source:HGNC Symbol;Acc:HGNC:26424]	0.183766	4.24208	3.04091	0.0103968	0.140737	-3.01148	18.0702	16.7061	18.4658	19.4447	21.1834	19.8828
ENSG00000136628	EPRS1	glutamyl-prolyl-tRNA synthetase 1 [Source:HGNC Symbol;Acc:HGNC:3418]	0.134782	7.94467	3.03966	0.010421	0.14075	-3.34486	245.318	235.656	224.544	265.861	250.944	257.32
ENSG00000213741	RPS29	ribosomal protein S29 [Source:HGNC Symbol;Acc:HGNC:10419]	-0.293601	6.97806	-3.03946	0.0104247	0.14075	-3.30045	140.83	140.11	137.088	93.0338	130.392	121.899
ENSG00000152683	SLC30A6	solute carrier family 30 member 6 [Source:HGNC Symbol;Acc:HGNC:19305]	0.16928	5.11066	3.03869	0.0104396	0.14075	-3.1478	34.4526	33.0012	30.3503	37.123	36.069	36.6499
ENSG00000073711	PPP2R3A	protein phosphatase 2 regulatory subunit B''alpha [Source:HGNC Symbol;Acc:HGNC:9307]	0.166902	4.42142	3.03762	0.0104603	0.14075	-3.04773	19.2315	20.3335	21.0535	22.4227	23.6166	22.0831
ENSG00000110367	DDX6	DEAD-box helicase 6 [Source:HGNC Symbol;Acc:HGNC:2747]	0.133347	6.91808	3.03742	0.0104642	0.14075	-3.30132	118.192	115.115	112.903	121.777	128.782	129.383
ENSG00000162441	LZIC	leucine zipper and CTNNBIP1 domain containing [Source:HGNC Symbol;Acc:HGNC:17497]	0.151961	5.38468	3.03658	0.0104804	0.14075	-3.18447	41.3896	39.5618	37.9059	43.0644	44.5853	44.4231
ENSG00000167785	ZNF558	zinc finger protein 558 [Source:HGNC Symbol;Acc:HGNC:26422]	-1.26028	-1.68154	-3.03607	0.0104903	0.14075	-2.97645	0.309686	0.495939	0.702849	0.291962	0.214697	0.112423
ENSG00000166482	MFAP4	microfibril associated protein 4 [Source:HGNC Symbol;Acc:HGNC:7035]	-0.956578	-0.996101	-3.03591	0.0104934	0.14075	-2.7786	0.57292	0.623466	0.942457	0.364953	0.232588	0.497873
ENSG00000173153	ESRRA	estrogen related receptor alpha [Source:HGNC Symbol;Acc:HGNC:3471]	-0.161062	5.30409	-3.03522	0.0105068	0.14075	-3.17705	42.8916	40.3269	41.9793	35.3566	39.361	37.469
ENSG00000168282	MGAT2	alpha-1,6-mannosyl-glycoprotein 2-beta-N-acetylglucosaminyltransferase [Source:HGNC Symbol;Acc:HGNC:7045]	-0.390001	2.34814	-3.03467	0.0105174	0.14075	-2.67023	5.14079	5.37031	7.17226	4.74439	4.59808	3.98298
ENSG00000166166	TRMT61A	tRNA methyltransferase 61A [Source:HGNC Symbol;Acc:HGNC:23790]	-0.187026	4.01606	-3.03454	0.01052	0.14075	-2.98228	16.4289	17.1028	18.2741	14.9777	14.5636	15.9159
ENSG00000169692	AGPAT2	1-acylglycerol-3-phosphate O-acyltransferase 2 [Source:HGNC Symbol;Acc:HGNC:325]	-0.218848	5.42169	-3.03423	0.010526	0.14075	-3.19182	44.3316	43.6285	50.9086	38.4076	44.2454	36.9068
ENSG00000103479	RBL2	RB transcriptional corepressor like 2 [Source:HGNC Symbol;Acc:HGNC:9894]	0.132562	5.50013	3.0338	0.0105343	0.14075	-3.202	43.6813	42.9625	42.9537	48.4949	47.8773	45.724
ENSG00000174276	ZNHIT2	zinc finger HIT-type containing 2 [Source:HGNC Symbol;Acc:HGNC:1177]	-0.336005	2.17341	-3.03368	0.0105366	0.14075	-2.64561	4.42851	5.01607	5.81448	3.97069	4.16869	3.88662
ENSG00000110011	DNAJC4	DnaJ heat shock protein family (Hsp40) member C4 [Source:HGNC Symbol;Acc:HGNC:5271]	-0.190806	3.86902	-3.03361	0.010538	0.14075	-2.95727	15.283	14.949	16.5808	13.1091	13.9016	14.0047
ENSG00000139218	SCAF11	SR-related CTD associated factor 11 [Source:HGNC Symbol;Acc:HGNC:10784]	0.126437	6.7726	3.03311	0.0105478	0.14075	-3.30101	106.997	104.473	102.392	118.537	111.088	112.921
ENSG00000186193	SAPCD2	suppressor APC domain containing 2 [Source:HGNC Symbol;Acc:HGNC:28055]	-0.222366	4.29167	-3.03261	0.0105575	0.14075	-3.0337	20.3928	21.4246	21.5008	16.2477	18.446	19.931
ENSG00000148700	ADD3	adducin 3 [Source:HGNC Symbol;Acc:HGNC:245]	0.177449	5.64418	3.03245	0.0105606	0.14075	-3.21886	48.8685	43.7135	48.5605	51.9839	57.0198	50.6706
ENSG00000154146	NRGN	neurogranin [Source:HGNC Symbol;Acc:HGNC:8000]	-0.255851	6.69768	-3.03191	0.0105712	0.14075	-3.29844	100.06	111.374	130.538	90.917	105.541	89.2799
ENSG00000249115	HAUS5	HAUS augmin like complex subunit 5 [Source:HGNC Symbol;Acc:HGNC:29130]	-0.175374	4.12055	-3.03104	0.0105881	0.14075	-3.00715	17.5282	19.3983	18.4977	16.3937	16.1738	16.5101
ENSG00000123700	KCNJ2	potassium inwardly rectifying channel subfamily J member 2 [Source:HGNC Symbol;Acc:HGNC:6263]	0.212034	4.08323	3.03083	0.0105923	0.14075	-3.00171	16.4908	15.2324	15.6064	19.7804	16.5316	18.3892
ENSG00000176182	MYPOP	Myb related transcription factor, partner of profilin [Source:HGNC Symbol;Acc:HGNC:20178]	-0.269052	3.45108	-3.03066	0.0105955	0.14075	-2.88308	11.7371	12.0726	12.0283	8.64208	11.1642	10.3269
ENSG00000108064	TFAM	transcription factor A, mitochondrial [Source:HGNC Symbol;Acc:HGNC:11741]	0.135593	6.12181	3.03058	0.0105971	0.14075	-3.2632	64.3064	68.8505	66.1477	75.9102	70.5457	72.4325
ENSG00000043093	DCUN1D1	defective in cullin neddylation 1 domain containing 1 [Source:HGNC Symbol;Acc:HGNC:18184]	0.172352	5.04082	3.03058	0.0105972	0.14075	-3.15357	33.2913	29.8414	29.919	33.8968	35.8364	35.076
ENSG00000174804	FZD4	frizzled class receptor 4 [Source:HGNC Symbol;Acc:HGNC:4042]	0.117635	8.12144	3.02866	0.0106349	0.14075	-3.37168	266.717	265.37	269.479	285.612	301.81	282.728
ENSG00000166173	LARP6	La ribonucleoprotein 6, translational regulator [Source:HGNC Symbol;Acc:HGNC:24012]	-0.171893	5.61579	-3.02814	0.0106451	0.14075	-3.22329	51.9809	49.2822	54.8702	43.0936	47.2511	48.374
ENSG00000063660	GPC1	glypican 1 [Source:HGNC Symbol;Acc:HGNC:4449]	-0.177205	6.04914	-3.02739	0.0106599	0.14075	-3.26301	67.0006	68.7796	75.4764	58.2757	66.7885	62.0253
ENSG00000136021	SCYL2	SCY1 like pseudokinase 2 [Source:HGNC Symbol;Acc:HGNC:19286]	0.14515	6.5592	3.02718	0.0106639	0.14075	-3.29915	94.3614	89.2973	85.4601	102.669	97.7048	96.9889
ENSG00000138190	EXOC6	exocyst complex component 6 [Source:HGNC Symbol;Acc:HGNC:23196]	0.146221	5.52077	3.02699	0.0106677	0.14075	-3.21651	45.1523	42.6224	43.1773	50.0861	45.8914	48.8237
ENSG00000178585	CTNNBIP1	catenin beta interacting protein 1 [Source:HGNC Symbol;Acc:HGNC:16913]	-0.207222	5.52648	-3.02662	0.0106751	0.14075	-3.21689	50.4634	45.7964	52.3303	38.977	46.3566	43.7004
ENSG00000105726	ATP13A1	ATPase 13A1 [Source:HGNC Symbol;Acc:HGNC:24215]	-0.160284	6.20161	-3.0262	0.0106832	0.14075	-3.27679	74.9905	75.5244	82.9042	66.1878	73.7662	69.0598
ENSG00000138434	ITPRID2	ITPR interacting domain containing 2 [Source:HGNC Symbol;Acc:HGNC:11319]	0.105813	8.32095	3.02536	0.0106998	0.14075	-3.38507	311.374	302.098	310.995	334.924	328.003	331.632
ENSG00000168077	SCARA3	scavenger receptor class A member 3 [Source:HGNC Symbol;Acc:HGNC:19000]	-0.205569	4.75931	-3.02517	0.0107036	0.14075	-3.12245	28.9092	26.2564	32.363	24.5978	25.6562	25.3273
ENSG00000148730	EIF4EBP2	eukaryotic translation initiation factor 4E binding protein 2 [Source:HGNC Symbol;Acc:HGNC:3289]	0.123666	6.55722	3.02484	0.0107102	0.14075	-3.3033	91.5433	89.1982	89.757	96.0264	98.0626	100.683
ENSG00000136867	SLC31A2	solute carrier family 31 member 2 [Source:HGNC Symbol;Acc:HGNC:11017]	-0.669392	-0.419139	-3.02431	0.0107206	0.14075	-2.65966	0.929059	0.89269	1.00635	0.759102	0.500959	0.513933
ENSG00000115275	MOGS	mannosyl-oligosaccharide glucosidase [Source:HGNC Symbol;Acc:HGNC:24862]	-0.135803	6.72476	-3.02327	0.0107413	0.14075	-3.31602	110.171	109.022	113.159	95.7782	104.539	102.498
ENSG00000253368	TRNP1	TMF1 regulated nuclear protein 1 [Source:HGNC Symbol;Acc:HGNC:34348]	-0.245193	6.14106	-3.02316	0.0107433	0.14075	-3.27747	81.8191	73.8807	74.7576	56.6115	65.7329	73.1873
ENSG00000167508	MVD	mevalonate diphosphate decarboxylase [Source:HGNC Symbol;Acc:HGNC:7529]	-0.166396	5.00555	-3.02277	0.0107511	0.14075	-3.16219	33.4771	33.0862	35.43	29.7364	32.5265	28.8124
ENSG00000130477	UNC13A	unc-13 homolog A [Source:HGNC Symbol;Acc:HGNC:23150]	-1.13792	-1.72563	-3.02249	0.0107567	0.14075	-2.9967	0.387108	0.325903	0.670901	0.145981	0.268371	0.192725
ENSG00000241360	PDXP	pyridoxal phosphatase [Source:HGNC Symbol;Acc:HGNC:30259]	-0.734755	1.61269	-3.02225	0.0107616	0.14075	-2.59109	4.16528	3.06065	4.71228	1.5328	2.55847	3.40481
ENSG00000164938	TP53INP1	tumor protein p53 inducible nuclear protein 1 [Source:HGNC Symbol;Acc:HGNC:18022]	0.197526	5.89709	3.02157	0.010775	0.14075	-3.26151	58.4998	52.5128	55.8925	59.7063	70.5815	61.656
ENSG00000052723	SIKE1	suppressor of IKBKE 1 [Source:HGNC Symbol;Acc:HGNC:26119]	0.161495	4.82293	3.02134	0.0107796	0.14075	-3.13993	28.3828	25.9022	26.0533	30.6122	29.1629	29.9206
ENSG00000138593	SECISBP2L	SECIS binding protein 2 like [Source:HGNC Symbol;Acc:HGNC:28997]	0.144117	5.54318	3.02092	0.010788	0.14075	-3.22983	45.4155	44.5211	43.1294	51.1956	46.9291	48.8558
ENSG00000162692	VCAM1	vascular cell adhesion molecule 1 [Source:HGNC Symbol;Acc:HGNC:12663]	-1.1759	1.03584	-3.02023	0.0108018	0.14075	-2.5554	1.85812	2.55054	6.14993	1.24084	1.39553	1.42938
ENSG00000156858	PRR14	proline rich 14 [Source:HGNC Symbol;Acc:HGNC:28458]	-0.177738	5.09929	-3.02005	0.0108053	0.14075	-3.17926	33.8642	35.8918	39.7269	31.2108	33.3674	32.1208
ENSG00000113732	ATP6V0E1	ATPase H+ transporting V0 subunit e1 [Source:HGNC Symbol;Acc:HGNC:863]	-0.126526	7.68103	-3.01985	0.0108093	0.14075	-3.37031	213.343	214.019	215.455	195.396	206.305	187.714
ENSG00000128059	PPAT	phosphoribosyl pyrophosphate amidotransferase [Source:HGNC Symbol;Acc:HGNC:9238]	0.173266	5.32381	3.0197	0.0108123	0.14075	-3.20811	38.6179	39.5759	35.0466	44.2907	40.7208	42.5441
ENSG00000073169	SELENOO	selenoprotein O [Source:HGNC Symbol;Acc:HGNC:30395]	-0.167215	4.63976	-3.01912	0.0108238	0.14075	-3.11539	24.8214	26.1856	28.2737	23.4154	24.0281	23.0949
ENSG00000177051	FBXO46	F-box protein 46 [Source:HGNC Symbol;Acc:HGNC:25069]	-0.185817	4.08337	-3.01907	0.010825	0.14075	-3.02198	16.9863	18.7607	18.4178	15.5178	16.6927	15.5144
ENSG00000147475	ERLIN2	ER lipid raft associated 2 [Source:HGNC Symbol;Acc:HGNC:1356]	0.159205	5.73236	3.0189	0.0108282	0.14075	-3.25183	51.0208	52.9663	46.9631	56.0276	57.0198	55.4566
ENSG00000114353	GNAI2	G protein subunit alpha i2 [Source:HGNC Symbol;Acc:HGNC:4385]	-0.159234	10.1802	-3.01871	0.0108321	0.14075	-3.4625	1177.4	1200.85	1300.72	1032.55	1186.36	1079.37
ENSG00000254419		novel transcript	-1.27732	-2.99512	-3.01844	0.0108376	0.14075	-3.36394	0.185812	0.170036	0.20766	0.0437943	0.0894569	0.0963625
ENSG00000068878	PSME4	proteasome activator subunit 4 [Source:HGNC Symbol;Acc:HGNC:20635]	0.129112	7.57134	3.01834	0.0108395	0.14075	-3.36846	186.989	180.465	178.076	204.301	189.38	202.891
ENSG00000167797	CDK2AP2	cyclin dependent kinase 2 associated protein 2 [Source:HGNC Symbol;Acc:HGNC:30833]	-0.16004	5.51638	-3.01819	0.0108425	0.14075	-3.23145	45.5858	48.3611	51.1962	42.7141	45.6409	41.6126
ENSG00000182968	SOX1	SRY-box transcription factor 1 [Source:HGNC Symbol;Acc:HGNC:11189]	-1.19594	-1.65781	-3.01802	0.010846	0.14075	-2.98457	0.387108	0.340072	0.814666	0.204374	0.161022	0.240906
ENSG00000145495	MARCHF6	membrane associated ring-CH-type finger 6 [Source:HGNC Symbol;Acc:HGNC:30550]	0.114629	6.86099	3.01743	0.0108578	0.140799	-3.33458	110.512	109.659	114.9	123.792	119.443	119.393
ENSG00000182195	LDOC1	LDOC1 regulator of NFKB signaling [Source:HGNC Symbol;Acc:HGNC:6548]	-0.173179	5.51019	-3.01669	0.0108725	0.140886	-3.23343	45.7097	51.4785	47.9375	42.0426	45.6946	41.1789
ENSG00000108798	ABI3	ABI family member 3 [Source:HGNC Symbol;Acc:HGNC:29859]	-0.113199	7.01093	-3.01575	0.0108916	0.141029	-3.34573	130.13	135.519	136.608	124.901	123.79	123.119
ENSG00000122484	RPAP2	RNA polymerase II associated protein 2 [Source:HGNC Symbol;Acc:HGNC:25791]	0.183137	4.26822	3.01355	0.0109359	0.141411	-3.0651	18.8289	17.783	17.683	21.7512	19.1796	20.6055
ENSG00000287369		novel transcript	-2.02802	-2.44805	-3.01349	0.0109372	0.141411	-3.25359	0.232265	0.368412	0.511163	0.0145981	0.232588	0.144544
ENSG00000142875	PRKACB	protein kinase cAMP-activated catalytic subunit beta [Source:HGNC Symbol;Acc:HGNC:9381]	0.173891	7.16621	3.01187	0.0109699	0.141687	-3.36099	141.062	140.407	124.708	161.324	144.133	152.317
ENSG00000100028	SNRPD3	small nuclear ribonucleoprotein D3 polypeptide [Source:HGNC Symbol;Acc:HGNC:11160]	0.156691	5.21715	3.01164	0.0109746	0.141687	-3.21017	34.2358	36.8695	34.5993	41.5316	37.7687	38.4968
ENSG00000172572	PDE3A	phosphodiesterase 3A [Source:HGNC Symbol;Acc:HGNC:8778]	0.26397	3.74569	3.01065	0.0109947	0.141842	-2.97613	13.812	11.8459	11.2456	16.1163	13.5617	14.3901
ENSG00000100697	DICER1	dicer 1, ribonuclease III [Source:HGNC Symbol;Acc:HGNC:17098]	0.160234	5.72821	3.00873	0.0110336	0.142104	-3.26992	53.6377	49.268	47.6659	57.2538	54.0499	56.6933
ENSG00000171766	GATM	glycine amidinotransferase [Source:HGNC Symbol;Acc:HGNC:4175]	-1.06857	-0.928093	-3.00836	0.0110413	0.142104	-2.79527	0.495498	0.708484	1.19804	0.30656	0.483067	0.305148
ENSG00000171488	LRRC8C	leucine rich repeat containing 8 VRAC subunit C [Source:HGNC Symbol;Acc:HGNC:25075]	0.166661	6.51412	3.00796	0.0110493	0.142104	-3.33132	90.7691	88.2346	80.0609	99.8803	91.9975	98.5789
ENSG00000081014	AP4E1	adaptor related protein complex 4 subunit epsilon 1 [Source:HGNC Symbol;Acc:HGNC:573]	0.18101	3.71751	3.00775	0.0110536	0.142104	-2.97641	12.1552	12.356	12.4915	13.5324	14.0089	14.4704
ENSG00000127220	ABHD8	abhydrolase domain containing 8 [Source:HGNC Symbol;Acc:HGNC:23759]	-0.280137	2.47313	-3.00766	0.0110556	0.142104	-2.73837	5.99243	5.61119	6.78888	4.91956	5.08115	5.07509
ENSG00000064490	RFXANK	regulatory factor X associated ankyrin containing protein [Source:HGNC Symbol;Acc:HGNC:9987]	-0.170405	4.98581	-3.00727	0.0110635	0.142104	-3.18746	31.9287	34.0072	34.823	29.751	31.9182	28.0576
ENSG00000136940	PDCL	phosducin like [Source:HGNC Symbol;Acc:HGNC:8770]	0.148772	5.21967	3.00634	0.0110825	0.142244	-3.22006	34.6229	33.9081	37.6823	39.2251	40.0946	38.3041
ENSG00000085872	CHERP	calcium homeostasis endoplasmic reticulum protein [Source:HGNC Symbol;Acc:HGNC:16930]	-0.151933	5.49019	-3.00516	0.0111068	0.142394	-3.2523	44.7342	48.0211	49.3911	43.7651	43.7265	40.4401
ENSG00000160570	DEDD2	death effector domain containing 2 [Source:HGNC Symbol;Acc:HGNC:24450]	-0.163724	4.33554	-3.00454	0.0111195	0.142394	-3.0921	21.6006	20.6594	21.7883	19.0505	19.8594	18.3089
ENSG00000137801	THBS1	thrombospondin 1 [Source:HGNC Symbol;Acc:HGNC:11785]	0.100633	11.0849	3.00439	0.0111226	0.142394	-3.51881	2100.01	2065.1	2124.84	2251.22	2305.48	2188.62
ENSG00000102271	KLHL4	kelch like family member 4 [Source:HGNC Symbol;Acc:HGNC:6355]	0.139969	6.24158	3.00419	0.0111266	0.142394	-3.31999	76.3532	69.3748	70.6044	80.0998	79.2051	78.7924
ENSG00000131148	EMC8	ER membrane protein complex subunit 8 [Source:HGNC Symbol;Acc:HGNC:7864]	-0.213007	5.11343	-3.00152	0.0111817	0.142809	-3.2144	36.8217	36.4019	38.3851	28.3933	33.7252	34.7708
ENSG00000198015	MRPL42	mitochondrial ribosomal protein L42 [Source:HGNC Symbol;Acc:HGNC:14493]	0.129438	5.99287	3.00138	0.0111846	0.142809	-3.30622	61.5811	61.0713	59.9498	69.4432	65.554	64.7396
ENSG00000221914	PPP2R2A	protein phosphatase 2 regulatory subunit Balpha [Source:HGNC Symbol;Acc:HGNC:9304]	0.121005	6.84454	3.00082	0.0111961	0.142809	-3.36388	113.639	107.789	109.069	119.281	121.286	118.767
ENSG00000119912	IDE	insulin degrading enzyme [Source:HGNC Symbol;Acc:HGNC:5381]	0.170458	5.92242	3.00041	0.0112047	0.142809	-3.30209	60.6521	58.0674	52.9852	66.4798	61.4748	64.9965
ENSG00000106278	PTPRZ1	protein tyrosine phosphatase receptor type Z1 [Source:HGNC Symbol;Acc:HGNC:9685]	-0.893871	1.51212	-3.00005	0.0112121	0.142809	-2.61591	2.53943	3.44323	6.66109	1.95615	2.36166	1.95937
ENSG00000186395	KRT10	keratin 10 [Source:HGNC Symbol;Acc:HGNC:6413]	-0.371763	4.83402	-2.99977	0.0112178	0.142809	-3.17765	32.3467	30.9891	33.593	19.1965	29.5566	28.0415
ENSG00000261678	SCRT1	scratch family transcriptional repressor 1 [Source:HGNC Symbol;Acc:HGNC:15950]	-0.903142	-1.61328	-2.9995	0.0112235	0.142809	-2.97957	0.387108	0.382581	0.575058	0.23357	0.232588	0.224846
ENSG00000064933	PMS1	PMS1 homolog 1, mismatch repair system component [Source:HGNC Symbol;Acc:HGNC:9121]	0.174411	4.82973	2.99948	0.0112239	0.142809	-3.18039	27.113	26.639	26.5964	32.3494	27.6959	30.579
ENSG00000175854	SWI5	SWI5 homologous recombination repair protein [Source:HGNC Symbol;Acc:HGNC:31412]	-0.17446	3.84499	-2.99813	0.0112518	0.14306	-3.0163	15.6701	15.1616	14.9355	13.547	13.2217	13.7638
ENSG00000171681	ATF7IP	activating transcription factor 7 interacting protein [Source:HGNC Symbol;Acc:HGNC:20092]	0.140646	5.74902	2.99744	0.0112663	0.143141	-3.29232	53.4364	48.7437	51.5316	56.2319	55.4991	57.5284
ENSG00000066777	ARFGEF1	ADP ribosylation factor guanine nucleotide exchange factor 1 [Source:HGNC Symbol;Acc:HGNC:15772]	0.150249	6.46743	2.99685	0.0112785	0.143192	-3.34853	84.6373	85.2023	82.1215	96.8877	86.2901	96.6034
ENSG00000223551	TMSB4XP4	TMSB4X pseudogene 4 [Source:HGNC Symbol;Acc:HGNC:11886]	-0.816524	0.787591	-2.99608	0.0112947	0.143295	-2.59032	1.92006	2.63556	2.30023	0.861289	1.12716	2.26452
ENSG00000270170	NCBP2AS2	NCBP2 antisense 2 (head to head) [Source:HGNC Symbol;Acc:HGNC:25121]	-0.190271	4.20527	-2.99422	0.0113335	0.143619	-3.088	20.0367	19.0015	19.9993	17.2842	18.6249	15.9801
ENSG00000085788	DDHD2	DDHD domain containing 2 [Source:HGNC Symbol;Acc:HGNC:29106]	0.118912	6.04456	2.99315	0.011356	0.143619	-3.32529	63.6715	62.9842	63.2564	69.7936	69.1144	67.3253
ENSG00000164176	EDIL3	EGF like repeats and discoidin domains 3 [Source:HGNC Symbol;Acc:HGNC:3173]	0.168145	8.09841	2.99292	0.0113607	0.143619	-3.43597	277.045	262.267	237.547	295.553	279.159	296.604
ENSG00000187954	CYHR1	cysteine and histidine rich 1 [Source:HGNC Symbol;Acc:HGNC:17806]	-0.162585	5.30407	-2.9929	0.0113611	0.143619	-3.25367	40.0424	39.9727	45.5414	36.6267	37.2856	38.0311
ENSG00000119396	RAB14	RAB14, member RAS oncogene family [Source:HGNC Symbol;Acc:HGNC:16524]	0.135691	6.88451	2.9928	0.0113632	0.143619	-3.38071	116.504	114.392	107.312	127.675	121.769	121.915
ENSG00000074855	ANO8	anoctamin 8 [Source:HGNC Symbol;Acc:HGNC:29329]	-0.208817	4.54724	-2.99238	0.0113721	0.143619	-3.14869	25.224	24.4852	25.4943	19.7366	24.1891	21.6173
ENSG00000138448	ITGAV	integrin subunit alpha V [Source:HGNC Symbol;Acc:HGNC:6150]	0.186671	8.97134	2.99212	0.0113775	0.143619	-3.46891	521.047	459.438	434.552	545.765	507.757	552.832
ENSG00000104490	NCALD	neurocalcin delta [Source:HGNC Symbol;Acc:HGNC:7655]	-1.66578	-3.123	-2.9907	0.0114075	0.143715	-3.38013	0.21678	0.170036	0.20766	0.0145981	0.107348	0.0963625
ENSG00000112079	STK38	serine/threonine kinase 38 [Source:HGNC Symbol;Acc:HGNC:17847]	0.133047	5.63367	2.99057	0.0114102	0.143715	-3.29387	48.8375	46.4199	46.9152	52.6846	52.7617	50.4458
ENSG00000137814	HAUS2	HAUS augmin like complex subunit 2 [Source:HGNC Symbol;Acc:HGNC:25530]	0.14302	5.05293	2.99049	0.0114118	0.143715	-3.22767	30.6899	32.647	31.4046	36.1011	34.0831	34.4014
ENSG00000183617	MRPL54	mitochondrial ribosomal protein L54 [Source:HGNC Symbol;Acc:HGNC:16685]	-0.182239	4.19726	-2.99021	0.0114178	0.143715	-3.09389	19.5412	20.0926	18.8651	16.2623	17.8198	17.6504
ENSG00000161011	SQSTM1	sequestosome 1 [Source:HGNC Symbol;Acc:HGNC:11280]	-0.139666	7.64873	-2.98926	0.0114379	0.143866	-3.42465	200.661	205.064	226.797	196.783	192.708	183.908
ENSG00000088930	XRN2	5'-3' exoribonuclease 2 [Source:HGNC Symbol;Acc:HGNC:12836]	0.129118	6.82045	2.98807	0.0114631	0.144079	-3.38572	111.936	106.854	105.411	120.566	113.95	119.891
ENSG00000213719	CLIC1	chloride intracellular channel 1 [Source:HGNC Symbol;Acc:HGNC:2062]	-0.103204	9.29573	-2.98768	0.0114713	0.14408	-3.48843	645.386	657.643	649.992	604.479	617.288	596.677
ENSG00000144909	OSBPL11	oxysterol binding protein like 11 [Source:HGNC Symbol;Acc:HGNC:16397]	0.149493	5.14497	2.9862	0.0115027	0.144327	-3.24722	34.9171	33.483	32.379	38.5682	37.0709	36.0878
ENSG00000110344	UBE4A	ubiquitination factor E4A [Source:HGNC Symbol;Acc:HGNC:12499]	0.153505	5.74958	2.98598	0.0115074	0.144327	-3.31313	52.9564	51.0817	49.0397	58.5968	53.3879	58.203
ENSG00000108018	SORCS1	sortilin related VPS10 domain containing receptor 1 [Source:HGNC Symbol;Acc:HGNC:16697]	-1.20397	-2.45879	-2.98484	0.0115316	0.144528	-3.24684	0.278718	0.184206	0.383372	0.131383	0.107348	0.0963625
ENSG00000181885	CLDN7	claudin 7 [Source:HGNC Symbol;Acc:HGNC:2049]	-0.283723	2.41893	-2.98376	0.0115546	0.144539	-2.77016	5.26467	6.263	6.1659	4.77358	4.99169	4.76994
ENSG00000158417	EIF5B	eukaryotic translation initiation factor 5B [Source:HGNC Symbol;Acc:HGNC:30793]	0.116694	8.0696	2.98376	0.0115548	0.144539	-3.4516	261.731	259.943	251.939	275.393	286.495	277.058
ENSG00000164902	PHAX	phosphorylated adaptor for RNA export [Source:HGNC Symbol;Acc:HGNC:10241]	0.137275	5.85986	2.98364	0.0115572	0.144539	-3.32725	56.3474	54.8083	54.8702	62.2609	62.7808	57.689
ENSG00000069188	SDK2	sidekick cell adhesion molecule 2 [Source:HGNC Symbol;Acc:HGNC:19308]	-1.06252	-1.19332	-2.98305	0.0115699	0.144595	-2.8882	0.510982	0.481769	0.974404	0.23357	0.429393	0.256967
ENSG00000123213	NLN	neurolysin [Source:HGNC Symbol;Acc:HGNC:16058]	0.149701	5.75077	2.98188	0.0115949	0.144665	-3.32068	52.9099	51.4501	49.0397	58.9326	53.7815	57.3678
ENSG00000112667	DNPH1	2'-deoxynucleoside 5'-phosphate N-hydrolase 1 [Source:HGNC Symbol;Acc:HGNC:21218]	-0.193348	4.0134	-2.98181	0.0115963	0.144665	-3.07604	16.2895	16.7344	18.8491	15.3572	15.4224	14.4865
ENSG00000129515	SNX6	sorting nexin 6 [Source:HGNC Symbol;Acc:HGNC:14970]	0.151999	7.16997	2.98085	0.011617	0.144665	-3.41765	142.115	138.721	129.196	160.784	144.884	149.763
ENSG00000065135	GNAI3	G protein subunit alpha i3 [Source:HGNC Symbol;Acc:HGNC:4387]	0.132679	7.52178	2.98084	0.0116172	0.144665	-3.43458	178.209	178.892	169.387	199.425	182.904	194.877
ENSG00000123091	RNF11	ring finger protein 11 [Source:HGNC Symbol;Acc:HGNC:10056]	0.137754	7.33734	2.98005	0.0116342	0.144665	-3.42744	160.387	151.403	150.585	163.397	176.91	168.634
ENSG00000141298	SSH2	slingshot protein phosphatase 2 [Source:HGNC Symbol;Acc:HGNC:30580]	0.115496	6.3652	2.97995	0.0116363	0.144665	-3.37258	79.0474	79.747	78.6552	85.4573	85.3777	86.4211
ENSG00000163873	GRIK3	glutamate ionotropic receptor kainate type subunit 3 [Source:HGNC Symbol;Acc:HGNC:4581]	-1.32025	-1.55646	-2.97985	0.0116384	0.144665	-2.99693	0.325171	0.45343	1.00635	0.218972	0.250479	0.160604
ENSG00000131981	LGALS3	galectin 3 [Source:HGNC Symbol;Acc:HGNC:6563]	-0.160361	4.84571	-2.97972	0.0116413	0.144665	-3.21767	30.5041	28.5661	32.1553	26.5832	27.839	27.1261
ENSG00000124587	PEX6	peroxisomal biogenesis factor 6 [Source:HGNC Symbol;Acc:HGNC:8859]	-0.195471	3.44859	-2.97891	0.0116587	0.144682	-2.9749	11.5513	11.69	11.7248	10.0435	10.8064	9.7808
ENSG00000213339	QTRT1	queuine tRNA-ribosyltransferase catalytic subunit 1 [Source:HGNC Symbol;Acc:HGNC:23797]	-0.168557	5.36869	-2.97888	0.0116594	0.144682	-3.28659	40.7392	44.2094	46.4679	37.7215	41.2575	38.0311
ENSG00000100335	MIEF1	mitochondrial elongation factor 1 [Source:HGNC Symbol;Acc:HGNC:25979]	0.137354	5.65212	2.97832	0.0116713	0.144682	-3.31788	46.7317	50.2032	46.8832	53.8232	51.7955	52.5176
ENSG00000119326	CTNNAL1	catenin alpha like 1 [Source:HGNC Symbol;Acc:HGNC:2512]	0.127305	6.51042	2.97813	0.0116756	0.144682	-3.38532	89.0039	87.9512	84.5975	93.2965	95.8262	96.6034
ENSG00000146676	PURB	purine rich element binding protein B [Source:HGNC Symbol;Acc:HGNC:9702]	0.13763	5.7264	2.97731	0.0116933	0.144688	-3.32677	51.0363	51.1667	49.0876	53.7794	57.0914	55.7297
ENSG00000007237	GAS7	growth arrest specific 7 [Source:HGNC Symbol;Acc:HGNC:4169]	-1.11869	-0.573568	-2.97707	0.0116985	0.144688	-2.75707	0.603888	0.90686	1.72518	0.452541	0.536741	0.36939
ENSG00000167004	PDIA3	protein disulfide isomerase family A member 3 [Source:HGNC Symbol;Acc:HGNC:4606]	0.120365	9.36237	2.97688	0.0117024	0.144688	-3.51048	652.076	626.683	614.626	687.192	707.318	663.809
ENSG00000161714	PLCD3	phospholipase C delta 3 [Source:HGNC Symbol;Acc:HGNC:9061]	-0.152852	6.02629	-2.9765	0.0117107	0.144688	-3.35371	68.8433	64.9113	72.4414	59.3267	64.8384	61.3187
ENSG00000155304	HSPA13	heat shock protein family A (Hsp70) member 13 [Source:HGNC Symbol;Acc:HGNC:11375]	0.129417	6.58117	2.97617	0.0117179	0.144688	-3.39327	95.4763	90.5443	88.6229	101.909	98.7246	99.5907
ENSG00000178105	DDX10	DEAD-box helicase 10 [Source:HGNC Symbol;Acc:HGNC:2735]	0.154414	5.56222	2.97576	0.0117267	0.144688	-3.31359	45.5549	46.1507	42.6821	51.9693	47.2332	50.3012
ENSG00000131725	WDR44	WD repeat domain 44 [Source:HGNC Symbol;Acc:HGNC:30512]	0.172925	5.08353	2.97523	0.0117383	0.144688	-3.2591	33.6474	31.8393	30.3982	37.6339	33.6179	36.7141
ENSG00000123353	ORMDL2	ORMDL sphingolipid biosynthesis regulator 2 [Source:HGNC Symbol;Acc:HGNC:16037]	-0.177169	4.26471	-2.97496	0.0117442	0.144688	-3.13286	20.3464	19.6534	21.2452	17.036	18.7323	18.5016
ENSG00000247092	SNHG10	small nucleolar RNA host gene 10 [Source:HGNC Symbol;Acc:HGNC:27510]	-0.234196	3.1139	-2.97438	0.0117567	0.144688	-2.91661	8.5938	10.103	9.47249	7.97057	7.81853	8.14263
ENSG00000203805	PLPP4	phospholipid phosphatase 4 [Source:HGNC Symbol;Acc:HGNC:23531]	-0.16853	4.83739	-2.97417	0.0117613	0.144688	-3.22638	31.9906	29.7705	29.1682	26.3934	26.2467	28.2342
ENSG00000205765	RIMOC1	RAB7A interacting MON1-CCZ1 complex subunit 1 [Source:HGNC Symbol;Acc:HGNC:27750]	0.167096	4.45403	2.97392	0.0117666	0.144688	-3.16766	21.7864	20.0501	20.1909	22.5979	23.4019	23.6409
ENSG00000142556	ZNF614	zinc finger protein 614 [Source:HGNC Symbol;Acc:HGNC:24722]	0.194841	3.65676	2.97117	0.0118266	0.145324	-3.02995	12.2481	12.0017	11.1018	13.5033	13.1323	13.812
ENSG00000101188	NTSR1	neurotensin receptor 1 [Source:HGNC Symbol;Acc:HGNC:8039]	-0.17414	5.77246	-2.9701	0.0118499	0.145509	-3.34342	55.5268	56.452	62.2021	48.4219	55.3559	50.8312
ENSG00000171865	RNASEH1	ribonuclease H1 [Source:HGNC Symbol;Acc:HGNC:18466]	0.147869	5.22853	2.96959	0.0118611	0.145545	-3.28759	35.8462	36.5436	34.4556	41.4586	38.1623	38.7217
ENSG00000203930	LINC00632	long intergenic non-protein coding RNA 632 [Source:HGNC Symbol;Acc:HGNC:27865]	-1.01236	-2.00863	-2.96875	0.0118796	0.145614	-3.12378	0.371624	0.354242	0.319477	0.248168	0.12524	0.144544
ENSG00000165525	NEMF	nuclear export mediator factor [Source:HGNC Symbol;Acc:HGNC:10663]	0.150958	5.85496	2.96858	0.0118833	0.145614	-3.35414	58.0197	54.7091	52.1386	63.239	59.8288	59.7929
ENSG00000149313	AASDHPPT	aminoadipate-semialdehyde dehydrogenase-phosphopantetheinyl transferase [Source:HGNC Symbol;Acc:HGNC:14235]	0.146433	5.46753	2.96789	0.0118986	0.145699	-3.31792	42.5974	43.09	40.4777	48.9183	45.1399	45.5474
ENSG00000126247	CAPNS1	calpain small subunit 1 [Source:HGNC Symbol;Acc:HGNC:1481]	-0.136273	7.99466	-2.96682	0.011922	0.14574	-3.47949	256.142	264.435	281.683	239.438	256.348	234.273
ENSG00000136485	DCAF7	DDB1 and CUL4 associated factor 7 [Source:HGNC Symbol;Acc:HGNC:30915]	0.114393	6.53564	2.96641	0.0119311	0.14574	-3.40817	89.0658	88.688	89.5653	96.2745	98.3668	94.8047
ENSG00000160813	PPP1R35	protein phosphatase 1 regulatory subunit 35 [Source:HGNC Symbol;Acc:HGNC:28320]	-0.472273	2.96438	-2.96629	0.0119337	0.14574	-2.89778	10.4519	7.07067	10.4469	5.47429	7.0492	7.51628
ENSG00000134072	CAMK1	calcium/calmodulin dependent protein kinase I [Source:HGNC Symbol;Acc:HGNC:1459]	-0.186645	4.07941	-2.96623	0.011935	0.14574	-3.11581	18.2096	17.4429	18.3699	15.6492	17.0863	14.8719
ENSG00000164736	SOX17	SRY-box transcription factor 17 [Source:HGNC Symbol;Acc:HGNC:18122]	-0.263118	4.64112	-2.96581	0.0119443	0.145752	-3.21088	25.0536	25.9589	31.165	20.7001	25.6383	22.324
ENSG00000172331	BPGM	bisphosphoglycerate mutase [Source:HGNC Symbol;Acc:HGNC:1093]	0.155352	6.35546	2.96425	0.0119788	0.146059	-3.40045	78.939	80.3421	73.5595	89.7346	81.0837	88.4447
ENSG00000163795	ZNF513	zinc finger protein 513 [Source:HGNC Symbol;Acc:HGNC:26498]	-0.197503	4.14075	-2.96377	0.0119893	0.146059	-3.13106	17.5592	18.5056	20.6542	16.3207	17.2652	15.8356
ENSG00000107874	CUEDC2	CUE domain containing 2 [Source:HGNC Symbol;Acc:HGNC:28352]	-0.155562	5.59108	-2.96355	0.0119944	0.146059	-3.338	49.2711	49.9481	53.3047	44.2907	48.8614	44.0056
ENSG00000141279	NPEPPS	aminopeptidase puromycin sensitive [Source:HGNC Symbol;Acc:HGNC:7900]	0.119622	7.69223	2.96298	0.012007	0.146112	-3.47446	204.114	198.772	192.213	218.11	217.702	210.616
ENSG00000198961	PJA2	praja ring finger ubiquitin ligase 2 [Source:HGNC Symbol;Acc:HGNC:17481]	0.130927	7.09299	2.96221	0.0120239	0.146141	-3.44755	135.999	123.333	132.231	142.332	140.823	145.122
ENSG00000076924	XAB2	XPA binding protein 2 [Source:HGNC Symbol;Acc:HGNC:14089]	-0.139529	5.35773	-2.96212	0.0120261	0.146141	-3.31583	41.467	42.7216	44.8546	38.5682	40.4524	38.1756
ENSG00000260747		ATP synthase, H+ transporting, mitochondrial F0 complex, subunit B1 (ATP5F1) pseudogene	-0.848553	-1.50059	-2.96125	0.0120455	0.146276	-2.9847	0.510982	0.42509	0.463241	0.204374	0.268371	0.305148
ENSG00000186130	ZBTB6	zinc finger and BTB domain containing 6 [Source:HGNC Symbol;Acc:HGNC:16764]	0.237243	2.97209	2.9608	0.0120553	0.146294	-2.91365	7.50989	7.43908	6.69304	8.17494	8.65943	8.73687
ENSG00000111962	UST	uronyl 2-sulfotransferase [Source:HGNC Symbol;Acc:HGNC:17223]	-0.823681	-0.833673	-2.96005	0.0120722	0.146398	-2.82349	0.588404	0.651805	1.05427	0.394149	0.411502	0.433631
ENSG00000140995	DEF8	differentially expressed in FDCP 8 homolog [Source:HGNC Symbol;Acc:HGNC:25969]	-0.135549	6.14981	-2.95825	0.0121123	0.146751	-3.39637	72.3427	72.8038	78.0642	67.1513	70.6173	65.4623
ENSG00000139826	ABHD13	abhydrolase domain containing 13 [Source:HGNC Symbol;Acc:HGNC:20293]	0.193555	4.42149	2.95785	0.0121212	0.146751	-3.19105	20.3928	19.9651	19.8076	24.4956	20.593	23.6731
ENSG00000121236	TRIM6	tripartite motif containing 6 [Source:HGNC Symbol;Acc:HGNC:16277]	0.377117	1.54115	2.95733	0.0121329	0.146751	-2.69409	2.30716	2.90479	2.444	3.18239	3.14888	3.62966
ENSG00000170448	NFXL1	nuclear transcription factor, X-box binding like 1 [Source:HGNC Symbol;Acc:HGNC:18726]	0.219675	3.40466	2.95725	0.0121346	0.146751	-3.00568	9.87899	10.5281	9.02522	11.6639	11.5042	11.1138
ENSG00000170889	RPS9	ribosomal protein S9 [Source:HGNC Symbol;Acc:HGNC:10442]	-0.133828	9.58064	-2.95585	0.0121661	0.147015	-3.55645	772.776	796.875	836.071	693.089	769.079	731.954
ENSG00000121753	ADGRB2	adhesion G protein-coupled receptor B2 [Source:HGNC Symbol;Acc:HGNC:944]	-0.525145	1.50302	-2.95545	0.012175	0.147015	-2.69124	2.91105	2.89062	4.66436	2.3357	2.37955	2.32876
ENSG00000114062	UBE3A	ubiquitin protein ligase E3A [Source:HGNC Symbol;Acc:HGNC:12496]	0.15182	6.1563	2.95498	0.0121858	0.147015	-3.4031	72.033	66.4416	64.6781	78.0707	72.3885	74.954
ENSG00000143977	SNRPG	small nuclear ribonucleoprotein polypeptide G [Source:HGNC Symbol;Acc:HGNC:11163]	-0.197832	5.3355	-2.95467	0.0121927	0.147015	-3.32633	42.1638	43.6993	43.6725	33.926	38.055	41.5322
ENSG00000159164	SV2A	synaptic vesicle glycoprotein 2A [Source:HGNC Symbol;Acc:HGNC:20566]	-0.870247	-0.0633324	-2.95442	0.0121983	0.147015	-2.70067	0.913575	1.14774	2.02868	0.613121	0.679872	0.819081
ENSG00000116871	MAP7D1	MAP7 domain containing 1 [Source:HGNC Symbol;Acc:HGNC:25514]	-0.217471	8.26609	-2.95402	0.0122073	0.147023	-3.51297	319.72	326.044	349.843	248.328	314.137	298.194
ENSG00000288920	RPSAP58	ribosomal protein SA pseudogene 58 [Source:HGNC Symbol;Acc:HGNC:36809]	0.157787	6.67086	2.95194	0.0122544	0.147137	-3.44268	96.4363	98.4368	94.4693	117.34	105.702	100.217
ENSG00000232648	ING2-DT	ING2 divergent transcript [Source:HGNC Symbol;Acc:HGNC:55723]	-0.795119	-1.42986	-2.95189	0.0122555	0.147137	-2.97433	0.526467	0.45343	0.463241	0.248168	0.304153	0.273027
ENSG00000100522	GNPNAT1	glucosamine-phosphate N-acetyltransferase 1 [Source:HGNC Symbol;Acc:HGNC:19980]	0.130622	6.08673	2.95186	0.0122562	0.147137	-3.40346	66.0716	65.9599	62.7932	72.6548	68.8281	71.7419
ENSG00000060069	CTDP1	CTD phosphatase subunit 1 [Source:HGNC Symbol;Acc:HGNC:2498]	-0.158845	5.22184	-2.95118	0.0122715	0.147137	-3.31937	38.5559	37.5922	42.1709	33.8384	36.3195	35.7987
ENSG00000106009	BRAT1	BRCA1 associated ATM activator 1 [Source:HGNC Symbol;Acc:HGNC:21701]	-0.186057	5.18087	-2.9511	0.0122733	0.147137	-3.31431	35.9391	39.3209	40.7493	32.3932	37.053	32.8114
ENSG00000123989	CHPF	chondroitin polymerizing factor [Source:HGNC Symbol;Acc:HGNC:24291]	-0.575017	1.86699	-2.95109	0.0122736	0.147137	-2.73903	3.80914	3.7408	6.08603	2.48168	3.70352	2.90694
ENSG00000182670	TTC3	tetratricopeptide repeat domain 3 [Source:HGNC Symbol;Acc:HGNC:12393]	0.131279	7.92125	2.95101	0.0122753	0.147137	-3.50547	236.43	225.255	233.122	263.292	237.794	260.082
ENSG00000134901	POGLUT2	protein O-glucosyltransferase 2 [Source:HGNC Symbol;Acc:HGNC:19350]	0.151259	4.80985	2.94935	0.0123132	0.14749	-3.26783	26.6795	27.0783	25.9735	28.4371	30.2185	30.049
ENSG00000105737	GRIK5	glutamate ionotropic receptor kainate type subunit 5 [Source:HGNC Symbol;Acc:HGNC:4583]	-1.05739	0.020707	-2.94888	0.0123238	0.147501	-2.70155	0.960028	1.24693	2.52387	0.54013	0.984026	0.642417
ENSG00000011028	MRC2	mannose receptor C type 2 [Source:HGNC Symbol;Acc:HGNC:16875]	-0.55283	3.09703	-2.9484	0.0123348	0.147501	-2.9534	8.48541	8.7852	14.7758	6.26259	8.48051	6.64901
ENSG00000118260	CREB1	cAMP responsive element binding protein 1 [Source:HGNC Symbol;Acc:HGNC:2345]	0.119409	5.79977	2.9482	0.0123393	0.147501	-3.38617	53.0183	53.9015	53.3367	59.2245	57.1808	57.6569
ENSG00000136280	CCM2	CCM2 scaffold protein [Source:HGNC Symbol;Acc:HGNC:21708]	-0.142434	5.87495	-2.94763	0.0123523	0.147556	-3.39348	62.247	61.4681	61.0361	53.7502	59.2384	54.7179
ENSG00000196466	ZNF799	zinc finger protein 799 [Source:HGNC Symbol;Acc:HGNC:28071]	0.339004	1.61929	2.94617	0.0123857	0.147776	-2.72078	2.91105	2.84811	2.42802	3.50355	3.45304	3.38875
ENSG00000173992	CCS	copper chaperone for superoxide dismutase [Source:HGNC Symbol;Acc:HGNC:1613]	-0.181421	4.44938	-2.94589	0.0123921	0.147776	-3.21632	22.4523	22.4306	24.8713	19.5031	21.7917	20.3164
ENSG00000067167	TRAM1	translocation associated membrane protein 1 [Source:HGNC Symbol;Acc:HGNC:20568]	0.111132	8.2952	2.94404	0.0124344	0.147776	-3.53229	310.507	298.697	297.257	328.998	329.792	320.1
ENSG00000162702	ZNF281	zinc finger protein 281 [Source:HGNC Symbol;Acc:HGNC:13075]	0.141135	4.92224	2.94402	0.0124349	0.147776	-3.29364	28.6305	28.977	28.9925	33.3859	30.8447	31.2215
ENSG00000117114	ADGRL2	adhesion G protein-coupled receptor L2 [Source:HGNC Symbol;Acc:HGNC:18582]	0.129919	7.43521	2.94394	0.0124368	0.147776	-3.49772	173.502	162.923	160.026	186.126	175.729	181.001
ENSG00000178188	SH2B1	SH2B adaptor protein 1 [Source:HGNC Symbol;Acc:HGNC:30417]	-0.167296	5.92559	-2.94292	0.0124603	0.147776	-3.40615	59.5217	65.7757	68.0007	55.3268	61.0454	55.8581
ENSG00000178202	POGLUT3	protein O-glucosyltransferase 3 [Source:HGNC Symbol;Acc:HGNC:28496]	0.158604	6.44227	2.94268	0.0124657	0.147776	-3.44524	84.5599	85.7408	76.8022	96.2308	87.632	91.7371
ENSG00000198517	MAFK	MAF bZIP transcription factor K [Source:HGNC Symbol;Acc:HGNC:6782]	-0.186479	6.13639	-2.94191	0.0124836	0.147776	-3.4248	69.0601	73.7957	82.6487	62.5675	70.2773	65.1732
ENSG00000084093	REST	RE1 silencing transcription factor [Source:HGNC Symbol;Acc:HGNC:9966]	0.143913	5.49821	2.94072	0.0125111	0.147776	-3.37038	43.6813	43.671	41.516	46.13	49.4339	47.0089
ENSG00000105373	NOP53	NOP53 ribosome biogenesis factor [Source:HGNC Symbol;Acc:HGNC:4333]	-0.198576	7.37027	-2.93996	0.0125285	0.147776	-3.50166	165.791	173.196	193.379	149.193	171.811	143.612
ENSG00000162819	BROX	BRO1 domain and CAAX motif containing [Source:HGNC Symbol;Acc:HGNC:26512]	0.147529	5.74409	2.93984	0.0125314	0.147776	-3.39621	52.9254	51.3084	48.5285	57.9837	57.3061	53.9148
ENSG00000008130	NADK	NAD kinase [Source:HGNC Symbol;Acc:HGNC:29831]	-0.124402	6.7183	-2.93954	0.0125383	0.147776	-3.46785	107.151	107.803	114.772	98.7562	104.02	99.7031
ENSG00000136908	DPM2	dolichyl-phosphate mannosyltransferase subunit 2, regulatory [Source:HGNC Symbol;Acc:HGNC:3006]	-0.162964	4.64364	-2.93929	0.012544	0.147776	-3.25976	25.2549	27.5459	26.4367	22.9774	24.7617	23.1912
ENSG00000049449	RCN1	reticulocalbin 1 [Source:HGNC Symbol;Acc:HGNC:9934]	0.12887	8.14008	2.93908	0.012549	0.147776	-3.53556	281.83	261.714	265.837	304.429	298.75	281.668
ENSG00000167674	HDGFL2	HDGF like 2 [Source:HGNC Symbol;Acc:HGNC:14680]	-0.139954	6.43993	-2.93869	0.0125581	0.147776	-3.4521	86.5728	91.5787	95.2041	80.6254	86.809	80.7518
ENSG00000173175	ADCY5	adenylate cyclase 5 [Source:HGNC Symbol;Acc:HGNC:236]	-0.902489	-1.68937	-2.93859	0.0125604	0.147776	-3.05926	0.418077	0.340072	0.511163	0.204374	0.196805	0.256967
ENSG00000205903	ZNF316	zinc finger protein 316 [Source:HGNC Symbol;Acc:HGNC:13843]	-0.273255	4.8521	-2.93859	0.0125604	0.147776	-3.29156	30.4422	27.9993	37.4107	23.9847	27.8748	27.0939
ENSG00000181104	F2R	coagulation factor II thrombin receptor [Source:HGNC Symbol;Acc:HGNC:3537]	0.113203	9.01796	2.93848	0.0125629	0.147776	-3.56829	508.412	498.801	487.793	560.115	523.877	532.997
ENSG00000101246	ARFRP1	ADP ribosylation factor related protein 1 [Source:HGNC Symbol;Acc:HGNC:662]	-0.128535	5.85054	-2.9381	0.0125717	0.147776	-3.40866	58.6546	59.286	63.0008	54.8451	56.6262	54.0273
ENSG00000019995	ZRANB1	zinc finger RANBP2-type containing 1 [Source:HGNC Symbol;Acc:HGNC:18224]	0.16587	4.47791	2.93787	0.0125771	0.147776	-3.23638	21.4458	20.8153	20.8139	24.627	24.1713	22.0188
ENSG00000173705	SUSD5	sushi domain containing 5 [Source:HGNC Symbol;Acc:HGNC:29061]	0.128867	6.51146	2.93749	0.012586	0.147776	-3.45914	88.1832	89.6799	83.8307	96.9607	92.8741	96.218
ENSG00000149926	TLCD3B	TLC domain containing 3B [Source:HGNC Symbol;Acc:HGNC:25295]	-1.07018	-1.56042	-2.93733	0.0125897	0.147776	-3.03114	0.309686	0.524278	0.702849	0.262766	0.178914	0.240906
ENSG00000105270	CLIP3	CAP-Gly domain containing linker protein 3 [Source:HGNC Symbol;Acc:HGNC:24314]	-0.189702	4.3852	-2.93726	0.0125912	0.147776	-3.22103	22.0806	21.0136	23.833	18.7002	21.0403	19.0316
ENSG00000213983	AP1G2	adaptor related protein complex 1 subunit gamma 2 [Source:HGNC Symbol;Acc:HGNC:556]	-0.174703	3.62341	-2.93684	0.0126011	0.147776	-3.08343	12.6971	13.362	13.1784	11.6785	11.522	11.5635
ENSG00000117419	ERI3	ERI1 exoribonuclease family member 3 [Source:HGNC Symbol;Acc:HGNC:17276]	-0.148052	5.20913	-2.93677	0.0126026	0.147776	-3.34394	38.6953	39.9443	38.0177	33.6632	36.4447	35.3811
ENSG00000162374	ELAVL4	ELAV like RNA binding protein 4 [Source:HGNC Symbol;Acc:HGNC:3315]	-1.12768	-2.56524	-2.93668	0.0126047	0.147776	-3.31125	0.201296	0.212545	0.335451	0.116785	0.0894569	0.112423
ENSG00000160209	PDXK	pyridoxal kinase [Source:HGNC Symbol;Acc:HGNC:8819]	-0.180456	5.89328	-2.93647	0.0126096	0.147776	-3.41508	60.8843	63.2251	65.4928	50.6846	60.1866	57.0948
ENSG00000132356	PRKAA1	protein kinase AMP-activated catalytic subunit alpha 1 [Source:HGNC Symbol;Acc:HGNC:9376]	0.141765	6.89796	2.9358	0.0126253	0.147776	-3.48502	115.451	115.256	109.9	131.091	117.189	127.6
ENSG00000197457	STMN3	stathmin 3 [Source:HGNC Symbol;Acc:HGNC:15926]	-0.578541	0.956995	-2.93472	0.0126506	0.147776	-2.68773	1.92006	2.11128	3.29061	1.63499	1.48498	1.60604
ENSG00000106080	FKBP14	FKBP prolyl isomerase 14 [Source:HGNC Symbol;Acc:HGNC:18625]	0.184243	6.28155	2.9347	0.0126508	0.147776	-3.44884	77.3287	75.1277	66.8346	89.1653	79.4735	80.2379
ENSG00000268521	VN1R83P	vomeronasal 1 receptor 83 pseudogene [Source:HGNC Symbol;Acc:HGNC:37403]	0.795909	-1.05094	2.93464	0.0126523	0.147776	-2.89685	0.387108	0.410921	0.287529	0.569326	0.554633	0.786961
ENSG00000082898	XPO1	exportin 1 [Source:HGNC Symbol;Acc:HGNC:12825]	0.150296	7.8838	2.93461	0.012653	0.147776	-3.53382	227.728	232.525	212.58	261.248	232.767	252.743
ENSG00000110492	MDK	midkine [Source:HGNC Symbol;Acc:HGNC:6972]	-0.439518	3.21671	-2.93437	0.0126585	0.147776	-3.00412	9.05833	9.81959	14.0889	6.9925	9.32141	7.83749
ENSG00000198131	ZNF544	zinc finger protein 544 [Source:HGNC Symbol;Acc:HGNC:16759]	0.180351	4.13057	2.93413	0.0126642	0.147776	-3.18327	16.8469	16.2526	16.2933	19.7658	17.2652	18.8549
ENSG00000152284	TCF7L1	transcription factor 7 like 1 [Source:HGNC Symbol;Acc:HGNC:11640]	-0.153318	4.56215	-2.93388	0.0126702	0.147776	-3.25659	24.3413	23.9751	26.4527	22.5395	22.4358	22.1473
ENSG00000176396	EID2	EP300 interacting inhibitor of differentiation 2 [Source:HGNC Symbol;Acc:HGNC:28292]	-0.311665	4.13157	-2.93371	0.012674	0.147776	-3.18202	22.2819	17.372	19.1207	13.6346	16.0665	17.7789
ENSG00000117020	AKT3	AKT serine/threonine kinase 3 [Source:HGNC Symbol;Acc:HGNC:393]	0.139179	6.18686	2.93339	0.0126817	0.147776	-3.44452	72.6679	68.3262	67.2659	75.7058	74.4818	79.0655
ENSG00000163923	RPL39L	ribosomal protein L39 like [Source:HGNC Symbol;Acc:HGNC:17094]	-0.359226	2.03162	-2.93099	0.012738	0.148282	-2.79771	4.30464	5.3278	4.24904	3.56194	4.00767	3.30845
ENSG00000119906	SLF2	SMC5-SMC6 complex localization factor 2 [Source:HGNC Symbol;Acc:HGNC:17814]	0.175456	5.19611	2.93082	0.0127419	0.148282	-3.35367	35.7378	35.3109	32.5227	41.2397	36.1048	39.5408
ENSG00000189079	ARID2	AT-rich interaction domain 2 [Source:HGNC Symbol;Acc:HGNC:18037]	0.164404	4.48092	2.92991	0.0127633	0.148432	-3.25115	22.3129	20.8153	20.143	23.4884	23.7061	23.6731
ENSG00000204217	BMPR2	bone morphogenetic protein receptor type 2 [Source:HGNC Symbol;Acc:HGNC:1078]	0.121648	7.85857	2.92929	0.0127779	0.148504	-3.54248	230.484	220.905	216.062	242.241	236.041	247.652
ENSG00000132361	CLUH	clustered mitochondria homolog [Source:HGNC Symbol;Acc:HGNC:29094]	-0.126195	7.13929	-2.92781	0.0128131	0.148721	-3.51232	139.746	151.006	151.16	136.974	130.178	137.509
ENSG00000129315	CCNT1	cyclin T1 [Source:HGNC Symbol;Acc:HGNC:1599]	0.13417	5.00094	2.92779	0.0128135	0.148721	-3.33385	31.0925	30.6065	29.935	33.6778	33.3316	33.5502
ENSG00000185359	HGS	hepatocyte growth factor-regulated tyrosine kinase substrate [Source:HGNC Symbol;Acc:HGNC:4897]	-0.140158	7.28801	-2.92714	0.0128289	0.148801	-3.52102	152.071	166.947	173.588	148.886	152.452	145.138
ENSG00000074071	MRPS34	mitochondrial ribosomal protein S34 [Source:HGNC Symbol;Acc:HGNC:16618]	-0.137836	5.64644	-2.92569	0.0128632	0.148856	-3.41205	49.4879	54.6666	53.4645	47.7358	47.9489	47.5067
ENSG00000132622	HSPA12B	heat shock protein family A (Hsp70) member 12B [Source:HGNC Symbol;Acc:HGNC:16193]	-0.190532	7.46043	-2.92514	0.0128763	0.148856	-3.5328	176.769	182.208	206.206	152.244	179.2	164.138
ENSG00000183458	PKD1P3	polycystin 1, transient receptor potential channel interacting pseudogene 3 [Source:HGNC Symbol;Acc:HGNC:30067]	-0.265824	2.70795	-2.92463	0.0128884	0.148856	-2.92382	6.58083	6.8723	8.11471	6.02902	5.90415	5.89417
ENSG00000171823	FBXL14	F-box and leucine rich repeat protein 14 [Source:HGNC Symbol;Acc:HGNC:28624]	-0.174006	3.70829	-2.92447	0.0128923	0.148856	-3.12173	14.2301	13.362	14.041	12.4084	12.3629	12.0935
ENSG00000267751	BSG-AS1	BSG antisense RNA 1 [Source:HGNC Symbol;Acc:HGNC:55286]	-0.828788	-1.42004	-2.92394	0.0129048	0.148856	-3.00144	0.603888	0.45343	0.431294	0.262766	0.250479	0.305148
ENSG00000170390	DCLK2	doublecortin like kinase 2 [Source:HGNC Symbol;Acc:HGNC:19002]	-0.288294	2.47321	-2.92393	0.0129051	0.148856	-2.88182	5.71371	6.39053	6.30967	5.56188	5.06326	4.4648
ENSG00000147649	MTDH	metadherin [Source:HGNC Symbol;Acc:HGNC:29608]	0.10756	7.97379	2.92337	0.0129185	0.148856	-3.55776	244.59	244.158	237.467	260.357	261.733	260.291
ENSG00000178982	EIF3K	eukaryotic translation initiation factor 3 subunit K [Source:HGNC Symbol;Acc:HGNC:24656]	-0.114599	6.55718	-2.92337	0.0129186	0.148856	-3.48743	97.2415	97.119	99.4052	88.5521	91.0492	91.7853
ENSG00000198840	MT-ND3	mitochondrially encoded NADH:ubiquinone oxidoreductase core subunit 3 [Source:HGNC Symbol;Acc:HGNC:7458]	-0.212498	8.11665	-2.92273	0.0129337	0.148856	-3.56426	309.036	307.766	279.798	236.227	248.153	292.091
ENSG00000185418	TARS3	threonyl-tRNA synthetase 3 [Source:HGNC Symbol;Acc:HGNC:24728]	0.186088	3.36619	2.9224	0.0129417	0.148856	-3.05987	9.58479	9.45118	9.93573	10.8318	10.9137	11.2102
ENSG00000155100	OTUD6B	OTU deubiquitinase 6B [Source:HGNC Symbol;Acc:HGNC:24281]	0.184007	4.96537	2.92218	0.0129468	0.148856	-3.33887	31.3403	29.8272	26.9	34.9041	32.2403	32.699
ENSG00000170577	SIX2	SIX homeobox 2 [Source:HGNC Symbol;Acc:HGNC:10888]	-1.00806	-1.53936	-2.92201	0.012951	0.148856	-3.03837	0.588404	0.354242	0.527137	0.160579	0.250479	0.321208
ENSG00000168303	MPLKIP	M-phase specific PLK1 interacting protein [Source:HGNC Symbol;Acc:HGNC:16002]	-0.176418	4.34019	-2.92181	0.0129558	0.148856	-3.24117	20.4238	21.4812	22.619	18.4812	20.3246	18.4213
ENSG00000270728		synaptonemal complex protein 3 (SYCP3) pseudogene	0.778614	-0.998601	2.92107	0.0129735	0.148856	-2.90023	0.325171	0.368412	0.431294	0.598523	0.840895	0.546054
ENSG00000204389	HSPA1A	heat shock protein family A (Hsp70) member 1A [Source:HGNC Symbol;Acc:HGNC:5232]	-0.152463	4.86623	-2.92104	0.0129743	0.148856	-3.32644	30.3493	30.9182	30.8135	26.481	29.2524	27.3509
ENSG00000106723	SPIN1	spindlin 1 [Source:HGNC Symbol;Acc:HGNC:11243]	0.123164	5.75857	2.92097	0.012976	0.148856	-3.43169	52.0273	51.3226	52.2185	58.6406	55.7495	55.0069
ENSG00000249992	TMEM158	transmembrane protein 158 [Source:HGNC Symbol;Acc:HGNC:30293]	-0.479471	7.11204	-2.92085	0.0129788	0.148856	-3.52275	150.43	145.197	198.491	84.5523	135.581	140.513
ENSG00000105655	ISYNA1	inositol-3-phosphate synthase 1 [Source:HGNC Symbol;Acc:HGNC:29821]	-0.201656	4.67155	-2.91985	0.0130028	0.148856	-3.29879	24.7439	27.5034	29.8711	23.9263	25.1553	22.2758
ENSG00000111358	GTF2H3	general transcription factor IIH subunit 3 [Source:HGNC Symbol;Acc:HGNC:4657]	0.161552	5.15878	2.91944	0.0130125	0.148856	-3.36947	35.6914	34.1914	31.4844	37.9697	38.0907	37.2281
ENSG00000051382	PIK3CB	phosphatidylinositol-4,5-bisphosphate 3-kinase catalytic subunit beta [Source:HGNC Symbol;Acc:HGNC:8976]	0.137801	5.49408	2.91941	0.0130134	0.148856	-3.40844	44.0684	43.0475	41.7716	48.6117	45.2652	47.8601
ENSG00000064703	DDX20	DEAD-box helicase 20 [Source:HGNC Symbol;Acc:HGNC:2743]	0.138071	5.22208	2.91909	0.0130211	0.148856	-3.37801	35.7997	35.5659	35.3501	40.1448	37.1783	40.0708
ENSG00000287134		novel transcript, antisense to DLC1	0.269931	2.6245	2.91858	0.0130332	0.148856	-2.91996	6.19373	5.44116	5.25539	7.09468	6.29776	6.87386
ENSG00000010270	STARD3NL	STARD3 N-terminal like [Source:HGNC Symbol;Acc:HGNC:19169]	0.129092	5.99477	2.91848	0.0130357	0.148856	-3.45662	62.0302	62.1766	58.64	66.582	67.3789	66.0083
ENSG00000168268	NT5DC2	5'-nucleotidase domain containing 2 [Source:HGNC Symbol;Acc:HGNC:25717]	-0.184109	7.31578	-2.91844	0.0130368	0.148856	-3.53812	182.761	158.077	169.115	137.66	155.333	155.979
ENSG00000068079	IFI35	interferon induced protein 35 [Source:HGNC Symbol;Acc:HGNC:5399]	-0.323319	2.66701	-2.9174	0.0130617	0.149043	-2.92792	6.56535	6.36219	8.57795	5.70786	5.79681	5.4766
ENSG00000073969	NSF	N-ethylmaleimide sensitive factor, vesicle fusing ATPase [Source:HGNC Symbol;Acc:HGNC:8016]	0.12603	5.41948	2.91706	0.01307	0.149043	-3.40459	40.8321	41.6447	40.3499	44.9622	44.0128	45.0655
ENSG00000129682	FGF13	fibroblast growth factor 13 [Source:HGNC Symbol;Acc:HGNC:3670]	-1.09154	-1.43026	-2.9165	0.0130835	0.149093	-3.01853	0.356139	0.481769	0.878561	0.218972	0.304153	0.224846
ENSG00000153989	NUS1	NUS1 dehydrodolichyl diphosphate synthase subunit [Source:HGNC Symbol;Acc:HGNC:21042]	0.124138	6.44449	2.91617	0.0130915	0.149093	-3.49347	85.8605	83.3602	81.0034	92.5228	88.5981	91.4802
ENSG00000156411	ATP5MJ	ATP synthase membrane subunit j [Source:HGNC Symbol;Acc:HGNC:1188]	-0.166202	4.9055	-2.91507	0.013118	0.149154	-3.34255	31.077	31.9385	32.1074	26.5686	28.0358	30.3863
ENSG00000145012	LPP	LIM domain containing preferred translocation partner in lipoma [Source:HGNC Symbol;Acc:HGNC:6679]	0.147133	6.10035	2.9149	0.0131222	0.149154	-3.4714	66.5826	66.64	62.3459	71.5745	69.1502	75.8855
ENSG00000101098	RIMS4	regulating synaptic membrane exocytosis 4 [Source:HGNC Symbol;Acc:HGNC:16183]	-1.03425	-1.77712	-2.9147	0.0131272	0.149154	-3.10862	0.325171	0.354242	0.591032	0.175177	0.268371	0.160604
ENSG00000086598	TMED2	transmembrane p24 trafficking protein 2 [Source:HGNC Symbol;Acc:HGNC:16996]	0.119305	8.50669	2.91444	0.0131333	0.149154	-3.59378	364.903	344.791	337.304	380.135	378.868	377.548
ENSG00000277027	RMRP	RNA component of mitochondrial RNA processing endoribonuclease [Source:HGNC Symbol;Acc:HGNC:10031]	-2.36875	0.228342	-2.9138	0.0131489	0.149154	-2.75941	4.32012	4.98773	0.83064	0.569326	0.64409	0.36939
ENSG00000124383	MPHOSPH10	M-phase phosphoprotein 10 [Source:HGNC Symbol;Acc:HGNC:7213]	0.137638	5.59514	2.91354	0.0131552	0.149154	-3.42941	46.5613	47.4968	44.1837	52.1737	49.4518	50.3976
ENSG00000249602		novel transcript	-0.822857	-1.1735	-2.9135	0.0131561	0.149154	-2.95172	0.588404	0.566787	0.575058	0.23357	0.447284	0.337269
ENSG00000167965	MLST8	MTOR associated protein, LST8 homolog [Source:HGNC Symbol;Acc:HGNC:24825]	-0.141833	5.44916	-2.91247	0.0131813	0.149343	-3.41551	43.6503	46.2924	47.6659	41.3127	43.2792	40.1992
ENSG00000165669	FAM204A	family with sequence similarity 204 member A [Source:HGNC Symbol;Acc:HGNC:25794]	0.168482	4.97485	2.91143	0.0132066	0.149502	-3.35961	31.588	29.6005	27.8903	34.7581	32.0971	33.0845
ENSG00000106105	GARS1	glycyl-tRNA synthetase 1 [Source:HGNC Symbol;Acc:HGNC:4162]	0.12094	7.75134	2.91099	0.0132173	0.149502	-3.57136	212.336	205.248	202.165	228.913	215.359	229.6
ENSG00000170619	COMMD5	COMM domain containing 5 [Source:HGNC Symbol;Acc:HGNC:17902]	-0.177896	4.4644	-2.91006	0.01324	0.149502	-3.28308	23.2265	22.1897	25.015	20.2768	22.0959	19.931
ENSG00000275832	ARHGAP23	Rho GTPase activating protein 23 [Source:HGNC Symbol;Acc:HGNC:29293]	-0.165202	7.88699	-2.90991	0.0132437	0.149502	-3.57869	251.744	244.3	255.486	203.279	228.956	239.734
ENSG00000064601	CTSA	cathepsin A [Source:HGNC Symbol;Acc:HGNC:9251]	-0.116727	7.47965	-2.90978	0.0132469	0.149502	-3.56165	184.232	184.447	188.571	173.542	177.089	163.591
ENSG00000254726	MEX3A	mex-3 RNA binding family member A [Source:HGNC Symbol;Acc:HGNC:33482]	-0.186145	5.00496	-2.90976	0.0132473	0.149502	-3.36586	33.7558	32.1085	36.8996	28.3349	32.4371	29.6797
ENSG00000143776	CDC42BPA	CDC42 binding protein kinase alpha [Source:HGNC Symbol;Acc:HGNC:1737]	0.120695	7.42422	2.90926	0.0132596	0.149502	-3.56016	166.379	162.795	164.834	183.513	169.825	183.86
ENSG00000184432	COPB2	COPI coat complex subunit beta 2 [Source:HGNC Symbol;Acc:HGNC:2232]	0.128733	7.89699	2.90911	0.0132634	0.149502	-3.58065	238.226	225.511	220.247	258.679	240.245	248.551
ENSG00000196576	PLXNB2	plexin B2 [Source:HGNC Symbol;Acc:HGNC:9104]	-0.149779	7.38751	-2.9087	0.0132733	0.149518	-3.5593	167.416	171.396	190.776	156.054	167.338	153.618
ENSG00000162694	EXTL2	exostosin like glycosyltransferase 2 [Source:HGNC Symbol;Acc:HGNC:3516]	0.172917	5.93769	2.90819	0.0132859	0.149564	-3.47042	61.9063	58.0249	53.5124	68.4505	61.8684	64.8841
ENSG00000152642	GPD1L	glycerol-3-phosphate dehydrogenase 1 like [Source:HGNC Symbol;Acc:HGNC:28956]	0.14516	4.84111	2.90754	0.0133017	0.149576	-3.3477	27.4227	27.8576	26.4527	30.5538	29.0735	30.7396
ENSG00000204899	MZT1	mitotic spindle organizing protein 1 [Source:HGNC Symbol;Acc:HGNC:33830]	0.156644	5.12163	2.90698	0.0133156	0.149576	-3.38714	33.4152	34.0497	31.4685	37.7069	34.7272	37.8062
ENSG00000138131	LOXL4	lysyl oxidase like 4 [Source:HGNC Symbol;Acc:HGNC:17171]	-1.02253	-2.19579	-2.90698	0.0133157	0.149576	-3.2289	0.294202	0.283394	0.335451	0.175177	0.178914	0.0963625
ENSG00000198642	KLHL9	kelch like family member 9 [Source:HGNC Symbol;Acc:HGNC:18732]	0.127436	5.78485	2.90676	0.013321	0.149576	-3.45974	54.4119	50.9967	52.8415	58.3195	56.2147	58.1869
ENSG00000090661	CERS4	ceramide synthase 4 [Source:HGNC Symbol;Acc:HGNC:23747]	-1.03549	-1.55719	-2.90563	0.0133488	0.149751	-3.06001	0.402592	0.368412	0.734797	0.175177	0.268371	0.256967
ENSG00000178752	ERFE	erythroferrone [Source:HGNC Symbol;Acc:HGNC:26727]	-0.587996	-0.0745785	-2.90528	0.0133576	0.149751	-2.76451	0.929059	1.23276	1.3418	0.744504	0.787221	0.7709
ENSG00000148337	CIZ1	CDKN1A interacting zinc finger protein 1 [Source:HGNC Symbol;Acc:HGNC:16744]	-0.132082	6.41394	-2.90491	0.0133667	0.149751	-3.5116	86.0309	86.2367	95.7472	82.3917	80.5828	81.1854
ENSG00000089050	RBBP9	RB binding protein 9, serine hydrolase [Source:HGNC Symbol;Acc:HGNC:9892]	0.167051	4.95685	2.90457	0.0133751	0.149751	-3.36942	30.0705	30.6915	27.1875	33.6632	33.099	31.9442
ENSG00000113558	SKP1	S-phase kinase associated protein 1 [Source:HGNC Symbol;Acc:HGNC:10899]	0.306164	2.45312	2.9044	0.0133791	0.149751	-2.91288	4.78465	5.6537	4.37683	6.42317	5.83259	6.0066
ENSG00000164506	STXBP5	syntaxin binding protein 5 [Source:HGNC Symbol;Acc:HGNC:19665]	0.146663	5.54372	2.90366	0.0133975	0.149861	-3.44207	45.8491	44.8329	42.3467	50.6263	46.8038	49.7391
ENSG00000166450	PRTG	protogenin [Source:HGNC Symbol;Acc:HGNC:26373]	0.326488	1.51274	2.90276	0.0134197	0.14994	-2.78009	2.58588	2.56471	2.45997	3.21158	3.38147	2.98724
ENSG00000151929	BAG3	BAG cochaperone 3 [Source:HGNC Symbol;Acc:HGNC:939]	-0.117249	6.95441	-2.90269	0.0134216	0.14994	-3.54802	125.903	130.304	131.033	115.748	122.162	119.265
ENSG00000100664	EIF5	eukaryotic translation initiation factor 5 [Source:HGNC Symbol;Acc:HGNC:3299]	0.125252	8.49884	2.90206	0.0134371	0.149985	-3.61598	352.748	352.938	333.39	396.339	365.002	371.959
ENSG00000171604	CXXC5	CXXC finger protein 5 [Source:HGNC Symbol;Acc:HGNC:26943]	-0.505912	0.854454	-2.90183	0.0134427	0.149985	-2.7353	1.7807	2.02626	2.73153	1.41602	1.59233	1.52574
ENSG00000078177	N4BP2	NEDD4 binding protein 2 [Source:HGNC Symbol;Acc:HGNC:29851]	0.228775	5.26155	2.9011	0.0134611	0.150095	-3.4149	35.7688	39.5476	31.3886	44.787	39.2895	40.6007
ENSG00000102753	KPNA3	karyopherin subunit alpha 3 [Source:HGNC Symbol;Acc:HGNC:6396]	0.119252	7.02859	2.89947	0.0135017	0.15019	-3.558	130.006	123.786	121.96	136.449	136.135	135.373
ENSG00000136603	SKIL	SKI like proto-oncogene [Source:HGNC Symbol;Acc:HGNC:10897]	0.136332	6.92113	2.8992	0.0135082	0.15019	-3.55262	122.945	112.862	111.13	127.179	128.049	125.705
ENSG00000169213	RAB3B	RAB3B, member RAS oncogene family [Source:HGNC Symbol;Acc:HGNC:9778]	0.149687	7.05117	2.89869	0.0135209	0.15019	-3.56061	128.241	127.4	122.12	150.083	129.695	139.597
ENSG00000206527	HACD2	3-hydroxyacyl-CoA dehydratase 2 [Source:HGNC Symbol;Acc:HGNC:9640]	0.164689	5.8141	2.89811	0.0135354	0.15019	-3.47796	56.27	53.8165	49.5029	62.7573	57.2166	58.6848
ENSG00000163406	SLC15A2	solute carrier family 15 member 2 [Source:HGNC Symbol;Acc:HGNC:10921]	0.794607	-0.987866	2.89804	0.0135372	0.15019	-2.92439	0.325171	0.382581	0.41532	0.496336	0.751438	0.7709
ENSG00000144857	BOC	BOC cell adhesion associated, oncogene regulated [Source:HGNC Symbol;Acc:HGNC:17173]	-1.01332	-0.941257	-2.89764	0.0135473	0.15019	-2.92317	0.510982	0.623466	1.24596	0.364953	0.322045	0.38545
ENSG00000164930	FZD6	frizzled class receptor 6 [Source:HGNC Symbol;Acc:HGNC:4044]	0.147621	5.71772	2.89724	0.0135574	0.15019	-3.4708	52.2441	50.1182	47.6979	58.0421	53.3521	54.7018
ENSG00000250510	GPR162	G protein-coupled receptor 162 [Source:HGNC Symbol;Acc:HGNC:16693]	-0.14195	6.13954	-2.89692	0.0135653	0.15019	-3.5066	71.5066	71.9111	78.783	65.9251	70.3131	65.125
ENSG00000113569	NUP155	nucleoporin 155 [Source:HGNC Symbol;Acc:HGNC:8063]	0.14788	5.58432	2.8967	0.0135708	0.15019	-3.45871	45.9729	46.3065	44.4552	52.3488	47.0722	52.0839
ENSG00000153214	TMEM87B	transmembrane protein 87B [Source:HGNC Symbol;Acc:HGNC:25913]	0.1327	6.45117	2.89665	0.013572	0.15019	-3.52922	84.5134	84.2813	81.85	95.6176	86.4154	92.7971
ENSG00000009413	REV3L	REV3 like, DNA directed polymerase zeta catalytic subunit [Source:HGNC Symbol;Acc:HGNC:9968]	0.173416	5.05575	2.89665	0.0135721	0.15019	-3.39719	32.6719	31.0174	30.3503	38.3784	32.9559	34.6423
ENSG00000105538	RASIP1	Ras interacting protein 1 [Source:HGNC Symbol;Acc:HGNC:24716]	-0.236833	7.50175	-2.8957	0.013596	0.1503	-3.58802	194.762	189.222	205.951	141.66	179.916	182.575
ENSG00000269226	TMSB15B	thymosin beta 15B [Source:NCBI gene (formerly Entrezgene);Acc:286527]	0.743451	-0.721267	2.89557	0.0135992	0.1503	-2.8728	0.325171	0.566787	0.527137	0.744504	0.715655	0.883323
ENSG00000204604	ZNF468	zinc finger protein 468 [Source:HGNC Symbol;Acc:HGNC:33105]	0.220949	2.81589	2.89511	0.0136107	0.150334	-2.99735	6.20921	6.60307	6.70901	7.37205	7.81853	7.61264
ENSG00000172007	RAB33B	RAB33B, member RAS oncogene family [Source:HGNC Symbol;Acc:HGNC:16075]	0.141772	5.61779	2.89431	0.0136309	0.150357	-3.46637	48.9459	45.6689	45.6213	52.6992	52.6185	49.3697
ENSG00000263069	RNF213-AS1	RNF213 antisense RNA 1 [Source:HGNC Symbol;Acc:HGNC:54402]	0.709836	-1.05983	2.89396	0.0136396	0.150357	-2.94269	0.402592	0.354242	0.351425	0.686111	0.536741	0.594236
ENSG00000079246	XRCC5	X-ray repair cross complementing 5 [Source:HGNC Symbol;Acc:HGNC:12833]	0.119754	8.75744	2.89371	0.0136459	0.150357	-3.6404	425.168	422.299	398.004	462.848	438.052	451.876
ENSG00000138385	SSB	small RNA binding exonuclease protection factor La [Source:HGNC Symbol;Acc:HGNC:11316]	0.108514	7.55045	2.89258	0.0136744	0.150357	-3.59616	182.963	180.975	177.437	197.79	194.855	190.991
ENSG00000116903	EXOC8	exocyst complex component 8 [Source:HGNC Symbol;Acc:HGNC:24659]	0.194077	4.12863	2.89222	0.0136837	0.150357	-3.25765	17.0018	17.2162	14.8716	18.9338	18.6249	18.5498
ENSG00000094975	SUCO	SUN domain containing ossification factor [Source:HGNC Symbol;Acc:HGNC:1240]	0.137242	5.83641	2.89141	0.0137041	0.150357	-3.49211	54.6287	55.7435	53.0491	61.531	56.7336	61.4632
ENSG00000174032	SLC25A30	solute carrier family 25 member 30 [Source:HGNC Symbol;Acc:HGNC:27371]	0.158201	4.04973	2.8913	0.0137069	0.150357	-3.24526	15.9643	15.7283	15.3029	17.6637	17.2115	17.554
ENSG00000088826	SMOX	spermine oxidase [Source:HGNC Symbol;Acc:HGNC:15862]	-0.20809	5.45846	-2.89109	0.0137121	0.150357	-3.45474	43.2167	45.5555	53.4006	38.8894	43.8875	40.1029
ENSG00000145996	CDKAL1	CDK5 regulatory subunit associated protein 1 like 1 [Source:HGNC Symbol;Acc:HGNC:21050]	0.169917	3.76981	2.89101	0.0137143	0.150357	-3.19368	13.1926	12.7527	12.5874	14.2624	14.5099	14.5989
ENSG00000124191	TOX2	TOX high mobility group box family member 2 [Source:HGNC Symbol;Acc:HGNC:16095]	-0.169009	4.66232	-2.89094	0.0137159	0.150357	-3.34949	25.8433	26.3273	28.2897	22.6709	25.4415	23.6249
ENSG00000099260	PALMD	palmdelphin [Source:HGNC Symbol;Acc:HGNC:15846]	0.148724	6.71181	2.89086	0.0137179	0.150357	-3.5558	105.557	98.9327	94.3894	114.011	105.183	111.813
ENSG00000179632	MAF1	MAF1 homolog, negative regulator of RNA polymerase III [Source:HGNC Symbol;Acc:HGNC:24966]	-0.205755	6.69303	-2.89047	0.0137278	0.150357	-3.55509	106.284	109.39	117.52	86.9026	108.976	94.4674
ENSG00000139726	DENR	density regulated re-initiation and release factor [Source:HGNC Symbol;Acc:HGNC:2769]	0.114871	6.99496	2.88977	0.0137457	0.150357	-3.57376	123.89	124.183	119.468	133.646	134.239	130.138
ENSG00000132274	TRIM22	tripartite motif containing 22 [Source:HGNC Symbol;Acc:HGNC:16379]	0.129052	6.31783	2.88956	0.0137509	0.150357	-3.53315	78.5674	72.1804	78.192	85.3698	83.3201	81.3942
ENSG00000182512	GLRX5	glutaredoxin 5 [Source:HGNC Symbol;Acc:HGNC:20134]	-0.184835	5.78349	-2.88953	0.0137517	0.150357	-3.49009	62.0921	55.1059	59.0234	47.619	52.0281	55.5851
ENSG00000154174	TOMM70	translocase of outer mitochondrial membrane 70 [Source:HGNC Symbol;Acc:HGNC:11985]	0.161028	6.29721	2.88859	0.0137756	0.150357	-3.53343	77.3287	75.8645	70.0613	87.1799	77.3981	84.9596
ENSG00000184967	NOC4L	nucleolar complex associated 4 homolog [Source:HGNC Symbol;Acc:HGNC:28461]	-0.184967	4.60611	-2.88797	0.0137913	0.150357	-3.34571	23.8923	27.3758	26.5964	22.4373	24.3502	21.8422
ENSG00000257953		novel transcript, antisense to CTDSP2	1.12683	-2.44885	2.88784	0.0137948	0.150357	-3.31137	0.154843	0.0708484	0.143765	0.23357	0.250479	0.305148
ENSG00000139146	SINHCAF	SIN3-HDAC complex associated factor [Source:HGNC Symbol;Acc:HGNC:30702]	0.121912	6.0842	2.88759	0.0138012	0.150357	-3.51958	64.5696	65.804	64.5663	69.195	72.8537	70.2483
ENSG00000175054	ATR	ATR serine/threonine kinase [Source:HGNC Symbol;Acc:HGNC:882]	0.163533	5.32149	2.8873	0.0138084	0.150357	-3.44708	39.9805	37.1954	36.2766	44.4075	39.5936	42.9134
ENSG00000101972	STAG2	stromal antigen 2 [Source:HGNC Symbol;Acc:HGNC:11355]	0.146718	6.59373	2.88715	0.0138122	0.150357	-3.55538	97.3654	90.9552	87.2491	104.362	97.2039	103.188
ENSG00000136560	TANK	TRAF family member associated NFKB activator [Source:HGNC Symbol;Acc:HGNC:11562]	0.11858	6.47246	2.88697	0.0138169	0.150357	-3.54813	86.0618	83.9129	85.5719	95.0629	93.6435	88.782
ENSG00000122545	SEPTIN7	septin 7 [Source:HGNC Symbol;Acc:HGNC:1717]	0.13549	7.65735	2.88672	0.0138233	0.150357	-3.61144	199.453	195.598	182.948	218.461	202.226	213.941
ENSG00000167969	ECI1	enoyl-CoA delta isomerase 1 [Source:HGNC Symbol;Acc:HGNC:2703]	-0.393814	4.45061	-2.88657	0.0138272	0.150357	-3.32051	27.7943	21.3395	26.3249	15.0361	20.0205	23.127
ENSG00000272072		novel transcript, antisense to HBP1	1.05898	-2.235	2.88637	0.0138321	0.150357	-3.25281	0.21678	0.0991878	0.127791	0.335757	0.268371	0.289088
ENSG00000080189	SLC35C2	solute carrier family 35 member C2 [Source:HGNC Symbol;Acc:HGNC:17117]	-0.15431	4.66447	-2.88625	0.0138352	0.150357	-3.35833	26.1375	25.6613	28.4654	23.5905	24.6364	23.8497
ENSG00000099785	MARCHF2	membrane associated ring-CH-type finger 2 [Source:HGNC Symbol;Acc:HGNC:28038]	-0.216452	4.78275	-2.88556	0.013853	0.150413	-3.37725	28.9712	28.5377	31.3407	22.6709	28.3042	26.0339
ENSG00000078674	PCM1	pericentriolar material 1 [Source:HGNC Symbol;Acc:HGNC:8727]	0.128904	7.30567	2.88516	0.0138632	0.150413	-3.59815	153.45	151.049	149.276	171.513	155.19	169.662
ENSG00000186448	ZNF197	zinc finger protein 197 [Source:HGNC Symbol;Acc:HGNC:12988]	0.181022	3.55426	2.88505	0.013866	0.150413	-3.16279	11.4274	10.5564	11.1178	12.6274	12.2198	12.6074
ENSG00000006283	CACNA1G	calcium voltage-gated channel subunit alpha1 G [Source:HGNC Symbol;Acc:HGNC:1394]	-1.00467	-1.8437	-2.88394	0.0138945	0.15063	-3.15468	0.294202	0.368412	0.543111	0.218972	0.143131	0.208785
ENSG00000199753	SNORD104	small nucleolar RNA, C/D box 104 [Source:HGNC Symbol;Acc:HGNC:32768]	-0.577423	-0.124729	-2.8825	0.0139314	0.150752	-2.80038	1.06842	1.03439	1.22999	0.613121	0.840895	0.803021
ENSG00000114315	HES1	hes family bHLH transcription factor 1 [Source:HGNC Symbol;Acc:HGNC:5192]	-0.288494	4.76882	-2.88247	0.0139321	0.150752	-3.3801	31.5416	26.8232	32.0595	20.7439	27.4633	26.4355
ENSG00000197713	RPE	ribulose-5-phosphate-3-epimerase [Source:HGNC Symbol;Acc:HGNC:10293]	0.145088	6.16999	2.88245	0.0139327	0.150752	-3.5354	71.0111	69.6015	64.7899	73.6621	75.1617	78.2946
ENSG00000101160	CTSZ	cathepsin Z [Source:HGNC Symbol;Acc:HGNC:2547]	-0.148729	8.40109	-2.882	0.0139442	0.150752	-3.64877	350.472	357.246	359.22	298.21	346.413	320.116
ENSG00000173918	C1QTNF1	C1q and TNF related 1 [Source:HGNC Symbol;Acc:HGNC:14324]	-1.25759	-2.16051	-2.88183	0.0139486	0.150752	-3.24733	0.21678	0.311733	0.559085	0.102187	0.196805	0.128483
ENSG00000280120		novel transcript	0.55559	-0.00255522	2.88058	0.0139809	0.150956	-2.78969	0.836153	0.90686	0.718823	1.29923	1.01981	1.30089
ENSG00000286214	COPG2IT1	COPG2 imprinted transcript 1 [Source:HGNC Symbol;Acc:HGNC:2238]	-1.09819	-2.66329	-2.88043	0.0139847	0.150956	-3.37846	0.201296	0.226715	0.239608	0.0875887	0.143131	0.0803021
ENSG00000100890	PRORP	protein only RNase P catalytic subunit [Source:HGNC Symbol;Acc:HGNC:19958]	0.188517	3.6166	2.87862	0.0140315	0.151247	-3.18616	11.1487	11.9592	11.3574	13.5616	12.3093	13.3783
ENSG00000172534	HCFC1	host cell factor C1 [Source:HGNC Symbol;Acc:HGNC:4839]	-0.118531	6.6956	-2.87861	0.0140318	0.151247	-3.57688	103.389	107.718	112.903	98.8876	99.2614	100.105
ENSG00000185338	SOCS1	suppressor of cytokine signaling 1 [Source:HGNC Symbol;Acc:HGNC:19383]	-0.598891	2.68648	-2.87839	0.0140375	0.151247	-2.99497	7.78861	7.67997	8.01887	3.25538	6.423	7.0184
ENSG00000115816	CEBPZ	CCAAT enhancer binding protein zeta [Source:HGNC Symbol;Acc:HGNC:24218]	0.156223	5.76022	2.87729	0.014066	0.151461	-3.51064	53.2041	51.3793	49.5029	60.3778	53.0479	58.2511
ENSG00000130829	DUSP9	dual specificity phosphatase 9 [Source:HGNC Symbol;Acc:HGNC:3076]	-1.35646	-2.49148	-2.87653	0.014086	0.151584	-3.34267	0.232265	0.340072	0.255581	0.0437943	0.143131	0.176665
ENSG00000166426	CRABP1	cellular retinoic acid binding protein 1 [Source:HGNC Symbol;Acc:HGNC:2338]	-0.900005	-1.56889	-2.87612	0.0140966	0.151605	-3.08834	0.387108	0.410921	0.575058	0.204374	0.322045	0.208785
ENSG00000089351	GRAMD1A	GRAM domain containing 1A [Source:HGNC Symbol;Acc:HGNC:29305]	-0.206022	6.47152	-2.87549	0.014113	0.151689	-3.5684	90.5058	90.4309	105.411	75.8518	91.3176	81.4103
ENSG00000149633	KIAA1755	KIAA1755 [Source:HGNC Symbol;Acc:HGNC:29372]	-0.605412	-0.558249	-2.8743	0.014144	0.151929	-2.87057	0.805184	0.765163	0.926483	0.525532	0.572524	0.529994
ENSG00000156671	SAMD8	sterile alpha motif domain containing 8 [Source:HGNC Symbol;Acc:HGNC:26320]	0.126861	5.44478	2.87357	0.014163	0.151969	-3.48574	42.7677	41.1204	41.1167	46.0278	44.5137	45.8846
ENSG00000147439	BIN3	bridging integrator 3 [Source:HGNC Symbol;Acc:HGNC:1054]	-0.14467	4.71863	-2.87294	0.0141795	0.151969	-3.39067	28.7853	26.6248	27.6347	25.0796	24.9585	25.0061
ENSG00000165782	PIP4P1	phosphatidylinositol-4,5-bisphosphate 4-phosphatase 1 [Source:HGNC Symbol;Acc:HGNC:19299]	-0.153991	4.6413	-2.87277	0.0141841	0.151969	-3.37877	26.3079	25.3071	27.3472	24.2475	24.3323	22.3722
ENSG00000137845	ADAM10	ADAM metallopeptidase domain 10 [Source:HGNC Symbol;Acc:HGNC:188]	0.110763	7.47785	2.87271	0.0141856	0.151969	-3.62888	176.614	167.571	170.329	187.761	185.229	182.382
ENSG00000175895	PLEKHF2	pleckstrin homology and FYVE domain containing 2 [Source:HGNC Symbol;Acc:HGNC:20757]	0.171589	4.04573	2.87235	0.014195	0.151969	-3.27823	15.9179	15.9976	14.7279	17.6929	17.8198	17.0562
ENSG00000182628	SKA2	spindle and kinetochore associated complex subunit 2 [Source:HGNC Symbol;Acc:HGNC:28006]	0.146176	5.71909	2.87217	0.0141996	0.151969	-3.51613	50.8505	51.4926	47.8896	57.0056	52.3681	56.8378
ENSG00000116489	CAPZA1	capping actin protein of muscle Z-line subunit alpha 1 [Source:HGNC Symbol;Acc:HGNC:1488]	0.11727	8.42274	2.87118	0.0142258	0.15209	-3.66923	341.615	328.907	317.927	366.894	351.351	353.426
ENSG00000078018	MAP2	microtubule associated protein 2 [Source:HGNC Symbol;Acc:HGNC:6839]	-0.675291	2.2281	-2.87093	0.0142322	0.15209	-2.92448	4.11883	5.61119	8.96133	3.37216	3.38147	4.41662
ENSG00000157778	PSMG3	proteasome assembly chaperone 3 [Source:HGNC Symbol;Acc:HGNC:22420]	-0.208545	3.17459	-2.87075	0.014237	0.15209	-3.11048	9.64673	9.30948	10.1913	8.55449	7.85431	8.73687
ENSG00000138071	ACTR2	actin related protein 2 [Source:HGNC Symbol;Acc:HGNC:169]	0.103313	9.79025	2.87018	0.0142519	0.15209	-3.71957	866.053	863.359	832.557	919.666	904.284	927.762
ENSG00000129245	FXR2	FMR1 autosomal homolog 2 [Source:HGNC Symbol;Acc:HGNC:4024]	-0.148678	5.62009	-2.8701	0.0142541	0.15209	-3.50969	50.804	49.9481	54.5347	44.4221	49.076	46.7198
ENSG00000099290	WASHC2A	WASH complex subunit 2A [Source:HGNC Symbol;Acc:HGNC:23416]	0.137249	5.8253	2.86865	0.0142924	0.152229	-3.53218	56.5178	53.3489	52.3623	61.969	58.2007	58.1227
ENSG00000157869	RAB28	RAB28, member RAS oncogene family [Source:HGNC Symbol;Acc:HGNC:9768]	0.204212	3.76111	2.86852	0.0142957	0.152229	-3.23176	13.301	12.0017	12.6034	15.255	15.1003	13.3141
ENSG00000077463	SIRT6	sirtuin 6 [Source:HGNC Symbol;Acc:HGNC:14934]	-0.185385	4.72691	-2.86834	0.0143005	0.152229	-3.3999	26.2304	27.8009	30.7337	24.2767	26.5687	23.7373
ENSG00000005882	PDK2	pyruvate dehydrogenase kinase 2 [Source:HGNC Symbol;Acc:HGNC:8810]	-0.292274	2.71544	-2.86822	0.0143037	0.152229	-3.02248	6.53438	7.43908	7.77926	5.56188	6.81661	5.54085
ENSG00000185112	FAM43A	family with sequence similarity 43 member A [Source:HGNC Symbol;Acc:HGNC:26888]	-0.187204	8.15119	-2.86797	0.0143104	0.152229	-3.66492	292.359	288.566	330.036	243.088	290.431	267.615
ENSG00000184371	CSF1	colony stimulating factor 1 [Source:HGNC Symbol;Acc:HGNC:2432]	-0.3037	3.05685	-2.86684	0.0143402	0.152308	-3.09242	7.98991	9.22446	10.5907	6.78812	8.17636	7.59658
ENSG00000149091	DGKZ	diacylglycerol kinase zeta [Source:HGNC Symbol;Acc:HGNC:2857]	-0.116463	7.00312	-2.86683	0.0143404	0.152308	-3.61559	128.473	133.989	138.11	121.018	125.884	122.573
ENSG00000112739	PRPF4B	pre-mRNA processing factor 4B [Source:HGNC Symbol;Acc:HGNC:17346]	0.155538	6.84145	2.8667	0.0143438	0.152308	-3.60698	114.692	107.831	103.67	127.529	112.751	122.926
ENSG00000111860	CEP85L	centrosomal protein 85 like [Source:HGNC Symbol;Acc:HGNC:21638]	0.202349	3.27479	2.86606	0.0143608	0.152315	-3.14036	9.22865	8.51598	9.36067	10.7588	9.82237	10.4875
ENSG00000091409	ITGA6	integrin subunit alpha 6 [Source:HGNC Symbol;Acc:HGNC:6142]	0.0954288	9.23141	2.86602	0.0143618	0.152315	-3.70743	573.771	579.016	591	623.748	625.751	613.364
ENSG00000123815	COQ8B	coenzyme Q8B [Source:HGNC Symbol;Acc:HGNC:19041]	-0.177354	3.94132	-2.8656	0.0143729	0.15234	-3.26988	16.1192	16.1818	16.7406	15.1382	13.3291	14.8238
ENSG00000125817	CENPB	centromere protein B [Source:HGNC Symbol;Acc:HGNC:1852]	-0.184118	7.38687	-2.86485	0.0143929	0.152461	-3.63864	176.366	174.797	183.603	139.368	165.907	167.35
ENSG00000232434	AJM1	apical junction component 1 homolog [Source:HGNC Symbol;Acc:HGNC:37284]	-0.29739	2.11245	-2.86147	0.0144831	0.153259	-2.92728	4.56787	4.73267	5.01579	3.54734	4.3476	3.8545
ENSG00000156876	SASS6	SAS-6 centriolar assembly protein [Source:HGNC Symbol;Acc:HGNC:25403]	0.248298	3.1032	2.86137	0.0144857	0.153259	-3.11349	8.14475	8.24676	7.30005	10.0581	8.42684	9.60413
ENSG00000111786	SRSF9	serine and arginine rich splicing factor 9 [Source:HGNC Symbol;Acc:HGNC:10791]	-0.232439	7.02958	-2.86069	0.0145038	0.153279	-3.62793	139.823	136.029	148.732	102.727	133.166	128.066
ENSG00000198689	SLC9A6	solute carrier family 9 member A6 [Source:HGNC Symbol;Acc:HGNC:11079]	0.147467	4.83189	2.86062	0.0145057	0.153279	-3.43056	27.8718	26.3131	27.0277	31.1086	28.4473	30.2739
ENSG00000163618	CADPS	calcium dependent secretion activator [Source:HGNC Symbol;Acc:HGNC:1426]	-0.855625	-0.340613	-2.86032	0.0145137	0.153279	-2.85924	0.851637	0.850181	1.59738	0.437943	0.733546	0.610296
ENSG00000198729	PPP1R14C	protein phosphatase 1 regulatory inhibitor subunit 14C [Source:HGNC Symbol;Acc:HGNC:14952]	-0.985374	-1.6124	-2.85971	0.01453	0.153316	-3.11766	0.371624	0.368412	0.670901	0.189775	0.286262	0.208785
ENSG00000260916	CCPG1	cell cycle progression 1 [Source:HGNC Symbol;Acc:HGNC:24227]	0.163116	4.43277	2.8589	0.0145519	0.153316	-3.37018	20.4393	20.5744	20.1111	22.7731	24.2786	21.5852
ENSG00000198858	R3HDM4	R3H domain containing 4 [Source:HGNC Symbol;Acc:HGNC:28270]	-0.147669	5.98142	-2.85889	0.0145522	0.153316	-3.56272	63.7334	66.9518	68.6556	57.2976	64.1764	58.8133
ENSG00000184182	UBE2F	ubiquitin conjugating enzyme E2 F (putative) [Source:HGNC Symbol;Acc:HGNC:12480]	0.176462	3.97805	2.85874	0.0145563	0.153316	-3.28995	14.7566	14.8923	14.8237	18.0725	16.1917	15.9641
ENSG00000146350	TBC1D32	TBC1 domain family member 32 [Source:HGNC Symbol;Acc:HGNC:21485]	0.372442	1.51232	2.85857	0.0145608	0.153316	-2.85151	2.74072	2.69224	2.10855	3.40136	3.22045	3.09966
ENSG00000125826	RBCK1	RANBP2-type and C3HC4-type zinc finger containing 1 [Source:HGNC Symbol;Acc:HGNC:15864]	-0.152247	6.49687	-2.85816	0.0145717	0.153339	-3.60148	89.5613	93.2507	103.079	81.9392	88.4013	86.6942
ENSG00000198598	MMP17	matrix metallopeptidase 17 [Source:HGNC Symbol;Acc:HGNC:7163]	-0.281757	2.52935	-2.85683	0.0146075	0.153568	-3.00696	5.85307	6.53222	6.66109	5.15313	5.88626	4.73782
ENSG00000138685	FGF2	fibroblast growth factor 2 [Source:HGNC Symbol;Acc:HGNC:3676]	-0.605341	1.81412	-2.85669	0.0146115	0.153568	-2.88756	3.43752	3.66995	6.50135	3.0802	2.86262	2.56967
ENSG00000153936	HS2ST1	heparan sulfate 2-O-sulfotransferase 1 [Source:HGNC Symbol;Acc:HGNC:5193]	0.142286	6.32258	2.85607	0.0146281	0.153568	-3.59396	78.1803	77.7207	72.697	88.1872	79.7061	84.3333
ENSG00000174938	SEZ6L2	seizure related 6 homolog like 2 [Source:HGNC Symbol;Acc:HGNC:30844]	-0.659687	0.287762	-2.85606	0.0146285	0.153568	-2.80675	1.42456	1.23276	1.99673	0.744504	1.18083	1.02787
ENSG00000165934	CPSF2	cleavage and polyadenylation specific factor 2 [Source:HGNC Symbol;Acc:HGNC:2325]	0.134673	6.47827	2.85474	0.014664	0.153772	-3.60671	87.1303	87.101	81.0673	96.6103	89.8147	93.7286
ENSG00000078747	ITCH	itchy E3 ubiquitin protein ligase [Source:HGNC Symbol;Acc:HGNC:13890]	0.170012	4.96718	2.85433	0.0146752	0.153772	-3.46111	31.4177	29.983	27.1396	33.4443	33.3137	32.7311
ENSG00000227036	LINC00511	long intergenic non-protein coding RNA 511 [Source:HGNC Symbol;Acc:HGNC:43564]	-1.30768	-1.67946	-2.85429	0.0146762	0.153772	-3.14939	0.309686	0.382581	0.942457	0.160579	0.268371	0.160604
ENSG00000074695	LMAN1	lectin, mannose binding 1 [Source:HGNC Symbol;Acc:HGNC:6631]	0.138363	8.26866	2.85385	0.0146881	0.153772	-3.69494	313.093	291.485	277.977	330.983	313.815	325.416
ENSG00000048649	RSF1	remodeling and spacing factor 1 [Source:HGNC Symbol;Acc:HGNC:18118]	0.123178	6.07997	2.85372	0.0146916	0.153772	-3.58036	63.718	62.5025	68.3042	71.8665	70.3131	69.4453
ENSG00000150093	ITGB1	integrin subunit beta 1 [Source:HGNC Symbol;Acc:HGNC:6153]	0.100402	11.6537	2.85282	0.0147161	0.153937	-3.81296	3162.9	3128.68	3040.96	3452.29	3290.89	3261.86
ENSG00000173805	HAP1	huntingtin associated protein 1 [Source:HGNC Symbol;Acc:HGNC:4812]	-1.87934	-2.8101	-2.85125	0.0147589	0.15411	-3.43638	0.139359	0.297563	0.447268	0.204374	0.0178914	0.0642417
ENSG00000095752	IL11	interleukin 11 [Source:HGNC Symbol;Acc:HGNC:5966]	-0.888355	-0.589717	-2.85117	0.0147611	0.15411	-2.90918	0.7897	0.708484	1.30986	0.627719	0.536741	0.321208
ENSG00000152133	GPATCH11	G-patch domain containing 11 [Source:HGNC Symbol;Acc:HGNC:26768]	0.211075	4.83463	2.8501	0.0147902	0.15411	-3.44967	28.0266	28.3535	23.4177	31.9115	29.1808	30.9966
ENSG00000005486	RHBDD2	rhomboid domain containing 2 [Source:HGNC Symbol;Acc:HGNC:23082]	-0.240038	4.47745	-2.84986	0.0147967	0.15411	-3.39244	21.0896	24.216	27.6188	19.6637	21.899	20.0113
ENSG00000065809	FAM107B	family with sequence similarity 107 member B [Source:HGNC Symbol;Acc:HGNC:23726]	0.137995	8.35013	2.84971	0.0148009	0.15411	-3.70545	329.893	312.583	291.459	344.267	337.02	345.058
ENSG00000163312	HELQ	helicase, POLQ like [Source:HGNC Symbol;Acc:HGNC:18536]	0.216001	3.31605	2.84934	0.014811	0.15411	-3.17804	9.3835	9.3945	8.96133	11.7807	10.0728	10.3269
ENSG00000142892	PIGK	phosphatidylinositol glycan anchor biosynthesis class K [Source:HGNC Symbol;Acc:HGNC:8965]	0.151196	5.71184	2.84919	0.014815	0.15411	-3.55685	52.337	50.4866	46.4839	56.8304	53.9246	54.8463
ENSG00000236861	BET1-AS1	BET1 antisense RNA 1 [Source:HGNC Symbol;Acc:HGNC:40690]	1.02245	-2.14483	2.84903	0.0148196	0.15411	-3.25963	0.170327	0.0991878	0.20766	0.364953	0.286262	0.289088
ENSG00000130203	APOE	apolipoprotein E [Source:HGNC Symbol;Acc:HGNC:613]	-1.06141	-0.741819	-2.849	0.0148204	0.15411	-2.94177	0.557435	0.736824	1.54946	0.452541	0.375719	0.38545
ENSG00000176720	BOK	BCL2 family apoptosis regulator BOK [Source:HGNC Symbol;Acc:HGNC:1087]	-0.139672	6.6229	-2.84877	0.0148266	0.15411	-3.62632	101.438	102.333	106.322	88.2894	99.315	94.355
ENSG00000078549	ADCYAP1R1	ADCYAP receptor type I [Source:HGNC Symbol;Acc:HGNC:242]	-0.954994	-1.3736	-2.84823	0.0148413	0.15411	-3.07147	0.433561	0.4676	0.734797	0.321158	0.339936	0.176665
ENSG00000127914	AKAP9	A-kinase anchoring protein 9 [Source:HGNC Symbol;Acc:HGNC:379]	0.141543	5.11801	2.8482	0.0148422	0.15411	-3.49238	34.3132	32.9162	31.9637	37.0938	35.1744	37.0675
ENSG00000158773	USF1	upstream transcription factor 1 [Source:HGNC Symbol;Acc:HGNC:12593]	-0.117315	5.85393	-2.84804	0.0148466	0.15411	-3.57161	58.9333	59.8811	61.7868	54.8889	56.4473	55.1836
ENSG00000104907	TRMT1	tRNA methyltransferase 1 [Source:HGNC Symbol;Acc:HGNC:25980]	-0.123551	5.64598	-2.84752	0.0148609	0.154167	-3.55305	50.6647	53.7739	52.2664	48.4219	48.3962	47.041
ENSG00000164031	DNAJB14	DnaJ heat shock protein family (Hsp40) member B14 [Source:HGNC Symbol;Acc:HGNC:25881]	0.158955	5.68525	2.84607	0.0149008	0.15449	-3.55995	52.7086	47.3834	46.1964	55.9838	52.6364	54.3645
ENSG00000215126	CBWD6	COBW domain containing 6 [Source:HGNC Symbol;Acc:HGNC:31978]	0.336374	1.39825	2.84575	0.0149095	0.15449	-2.86042	2.18329	2.29549	2.55581	2.97801	2.79105	3.0836
ENSG00000187147	RNF220	ring finger protein 220 [Source:HGNC Symbol;Acc:HGNC:25552]	-0.174985	4.70761	-2.84502	0.0149296	0.154493	-3.43882	27.3298	26.9649	28.8647	22.6125	25.9604	25.3594
ENSG00000227063	RPL41P1	ribosomal protein L41 pseudogene 1 [Source:HGNC Symbol;Acc:HGNC:10356]	-0.179485	5.30505	-2.84453	0.014943	0.154493	-3.52127	42.8761	38.6974	44.8226	38.2033	39.039	34.2729
ENSG00000103152	MPG	N-methylpurine DNA glycosylase [Source:HGNC Symbol;Acc:HGNC:7211]	-0.165425	4.3757	-2.84412	0.0149545	0.154493	-3.38614	21.5387	20.8436	23.6093	19.5031	20.1815	19.0798
ENSG00000260260	SNHG19	small nucleolar RNA host gene 19 [Source:HGNC Symbol;Acc:HGNC:49574]	-0.291207	3.76626	-2.84388	0.0149611	0.154493	-3.27444	14.4624	16.1534	14.3765	10.3209	13.0607	13.9244
ENSG00000136877	FPGS	folylpolyglutamate synthase [Source:HGNC Symbol;Acc:HGNC:3824]	-0.135817	5.82409	-2.84337	0.0149751	0.154493	-3.57723	57.6481	57.4722	63.0488	52.7722	55.8211	53.5133
ENSG00000171988	JMJD1C	jumonji domain containing 1C [Source:HGNC Symbol;Acc:HGNC:12313]	0.127251	6.2578	2.84332	0.0149766	0.154493	-3.61241	74.1079	71.4719	74.0547	81.5305	75.7163	82.5987
ENSG00000173137	ADCK5	aarF domain containing kinase 5 [Source:HGNC Symbol;Acc:HGNC:21738]	-0.253723	3.46611	-2.84272	0.014993	0.154493	-3.21796	10.839	11.8459	13.6097	10.2479	10.9316	9.23474
ENSG00000102760	RGCC	regulator of cell cycle [Source:HGNC Symbol;Acc:HGNC:20369]	-0.622355	4.52781	-2.84264	0.0149954	0.154493	-3.40789	31.0615	20.9995	35.414	12.5398	22.5431	22.9503
ENSG00000109736	MFSD10	major facilitator superfamily domain containing 10 [Source:HGNC Symbol;Acc:HGNC:16894]	-0.13423	6.4914	-2.8426	0.0149965	0.154493	-3.62925	90.32	95.4612	96.8814	86.2456	90.1904	81.33
ENSG00000214226	C17orf67	chromosome 17 open reading frame 67 [Source:HGNC Symbol;Acc:HGNC:27900]	-0.321892	2.54273	-2.84256	0.0149977	0.154493	-3.03345	6.48793	6.263	6.70901	4.36484	5.3853	6.03872
ENSG00000196683	TOMM7	translocase of outer mitochondrial membrane 7 [Source:HGNC Symbol;Acc:HGNC:21648]	-0.205821	5.17621	-2.8414	0.0150296	0.154702	-3.51105	39.3921	39.25	37.6184	29.7364	35.1208	36.6178
ENSG00000243678	NME2	NME/NM23 nucleoside diphosphate kinase 2 [Source:HGNC Symbol;Acc:HGNC:7850]	-0.418689	2.21627	-2.84087	0.0150444	0.154702	-2.97754	5.41951	5.37031	5.20747	3.0656	4.29393	4.97873
ENSG00000142599	RERE	arginine-glutamic acid dipeptide repeats [Source:HGNC Symbol;Acc:HGNC:9965]	-0.143772	6.41698	-2.84028	0.0150609	0.154702	-3.62852	85.6128	86.0241	98.2391	81.8078	81.5847	80.3021
ENSG00000101331	CCM2L	CCM2 like scaffold protein [Source:HGNC Symbol;Acc:HGNC:16153]	-0.320445	3.08823	-2.84026	0.0150612	0.154702	-3.14497	9.24414	8.75686	10.4469	6.87571	9.3393	6.90598
ENSG00000162775	RBM15	RNA binding motif protein 15 [Source:HGNC Symbol;Acc:HGNC:14959]	0.184223	3.42056	2.84024	0.015062	0.154702	-3.21512	10.1422	10.2589	9.68015	11.3719	11.6652	11.1941
ENSG00000166130	IKBIP	IKBKB interacting protein [Source:HGNC Symbol;Acc:HGNC:26430]	0.126383	6.9531	2.83968	0.0150776	0.15474	-3.66201	122.404	120.06	113.334	133.602	127.261	127.327
ENSG00000101670	LIPG	lipase G, endothelial type [Source:HGNC Symbol;Acc:HGNC:6623]	0.213206	6.40377	2.83947	0.0150832	0.15474	-3.62933	86.867	81.8583	68.2083	91.1068	91.9617	90.3238
ENSG00000089335	ZNF302	zinc finger protein 302 [Source:HGNC Symbol;Acc:HGNC:13848]	0.152366	4.58981	2.83896	0.0150975	0.154795	-3.43178	23.211	22.6148	22.7148	26.9043	24.1355	25.0543
ENSG00000170345	FOS	Fos proto-oncogene, AP-1 transcription factor subunit [Source:HGNC Symbol;Acc:HGNC:3796]	-0.41346	1.14374	-2.83865	0.0151062	0.154795	-2.84845	2.89557	2.18213	2.61971	1.89775	1.77125	2.03967
ENSG00000231503	PTMAP4	prothymosin alpha pseudogene 4 [Source:HGNC Symbol;Acc:HGNC:9627]	-1.45104	-3.05376	-2.83812	0.0151209	0.154847	-3.48797	0.21678	0.184206	0.175712	0.0291962	0.0536741	0.160604
ENSG00000082996	RNF13	ring finger protein 13 [Source:HGNC Symbol;Acc:HGNC:10057]	0.159516	5.0362	2.83784	0.0151289	0.154847	-3.50028	32.2074	31.3717	29.5356	35.8092	35.7112	32.5545
ENSG00000187017	ESPN	espin [Source:HGNC Symbol;Acc:HGNC:13281]	-0.288227	2.08851	-2.83721	0.0151463	0.154935	-2.96419	4.28916	4.676	5.14358	3.75171	3.7393	4.03117
ENSG00000076641	PAG1	phosphoprotein membrane anchor with glycosphingolipid microdomains 1 [Source:HGNC Symbol;Acc:HGNC:30043]	-1.12315	-1.50698	-2.83574	0.0151875	0.155027	-3.1204	0.356139	0.410921	0.926483	0.248168	0.214697	0.224846
ENSG00000183098	GPC6	glypican 6 [Source:HGNC Symbol;Acc:HGNC:4454]	-1.0905	-0.666692	-2.83571	0.0151884	0.155027	-2.94483	0.526467	0.89269	1.61336	0.437943	0.429393	0.401511
ENSG00000188153	COL4A5	collagen type IV alpha 5 chain [Source:HGNC Symbol;Acc:HGNC:2207]	0.112922	6.04735	2.83532	0.0151993	0.155027	-3.61095	63.8418	62.6442	64.2308	70.5381	67.9157	67.7268
ENSG00000138592	USP8	ubiquitin specific peptidase 8 [Source:HGNC Symbol;Acc:HGNC:12631]	0.158862	5.47391	2.83531	0.0151994	0.155027	-3.55769	44.5174	42.0556	39.7269	49.4	44.6569	46.7679
ENSG00000007376	RPUSD1	RNA pseudouridine synthase domain containing 1 [Source:HGNC Symbol;Acc:HGNC:14173]	-0.148577	5.73207	-2.83453	0.0152215	0.155162	-3.58463	52.2596	55.7152	60.0137	49.0789	51.9923	50.3655
ENSG00000099797	TECR	trans-2,3-enoyl-CoA reductase [Source:HGNC Symbol;Acc:HGNC:4551]	-0.125986	5.93119	-2.83346	0.0152515	0.155248	-3.60438	61.4573	63.2676	66.4352	57.6333	60.3118	57.2554
ENSG00000185305	ARL15	ADP ribosylation factor like GTPase 15 [Source:HGNC Symbol;Acc:HGNC:25945]	0.194889	4.0964	2.83332	0.0152556	0.155248	-3.35665	17.6366	15.1474	15.271	18.6418	18.5176	17.6825
ENSG00000149923	PPP4C	protein phosphatase 4 catalytic subunit [Source:HGNC Symbol;Acc:HGNC:9319]	-0.162038	7.4301	-2.83329	0.0152564	0.155248	-3.69772	177.28	180.04	189.689	158.973	179.808	151.482
ENSG00000178980	SELENOW	selenoprotein W [Source:HGNC Symbol;Acc:HGNC:10752]	-0.115483	6.99113	-2.83255	0.0152772	0.155337	-3.67684	131.803	128.845	136.433	120.902	126.385	119.297
ENSG00000198695	MT-ND6	mitochondrially encoded NADH:ubiquinone oxidoreductase core subunit 6 [Source:HGNC Symbol;Acc:HGNC:7462]	-0.138972	9.38237	-2.83235	0.0152829	0.155337	-3.77373	688.572	743.809	669.48	634.58	608.414	665.239
ENSG00000065978	YBX1	Y-box binding protein 1 [Source:HGNC Symbol;Acc:HGNC:8014]	-0.209905	10.0461	-2.8316	0.0153041	0.155407	-3.79836	1139.91	1119.7	1148.52	844.18	1054.3	1066.93
ENSG00000131374	TBC1D5	TBC1 domain family member 5 [Source:HGNC Symbol;Acc:HGNC:19166]	0.120005	5.77922	2.83122	0.0153149	0.155407	-3.59543	53.4054	52.3145	52.2664	59.2391	56.1431	56.2597
ENSG00000118007	STAG1	stromal antigen 1 [Source:HGNC Symbol;Acc:HGNC:11354]	0.155774	5.66999	2.83117	0.0153162	0.155407	-3.58527	48.4659	48.3611	47.9056	57.3998	49.0582	54.8624
ENSG00000139687	RB1	RB transcriptional corepressor 1 [Source:HGNC Symbol;Acc:HGNC:9884]	0.153818	5.5941	2.83026	0.0153419	0.155531	-3.57932	46.6388	46.179	44.599	54.0422	46.9649	51.8912
ENSG00000280355		novel transcript	0.448135	0.797353	2.83011	0.0153461	0.155531	-2.84349	1.30068	1.79955	1.37375	2.13132	2.03962	1.91119
ENSG00000256073	URB1-AS1	URB1 antisense RNA 1 (head to head) [Source:HGNC Symbol;Acc:HGNC:23128]	-0.327252	1.54868	-2.82924	0.0153708	0.155691	-2.9025	3.12783	3.32988	3.32256	2.36489	2.71949	2.76239
ENSG00000147889	CDKN2A	cyclin dependent kinase inhibitor 2A [Source:HGNC Symbol;Acc:HGNC:1787]	-0.275416	4.42605	-2.82879	0.0153837	0.155732	-3.42111	20.9348	23.4792	26.7402	19.6783	22.3105	17.008
ENSG00000276600	RAB7B	RAB7B, member RAS oncogene family [Source:HGNC Symbol;Acc:HGNC:30513]	-1.33763	-2.79243	-2.82835	0.015396	0.155767	-3.45523	0.21678	0.170036	0.287529	0.0437943	0.161022	0.0803021
ENSG00000125551	PLGLB2	plasminogen like B2 [Source:HGNC Symbol;Acc:HGNC:9073]	1.1177	-2.76238	2.82734	0.0154248	0.155911	-3.4398	0.139359	0.0708484	0.0798692	0.204374	0.196805	0.224846
ENSG00000266709		novel transcript	-0.885287	-1.35598	-2.82676	0.0154412	0.155911	-3.0881	0.46453	0.623466	0.495189	0.262766	0.196805	0.417571
ENSG00000173715	C11orf80	chromosome 11 open reading frame 80 [Source:HGNC Symbol;Acc:HGNC:26197]	0.142405	4.32415	2.82659	0.0154462	0.155911	-3.40936	19.3089	18.874	18.9769	21.3424	20.8435	20.8785
ENSG00000187837	H1-2	H1.2 linker histone, cluster member [Source:HGNC Symbol;Acc:HGNC:4716]	-0.417065	0.870899	-2.82645	0.01545	0.155911	-2.85159	2.27619	1.84206	2.22036	1.48901	1.69968	1.5418
ENSG00000100281	HMGXB4	HMG-box containing 4 [Source:HGNC Symbol;Acc:HGNC:5003]	0.12703	5.0707	2.8263	0.0154545	0.155911	-3.52556	31.2474	32.8312	32.3311	35.3712	35.1387	34.7869
ENSG00000110436	SLC1A2	solute carrier family 1 member 2 [Source:HGNC Symbol;Acc:HGNC:10940]	-1.00178	-2.07118	-2.82462	0.0155023	0.156216	-3.26626	0.247749	0.311733	0.463241	0.160579	0.143131	0.176665
ENSG00000136002	ARHGEF4	Rho guanine nucleotide exchange factor 4 [Source:HGNC Symbol;Acc:HGNC:684]	-1.10346	-1.93286	-2.82462	0.0155025	0.156216	-3.2339	0.278718	0.311733	0.607006	0.131383	0.196805	0.192725
ENSG00000226944	RNF207-AS1	RNF207 antisense RNA 1 [Source:HGNC Symbol;Acc:HGNC:41286]	-0.968549	-2.10904	-2.82387	0.0155238	0.15634	-3.2756	0.247749	0.382581	0.335451	0.175177	0.12524	0.176665
ENSG00000136732	GYPC	glycophorin C (Gerbich blood group) [Source:HGNC Symbol;Acc:HGNC:4704]	-1.28325	-2.05194	-2.82295	0.0155504	0.156519	-3.27068	0.21678	0.354242	0.638954	0.131383	0.214697	0.112423
ENSG00000100027	YPEL1	yippee like 1 [Source:HGNC Symbol;Acc:HGNC:12845]	-0.445329	1.096	-2.82195	0.0155789	0.156684	-2.87116	2.49298	2.32383	2.61971	1.45981	1.95016	2.1521
ENSG00000171469	ZNF561	zinc finger protein 561 [Source:HGNC Symbol;Acc:HGNC:28684]	0.131908	5.34373	2.82175	0.0155847	0.156684	-3.56756	39.516	37.1671	39.7429	43.9549	41.186	42.255
ENSG00000067992	PDK3	pyruvate dehydrogenase kinase 3 [Source:HGNC Symbol;Acc:HGNC:8811]	0.18837	3.66866	2.82116	0.0156016	0.156765	-3.29786	11.7216	11.1374	12.9388	13.5033	13.347	13.7959
ENSG00000173171	MTX1	metaxin 1 [Source:HGNC Symbol;Acc:HGNC:7504]	-0.189532	4.24558	-2.82043	0.0156227	0.156833	-3.40543	20.0057	19.625	21.0056	16.4083	19.43	17.6183
ENSG00000133657	ATP13A3	ATPase 13A3 [Source:HGNC Symbol;Acc:HGNC:24113]	0.167423	6.78261	2.82031	0.0156262	0.156833	-3.6873	107.043	107.435	97.4245	123.923	106.99	119.441
ENSG00000130706	ADRM1	ADRM1 26S proteasome ubiquitin receptor [Source:HGNC Symbol;Acc:HGNC:15759]	-0.124569	6.98179	-2.81899	0.0156644	0.157076	-3.70078	126.011	136.482	133.35	122.507	124.524	116.117
ENSG00000077312	SNRPA	small nuclear ribonucleoprotein polypeptide A [Source:HGNC Symbol;Acc:HGNC:11151]	-0.146076	5.50913	-2.81883	0.0156689	0.157076	-3.59061	47.6917	48.2194	47.8257	45.6337	39.9336	44.3268
ENSG00000136868	SLC31A1	solute carrier family 31 member 1 [Source:HGNC Symbol;Acc:HGNC:11016]	0.113941	5.7018	2.81841	0.015681	0.157076	-3.61124	49.6737	50.3591	49.9662	54.3926	53.7457	54.1879
ENSG00000085719	CPNE3	copine 3 [Source:HGNC Symbol;Acc:HGNC:2316]	0.122566	6.67914	2.81823	0.0156862	0.157076	-3.68499	102.135	96.4672	96.0347	108.727	103.466	108.392
ENSG00000182158	CREB3L2	cAMP responsive element binding protein 3 like 2 [Source:HGNC Symbol;Acc:HGNC:23720]	0.106591	6.97159	2.81751	0.0157073	0.15711	-3.70303	122.636	117.807	122.312	131.675	128.514	130.218
ENSG00000048540	LMO3	LIM domain only 3 [Source:HGNC Symbol;Acc:HGNC:6643]	-1.05887	-2.65511	-2.81741	0.0157101	0.15711	-3.42265	0.21678	0.184206	0.271555	0.0875887	0.107348	0.112423
ENSG00000275457		novel transcript, antisense to XRN2	-0.734148	-0.708615	-2.81719	0.0157164	0.15711	-2.96767	0.7897	0.637636	0.974404	0.569326	0.357828	0.481813
ENSG00000152377	SPOCK1	SPARC (osteonectin), cwcv and kazal like domains proteoglycan 1 [Source:HGNC Symbol;Acc:HGNC:11251]	0.0971435	10.429	2.81643	0.0157386	0.157243	-3.83903	1345.49	1351.14	1300.88	1438.95	1414.22	1422.04
ENSG00000230501	ANKRD30BP3	ankyrin repeat domain 30B pseudogene 3 [Source:HGNC Symbol;Acc:HGNC:27873]	0.703422	-0.320713	2.81431	0.0158001	0.157677	-2.91251	0.774216	0.736824	0.41532	1.06566	0.894569	1.09211
ENSG00000161847	RAVER1	ribonucleoprotein, PTB binding 1 [Source:HGNC Symbol;Acc:HGNC:30296]	-0.169379	5.05301	-2.81374	0.0158169	0.157677	-3.54485	32.0061	35.6084	38.1615	31.2108	32.115	30.563
ENSG00000105223	PLD3	phospholipase D family member 3 [Source:HGNC Symbol;Acc:HGNC:17158]	-0.152602	7.6065	-2.81369	0.0158182	0.157677	-3.74109	196.79	200.118	219.752	177.279	199.382	178.496
ENSG00000168763	CNNM3	cyclin and CBS domain divalent metal cation transport mediator 3 [Source:HGNC Symbol;Acc:HGNC:104]	-0.191594	3.88651	-2.813	0.0158385	0.157677	-3.35286	14.8959	15.1899	17.3795	13.4011	14.17	13.9244
ENSG00000116096	SPR	sepiapterin reductase [Source:HGNC Symbol;Acc:HGNC:11257]	-0.212069	5.29849	-2.81278	0.0158449	0.157677	-3.57731	41.0799	41.6164	44.1677	31.8531	38.8959	39.5408
ENSG00000166681	BEX3	brain expressed X-linked 3 [Source:HGNC Symbol;Acc:HGNC:13388]	-0.138359	6.63604	-2.81268	0.0158477	0.157677	-3.69218	105.882	103.595	103.271	88.7419	98.6888	97.2137
ENSG00000170043	TRAPPC1	trafficking protein particle complex subunit 1 [Source:HGNC Symbol;Acc:HGNC:19894]	-0.125381	6.36278	-2.81233	0.015858	0.157677	-3.67533	85.2412	87.3136	85.0607	76.3627	82.4971	77.604
ENSG00000183684	ALYREF	Aly/REF export factor [Source:HGNC Symbol;Acc:HGNC:19071]	-0.134913	6.24546	-2.81233	0.0158581	0.157677	-3.66702	77.0035	80.1012	81.2749	69.2826	71.4224	76.5921
ENSG00000149925	ALDOA	aldolase, fructose-bisphosphate A [Source:HGNC Symbol;Acc:HGNC:414]	-0.148121	5.82496	-2.81217	0.0158627	0.157677	-3.63338	55.4648	60.958	62.6973	55.0203	55.4633	51.0882
ENSG00000136295	TTYH3	tweety family member 3 [Source:HGNC Symbol;Acc:HGNC:22222]	-0.151454	9.17437	-2.81083	0.0159019	0.157869	-3.80527	585.942	596.912	644.017	512.219	592.384	542.489
ENSG00000118298	CA14	carbonic anhydrase 14 [Source:HGNC Symbol;Acc:HGNC:1372]	-0.881382	-1.16194	-2.81065	0.0159072	0.157869	-3.06263	0.480014	0.580957	0.750771	0.262766	0.500959	0.256967
ENSG00000130479	MAP1S	microtubule associated protein 1S [Source:HGNC Symbol;Acc:HGNC:15715]	-0.184024	6.75138	-2.81059	0.015909	0.157869	-3.70278	105.603	114.293	125.059	95.5008	110.533	97.7919
ENSG00000183530	PRR14L	proline rich 14 like [Source:HGNC Symbol;Acc:HGNC:28738]	0.148837	4.6127	2.80856	0.0159688	0.158366	-3.48976	23.7839	23.3375	22.571	26.1744	24.5828	26.4676
ENSG00000159111	MRPL10	mitochondrial ribosomal protein L10 [Source:HGNC Symbol;Acc:HGNC:14055]	-0.127187	5.02605	-2.80789	0.0159885	0.158366	-3.55202	34.0655	33.6955	34.2958	30.5538	31.3278	31.6069
ENSG00000164934	DCAF13	DDB1 and CUL4 associated factor 13 [Source:HGNC Symbol;Acc:HGNC:24535]	0.11954	6.2219	2.80766	0.0159953	0.158366	-3.67405	72.2189	73.1864	69.3584	79.3553	76.2709	77.6361
ENSG00000198162	MAN1A2	mannosidase alpha class 1A member 2 [Source:HGNC Symbol;Acc:HGNC:6822]	0.151569	6.52532	2.80742	0.0160023	0.158366	-3.69501	92.5188	87.1577	82.7126	100.537	91.2818	99.414
ENSG00000248503	C4orf46P2	C4orf46 pseudogene 2 [Source:HGNC Symbol;Acc:HGNC:55883]	1.07135	-2.49757	2.80731	0.0160054	0.158366	-3.38621	0.0929059	0.127527	0.127791	0.262766	0.178914	0.321208
ENSG00000108830	RND2	Rho family GTPase 2 [Source:HGNC Symbol;Acc:HGNC:18315]	-0.700749	-0.251186	-2.8069	0.0160176	0.158366	-2.91577	0.851637	1.00605	1.38972	0.642317	0.840895	0.513933
ENSG00000087053	MTMR2	myotubularin related protein 2 [Source:HGNC Symbol;Acc:HGNC:7450]	0.12464	6.94845	2.80626	0.0160365	0.158366	-3.722	123.085	118.388	113.414	132.084	125.669	128.917
ENSG00000267106	ZNF561-AS1	ZNF561 antisense RNA 1 (head to head) [Source:HGNC Symbol;Acc:HGNC:27613]	-0.417192	0.797053	-2.80597	0.0160452	0.158366	-2.87987	2.12135	1.75704	2.15647	1.562	1.53866	1.3812
ENSG00000188643	S100A16	S100 calcium binding protein A16 [Source:HGNC Symbol;Acc:HGNC:20441]	-0.136635	9.68691	-2.80594	0.016046	0.158366	-3.83222	815.869	861.588	916.435	781.7	833.112	744.898
ENSG00000148481	MINDY3	MINDY lysine 48 deubiquitinase 3 [Source:HGNC Symbol;Acc:HGNC:23578]	0.148218	4.83102	2.80583	0.0160492	0.158366	-3.52848	27.8408	26.7099	26.4687	29.532	31.4888	28.9088
ENSG00000092140	G2E3	G2/M-phase specific E3 ubiquitin protein ligase [Source:HGNC Symbol;Acc:HGNC:20338]	0.219571	5.35315	2.8054	0.0160619	0.158403	-3.59786	39.005	40.6528	34.2799	48.7869	39.7904	44.0056
ENSG00000105669	COPE	COPI coat complex subunit epsilon [Source:HGNC Symbol;Acc:HGNC:2234]	-0.143128	6.16678	-2.80459	0.016086	0.158551	-3.67515	72.4202	74.2916	79.7574	67.2243	72.6748	65.3338
ENSG00000157654	PALM2AKAP2	PALM2 and AKAP2 fusion [Source:HGNC Symbol;Acc:HGNC:33529]	0.102742	9.20022	2.80394	0.0161055	0.158655	-3.81865	573.307	561.162	567.886	626.361	586.032	615.644
ENSG00000126005	MMP24OS	MMP24 opposite strand [Source:HGNC Symbol;Acc:HGNC:44421]	-0.385871	5.67197	-2.80297	0.0161342	0.158745	-3.63406	54.768	58.4641	61.1	33.0647	54.7118	49.4179
ENSG00000176018	LYSMD3	LysM domain containing 3 [Source:HGNC Symbol;Acc:HGNC:26969]	0.155513	5.7627	2.80284	0.0161381	0.158745	-3.64485	55.0003	51.2092	48.2889	59.6771	55.2307	56.9021
ENSG00000198018	ENTPD7	ectonucleoside triphosphate diphosphohydrolase 7 [Source:HGNC Symbol;Acc:HGNC:19745]	0.173856	4.65874	2.80272	0.0161417	0.158745	-3.50755	24.7439	24.882	21.7723	27.0941	26.2288	27.1261
ENSG00000185955	C7orf61	chromosome 7 open reading frame 61 [Source:HGNC Symbol;Acc:HGNC:22135]	-0.487721	0.664139	-2.80208	0.0161606	0.158842	-2.88172	1.56392	1.81372	2.28426	1.27004	1.48498	1.25271
ENSG00000164023	SGMS2	sphingomyelin synthase 2 [Source:HGNC Symbol;Acc:HGNC:28395]	0.212459	6.27923	2.80135	0.0161826	0.158904	-3.68937	77.1893	75.3119	64.5822	90.1287	75.5553	85.5217
ENSG00000115257	PCSK4	proprotein convertase subtilisin/kexin type 4 [Source:HGNC Symbol;Acc:HGNC:8746]	-0.567895	0.180394	-2.80089	0.0161962	0.158904	-2.88931	1.22326	1.20442	1.74115	0.84669	1.07348	0.867263
ENSG00000147027	TMEM47	transmembrane protein 47 [Source:HGNC Symbol;Acc:HGNC:18515]	0.115595	5.64842	2.80074	0.0162007	0.158904	-3.63783	48.0478	47.0717	49.4071	53.0057	51.7061	51.7788
ENSG00000273253	TRABD-AS1	TRABD antisense RNA 1 [Source:HGNC Symbol;Acc:HGNC:56049]	-0.632283	0.35449	-2.80066	0.0162031	0.158904	-2.88386	1.3781	1.55867	1.78907	0.715307	1.39553	1.09211
ENSG00000186174	BCL9L	BCL9 like [Source:HGNC Symbol;Acc:HGNC:23688]	-0.124827	6.41057	-2.79991	0.0162256	0.158975	-3.70083	87.6258	91.6495	87.1373	81.8662	78.239	84.2369
ENSG00000177666	PNPLA2	patatin like phospholipase domain containing 2 [Source:HGNC Symbol;Acc:HGNC:30802]	-0.154879	6.09616	-2.79974	0.0162306	0.158975	-3.67836	67.7903	73.7674	74.9493	63.5894	69.7406	61.4311
ENSG00000029364	SLC39A9	solute carrier family 39 member 9 [Source:HGNC Symbol;Acc:HGNC:20182]	0.127303	5.96353	2.79951	0.0162374	0.158975	-3.6685	61.1631	58.9175	59.0074	68.4797	64.5342	62.5875
ENSG00000164054	SHISA5	shisa family member 5 [Source:HGNC Symbol;Acc:HGNC:30376]	-0.109526	7.68312	-2.79848	0.0162683	0.159188	-3.7719	209.441	211.667	219.033	199.074	203.926	190.493
ENSG00000087301	TXNDC16	thioredoxin domain containing 16 [Source:HGNC Symbol;Acc:HGNC:19965]	0.19789	3.09683	2.79786	0.0162869	0.159282	-3.22307	8.06733	7.77916	8.11471	9.299	8.67732	9.45959
ENSG00000197121	PGAP1	post-GPI attachment to proteins inositol deacylase 1 [Source:HGNC Symbol;Acc:HGNC:25712]	0.194382	5.92742	2.79675	0.0163204	0.15952	-3.67031	61.8444	57.8265	51.4677	69.4432	60.6339	65.3017
ENSG00000173597	SULT1B1	sulfotransferase family 1B member 1 [Source:HGNC Symbol;Acc:HGNC:17845]	0.241643	8.34357	2.79595	0.0163444	0.159667	-3.80229	332.34	315.063	254.288	366.909	325.641	368.057
ENSG00000005889	ZFX	zinc finger protein X-linked [Source:HGNC Symbol;Acc:HGNC:12869]	0.132299	5.51839	2.79531	0.0163638	0.159727	-3.63431	44.0529	43.3876	43.8801	49.1956	45.1936	49.5143
ENSG00000183735	TBK1	TANK binding kinase 1 [Source:HGNC Symbol;Acc:HGNC:11584]	0.160005	5.53578	2.79513	0.0163691	0.159727	-3.63647	45.6787	43.2742	42.7939	52.816	45.2652	49.0806
ENSG00000160799	CCDC12	coiled-coil domain containing 12 [Source:HGNC Symbol;Acc:HGNC:28332]	-0.204079	5.1297	-2.79484	0.0163779	0.159727	-3.58848	36.1868	37.4788	38.8324	30.5101	37.4824	30.4345
ENSG00000074603	DPP8	dipeptidyl peptidase 8 [Source:HGNC Symbol;Acc:HGNC:16490]	0.122103	5.91547	2.79402	0.0164028	0.159882	-3.67432	58.5927	58.5066	56.4196	64.9178	60.938	62.9408
ENSG00000203879	GDI1	GDP dissociation inhibitor 1 [Source:HGNC Symbol;Acc:HGNC:4226]	-0.104991	7.49306	-2.79318	0.0164281	0.15999	-3.77305	186.044	187.961	186.095	170.652	177.214	173.083
ENSG00000101882	NKAP	NFKB activating protein [Source:HGNC Symbol;Acc:HGNC:29873]	0.186037	3.60164	2.79272	0.0164421	0.15999	-3.33467	11.3655	12.0301	10.7344	13.2843	12.685	12.8483
ENSG00000168385	SEPTIN2	septin 2 [Source:HGNC Symbol;Acc:HGNC:7729]	0.0967046	9.80351	2.79268	0.0164435	0.15999	-3.8603	882.095	855.764	853.546	926.046	931.032	913.629
ENSG00000102003	SYP	synaptophysin [Source:HGNC Symbol;Acc:HGNC:11506]	-0.459605	0.319055	-2.79231	0.0164547	0.15999	-2.89636	1.5794	1.44531	1.35778	1.13865	0.966134	1.05999
ENSG00000080345	RIF1	replication timing regulatory factor 1 [Source:HGNC Symbol;Acc:HGNC:23207]	0.164227	6.12537	2.79215	0.0164594	0.15999	-3.69461	68.5955	66.4275	62.921	77.4722	67.361	77.0579
ENSG00000136143	SUCLA2	succinate-CoA ligase ADP-forming subunit beta [Source:HGNC Symbol;Acc:HGNC:11448]	0.137358	5.07658	2.79158	0.0164766	0.15999	-3.58844	32.7648	32.5053	31.2448	36.831	34.0294	35.2366
ENSG00000158161	EYA3	EYA transcriptional coactivator and phosphatase 3 [Source:HGNC Symbol;Acc:HGNC:3521]	0.131864	5.42431	2.79133	0.0164843	0.15999	-3.6312	42.0864	41.1629	39.8068	46.7432	43.5655	44.4552
ENSG00000151461	UPF2	UPF2 regulator of nonsense mediated mRNA decay [Source:HGNC Symbol;Acc:HGNC:17854]	0.116381	5.92162	2.79115	0.0164899	0.15999	-3.68	59.243	57.5856	57.7454	63.0492	61.8684	64.2899
ENSG00000108406	DHX40	DEAH-box helicase 40 [Source:HGNC Symbol;Acc:HGNC:18018]	0.12162	5.32772	2.79076	0.0165018	0.15999	-3.62125	37.9985	37.6347	39.8388	42.2031	42.2237	41.1468
ENSG00000186907	RTN4RL2	reticulon 4 receptor like 2 [Source:HGNC Symbol;Acc:HGNC:23053]	-0.487555	0.110574	-2.79065	0.0165049	0.15999	-2.90675	1.26971	1.19025	1.35778	0.84669	0.858786	1.01181
ENSG00000171365	CLCN5	chloride voltage-gated channel 5 [Source:HGNC Symbol;Acc:HGNC:2023]	0.194979	3.66249	2.78975	0.0165324	0.160102	-3.35195	12.4649	11.5625	11.4852	13.4303	12.7387	14.4544
ENSG00000095397	WHRN	whirlin [Source:HGNC Symbol;Acc:HGNC:16361]	-0.504557	1.18266	-2.7894	0.0165432	0.160102	-2.92839	2.30716	2.35217	3.62606	1.97075	2.02173	1.7024
ENSG00000113580	NR3C1	nuclear receptor subfamily 3 group C member 1 [Source:HGNC Symbol;Acc:HGNC:7978]	0.176871	5.47531	2.78921	0.0165489	0.160102	-3.64052	45.8645	40.6812	39.2477	48.8307	44.5316	48.4704
ENSG00000249348	UGDH-AS1	UGDH antisense RNA 1 [Source:HGNC Symbol;Acc:HGNC:40601]	0.45847	0.240479	2.78908	0.0165529	0.160102	-2.90281	0.929059	1.0769	0.990378	1.34303	1.46709	1.33301
ENSG00000144485	HES6	hes family bHLH transcription factor 6 [Source:HGNC Symbol;Acc:HGNC:18254]	-0.556664	1.21589	-2.78667	0.0166265	0.160726	-2.93518	2.18329	2.62139	3.83372	1.70798	2.25431	1.81483
ENSG00000162520	SYNC	syncoilin, intermediate filament protein [Source:HGNC Symbol;Acc:HGNC:28897]	-0.305173	2.32991	-2.78526	0.0166699	0.160861	-3.09226	5.58984	5.11526	6.02214	4.08747	5.20639	4.35237
ENSG00000111077	TNS2	tensin 2 [Source:HGNC Symbol;Acc:HGNC:19737]	-0.116998	6.48448	-2.78478	0.0166848	0.160861	-3.73291	89.391	95.8721	94.3735	84.8442	87.3099	85.6984
ENSG00000109189	USP46	ubiquitin specific peptidase 46 [Source:HGNC Symbol;Acc:HGNC:20075]	0.138226	4.98028	2.78458	0.0166907	0.160861	-3.5879	29.6215	30.8191	29.8072	34.8749	32.0256	32.3939
ENSG00000132692	BCAN	brevican [Source:HGNC Symbol;Acc:HGNC:23059]	-0.468248	0.275732	-2.78444	0.016695	0.160861	-2.90876	1.2852	1.38863	1.59738	1.03647	0.948243	1.07605
ENSG00000050405	LIMA1	LIM domain and actin binding 1 [Source:HGNC Symbol;Acc:HGNC:24636]	0.151707	7.33546	2.78444	0.0166953	0.160861	-3.78144	159.69	155.101	145.154	180.039	157.82	173.131
ENSG00000143457	GOLPH3L	golgi phosphoprotein 3 like [Source:HGNC Symbol;Acc:HGNC:24882]	0.136732	5.19661	2.78433	0.0166984	0.160861	-3.61688	35.7688	33.9081	35.1584	37.6631	40.2198	37.485
ENSG00000185022	MAFF	MAF bZIP transcription factor F [Source:HGNC Symbol;Acc:HGNC:6780]	-0.166808	6.18047	-2.78408	0.0167063	0.160861	-3.71298	75.8112	74.7451	79.7734	62.1296	73.1578	70.5695
ENSG00000039319	ZFYVE16	zinc finger FYVE-type containing 16 [Source:HGNC Symbol;Acc:HGNC:20756]	0.176111	5.34837	2.78377	0.0167156	0.160861	-3.63614	41.1263	36.9404	37.1072	46.6994	39.9336	43.2989
ENSG00000116171	SCP2	sterol carrier protein 2 [Source:HGNC Symbol;Acc:HGNC:10606]	0.105135	6.91817	2.78354	0.0167228	0.160861	-3.76122	117.82	114.619	117.232	126.449	126.689	122.943
ENSG00000139372	TDG	thymine DNA glycosylase [Source:HGNC Symbol;Acc:HGNC:11700]	0.138332	5.6788	2.78295	0.0167411	0.160949	-3.67269	48.8685	50.6566	46.9471	56.5677	52.7796	51.8591
ENSG00000177694	NAALADL2	N-acetylated alpha-linked acidic dipeptidase like 2 [Source:HGNC Symbol;Acc:HGNC:23219]	0.299356	2.0129	2.78208	0.0167681	0.161048	-3.04537	3.28268	3.58493	4.04138	4.17506	4.65176	4.60934
ENSG00000163041	H3-3A	H3.3 histone A [Source:HGNC Symbol;Acc:HGNC:4764]	-0.131206	6.97378	-2.78202	0.0167697	0.161048	-3.76687	129.882	126.634	138.126	120.376	126.134	113.917
ENSG00000259863	SH3RF3-AS1	SH3RF3 antisense RNA 1 [Source:HGNC Symbol;Acc:HGNC:44168]	-0.352744	3.80535	-2.78055	0.0168153	0.161356	-3.39294	14.5553	15.9692	16.6128	9.63475	15.0288	13.2659
ENSG00000126432	PRDX5	peroxiredoxin 5 [Source:HGNC Symbol;Acc:HGNC:9355]	-0.16795	7.10382	-2.77989	0.0168358	0.161356	-3.77766	137.981	142.66	156.975	120.522	140.501	128.981
ENSG00000168243	GNG4	G protein subunit gamma 4 [Source:HGNC Symbol;Acc:HGNC:4407]	-0.899795	-0.783639	-2.77967	0.0168425	0.161356	-3.02754	0.619373	0.637636	1.22999	0.335757	0.39361	0.546054
ENSG00000136986	DERL1	derlin 1 [Source:HGNC Symbol;Acc:HGNC:28454]	0.114582	6.01882	2.77966	0.0168428	0.161356	-3.70868	63.176	62.1199	61.5632	69.2972	67.0927	65.8959
ENSG00000108784	NAGLU	N-acetyl-alpha-glucosaminidase [Source:HGNC Symbol;Acc:HGNC:7632]	-0.163883	4.48512	-2.77951	0.0168477	0.161356	-3.51975	24.8833	22.8557	23.3058	20.1308	21.9348	21.4407
ENSG00000025800	KPNA6	karyopherin subunit alpha 6 [Source:HGNC Symbol;Acc:HGNC:6399]	0.115226	6.57455	2.77902	0.0168628	0.161373	-3.74916	91.2801	93.1657	90.1244	100.902	101.104	95.5113
ENSG00000057663	ATG5	autophagy related 5 [Source:HGNC Symbol;Acc:HGNC:589]	0.13492	5.39862	2.77886	0.0168678	0.161373	-3.65069	41.2347	40.6528	38.8005	43.0498	44.0844	45.451
ENSG00000100106	TRIOBP	TRIO and F-actin binding protein [Source:HGNC Symbol;Acc:HGNC:17009]	-0.105725	7.68611	-2.77783	0.0168997	0.161551	-3.80922	208.078	211.043	221.621	195.717	201.475	198.121
ENSG00000172915	NBEA	neurobeachin [Source:HGNC Symbol;Acc:HGNC:7648]	0.255089	2.67677	2.77767	0.0169048	0.161551	-3.17233	6.13179	5.52618	5.94227	7.38664	6.20831	7.32355
ENSG00000119979	DENND10	DENN domain containing 10 [Source:HGNC Symbol;Acc:HGNC:31793]	0.126913	4.99255	2.77702	0.016925	0.161656	-3.60313	29.5286	30.4223	31.3886	32.9625	33.3853	33.3896
ENSG00000162493	PDPN	podoplanin [Source:HGNC Symbol;Acc:HGNC:29602]	-1.04408	0.229509	-2.77663	0.0169374	0.161686	-2.92409	1.0839	1.36029	3.14685	0.642317	1.05559	0.786961
ENSG00000137575	SDCBP	syndecan binding protein [Source:HGNC Symbol;Acc:HGNC:10662]	0.106458	8.87571	2.77626	0.0169489	0.161709	-3.85702	467.611	441.598	448.625	487.008	496.861	477.653
ENSG00000140836	ZFHX3	zinc finger homeobox 3 [Source:HGNC Symbol;Acc:HGNC:777]	0.200866	3.66472	2.7755	0.0169727	0.161749	-3.37742	11.5048	12.7811	11.1817	13.2697	13.2038	14.342
ENSG00000011132	APBA3	amyloid beta precursor protein binding family A member 3 [Source:HGNC Symbol;Acc:HGNC:580]	-0.153178	4.07034	-2.77527	0.0169799	0.161749	-3.45416	17.6212	17.2303	18.2421	15.5178	16.138	16.1086
ENSG00000279386		TEC	1.13439	-2.82022	2.77524	0.0169807	0.161749	-3.49259	0.0619373	0.0850181	0.127791	0.218972	0.232588	0.160604
ENSG00000161513	FDXR	ferredoxin reductase [Source:HGNC Symbol;Acc:HGNC:3642]	-0.134108	5.25418	-2.77468	0.0169982	0.161828	-3.64059	38.045	39.916	41.9793	36.7872	37.1604	35.3008
ENSG00000072163	LIMS2	LIM zinc finger domain containing 2 [Source:HGNC Symbol;Acc:HGNC:16084]	-0.262497	3.40316	-2.77417	0.0170142	0.161888	-3.32549	10.4209	11.5908	12.7152	8.93404	11.0748	9.15444
ENSG00000119953	SMNDC1	survival motor neuron domain containing 1 [Source:HGNC Symbol;Acc:HGNC:16900]	0.122933	5.24336	2.77366	0.0170302	0.161888	-3.64173	36.6823	36.5861	35.5578	39.6777	39.0927	39.7335
ENSG00000101843	PSMD10	proteasome 26S subunit, non-ATPase 10 [Source:HGNC Symbol;Acc:HGNC:9555]	0.128531	6.9516	2.77343	0.0170375	0.161888	-3.78123	120.282	119.295	115.379	131.544	134.937	121.931
ENSG00000187583	PLEKHN1	pleckstrin homology domain containing N1 [Source:HGNC Symbol;Acc:HGNC:25284]	-0.371815	1.16375	-2.77331	0.0170413	0.161888	-2.95306	2.58588	2.42302	2.58776	1.76637	2.25431	1.91119
ENSG00000152700	SAR1B	secretion associated Ras related GTPase 1B [Source:HGNC Symbol;Acc:HGNC:10535]	0.122055	5.77129	2.77291	0.0170538	0.161919	-3.69936	53.6067	52.7254	50.6531	56.6991	56.9125	57.2233
ENSG00000196295	GARS1-DT	GARS1 divergent transcript [Source:HGNC Symbol;Acc:HGNC:48951]	0.181709	3.77812	2.77124	0.0171063	0.162231	-3.40693	13.7501	12.3701	12.5714	15.2404	14.0447	14.4704
ENSG00000122958	VPS26A	VPS26, retromer complex component A [Source:HGNC Symbol;Acc:HGNC:12711]	0.130007	6.91208	2.77068	0.0171242	0.162231	-3.784	118.997	114.335	112.057	133.923	121.268	122.782
ENSG00000146834	MEPCE	methylphosphate capping enzyme [Source:HGNC Symbol;Acc:HGNC:20247]	-0.205219	3.5317	-2.77063	0.0171256	0.162231	-3.35819	11.7836	11.86	13.7056	11.3281	10.7169	10.2144
ENSG00000104112	SCG3	secretogranin III [Source:HGNC Symbol;Acc:HGNC:13707]	-0.984188	-2.04823	-2.77057	0.0171276	0.162231	-3.30736	0.247749	0.340072	0.431294	0.131383	0.161022	0.208785
ENSG00000143793	C1orf35	chromosome 1 open reading frame 35 [Source:HGNC Symbol;Acc:HGNC:19032]	-0.179449	4.76107	-2.77025	0.0171377	0.162231	-3.58037	26.3853	28.5661	31.756	24.481	25.9604	26.0018
ENSG00000105185	PDCD5	programmed cell death 5 [Source:HGNC Symbol;Acc:HGNC:8764]	-0.142079	5.98209	-2.76986	0.0171501	0.162231	-3.72286	66.2109	66.5408	66.3074	57.6625	58.2007	64.8038
ENSG00000110330	BIRC2	baculoviral IAP repeat containing 2 [Source:HGNC Symbol;Acc:HGNC:590]	0.120074	6.58275	2.76982	0.0171512	0.162231	-3.76618	94.5163	92.1171	89.166	103.559	97.1502	98.9322
ENSG00000100442	FKBP3	FKBP prolyl isomerase 3 [Source:HGNC Symbol;Acc:HGNC:3719]	-0.114239	6.48872	-2.76877	0.0171844	0.162391	-3.76193	93.5717	92.5422	93.9741	85.7931	89.5285	83.6106
ENSG00000012061	ERCC1	ERCC excision repair 1, endonuclease non-catalytic subunit [Source:HGNC Symbol;Acc:HGNC:3433]	-0.119325	5.74533	-2.7687	0.0171867	0.162391	-3.7041	54.0867	55.9561	57.6496	51.5605	50.1674	52.5818
ENSG00000174428	GTF2IRD2B	GTF2I repeat domain containing 2B [Source:HGNC Symbol;Acc:HGNC:33125]	-0.510619	2.30887	-2.76818	0.0172032	0.162412	-3.1149	6.14727	4.97356	6.58122	2.94882	5.47476	4.49692
ENSG00000172922	RNASEH2C	ribonuclease H2 subunit C [Source:HGNC Symbol;Acc:HGNC:24116]	-0.137819	5.15325	-2.76805	0.0172074	0.162412	-3.63985	35.9701	36.4586	39.5672	33.1377	33.8147	34.7708
ENSG00000071564	TCF3	transcription factor 3 [Source:HGNC Symbol;Acc:HGNC:11633]	-0.124094	7.65803	-2.76688	0.0172446	0.162497	-3.82768	202.132	208.79	221.637	185.98	200.759	193.705
ENSG00000223509	WHAMMP1	WHAMM pseudogene 1 [Source:HGNC Symbol;Acc:HGNC:32361]	0.22748	2.74774	2.76656	0.0172546	0.162497	-3.20558	6.41051	6.34802	5.8624	7.7078	6.97764	7.08265
ENSG00000164118	CEP44	centrosomal protein 44 [Source:HGNC Symbol;Acc:HGNC:29356]	0.179482	3.45227	2.76643	0.0172589	0.162497	-3.35097	10.0958	10.4431	10.2392	11.2697	12.1482	11.5474
ENSG00000131462	TUBG1	tubulin gamma 1 [Source:HGNC Symbol;Acc:HGNC:12417]	-0.118136	6.40791	-2.7664	0.0172599	0.162497	-3.76086	87.2851	91.9896	86.0351	82.129	80.6543	81.603
ENSG00000116521	SCAMP3	secretory carrier membrane protein 3 [Source:HGNC Symbol;Acc:HGNC:10565]	-0.11069	6.2732	-2.76631	0.0172625	0.162497	-3.7517	81.3391	80.7814	78.8629	75.1219	73.5872	74.4401
ENSG00000116711	PLA2G4A	phospholipase A2 group IVA [Source:HGNC Symbol;Acc:HGNC:9035]	0.247444	3.96797	2.76545	0.01729	0.16264	-3.45296	16.3205	14.6231	12.3478	16.7002	16.9074	17.538
ENSG00000087253	LPCAT2	lysophosphatidylcholine acyltransferase 2 [Source:HGNC Symbol;Acc:HGNC:26032]	0.15334	6.28411	2.76525	0.0172963	0.16264	-3.75461	77.5609	74.3483	69.9335	87.6471	77.2371	81.7315
ENSG00000254004	ZNF260	zinc finger protein 260 [Source:HGNC Symbol;Acc:HGNC:13499]	0.200676	3.81517	2.7632	0.0173619	0.163171	-3.4282	14.1836	13.277	11.9484	14.9339	15.5297	14.8077
ENSG00000172466	ZNF24	zinc finger protein 24 [Source:HGNC Symbol;Acc:HGNC:13032]	0.131428	6.04391	2.76187	0.0174046	0.163459	-3.74263	63.3463	61.6948	64.0871	72.0271	64.4805	70.6337
ENSG00000112078	KCTD20	potassium channel tetramerization domain containing 20 [Source:HGNC Symbol;Acc:HGNC:21052]	0.111571	6.26267	2.761	0.0174323	0.163459	-3.76075	74.046	74.1925	73.272	82.3625	77.7023	79.2261
ENSG00000206127	GOLGA8O	golgin A8 family member O [Source:HGNC Symbol;Acc:HGNC:44406]	-0.695466	-0.792801	-2.75989	0.0174681	0.163459	-3.04925	0.665826	0.793502	0.734797	0.598523	0.411502	0.353329
ENSG00000155959	VBP1	VHL binding protein 1 [Source:HGNC Symbol;Acc:HGNC:12662]	0.145711	6.14576	2.75959	0.0174776	0.163459	-3.75462	69.7104	69.5873	62.7772	76.0416	71.6013	75.6928
ENSG00000178297	TMPRSS9	transmembrane serine protease 9 [Source:HGNC Symbol;Acc:HGNC:30079]	-0.880828	-0.964554	-2.75944	0.0174825	0.163459	-3.0819	0.603888	0.793502	0.670901	0.46714	0.51885	0.208785
ENSG00000196591	HDAC2	histone deacetylase 2 [Source:HGNC Symbol;Acc:HGNC:4853]	0.107451	7.30911	2.75944	0.0174826	0.163459	-3.82509	155.37	153.217	149.547	165.44	166.944	161.198
ENSG00000198862	LTN1	listerin E3 ubiquitin protein ligase 1 [Source:HGNC Symbol;Acc:HGNC:13082]	0.158192	5.56113	2.75935	0.0174856	0.163459	-3.70314	48.2182	42.8491	43.2092	52.7722	48.092	48.6791
ENSG00000213860	RPL21P75	ribosomal protein L21 pseudogene 75 [Source:HGNC Symbol;Acc:HGNC:36460]	-0.788621	-1.59175	-2.75918	0.017491	0.163459	-3.20778	0.480014	0.410921	0.399346	0.23357	0.214697	0.289088
ENSG00000188994	ZNF292	zinc finger protein 292 [Source:HGNC Symbol;Acc:HGNC:18410]	0.151128	4.67997	2.75914	0.0174924	0.163459	-3.58862	24.3878	23.0257	25.6061	26.554	26.3182	28.0897
ENSG00000131759	RARA	retinoic acid receptor alpha [Source:HGNC Symbol;Acc:HGNC:9864]	-0.140096	5.37406	-2.75908	0.0174942	0.163459	-3.68279	42.5509	42.2823	45.7171	38.977	41.669	37.9187
ENSG00000112249	ASCC3	activating signal cointegrator 1 complex subunit 3 [Source:HGNC Symbol;Acc:HGNC:18697]	0.160175	7.21222	2.75906	0.0174949	0.163459	-3.82091	143.725	141.286	135.858	164.375	141.199	165.438
ENSG00000177303	CASKIN2	CASK interacting protein 2 [Source:HGNC Symbol;Acc:HGNC:18200]	-0.131081	5.86753	-2.7584	0.0175162	0.163571	-3.73373	57.8494	62.2191	63.1766	55.1663	57.986	54.236
ENSG00000236021	COP1-DT	COP1 divergent transcript [Source:HGNC Symbol;Acc:HGNC:55666]	1.27622	-2.88588	2.75723	0.0175539	0.163836	-3.524	0.123875	0.042509	0.0958431	0.277364	0.178914	0.160604
ENSG00000108557	RAI1	retinoic acid induced 1 [Source:HGNC Symbol;Acc:HGNC:9834]	-0.144314	6.18011	-2.75667	0.0175721	0.16386	-3.76219	73.1789	73.8524	81.7382	66.801	72.9074	67.2932
ENSG00000288851		novel transcript	-0.136135	4.95227	-2.75657	0.0175755	0.16386	-3.6332	32.0835	31.1733	34.0882	28.9918	30.1291	29.4227
ENSG00000039650	PNKP	polynucleotide kinase 3'-phosphatase [Source:HGNC Symbol;Acc:HGNC:9154]	-0.131216	5.56648	-2.75629	0.0175844	0.16386	-3.70869	46.7781	50.3307	51.6594	44.3491	45.6946	45.7561
ENSG00000100842	EFS	embryonal Fyn-associated substrate [Source:HGNC Symbol;Acc:HGNC:16898]	-1.20999	-2.0531	-2.75583	0.0175992	0.163911	-3.32815	0.232265	0.297563	0.670901	0.145981	0.143131	0.160604
ENSG00000163029	SMC6	structural maintenance of chromosomes 6 [Source:HGNC Symbol;Acc:HGNC:20466]	0.121775	6.0812	2.75504	0.017625	0.164057	-3.75781	65.8858	66.0591	62.7133	71.0782	68.7029	71.9828
ENSG00000111906	HDDC2	HD domain containing 2 [Source:HGNC Symbol;Acc:HGNC:21078]	-0.28232	2.25687	-2.75478	0.0176335	0.164057	-3.131	5.04789	5.66787	5.04773	4.35024	4.75911	3.9348
ENSG00000104856	RELB	RELB proto-oncogene, NF-kB subunit [Source:HGNC Symbol;Acc:HGNC:9956]	-0.596715	2.18107	-2.7542	0.0176521	0.164096	-3.11427	4.42851	4.60515	8.49808	3.31377	3.63195	4.11147
ENSG00000134900	TPP2	tripeptidyl peptidase 2 [Source:HGNC Symbol;Acc:HGNC:12016]	0.136266	5.59817	2.75401	0.0176585	0.164096	-3.71646	47.382	45.3997	45.8609	53.5897	47.7879	50.9276
ENSG00000233493	TMEM238	transmembrane protein 238 [Source:HGNC Symbol;Acc:HGNC:40042]	-1.49042	-2.75158	-2.75342	0.0176775	0.164096	-3.50232	0.356139	0.198376	0.191686	0.0291962	0.107348	0.160604
ENSG00000198522	GPN1	GPN-loop GTPase 1 [Source:HGNC Symbol;Acc:HGNC:17030]	0.15681	5.4028	2.75341	0.0176779	0.164096	-3.6966	43.0154	40.0577	37.267	45.4147	43.655	44.8407
ENSG00000177045	SIX5	SIX homeobox 5 [Source:HGNC Symbol;Acc:HGNC:10891]	-0.212204	2.81011	-2.75312	0.0176873	0.164096	-3.24021	7.43247	7.32573	7.8751	6.72973	6.6377	6.15114
ENSG00000117528	ABCD3	ATP binding cassette subfamily D member 3 [Source:HGNC Symbol;Acc:HGNC:67]	0.141552	5.65161	2.75293	0.0176937	0.164096	-3.72376	48.7137	49.4097	45.4775	53.6627	50.2927	54.3966
ENSG00000260743		novel transcript	1.02156	-1.8568	2.75199	0.0177243	0.164294	-3.27568	0.278718	0.113357	0.20766	0.379551	0.304153	0.481813
ENSG00000035664	DAPK2	death associated protein kinase 2 [Source:HGNC Symbol;Acc:HGNC:2675]	-1.00326	-2.26456	-2.75133	0.0177458	0.164406	-3.37691	0.263233	0.226715	0.399346	0.131383	0.12524	0.160604
ENSG00000177548	RABEP2	rabaptin, RAB GTPase binding effector protein 2 [Source:HGNC Symbol;Acc:HGNC:24817]	-0.118179	5.933	-2.75051	0.0177727	0.164534	-3.75344	61.5966	63.6927	65.5726	58.8596	60.1866	56.8378
ENSG00000038219	BOD1L1	biorientation of chromosomes in cell division 1 like 1 [Source:HGNC Symbol;Acc:HGNC:31792]	0.128293	5.75907	2.75012	0.0177853	0.164534	-3.73902	53.6686	50.2315	51.4837	55.9546	55.177	58.6366
ENSG00000115561	CHMP3	charged multivesicular body protein 3 [Source:HGNC Symbol;Acc:HGNC:29865]	0.127996	5.93369	2.75005	0.0177877	0.164534	-3.75465	59.1191	59.0309	57.1544	65.5601	65.6792	60.4835
ENSG00000144834	TAGLN3	transgelin 3 [Source:HGNC Symbol;Acc:HGNC:29868]	-0.841038	-1.16767	-2.74957	0.0178037	0.164595	-3.12995	0.588404	0.481769	0.702849	0.218972	0.429393	0.36939
ENSG00000186105	LRRC70	leucine rich repeat containing 70 [Source:HGNC Symbol;Acc:HGNC:35155]	0.221715	2.83498	2.74847	0.0178396	0.16484	-3.25446	6.2247	6.84396	6.70901	7.737	8.15847	7.24325
ENSG00000066557	LRRC40	leucine rich repeat containing 40 [Source:HGNC Symbol;Acc:HGNC:26004]	0.143874	5.41113	2.74775	0.0178632	0.164972	-3.70766	40.987	41.2196	39.2477	47.911	42.6173	43.6522
ENSG00000184575	XPOT	exportin for tRNA [Source:HGNC Symbol;Acc:HGNC:12826]	0.105357	7.25734	2.74682	0.0178938	0.165136	-3.84516	146.497	147.889	147.966	163.148	152.953	159.753
ENSG00000075711	DLG1	discs large MAGUK scaffold protein 1 [Source:HGNC Symbol;Acc:HGNC:2900]	0.103466	7.83771	2.74638	0.0179086	0.165136	-3.8721	221.085	224.873	215.871	237.292	234.574	239.091
ENSG00000197283	SYNGAP1	synaptic Ras GTPase activating protein 1 [Source:HGNC Symbol;Acc:HGNC:11497]	-0.151422	4.16256	-2.74612	0.0179172	0.165136	-3.52262	19.1541	18.3072	19.1686	17.3134	16.2454	17.3453
ENSG00000151322	NPAS3	neuronal PAS domain protein 3 [Source:HGNC Symbol;Acc:HGNC:19311]	-1.32799	-1.34877	-2.74598	0.0179216	0.165136	-3.18359	0.418077	0.45343	1.26193	0.248168	0.143131	0.36939
ENSG00000198892	SHISA4	shisa family member 4 [Source:HGNC Symbol;Acc:HGNC:27139]	-0.168873	3.85662	-2.74518	0.0179483	0.165136	-3.4671	15.0817	15.1049	15.8301	13.7076	14.4205	12.8805
ENSG00000075239	ACAT1	acetyl-CoA acetyltransferase 1 [Source:HGNC Symbol;Acc:HGNC:93]	0.128953	6.15323	2.74443	0.017973	0.165136	-3.78237	71.1195	68.0853	65.0135	76.4357	72.8895	73.8137
ENSG00000085365	SCAMP1	secretory carrier membrane protein 1 [Source:HGNC Symbol;Acc:HGNC:10563]	0.112247	5.89039	2.74437	0.0179748	0.165136	-3.76113	57.7255	56.4378	56.9308	63.3266	60.6697	60.8851
ENSG00000198042	MAK16	MAK16 homolog [Source:HGNC Symbol;Acc:HGNC:13703]	0.165526	4.78544	2.74381	0.0179936	0.165136	-3.63207	25.9672	27.8151	24.3921	30.4079	27.8927	29.2942
ENSG00000125304	TM9SF2	transmembrane 9 superfamily member 2 [Source:HGNC Symbol;Acc:HGNC:11865]	0.114851	7.2997	2.74359	0.0180006	0.165136	-3.85306	155.555	152.763	145.825	168.229	162.812	160.588
ENSG00000169564	PCBP1	poly(rC) binding protein 1 [Source:HGNC Symbol;Acc:HGNC:8647]	-0.347045	4.1676	-2.74345	0.0180056	0.165136	-3.52623	21.74	19.0866	19.8235	12.4814	16.7284	19.4974
ENSG00000170540	ARL6IP1	ADP ribosylation factor like GTPase 6 interacting protein 1 [Source:HGNC Symbol;Acc:HGNC:697]	0.142724	7.0568	2.74316	0.0180151	0.165136	-3.8413	127.095	131.537	121.577	151.047	133.523	135.389
ENSG00000167393	PPP2R3B	protein phosphatase 2 regulatory subunit B''beta [Source:HGNC Symbol;Acc:HGNC:13417]	-0.202094	4.03399	-2.74314	0.0180157	0.165136	-3.50379	17.7915	15.7	19.4242	15.1236	15.1182	15.4822
ENSG00000161277	THAP8	THAP domain containing 8 [Source:HGNC Symbol;Acc:HGNC:23191]	-0.347987	1.23118	-2.74314	0.0180158	0.165136	-3.00668	2.67879	2.50803	2.7475	2.23351	2.14697	1.84695
ENSG00000203760	CENPW	centromere protein W [Source:HGNC Symbol;Acc:HGNC:21488]	-0.166052	4.18142	-2.74257	0.0180348	0.165136	-3.53229	18.5502	20.3335	18.6894	16.5835	17.623	17.2168
ENSG00000118873	RAB3GAP2	RAB3 GTPase activating non-catalytic protein subunit 2 [Source:HGNC Symbol;Acc:HGNC:17168]	0.138183	5.86138	2.7424	0.0180403	0.165136	-3.76211	57.9578	55.7577	52.6019	63.0492	58.6658	61.1581
ENSG00000090674	MCOLN1	mucolipin TRP cation channel 1 [Source:HGNC Symbol;Acc:HGNC:13356]	-0.141667	4.88951	-2.74216	0.0180483	0.165136	-3.64992	30.6125	31.6126	31.133	29.7947	28.2505	26.6121
ENSG00000129667	RHBDF2	rhomboid 5 homolog 2 [Source:HGNC Symbol;Acc:HGNC:20788]	-0.202957	4.06964	-2.74213	0.0180492	0.165136	-3.51225	17.1721	18.3497	18.3539	14.1748	17.301	15.7071
ENSG00000169223	LMAN2	lectin, mannose binding 2 [Source:HGNC Symbol;Acc:HGNC:16986]	-0.125665	7.51276	-2.74142	0.0180729	0.165136	-3.86699	185.022	191.801	195.12	169.732	186.142	169.004
ENSG00000135144	DTX1	deltex E3 ubiquitin ligase 1 [Source:HGNC Symbol;Acc:HGNC:3060]	-1.22304	-2.46659	-2.74068	0.0180977	0.165136	-3.44017	0.201296	0.226715	0.431294	0.102187	0.0715655	0.176665
ENSG00000203791	EEF1AKMT2	EEF1A lysine methyltransferase 2 [Source:HGNC Symbol;Acc:HGNC:33787]	0.233457	2.64474	2.74004	0.018119	0.165136	-3.23042	5.41951	6.14964	5.71864	7.10928	6.79872	6.42417
ENSG00000160948	VPS28	VPS28 subunit of ESCRT-I [Source:HGNC Symbol;Acc:HGNC:18178]	-0.150105	6.19928	-2.7397	0.0181301	0.165136	-3.79399	73.8757	75.7086	82.6646	67.5309	74.8575	67.0844
ENSG00000039560	RAI14	retinoic acid induced 14 [Source:HGNC Symbol;Acc:HGNC:14873]	0.10901	8.27067	2.7391	0.0181504	0.165136	-3.9019	306.512	292.817	292.673	331.873	310.737	319.185
ENSG00000164291	ARSK	arylsulfatase family member K [Source:HGNC Symbol;Acc:HGNC:25239]	0.152347	4.24514	2.73905	0.0181519	0.165136	-3.55072	18.5347	18.038	17.3795	20.7439	19.6268	19.5455
ENSG00000071537	SEL1L	SEL1L adaptor subunit of ERAD E3 ubiquitin ligase [Source:HGNC Symbol;Acc:HGNC:10717]	0.128886	7.70772	2.73904	0.0181522	0.165136	-3.87991	211.067	198.56	190.392	220.913	211.548	223.063
ENSG00000073921	PICALM	phosphatidylinositol binding clathrin assembly protein [Source:HGNC Symbol;Acc:HGNC:15514]	0.144988	8.01491	2.73903	0.0181528	0.165136	-3.89231	261.468	247.87	229.368	281.349	259.461	275.035
ENSG00000150627	WDR17	WD repeat domain 17 [Source:HGNC Symbol;Acc:HGNC:16661]	-1.19671	-2.75796	-2.73896	0.018155	0.165136	-3.50953	0.185812	0.198376	0.271555	0.102187	0.143131	0.0481813
ENSG00000156603	MED19	mediator complex subunit 19 [Source:HGNC Symbol;Acc:HGNC:29600]	-0.158547	4.65223	-2.73893	0.0181558	0.165136	-3.61923	26.1375	26.4548	27.0277	24.5978	25.0658	21.8261
ENSG00000132953	XPO4	exportin 4 [Source:HGNC Symbol;Acc:HGNC:17796]	0.136254	5.27451	2.73872	0.018163	0.165136	-3.70784	36.8991	36.2886	37.6024	43.0644	38.2875	40.3277
ENSG00000130054	NALF2	NALCN channel auxiliary factor 2 [Source:HGNC Symbol;Acc:HGNC:30701]	-1.10279	-2.6906	-2.73861	0.0181668	0.165136	-3.49091	0.21678	0.198376	0.239608	0.0729906	0.161022	0.0803021
ENSG00000184281	TSSC4	tumor suppressing subtransferable candidate 4 [Source:HGNC Symbol;Acc:HGNC:12386]	-0.142028	5.21634	-2.73821	0.0181802	0.165136	-3.70111	36.9146	40.3269	39.8388	34.9479	37.053	34.2248
ENSG00000198945	L3MBTL3	L3MBTL histone methyl-lysine binding protein 3 [Source:HGNC Symbol;Acc:HGNC:23035]	0.117764	6.08131	2.73764	0.0181991	0.165136	-3.78896	67.1245	62.2616	65.6205	70.9322	70.7604	69.7343
ENSG00000120948	TARDBP	TAR DNA binding protein [Source:HGNC Symbol;Acc:HGNC:11571]	0.103409	7.8861	2.73739	0.0182077	0.165136	-3.89019	226.892	232.907	224.656	252.022	240.299	242.946
ENSG00000186310	NAP1L3	nucleosome assembly protein 1 like 3 [Source:HGNC Symbol;Acc:HGNC:7639]	-0.840787	-1.56038	-2.73736	0.0182085	0.165136	-3.22398	0.387108	0.382581	0.607006	0.262766	0.214697	0.256967
ENSG00000147862	NFIB	nuclear factor I B [Source:HGNC Symbol;Acc:HGNC:7785]	0.121441	7.15186	2.73735	0.0182088	0.165136	-3.85673	142.796	132.274	133.957	144.74	148.713	151.321
ENSG00000130589	HELZ2	helicase with zinc finger 2 [Source:HGNC Symbol;Acc:HGNC:30021]	-0.32017	4.62829	-2.73733	0.0182097	0.165136	-3.61672	25.4562	23.465	35.2862	21.2257	23.3661	21.7779
ENSG00000033122	LRRC7	leucine rich repeat containing 7 [Source:HGNC Symbol;Acc:HGNC:18531]	0.589564	-0.140134	2.73644	0.0182396	0.165322	-2.997	0.696794	0.694314	0.798692	0.875887	1.19872	1.30089
ENSG00000173674	EIF1AX	eukaryotic translation initiation factor 1A X-linked [Source:HGNC Symbol;Acc:HGNC:3250]	0.11993	7.8916	2.73475	0.0182962	0.165618	-3.89513	235.718	231.348	216.446	253.263	242.911	246.11
ENSG00000154114	TBCEL	tubulin folding cofactor E like [Source:HGNC Symbol;Acc:HGNC:28115]	0.156412	4.35365	2.73466	0.0182993	0.165618	-3.57772	20.2845	19.0015	18.7852	21.941	22.1674	20.6216
ENSG00000159579	RSPRY1	ring finger and SPRY domain containing 1 [Source:HGNC Symbol;Acc:HGNC:29420]	0.124796	5.94762	2.73443	0.0183071	0.165618	-3.78377	60.3888	60.292	56.6113	65.8521	62.924	64.4505
ENSG00000077232	DNAJC10	DnaJ heat shock protein family (Hsp40) member C10 [Source:HGNC Symbol;Acc:HGNC:24637]	0.112006	8.13134	2.73416	0.0183164	0.165618	-3.90553	282.031	264.704	262.466	296.254	289.715	288.012
ENSG00000166598	HSP90B1	heat shock protein 90 beta family member 1 [Source:HGNC Symbol;Acc:HGNC:12028]	0.0994516	11.0011	2.73407	0.0183193	0.165618	-4.00673	2047.32	1942.61	1949.19	2141.12	2152.37	2068.13
ENSG00000167705	RILP	Rab interacting lysosomal protein [Source:HGNC Symbol;Acc:HGNC:30266]	-0.209832	3.21617	-2.73283	0.0183611	0.16591	-3.35953	10.0958	9.98963	9.85586	8.26253	8.19425	9.49171
ENSG00000064393	HIPK2	homeodomain interacting protein kinase 2 [Source:HGNC Symbol;Acc:HGNC:14402]	0.116678	5.4524	2.73233	0.018378	0.165978	-3.7398	41.4051	42.1123	42.5703	45.7943	44.4422	46.4467
ENSG00000185015	CA13	carbonic anhydrase 13 [Source:HGNC Symbol;Acc:HGNC:14914]	0.26414	1.88251	2.73126	0.0184143	0.166109	-3.1095	3.39107	3.24486	3.43438	4.04368	4.07923	3.96692
ENSG00000182831	C16orf72	chromosome 16 open reading frame 72 [Source:HGNC Symbol;Acc:HGNC:30103]	0.115555	6.03047	2.7312	0.0184162	0.166109	-3.7964	62.154	63.8344	62.266	66.4944	67.9336	69.6219
ENSG00000164199	ADGRV1	adhesion G protein-coupled receptor V1 [Source:HGNC Symbol;Acc:HGNC:17416]	-0.849695	-0.529893	-2.73065	0.0184352	0.166109	-3.04818	0.712279	0.949369	1.11817	0.408747	0.894569	0.36939
ENSG00000165617	DACT1	dishevelled binding antagonist of beta catenin 1 [Source:HGNC Symbol;Acc:HGNC:17748]	-1.24357	-1.99031	-2.73039	0.0184437	0.166109	-3.33654	0.21678	0.354242	0.702849	0.131383	0.178914	0.160604
ENSG00000214655	ZSWIM8	zinc finger SWIM-type containing 8 [Source:HGNC Symbol;Acc:HGNC:23528]	-0.117578	6.03895	-2.73032	0.0184462	0.166109	-3.79842	66.8613	66.8242	71.7705	63.8375	64.069	61.3669
ENSG00000088766	CRLS1	cardiolipin synthase 1 [Source:HGNC Symbol;Acc:HGNC:16148]	-0.958788	3.36359	-2.73023	0.0184492	0.166109	-3.37711	14.5707	11.5908	16.5968	3.18239	10.8422	12.1899
ENSG00000184164	CRELD2	cysteine rich with EGF like domains 2 [Source:HGNC Symbol;Acc:HGNC:28150]	-0.183245	5.95891	-2.72986	0.0184618	0.166137	-3.79234	64.3064	64.4154	69.9654	52.5386	64.2479	58.9739
ENSG00000053900	ANAPC4	anaphase promoting complex subunit 4 [Source:HGNC Symbol;Acc:HGNC:19990]	0.152688	4.79163	2.7292	0.0184844	0.166239	-3.65902	25.8743	27.9426	24.9991	30.2181	28.5904	28.7642
ENSG00000124074	ENKD1	enkurin domain containing 1 [Source:HGNC Symbol;Acc:HGNC:25246]	-0.230717	3.38265	-2.72898	0.018492	0.166239	-3.4005	10.6068	10.854	12.4596	8.89025	9.5361	10.5035
ENSG00000161981	SNRNP25	small nuclear ribonucleoprotein U11/U12 subunit 25 [Source:HGNC Symbol;Acc:HGNC:14161]	-0.152351	4.75027	-2.72659	0.0185735	0.166795	-3.65656	26.7414	29.6571	28.6571	24.5686	25.7278	26.323
ENSG00000117593	DARS2	aspartyl-tRNA synthetase 2, mitochondrial [Source:HGNC Symbol;Acc:HGNC:25538]	0.133111	5.55099	2.72652	0.0185758	0.166795	-3.76076	45.1213	45.7822	43.385	50.5679	46.5176	50.1567
ENSG00000185559	DLK1	delta like non-canonical Notch ligand 1 [Source:HGNC Symbol;Acc:HGNC:2907]	-1.07153	0.847327	-2.72633	0.0185823	0.166795	-2.99919	1.53295	2.18213	5.28734	1.19705	1.27029	1.22059
ENSG00000132824	SERINC3	serine incorporator 3 [Source:HGNC Symbol;Acc:HGNC:11699]	0.112166	7.58072	2.72561	0.0186069	0.166875	-3.8985	191.959	181.556	178.859	199.337	198.022	199.342
ENSG00000180834	MAP6D1	MAP6 domain containing 1 [Source:HGNC Symbol;Acc:HGNC:25753]	-0.797748	-0.593767	-2.72551	0.0186102	0.166875	-3.06227	0.89809	0.708484	0.990378	0.321158	0.751438	0.513933
ENSG00000106392	C1GALT1	core 1 synthase, glycoprotein-N-acetylgalactosamine 3-beta-galactosyltransferase 1 [Source:HGNC Symbol;Acc:HGNC:24337]	0.155391	5.61298	2.72474	0.0186369	0.167029	-3.77019	49.4259	46.6749	43.1773	53.0203	49.3981	52.4533
ENSG00000102109	PCSK1N	proprotein convertase subtilisin/kexin type 1 inhibitor [Source:HGNC Symbol;Acc:HGNC:17301]	-1.36747	-0.256754	-2.72439	0.0186487	0.16705	-3.03411	0.696794	1.16191	2.93919	0.394149	0.483067	0.706659
ENSG00000107262	BAG1	BAG cochaperone 1 [Source:HGNC Symbol;Acc:HGNC:937]	-0.19174	4.7874	-2.72348	0.0186799	0.167192	-3.66748	27.7014	28.2543	32.6825	23.8825	26.9981	26.7567
ENSG00000172020	GAP43	growth associated protein 43 [Source:HGNC Symbol;Acc:HGNC:4140]	-0.857523	1.08829	-2.72337	0.0186838	0.167192	-3.02089	1.76521	2.73475	4.79215	1.62039	1.91438	1.25271
ENSG00000140983	RHOT2	ras homolog family member T2 [Source:HGNC Symbol;Acc:HGNC:21169]	-0.148499	6.51069	-2.72287	0.0187012	0.167192	-3.84555	89.2981	96.4105	102.488	85.3844	91.8543	82.7433
ENSG00000084628	NKAIN1	sodium/potassium transporting ATPase interacting 1 [Source:HGNC Symbol;Acc:HGNC:25743]	-1.1085	-1.59202	-2.72248	0.0187146	0.167192	-3.25196	0.325171	0.4676	0.734797	0.335757	0.232588	0.128483
ENSG00000176749	CDK5R1	cyclin dependent kinase 5 regulatory subunit 1 [Source:HGNC Symbol;Acc:HGNC:1775]	-0.251969	2.14927	-2.72247	0.0187149	0.167192	-3.16657	4.67626	4.7185	5.1276	4.24805	3.98978	3.91874
ENSG00000075618	FSCN1	fascin actin-bundling protein 1 [Source:HGNC Symbol;Acc:HGNC:11148]	-0.138855	9.26986	-2.72228	0.0187216	0.167192	-3.96811	617.731	639.761	686.188	560.071	631.619	574.947
ENSG00000121749	TBC1D15	TBC1 domain family member 15 [Source:HGNC Symbol;Acc:HGNC:25694]	0.173188	4.96195	2.72187	0.0187355	0.167231	-3.69694	29.5441	31.4284	27.1875	35.0063	31.292	32.9881
ENSG00000231249	ITPR1-DT	ITPR1 divergent transcript [Source:HGNC Symbol;Acc:HGNC:44470]	-0.954574	-1.80679	-2.72152	0.0187477	0.167245	-3.29574	0.387108	0.283394	0.543111	0.160579	0.196805	0.240906
ENSG00000136840	ST6GALNAC4	ST6 N-acetylgalactosaminide alpha-2,6-sialyltransferase 4 [Source:HGNC Symbol;Acc:HGNC:17846]	-0.122627	6.14294	-2.72124	0.0187574	0.167245	-3.82275	71.3827	71.8545	77.9843	66.1294	68.846	68.1122
ENSG00000004468	CD38	CD38 molecule [Source:HGNC Symbol;Acc:HGNC:1667]	-1.5586	-2.10148	-2.721	0.0187656	0.167245	-3.38118	0.247749	0.311733	0.782718	0.189775	0.214697	0.0481813
ENSG00000138802	SEC24B	SEC24 homolog B, COPII coat complex component [Source:HGNC Symbol;Acc:HGNC:10704]	0.127901	5.71816	2.71985	0.0188053	0.167429	-3.78929	51.7486	49.6081	49.6627	54.1152	53.4594	57.4642
ENSG00000156990	RPUSD3	RNA pseudouridine synthase D3 [Source:HGNC Symbol;Acc:HGNC:28437]	-0.13911	4.93337	-2.71951	0.0188172	0.16744	-3.69643	30.148	32.1085	33.9764	29.1524	29.1093	29.0212
ENSG00000105255	FSD1	fibronectin type III and SPRY domain containing 1 [Source:HGNC Symbol;Acc:HGNC:13745]	-0.153359	4.85635	-2.71927	0.0188255	0.16744	-3.68579	29.6215	29.9405	31.9796	25.7949	28.823	27.8809
ENSG00000051523	CYBA	cytochrome b-245 alpha chain [Source:HGNC Symbol;Acc:HGNC:2577]	-0.696365	0.636168	-2.7185	0.0188521	0.167591	-3.00518	1.51746	1.64368	3.051	1.03647	1.35974	1.26877
ENSG00000072415	PALS1	protein associated with LIN7 1, MAGUK p55 family member [Source:HGNC Symbol;Acc:HGNC:18669]	0.152826	5.75001	2.71783	0.0188756	0.167682	-3.79584	54.4893	50.3307	48.4487	58.1005	53.5131	58.5724
ENSG00000107771	CCSER2	coiled-coil serine rich protein 2 [Source:HGNC Symbol;Acc:HGNC:29197]	0.126851	5.9506	2.71763	0.0188824	0.167682	-3.81403	61.9837	57.4722	58.0809	63.2974	64.5342	65.9441
ENSG00000146094	DOK3	docking protein 3 [Source:HGNC Symbol;Acc:HGNC:24583]	-0.312031	1.72681	-2.71739	0.0188909	0.167682	-3.10765	3.76269	3.32988	4.00943	3.05101	2.71949	3.09966
ENSG00000134121	CHL1	cell adhesion molecule L1 like [Source:HGNC Symbol;Acc:HGNC:1939]	-0.926392	-0.136263	-2.71701	0.0189038	0.167697	-3.02668	0.774216	1.17608	2.14049	0.642317	0.590415	0.722719
ENSG00000132286	TIMM10B	translocase of inner mitochondrial membrane 10B [Source:HGNC Symbol;Acc:HGNC:4022]	0.159662	3.83376	2.71643	0.0189242	0.167697	-3.51422	13.781	13.447	13.1784	14.7587	15.4582	14.9844
ENSG00000112655	PTK7	protein tyrosine kinase 7 (inactive) [Source:HGNC Symbol;Acc:HGNC:9618]	-0.805399	0.49917	-2.71639	0.0189254	0.167697	-3.00538	1.36262	1.53033	3.051	0.832092	1.27029	1.14029
ENSG00000103507	BCKDK	branched chain keto acid dehydrogenase kinase [Source:HGNC Symbol;Acc:HGNC:16902]	-0.119088	6.01716	-2.71624	0.0189308	0.167697	-3.82181	65.0186	68.0853	69.2626	60.2756	63.3892	62.7481
ENSG00000095321	CRAT	carnitine O-acetyltransferase [Source:HGNC Symbol;Acc:HGNC:2342]	-0.154092	4.96737	-2.71508	0.0189714	0.167925	-3.70906	31.2783	32.8737	34.839	30.1305	31.1847	27.7203
ENSG00000021776	AQR	aquarius intron-binding spliceosomal factor [Source:HGNC Symbol;Acc:HGNC:29513]	0.126325	5.47224	2.71495	0.0189756	0.167925	-3.77296	42.7832	43.2175	41.4361	47.6482	44.4064	47.0089
ENSG00000141627	DYM	dymeclin [Source:HGNC Symbol;Acc:HGNC:21317]	0.133057	5.57038	2.71456	0.0189895	0.167964	-3.78408	46.9949	42.4524	46.8034	50.8598	49.1118	49.1449
ENSG00000198898	CAPZA2	capping actin protein of muscle Z-line subunit alpha 2 [Source:HGNC Symbol;Acc:HGNC:1490]	0.121798	6.9252	2.71264	0.0190567	0.168456	-3.88875	122.078	114.321	113.111	127.5	129.695	122.991
ENSG00000078902	TOLLIP	toll interacting protein [Source:HGNC Symbol;Acc:HGNC:16476]	-0.112715	6.07801	-2.71161	0.0190927	0.168456	-3.8349	69.2304	68.2129	73.304	65.1952	64.0869	65.4623
ENSG00000113448	PDE4D	phosphodiesterase 4D [Source:HGNC Symbol;Acc:HGNC:8783]	0.146356	4.17058	2.71088	0.0191186	0.168456	-3.58711	17.5437	16.5219	17.2677	19.1965	19.0901	18.4855
ENSG00000197530	MIB2	MIB E3 ubiquitin protein ligase 2 [Source:HGNC Symbol;Acc:HGNC:30577]	-0.165511	5.37086	-2.71083	0.0191204	0.168456	-3.76833	41.2347	42.4382	47.9215	38.0135	41.7048	37.5974
ENSG00000158615	PPP1R15B	protein phosphatase 1 regulatory subunit 15B [Source:HGNC Symbol;Acc:HGNC:14951]	0.127813	5.58146	2.71073	0.0191237	0.168456	-3.79203	47.3356	45.7964	44.2795	51.9547	49.3444	48.7755
ENSG00000160783	PMF1	polyamine modulated factor 1 [Source:HGNC Symbol;Acc:HGNC:9112]	-0.175251	3.39454	-2.71072	0.019124	0.168456	-3.43539	11.1642	10.9957	11.2935	9.62016	10.3054	9.76474
ENSG00000131023	LATS1	large tumor suppressor kinase 1 [Source:HGNC Symbol;Acc:HGNC:6514]	0.136324	5.27372	2.7103	0.0191389	0.168456	-3.75836	38.7727	36.5861	35.3661	41.2397	39.5221	40.8095
ENSG00000116586	LAMTOR2	late endosomal/lysosomal adaptor, MAPK and MTOR activator 2 [Source:HGNC Symbol;Acc:HGNC:29796]	-0.154195	4.33826	-2.71008	0.0191468	0.168456	-3.61768	21.1825	20.6311	22.1717	18.4812	18.8575	20.1719
ENSG00000154582	ELOC	elongin C [Source:HGNC Symbol;Acc:HGNC:11617]	-0.112268	6.3649	-2.70975	0.0191585	0.168456	-3.85942	86.8361	86.1092	83.9425	77.7349	80.386	79.6115
ENSG00000119471	HSDL2	hydroxysteroid dehydrogenase like 2 [Source:HGNC Symbol;Acc:HGNC:18572]	0.158884	5.35324	2.70969	0.0191606	0.168456	-3.76896	39.8566	40.7803	35.5099	44.1447	43.4939	41.9177
ENSG00000123124	WWP1	WW domain containing E3 ubiquitin protein ligase 1 [Source:HGNC Symbol;Acc:HGNC:17004]	0.118786	6.93201	2.70966	0.0191617	0.168456	-3.89447	120.391	118.898	112.248	130.916	124.13	126.492
ENSG00000105401	CDC37	cell division cycle 37, HSP90 cochaperone [Source:HGNC Symbol;Acc:HGNC:1735]	-0.100384	8.76904	-2.70953	0.019166	0.168456	-3.97306	436.425	458.418	459.807	416.382	430.198	416.961
ENSG00000134575	ACP2	acid phosphatase 2, lysosomal [Source:HGNC Symbol;Acc:HGNC:123]	-0.14856	4.76538	-2.70916	0.0191793	0.168456	-3.68982	27.2369	28.141	30.526	25.6781	26.8728	24.9418
ENSG00000149573	MPZL2	myelin protein zero like 2 [Source:HGNC Symbol;Acc:HGNC:3496]	0.135372	7.5585	2.70915	0.0191793	0.168456	-3.92699	179.061	182.86	177.533	214.519	193.96	184.888
ENSG00000090581	GNPTG	N-acetylglucosamine-1-phosphate transferase subunit gamma [Source:HGNC Symbol;Acc:HGNC:23026]	-0.144446	5.25346	-2.70827	0.0192107	0.168587	-3.75888	38.1688	40.2419	41.8834	37.269	37.715	33.9196
ENSG00000266412	NCOA4	nuclear receptor coactivator 4 [Source:HGNC Symbol;Acc:HGNC:7671]	0.111953	7.84442	2.70819	0.0192134	0.168587	-3.94084	227.79	220.877	214.481	247.818	235.737	232.972
ENSG00000196440	ARMCX4	armadillo repeat containing X-linked 4 [Source:HGNC Symbol;Acc:HGNC:28615]	0.132837	5.1585	2.707	0.0192556	0.168821	-3.74995	33.8642	34.7724	33.6569	38.1157	35.4428	38.5932
[truncated: 15,385 more rows]

## Sheet: Enrichment Up in ANGPTL7
GroupID	Category	Term	Description	LogP	Log(q-value)	InTerm_InList	Genes	Symbols
1_Summary	CORUM	CORUM:306	Ribosome, cytoplasmic	-39.0549	-34.7061	38/80	4736,6132,6135,6137,6141,6142,6152,6155,6156,6158,6159,6160,6161,6167,6168,6169,6171,6181,6187,6192,6193,6205,6206,6208,6209,6217,6223,6224,6227,6231,6232,6233,6234,7311,9349,11224,23521,25873,1630,4440,4753,5216,5688,5691,5714,5721,6585,6923,9775,9978,10298,80728,6748,10952,5434,5435,5439,5441,293,7040,29093,51073,54460,63875,64979,64981,1978,2091,23246,27341,55505,55651,56915,57418,115939,9296,…	RPL10A,RPL8,RPL11,RPL13,RPL18,RPL18A,RPL24,RPL27,RPL30,RPL28,RPL29,RPL31,RPL32,RPL37,RPL37A,RPL38,RPL41,RPLP2,RPS2,RPS4Y1,RPS5,RPS11,RPS12,RPS14,RPS15,RPS16,RPS19,RPS20,RPS21,RPS26,RPS27,RPS27A,RPS28,UBA52,RPL23,RPL35,RPL13A,RPL36,DCC,MSI1,NELL2,PFN1,PSMA7,PSMB3,PSMD8,PSME2,SLIT1,ELOB,EIF4A3,RBX1,PAK4,ARHGAP39,SSR4,SEC61B,POLR2E,POLR2F,POLR2J,POLR2L,SLC25A6,TGFB1,MRPL22,MRPL4,MRPS21,MRPL17,MRPL36…
1_Member	CORUM	CORUM:306	Ribosome, cytoplasmic	-39.0549	-34.7061	38/80	4736,6132,6135,6137,6141,6142,6152,6155,6156,6158,6159,6160,6161,6167,6168,6169,6171,6181,6187,6192,6193,6205,6206,6208,6209,6217,6223,6224,6227,6231,6232,6233,6234,7311,9349,11224,23521,25873	RPL10A,RPL8,RPL11,RPL13,RPL18,RPL18A,RPL24,RPL27,RPL30,RPL28,RPL29,RPL31,RPL32,RPL37,RPL37A,RPL38,RPL41,RPLP2,RPS2,RPS4Y1,RPS5,RPS11,RPS12,RPS14,RPS15,RPS16,RPS19,RPS20,RPS21,RPS26,RPS27,RPS27A,RPS28,UBA52,RPL23,RPL35,RPL13A,RPL36
1_Member	WikiPathways	WP477	Cytoplasmic ribosomal proteins	-37.0564	-33.0778	38/88	4736,6132,6135,6137,6141,6142,6152,6155,6156,6158,6159,6160,6161,6167,6168,6169,6171,6181,6187,6192,6193,6205,6206,6208,6209,6217,6223,6224,6227,6231,6232,6233,6234,7311,9349,11224,23521,25873	RPL10A,RPL8,RPL11,RPL13,RPL18,RPL18A,RPL24,RPL27,RPL30,RPL28,RPL29,RPL31,RPL32,RPL37,RPL37A,RPL38,RPL41,RPLP2,RPS2,RPS4Y1,RPS5,RPS11,RPS12,RPS14,RPS15,RPS16,RPS19,RPS20,RPS21,RPS26,RPS27,RPS27A,RPS28,UBA52,RPL23,RPL35,RPL13A,RPL36
1_Member	Reactome Gene Sets	R-HSA-156902	Peptide chain elongation	-36.8246	-33.0778	38/89	4736,6132,6135,6137,6141,6142,6152,6155,6156,6158,6159,6160,6161,6167,6168,6169,6171,6181,6187,6192,6193,6205,6206,6208,6209,6217,6223,6224,6227,6231,6232,6233,6234,7311,9349,11224,23521,25873	RPL10A,RPL8,RPL11,RPL13,RPL18,RPL18A,RPL24,RPL27,RPL30,RPL28,RPL29,RPL31,RPL32,RPL37,RPL37A,RPL38,RPL41,RPLP2,RPS2,RPS4Y1,RPS5,RPS11,RPS12,RPS14,RPS15,RPS16,RPS19,RPS20,RPS21,RPS26,RPS27,RPS27A,RPS28,UBA52,RPL23,RPL35,RPL13A,RPL36
1_Member	Reactome Gene Sets	R-HSA-192823	Viral mRNA Translation	-36.8246	-33.0778	38/89	4736,6132,6135,6137,6141,6142,6152,6155,6156,6158,6159,6160,6161,6167,6168,6169,6171,6181,6187,6192,6193,6205,6206,6208,6209,6217,6223,6224,6227,6231,6232,6233,6234,7311,9349,11224,23521,25873	RPL10A,RPL8,RPL11,RPL13,RPL18,RPL18A,RPL24,RPL27,RPL30,RPL28,RPL29,RPL31,RPL32,RPL37,RPL37A,RPL38,RPL41,RPLP2,RPS2,RPS4Y1,RPS5,RPS11,RPS12,RPS14,RPS15,RPS16,RPS19,RPS20,RPS21,RPS26,RPS27,RPS27A,RPS28,UBA52,RPL23,RPL35,RPL13A,RPL36
1_Member	Reactome Gene Sets	R-HSA-156842	Eukaryotic Translation Elongation	-35.9319	-32.4282	38/93	4736,6132,6135,6137,6141,6142,6152,6155,6156,6158,6159,6160,6161,6167,6168,6169,6171,6181,6187,6192,6193,6205,6206,6208,6209,6217,6223,6224,6227,6231,6232,6233,6234,7311,9349,11224,23521,25873	RPL10A,RPL8,RPL11,RPL13,RPL18,RPL18A,RPL24,RPL27,RPL30,RPL28,RPL29,RPL31,RPL32,RPL37,RPL37A,RPL38,RPL41,RPLP2,RPS2,RPS4Y1,RPS5,RPS11,RPS12,RPS14,RPS15,RPS16,RPS19,RPS20,RPS21,RPS26,RPS27,RPS27A,RPS28,UBA52,RPL23,RPL35,RPL13A,RPL36
1_Member	Reactome Gene Sets	R-HSA-2408557	Selenocysteine synthesis	-35.9319	-32.4282	38/93	4736,6132,6135,6137,6141,6142,6152,6155,6156,6158,6159,6160,6161,6167,6168,6169,6171,6181,6187,6192,6193,6205,6206,6208,6209,6217,6223,6224,6227,6231,6232,6233,6234,7311,9349,11224,23521,25873	RPL10A,RPL8,RPL11,RPL13,RPL18,RPL18A,RPL24,RPL27,RPL30,RPL28,RPL29,RPL31,RPL32,RPL37,RPL37A,RPL38,RPL41,RPLP2,RPS2,RPS4Y1,RPS5,RPS11,RPS12,RPS14,RPS15,RPS16,RPS19,RPS20,RPS21,RPS26,RPS27,RPS27A,RPS28,UBA52,RPL23,RPL35,RPL13A,RPL36
1_Member	Reactome Gene Sets	R-HSA-72764	Eukaryotic Translation Termination	-35.9319	-32.4282	38/93	4736,6132,6135,6137,6141,6142,6152,6155,6156,6158,6159,6160,6161,6167,6168,6169,6171,6181,6187,6192,6193,6205,6206,6208,6209,6217,6223,6224,6227,6231,6232,6233,6234,7311,9349,11224,23521,25873	RPL10A,RPL8,RPL11,RPL13,RPL18,RPL18A,RPL24,RPL27,RPL30,RPL28,RPL29,RPL31,RPL32,RPL37,RPL37A,RPL38,RPL41,RPLP2,RPS2,RPS4Y1,RPS5,RPS11,RPS12,RPS14,RPS15,RPS16,RPS19,RPS20,RPS21,RPS26,RPS27,RPS27A,RPS28,UBA52,RPL23,RPL35,RPL13A,RPL36
1_Member	Reactome Gene Sets	R-HSA-975956	Nonsense Mediated Decay (NMD) independent of the Exon Junction Complex (EJC)	-35.5051	-32.0594	38/95	4736,6132,6135,6137,6141,6142,6152,6155,6156,6158,6159,6160,6161,6167,6168,6169,6171,6181,6187,6192,6193,6205,6206,6208,6209,6217,6223,6224,6227,6231,6232,6233,6234,7311,9349,11224,23521,25873	RPL10A,RPL8,RPL11,RPL13,RPL18,RPL18A,RPL24,RPL27,RPL30,RPL28,RPL29,RPL31,RPL32,RPL37,RPL37A,RPL38,RPL41,RPLP2,RPS2,RPS4Y1,RPS5,RPS11,RPS12,RPS14,RPS15,RPS16,RPS19,RPS20,RPS21,RPS26,RPS27,RPS27A,RPS28,UBA52,RPL23,RPL35,RPL13A,RPL36
1_Member	Reactome Gene Sets	R-HSA-376176	Signaling by ROBO receptors	-35.3669	-31.9724	52/218	1630,4440,4736,4753,5216,5688,5691,5714,5721,6132,6135,6137,6141,6142,6152,6155,6156,6158,6159,6160,6161,6167,6168,6169,6171,6181,6187,6192,6193,6205,6206,6208,6209,6217,6223,6224,6227,6231,6232,6233,6234,6585,6923,7311,9349,9775,9978,10298,11224,23521,25873,80728	DCC,MSI1,RPL10A,NELL2,PFN1,PSMA7,PSMB3,PSMD8,PSME2,RPL8,RPL11,RPL13,RPL18,RPL18A,RPL24,RPL27,RPL30,RPL28,RPL29,RPL31,RPL32,RPL37,RPL37A,RPL38,RPL41,RPLP2,RPS2,RPS4Y1,RPS5,RPS11,RPS12,RPS14,RPS15,RPS16,RPS19,RPS20,RPS21,RPS26,RPS27,RPS27A,RPS28,SLIT1,ELOB,UBA52,RPL23,EIF4A3,RBX1,PAK4,RPL35,RPL13A,RPL36,ARHGAP39
1_Member	Reactome Gene Sets	R-HSA-9010553	Regulation of expression of SLITs and ROBOs	-35.0702	-31.7214	47/171	4440,4736,5688,5691,5714,5721,6132,6135,6137,6141,6142,6152,6155,6156,6158,6159,6160,6161,6167,6168,6169,6171,6181,6187,6192,6193,6205,6206,6208,6209,6217,6223,6224,6227,6231,6232,6233,6234,6585,6923,7311,9349,9775,9978,11224,23521,25873	MSI1,RPL10A,PSMA7,PSMB3,PSMD8,PSME2,RPL8,RPL11,RPL13,RPL18,RPL18A,RPL24,RPL27,RPL30,RPL28,RPL29,RPL31,RPL32,RPL37,RPL37A,RPL38,RPL41,RPLP2,RPS2,RPS4Y1,RPS5,RPS11,RPS12,RPS14,RPS15,RPS16,RPS19,RPS20,RPS21,RPS26,RPS27,RPS27A,RPS28,SLIT1,ELOB,UBA52,RPL23,EIF4A3,RBX1,RPL35,RPL13A,RPL36
1_Member	Reactome Gene Sets	R-HSA-1799339	SRP-dependent cotranslational protein targeting to membrane	-35.0118	-31.7044	40/112	4736,6132,6135,6137,6141,6142,6152,6155,6156,6158,6159,6160,6161,6167,6168,6169,6171,6181,6187,6192,6193,6205,6206,6208,6209,6217,6223,6224,6227,6231,6232,6233,6234,6748,7311,9349,10952,11224,23521,25873	RPL10A,RPL8,RPL11,RPL13,RPL18,RPL18A,RPL24,RPL27,RPL30,RPL28,RPL29,RPL31,RPL32,RPL37,RPL37A,RPL38,RPL41,RPLP2,RPS2,RPS4Y1,RPS5,RPS11,RPS12,RPS14,RPS15,RPS16,RPS19,RPS20,RPS21,RPS26,RPS27,RPS27A,RPS28,SSR4,UBA52,RPL23,SEC61B,RPL35,RPL13A,RPL36
1_Member	Reactome Gene Sets	R-HSA-72689	Formation of a pool of free 40S subunits	-34.2941	-31.0593	38/101	4736,6132,6135,6137,6141,6142,6152,6155,6156,6158,6159,6160,6161,6167,6168,6169,6171,6181,6187,6192,6193,6205,6206,6208,6209,6217,6223,6224,6227,6231,6232,6233,6234,7311,9349,11224,23521,25873	RPL10A,RPL8,RPL11,RPL13,RPL18,RPL18A,RPL24,RPL27,RPL30,RPL28,RPL29,RPL31,RPL32,RPL37,RPL37A,RPL38,RPL41,RPLP2,RPS2,RPS4Y1,RPS5,RPS11,RPS12,RPS14,RPS15,RPS16,RPS19,RPS20,RPS21,RPS26,RPS27,RPS27A,RPS28,UBA52,RPL23,RPL35,RPL13A,RPL36
1_Member	Reactome Gene Sets	R-HSA-9633012	Response of EIF2AK4 (GCN2) to amino acid deficiency	-34.2941	-31.0593	38/101	4736,6132,6135,6137,6141,6142,6152,6155,6156,6158,6159,6160,6161,6167,6168,6169,6171,6181,6187,6192,6193,6205,6206,6208,6209,6217,6223,6224,6227,6231,6232,6233,6234,7311,9349,11224,23521,25873	RPL10A,RPL8,RPL11,RPL13,RPL18,RPL18A,RPL24,RPL27,RPL30,RPL28,RPL29,RPL31,RPL32,RPL37,RPL37A,RPL38,RPL41,RPLP2,RPS2,RPS4Y1,RPS5,RPS11,RPS12,RPS14,RPS15,RPS16,RPS19,RPS20,RPS21,RPS26,RPS27,RPS27A,RPS28,UBA52,RPL23,RPL35,RPL13A,RPL36
1_Member	Reactome Gene Sets	R-HSA-168273	Influenza Viral RNA Transcription and Replication	-33.8669	-30.6643	42/135	4736,5434,5435,5439,5441,6132,6135,6137,6141,6142,6152,6155,6156,6158,6159,6160,6161,6167,6168,6169,6171,6181,6187,6192,6193,6205,6206,6208,6209,6217,6223,6224,6227,6231,6232,6233,6234,7311,9349,11224,23521,25873	RPL10A,POLR2E,POLR2F,POLR2J,POLR2L,RPL8,RPL11,RPL13,RPL18,RPL18A,RPL24,RPL27,RPL30,RPL28,RPL29,RPL31,RPL32,RPL37,RPL37A,RPL38,RPL41,RPLP2,RPS2,RPS4Y1,RPS5,RPS11,RPS12,RPS14,RPS15,RPS16,RPS19,RPS20,RPS21,RPS26,RPS27,RPS27A,RPS28,UBA52,RPL23,RPL35,RPL13A,RPL36
1_Member	Reactome Gene Sets	R-HSA-168255	Influenza Infection	-33.3916	-30.2189	44/156	293,4736,5434,5435,5439,5441,6132,6135,6137,6141,6142,6152,6155,6156,6158,6159,6160,6161,6167,6168,6169,6171,6181,6187,6192,6193,6205,6206,6208,6209,6217,6223,6224,6227,6231,6232,6233,6234,7040,7311,9349,11224,23521,25873	SLC25A6,RPL10A,POLR2E,POLR2F,POLR2J,POLR2L,RPL8,RPL11,RPL13,RPL18,RPL18A,RPL24,RPL27,RPL30,RPL28,RPL29,RPL31,RPL32,RPL37,RPL37A,RPL38,RPL41,RPLP2,RPS2,RPS4Y1,RPS5,RPS11,RPS12,RPS14,RPS15,RPS16,RPS19,RPS20,RPS21,RPS26,RPS27,RPS27A,RPS28,TGFB1,UBA52,RPL23,RPL35,RPL13A,RPL36
1_Member	Reactome Gene Sets	R-HSA-927802	Nonsense-Mediated Decay (NMD)	-33.1339	-30.0334	39/115	4736,6132,6135,6137,6141,6142,6152,6155,6156,6158,6159,6160,6161,6167,6168,6169,6171,6181,6187,6192,6193,6205,6206,6208,6209,6217,6223,6224,6227,6231,6232,6233,6234,7311,9349,9775,11224,23521,25873	RPL10A,RPL8,RPL11,RPL13,RPL18,RPL18A,RPL24,RPL27,RPL30,RPL28,RPL29,RPL31,RPL32,RPL37,RPL37A,RPL38,RPL41,RPLP2,RPS2,RPS4Y1,RPS5,RPS11,RPS12,RPS14,RPS15,RPS16,RPS19,RPS20,RPS21,RPS26,RPS27,RPS27A,RPS28,UBA52,RPL23,EIF4A3,RPL35,RPL13A,RPL36
1_Member	Reactome Gene Sets	R-HSA-975957	Nonsense Mediated Decay (NMD) enhanced by the Exon Junction Complex (EJC)	-33.1339	-30.0334	39/115	4736,6132,6135,6137,6141,6142,6152,6155,6156,6158,6159,6160,6161,6167,6168,6169,6171,6181,6187,6192,6193,6205,6206,6208,6209,6217,6223,6224,6227,6231,6232,6233,6234,7311,9349,9775,11224,23521,25873	RPL10A,RPL8,RPL11,RPL13,RPL18,RPL18A,RPL24,RPL27,RPL30,RPL28,RPL29,RPL31,RPL32,RPL37,RPL37A,RPL38,RPL41,RPLP2,RPS2,RPS4Y1,RPS5,RPS11,RPS12,RPS14,RPS15,RPS16,RPS19,RPS20,RPS21,RPS26,RPS27,RPS27A,RPS28,UBA52,RPL23,EIF4A3,RPL35,RPL13A,RPL36
[truncated: 511 more rows]

## Sheet: Enrichment Dn in ANGPTL7
GroupID	Category	Term	Description	LogP	Log(q-value)	InTerm_InList	Genes	Symbols
[truncated: 261 more rows]
