# Supplementary material for: Metastasis from the tumor interior and necrotic core formation are regulated by breast cancer-derived angiopoietin-like 7
Source: Proc Natl Acad Sci U S A. 2023 Feb 28;120(10):e2214888120. doi: 10.1073/pnas.2214888120 (PMC10013750; doi:10.1073/pnas.2214888120)
Supplement: Supplementary file 6 — Dataset S05 (XLSX) [file pnas.2214888120.sd05.xlsx]

## Sheet: Sheet1
Study ID	Age @ enrollment	Histology @ Dx	ER @ Dx	HER2 @Dx	ER @ Met Biopsy	HER2 @Met Biopsy	Visceral Disease @ enrollment	Metastatic sites	Died on Study	Highest CTC
TC001	66.4877	Mixed	POS		POS		YES	Liver, adrenal, bones	Deceased	42
TC002	55.6685	IDC	NEG	POS	NEG	POS	YES	Liver, CNS	Deceased	2
TC003	53.4411	IDC	POS		POS		YES	Lung, liver, LN, bone, ascites	Deceased	150
TC004	64.0356	Mixed	POS		POS		NO	Bone	Alive	16
TC005	59.2219	ILC	POS		POS		YES	PE, liver, bone, GI tract	Deceased	58
TC006	68.8795	IDC	POS		POS		YES	PE, liver, bone	Deceased	2
TC007	74.411	Mixed	POS		POS		YES	Liver, bone	Deceased	32
TC008	67.674	IDC	POS		POS	POS	YES	Liver, PE, bones	Deceased	12
TC009	46.9041	IDC	POS		POS		NO	Bone	Alive	0
TC010	33.5534	IDC	POS		POS		YES	Lung, liver, LN, bone, chest wall	Deceased	1456
TC011	78.789	IDC	POS		POS		YES	Liver, LN, bone	Deceased	4
TC012	74.9671	ILC	POS		POS		YES	PE, Ascites, bone	Deceased	2
TC013	72.7781	NR	POS	NEG	POS	NEG	YES	Bone, liver	Deceased	2
TC014	64.7342	NR	POS		POS		YES	PE, bone, peritoneum	Deceased	44
TC015	59.1151	ILC	POS		POS		NO	Bone	Alive	0
TC016	57.4904	DCIS	POS		POS		NO	Bone	Alive	8
TC017	63.0795	NR	POS		POS		YES	LN, liver, bone	Alive	0
TC018	50.6521	IDC	NEG	NEG	NEG	NEG	NO	Bone	Alive	0
TC019	40.4301	IDC	POS	POS	POS	POS	NO	Bone	Alive	0
TC020	39.0548	NR	POS		POS		YES	Liver, bone, acites	Deceased	410
TC021	45.8493	IDC	POS	POS	POS	NEG	YES	LN, Lung, bone	Deceased	4
TC022	46.989	IDC	POS		POS		YES	PE, liver, peritoneum, bone	Deceased	2
TC023	65.7726	ILC	POS		POS		NO	Bone	Alive	132
TC024	62.5151	IDC	NEG	NEG	NEG	NEG	NO	LN, bone	Alive	0
TC025	44.4247	ILC	POS		POS		YES	Bone, bowel	Alive	10
TC026	60.2521	IDC	POS		POS		YES	Liver, bone	Deceased	14
TC028	40.3863	IDC	POS		POS		YES	Liver, bone	Alive	0
TC029	61.5288	IDC	POS	POS	POS	POS	YES	Lung, liver, peritoneum	Alive	20
TC030	54.6082	IDC	POS		POS		NO	Bone	Alive	2
TC031	59.463	IDC	POS		POS	POS	YES	Lung, liver, LN, bone	Alive	5
TC032	56.8164	ILC	POS		POS		NO	Bone	Alive	0
TC033	44.8521	IDC	POS		POS		NO	Bone	Alive	0
TC034	53.7096	IDC	NEG	NEG	NEG	NEG	NO	Solitary brain metastasis	Alive	4
TC035	68.0301	IDC	POS		POS		YES	Lung, liver, bone	Alive	2
TC036	40.4301	IDC	NEG	POS	NEG	POS	YES	Contralateral LN, liver	Alive	0
TC037	65.0438	IDC	POS		POS		YES	Liver, ovaries, bone	Alive	0
TC039	74.6438	IDC	POS		NEG	NEG	YES	Liver, LN, bone	Deceased	30
TC041	75.0301	ILC	POS		POS		YES	colon, bone, bladder, lung, LN	Alive	8
TC042	49.2849	IDC	POS		POS		YES	Liver, bone	Alive	22
TC043	64.1123	IDC	POS		POS		YES	Bone, liver	Alive	18
