# Supplementary material for: Metastasis from the tumor interior and necrotic core formation are regulated by breast cancer-derived angiopoietin-like 7
Source: Proc Natl Acad Sci U S A. 2023 Feb 28;120(10):e2214888120. doi: 10.1073/pnas.2214888120 (PMC10013750; doi:10.1073/pnas.2214888120)
Supplement: Supplementary file 7 — Dataset S06 (XLSX) [file pnas.2214888120.sd06.xlsx]

## Sheet: Sheet1
Patient ID	Blood draw #	CTC count	LDH
3	2	82	1268.65
3	3	150	2014.2
10	1	8	309.243
10	2	1456	963.367
20	1	18	161.506
20	2	410	581.694
2	3	0	141.742
2	4	0	130.465
16	1	4	209.646
16	2	0	215.321
19	1	0	133.283
19	2	0	153.031
21	1	0	314.95
21	2	4	240.886
22	2	0	153.031
22	3	2	372.103
